# Supplementary material for: The fitness landscape of the African Salmonella Typhimurium ST313 strain D23580 reveals unique properties of the pBT1 plasmid
Source: PLoS Pathog. 2019 Sep 27;15(9):e1007948. doi: 10.1371/journal.ppat.1007948 (PMC6785131; doi:10.1371/journal.ppat.1007948)
Supplement: S1 Table — Only R1 reads are included. The percentages were calculated relative to the previous step with the exception of deduplication, which was calculated relative to the number of mapped reads. (XLSX) [file ppat.1007948.s009.xlsx]

## Sheet: S1 Table
Sample	Demultiplexed reads	Reads with transposon tag	%	Mapped reads	%	Uniquely mapped reads	%	Deduplicated reads	%	Uniquely mapped deduplicated reads	%
Input	40586289	35815187	88.2445	29753896	83.0762	29306931	98.4978	4192103	14.0893	4048911	96.5842
LB (output)a	43281626	28039995	64.785	23940610	85.3802	23612784	98.6307	3676385	15.3563	3572033	97.1616
InSPI2 (output)b	40158969	32025690	79.7473	26853190	83.8489	26490234	98.6484	4428186	16.4904	4296311	97.0219
Input 1 (for Macrophage)	42110949	34255516	81.3459	33553968	97.952	33159927	98.8257	7380460	21.9958	7210179	97.6928
Input 2 (for Macrophage)	47183402	39243751	83.1728	38551663	98.2364	38100398	98.8295	4447713	11.537	4332368	97.4066
Macrophage 1 (output)	42735460	34712037	81.2254	33836997	97.4791	33451118	98.8596	6165363	18.2208	6028263	97.7763
Macrophage 2 (output)	42556273	37241815	87.5119	36326267	97.5416	35956468	98.982	4585168	12.6222	4471498	97.5209
a,b The read numbers for these samples are the result of combining the reads from two different 6-base barcodes, shown in the table below, and explained in Materials and Methods.
Sample	Demultiplexed reads	Reads with transposon tag	%	Mapped reads	%	Uniquely mapped reads	%	Deduplicated reads	%	Uniquely mapped deduplicated reads	%
LB_1 (output)a	7183418	1182050	16.4553	1010848	85.5165	996999	98.63	656143	64.9102	644246	98.1868
LB_2 (output)a	36098208	26857945	74.4024	22929762	85.3742	22615785	98.6307	3020242	13.1717	2927787	96.9388
InSPI2_1 (output)b	5196907	2351975	45.2572	2015800	85.7067	1988481	98.6448	1097370	54.4384	1075143	97.9745
InSPI2_2 (output)b	34962062	29673715	84.874	24837390	83.7017	24501753	98.6487	3330816	13.4105	3221168	96.7081
