# Supplementary material for: The fitness landscape of the African Salmonella Typhimurium ST313 strain D23580 reveals unique properties of the pBT1 plasmid
Source: PLoS Pathog. 2019 Sep 27;15(9):e1007948. doi: 10.1371/journal.ppat.1007948 (PMC6785131; doi:10.1371/journal.ppat.1007948)
Supplement: S3 Table — (XLSX) [file ppat.1007948.s011.xlsx]

## Sheet: Content S3 Table
S3 Table tabs
a. Raw data Fig 3A
b. Raw data Fig 3B
c. Raw data Fig 3C
d. Raw data Fig 4A
e. Raw data Fig 4B
f. Raw data Fig 4C
g. Raw data Fig 5A
h. Raw data Fig 5B
i. Raw data Fig 7A
j. Raw data Fig 7C

## Sheet: a. Raw data Fig 3A
Strains	Number of genes	Systematic Name D23580	Common Name D23580	Gene_synonym D23580	strand D23580	start D23580	end D23580	gene length D23580	molecule D23580	Genome Element Type D23580	Note D23580	EC D23580	GenBank Accession No. D23580	Dbid D23580	Description in Genbank D23580	LT2 orthologue	14028 orthologue	ST4-74 orthologue	UK-1 orthologue	Alternate SL1344 identifier
S. Typhimurium ST313 (D23580), S. Typhimurium ST19 (14028, SL3261, LT2), S. Typhi (Ty2, WT174)	388	STMMW_38491	atpC		-	4096549	4096968	420	chromosome	CDS			CBG26862.1	GI:261249004	ATP synthase epsilon subunit	STM3864	STM14_4660	STM474_4043	STMUK_3853	SL3831
		STMMW_00111	dnaK		+	11593	13509	1917	chromosome	CDS			CBG23030.1	GI:261245245	DnaK protein (heat shock protein 70)	STM0012	STM14_0013	STM474_0013	STMUK_0012	SL0012
		STMMW_00311			-	34376	34816	441	chromosome	CDS			CBG23050.1	GI:261245265	putative transcriptional regulator	STM0031	STM14_0039	STM474_0034	STMUK_0032	SL0032
		STMMW_00441	rpsT		-	52280	52543	264	chromosome	CDS			CBG23062.1	GI:261245277	30S ribosomal protein S20	STM0043	STM14_0052	STM474_0046	STMUK_0044	SL0044
		STMMW_00461	ribF		+	52872	53810	939	chromosome	CDS		2.7.7.2	CBG23064.1	GI:261245279	riboflavin biosynthesis protein RibF	STM0045	STM14_0054	STM474_0048	STMUK_0046	SL0046
		STMMW_00471	ileS		+	53855	56689	2835	chromosome	CDS			CBG23065.1	GI:261245280	isoleucyl-tRNA synthetase	STM0046	STM14_0055	STM474_0049	STMUK_0047	SL0047
		STMMW_00481	lspA		+	56689	57189	501	chromosome	CDS			CBG23066.1	GI:261245281	lipoprotein signal peptidase	STM0047	STM14_0056	STM474_0050	STMUK_0048	SL0048
		STMMW_00501	ispH	lytB	+	57796	58746	951	chromosome	CDS			CBG23068.1	GI:261245283	LytB protein	STM0049	STM14_0059	STM474_0052	STMUK_0050	SL0050
		STMMW_00651	dapB		+	74017	74838	822	chromosome	CDS			CBG23083.1	GI:261245298	dihydrodipicolinate reductase	STM0064	STM14_0075	STM474_0067	STMUK_0065	SL0065
		STMMW_00981	imp		-	105811	108171	2361	chromosome	CDS			CBG23114.1	GI:261245326	organic solvent tolerance protein precursor	STM0093	STM14_0112	STM474_0097	STMUK_0094	SL0094
		STMMW_01271	ftsL		+	141346	141711	366	chromosome	CDS			CBG23143.1	GI:261245354	cell division protein FtsL	STM0121	STM14_0147	STM474_0127	STMUK_0123	SL0121
		STMMW_01281	ftsI		+	141727	143493	1767	chromosome	CDS			CBG23144.1	GI:261245355	penicillin-binding protein 3 precursor	STM0122	STM14_0148	STM474_0128	STMUK_0124	SL0122
		STMMW_01291	murE		+	143480	144967	1488	chromosome	CDS		6.3.2.13	CBG23145.1	GI:261245356	Meso-diaminopimelate-adding enzyme	STM0123	STM14_0149	STM474_0129	STMUK_0125	SL0123
		STMMW_01301	murF		+	144964	146322	1359	chromosome	CDS		6.3.2.10	CBG23146.1	GI:261245357	UDP-N-acetylmuramoylalanyl-D-glutamyl-2,6-diami nopimelate--D-alan alanyl ligase	STM0124	STM14_0150	STM474_0130	STMUK_0126	SL0124
		STMMW_01311	mraY		+	146316	147398	1083	chromosome	CDS		2.7.8.13	CBG23147.1	GI:261245358	UDP-MurNAc-pentapeptide phosphotransferase	STM0125	STM14_0151	STM474_0131	STMUK_0127	SL0125
		STMMW_01321	murD		+	147401	148717	1317	chromosome	CDS		6.3.2.9	CBG23148.1	GI:261245359	D-glutamic acid adding enzyme	STM0126	STM14_0152	STM474_0132	STMUK_0128	SL0126
		STMMW_01331	ftsW		+	148804	149961	1158	chromosome	CDS			CBG23149.1	GI:261245360	cell division protein FtsW	STM0127	STM14_0153	STM474_0133	STMUK_0129	SL0127
		STMMW_01341	murG		+	149958	151025	1068	chromosome	CDS			CBG23150.1	GI:261245361	UDP-N-acetylglucosamine--N-acetylmuramyl-	STM0128	STM14_0154	STM474_0134	STMUK_0130	SL0128
		STMMW_01351	murC		+	151144	152619	1476	chromosome	CDS		6.3.2.8	CBG23151.1	GI:261245362	UDP-N-acetylmuramate--L-alanine ligase	STM0129	STM14_0155	STM474_0135	STMUK_0131	SL0129
		STMMW_01371	ftsQ		+	153534	154364	831	chromosome	CDS			CBG23153.1	GI:261245364	cell division protein FtsQ	STM0131	STM14_0157	STM474_0137	STMUK_0133	SL0131
		STMMW_01381	ftsA		+	154361	155623	1263	chromosome	CDS			CBG23154.1	GI:261245365	cell division protein FtsA	STM0132	STM14_0158	STM474_0138	STMUK_0134	SL0132
		STMMW_01391	ftsZ		+	155684	156835	1152	chromosome	CDS			CBG23155.1	GI:261245366	cell division protein FtsZ	STM0133	STM14_0159	STM474_0139	STMUK_0135	SL0133
		STMMW_01401	lpxC		+	156936	157853	918	chromosome	CDS		3.5.1.-	CBG23156.1	GI:261245367	UDP-3-O-[3-hydroxymyristoyl] N-acetylglucosamine deacetylase	STM0134	STM14_0160	STM474_0140	STMUK_0136	SL0134
		STMMW_01421	secA		+	158691	161396	2706	chromosome	CDS			CBG23158.1	GI:261245369	preprotein translocase SecA subunit	STM0136	STM14_0162	STM474_0142	STMUK_0138	SL0136
		STMMW_01581	aceE		+	176242	178905	2664	chromosome	CDS			CBG23174.1	GI:261245385	pyruvate dehydrogenase E1 component	STM0152	STM14_0183	STM474_0160	STMUK_0154	SL0152
		STMMW_01591	aceF		+	178920	180809	1890	chromosome	CDS			CBG23175.1	GI:261245386	dihydrolipoamide acetyltransferase component (E2) of pyruvate dehydrogenase	STM0153	STM14_0184	STM474_0161	STMUK_0155	SL0153
		STMMW_01601	lpdA		+	181009	182433	1425	chromosome	CDS			CBG23176.1	GI:261245387	dihydrolipoamide dehydrogenase	STM0154	STM14_0185	STM474_0162	STMUK_0156	SL0154
		STMMW_01771	yadF		-	201404	202066	663	chromosome	CDS			CBG23193.1	GI:261245403	carbonic anhydrase	STM0171	STM14_0203	STM474_0180	STMUK_0173	SL0172
		STMMW_02081	hemL		-	237203	238483	1281	chromosome	CDS		5.4.3.8	CBG23224.1	GI:261245434	GSA	STM0202	STM14_0241	STM474_0211	STMUK_0204	SL0203
		STMMW_02101	yadR		+	240111	240500	390	chromosome	CDS			CBG23226.1	GI:261245436	conserved hypothetical protein	STM0204	STM14_0244	STM474_0213	STMUK_0206	SL0205
		STMMW_02191	dapD		-	249281	250105	825	chromosome	CDS			CBG23235.1	GI:261245445	2,3,4,5-tetrahydropyridine-2-carboxylate N-succinyltransferase	STM0213	STM14_0253	STM474_0222	STMUK_0215	SL0214
		STMMW_02211	map		-	253044	253838	795	chromosome	CDS			CBG23237.1	GI:261245447	methionine aminopeptidase	STM0215	STM14_0255	STM474_0224	STMUK_0217	SL0216
		STMMW_02221	rpsB		+	254289	255014	726	chromosome	CDS			CBG23238.1	GI:261245448	30S ribosomal protein S2	STM0216	STM14_0257	STM474_0225	STMUK_0218	SL0217
		STMMW_02231	tsf		+	255272	256123	852	chromosome	CDS			CBG23239.1	GI:261245449	EF-Ts	STM0217	STM14_0258	STM474_0226	STMUK_0219	SL0218
		STMMW_02241	pyrH		+	256268	256993	726	chromosome	CDS		2.7.4.-	CBG23240.1	GI:261245450	UK	STM0218	STM14_0259	STM474_0227	STMUK_0220	SL0219
		STMMW_02251	frr		+	257140	257697	558	chromosome	CDS			CBG23241.1	GI:261245451	RRF	STM0219	STM14_0260	STM474_0228	STMUK_0221	SL0220
		STMMW_02261	dxr		+	257838	259034	1197	chromosome	CDS		1.1.1.267	CBG23242.1	GI:261245452	1-deoxy-D-xylulose 5-phosphate reductoisomerase	STM0220	STM14_0261	STM474_0229	STMUK_0222	SL0221
		STMMW_02271	uppS		+	259347	260105	759	chromosome	CDS			CBG23243.1	GI:261245453	undecaprenyl pyrophosphate synthetase	STM0221	STM14_0263	STM474_0230	STMUK_0223	SL0222
		STMMW_02281	cdsA		+	260118	260975	858	chromosome	CDS			CBG23244.1	GI:261245454	phosphatidate cytidylyltransferase	STM0222	STM14_0264	STM474_0231	STMUK_0224	SL0223
		STMMW_02291	yaeL		+	260987	262339	1353	chromosome	CDS			CBG23245.1	GI:261245455	putative membrane protein	STM0223	STM14_0265	STM474_0232	STMUK_0225	SL0224
		STMMW_02301	yaeT		+	262371	264785	2415	chromosome	CDS			CBG23246.1	GI:261245456	outer membrane protein precursor	STM0224	STM14_0266	STM474_0233	STMUK_0226	SL0225
		STMMW_02321	lpxD		+	265397	266422	1026	chromosome	CDS		2.3.1.-	CBG23248.1	GI:261245458	UDP-3-O-[3-hydroxymyristoyl] glucosamine N-acyltransferase	STM0226	STM14_0268	STM474_0235	STMUK_0228	SL0227
		STMMW_02331	fabZ		+	266528	266983	456	chromosome	CDS		4.2.1.-	CBG23249.1	GI:261245459	(3R)-hydroxymyristol acyl carrier protein dehydrase	STM0227	STM14_0269	STM474_0236	STMUK_0229	SL0228
		STMMW_02341	lpxA		+	266987	267775	789	chromosome	CDS		2.3.1.129	CBG23250.1	GI:261245460	UDP-N-acetylglucosamine acyltransferase	STM0228	STM14_0270	STM474_0237	STMUK_0230	SL0229
		STMMW_02351	lpxB		+	267775	268923	1149	chromosome	CDS		2.4.1.182	CBG23251.1	GI:261245461	lipid-A-disaccharide synthase	STM0229	STM14_0271	STM474_0238	STMUK_0231	SL0230
		STMMW_02371	dnaE		+	269540	273022	3483	chromosome	CDS			CBG23253.1	GI:261245463	DNA polymerase III, alpha chain	STM0231	STM14_0273	STM474_0240	STMUK_0233	SL0232
		STMMW_02381	accA		+	273035	273994	960	chromosome	CDS			CBG23254.1	GI:261245464	acetyl-coenzyme A carboxylase carboxyl transferase subunit alpha	STM0232	STM14_0274	STM474_0241	STMUK_0234	SL0233
		STMMW_02421	mesJ	tilS	+	278743	279954	1212	chromosome	CDS			CBG23258.1	GI:261245468	cell cycle protein MesJ	STM0236	STM14_0278	STM474_0245	STMUK_0238	SL0237
		STMMW_02481	proS		-	282454	284172	1719	chromosome	CDS			CBG23264.1	GI:261245474	prolyl-tRNA synthetase	STM0242	STM14_0284	STM474_0251	STMUK_0244	SL0243
		STMMW_02631	dnaQ		+	303389	304120	732	chromosome	CDS			CBG23279.1	GI:261245489	DNA polymerase III epsilon subunit	STM0264	STM14_0309	STM474_0275	STMUK_0266	SL0259
		STMMW_03211	gmhA		+	355253	355831	579	chromosome	CDS		5.-.-.-	CBG23330.1	GI:261245536	phosphoheptose isomerase	STM0310	STM14_0366	STM474_0325	STMUK_0316	SL0306
		STMMW_04421	hemB		-	464183	465157	975	chromosome	CDS			CBG23451.1	GI:261245655	delta-aminolevulinic acid dehydratase	STM0372	STM14_0435	STM474_0387	STMUK_0378	SL0367
		STMMW_04761	yajC		+	502475	502807	333	chromosome	CDS			CBG23485.1	GI:261245689	putative membrane protein	STM0406	STM14_0481	STM474_0425	STMUK_0412	SL0401
		STMMW_04771	secD		+	502835	504682	1848	chromosome	CDS			CBG23486.1	GI:261245690	protein-export membrane protein SecD	STM0407	STM14_0482	STM474_0426	STMUK_0413	SL0402
		STMMW_04781	secF		+	504693	505664	972	chromosome	CDS			CBG23487.1	GI:261245691	protein-export membrane protein SecF	STM0408	STM14_0483	STM474_0427	STMUK_0414	SL0403
		STMMW_04861	ribD		+	510348	511451	1104	chromosome	CDS			CBG23495.1	GI:261245699	riboflavin biosynthesis protein RibD	STM0416	STM14_0493	STM474_0436	STMUK_0422	SL0410
		STMMW_04871	ribH		+	511540	512010	471	chromosome	CDS			CBG23496.1	GI:261245700	6,7-dimethyl-8-ribityllumazine synthase (riboflavin synthase beta chain)	STM0417	STM14_0494	STM474_0437	STMUK_0423	SL0411
		STMMW_04881	nusB		+	512031	512450	420	chromosome	CDS			CBG23497.1	GI:261245701	N utilization substance protein B	STM0418	STM14_0495	STM474_0438	STMUK_0424	SL0412
		STMMW_04891	thiL		+	512529	513506	978	chromosome	CDS			CBG23498.1	GI:261245702	thiamine-monophosphate kinase	STM0419	STM14_0496	STM474_0439	STMUK_0425	SL0413
		STMMW_04921	dxs		-	515134	516996	1863	chromosome	CDS			CBG23501.1	GI:261245705	1-deoxyxylulose-5-phosphate synthase	STM0422	STM14_0500	STM474_0442	STMUK_0428	SL0416
		STMMW_04931	ispA		-	517020	517919	900	chromosome	CDS			CBG23502.1	GI:261245706	geranyltranstransferase	STM0423	STM14_0501	STM474_0443	STMUK_0429	SL0417
		STMMW_04941	xseB		-	517920	518162	243	chromosome	CDS			CBG23503.1	GI:261245707	exodeoxyribonuclease small subunit	STM0424	STM14_0502	STM474_0444	STMUK_0430	SL0418
		STMMW_05201	clpX		+	544589	545860	1272	chromosome	CDS			CBG23529.1	GI:261245732	ATP-dependent Clp protease ATP-binding subunit ClpX	STM0449	STM14_0532	STM474_0470	STMUK_0456	SL0443
		STMMW_05211	lon		+	546046	548400	2355	chromosome	CDS			CBG23530.1	GI:261245733	Lon protease	STM0450	STM14_0533	STM474_0471	STMUK_0457	SL0444
		STMMW_05541	dnaX		+	581413	583341	1929	chromosome	CDS			CBG23563.1	GI:261245766	DNA polymerase III subunits gamma and tau	STM0484	STM14_0569	STM474_0504	STMUK_0491	SL0477
		STMMW_05581	adk		+	586547	587191	645	chromosome	CDS			CBG23567.1	GI:261245770	adenylate kinase	STM0488	STM14_0574	STM474_0508	STMUK_0495	SL0481
		STMMW_05591	hemH		+	587420	588382	963	chromosome	CDS			CBG23568.1	GI:261245771	ferrochelatase	STM0489	STM14_0576	STM474_0510	STMUK_0496	SL0482
		STMMW_06031	lpxH		-	636554	637276	723	chromosome	CDS			CBG23612.1	GI:261245814	conserved hypothetical protein	STM0535	STM14_0625	STM474_0556	STMUK_0542	SL0528
		STMMW_06041	ppiB		-	637279	637773	495	chromosome	CDS			CBG23613.1	GI:261245815	peptidyl-prolyl cis-trans isomerase B	STM0536	STM14_0626	STM474_0557	STMUK_0543	SL0529
		STMMW_06101	folD		-	641513	642379	867	chromosome	CDS			CBG23619.1	GI:261245821	FolD bifunctional protein [includes: methylenetetrahydrofolate dehydrogenase	STM0542	STM14_0632	STM474_0563	STMUK_0549	SL0535
		STMMW_06571	fepD		-	691376	692383	1008	chromosome	CDS			CBG23666.1	GI:261245865	ferric enterobactin transport protein FepD	STM0592	STM14_0690	STM474_0612	STMUK_0597	SL0580
		STMMW_06591	fepB		-	693801	694757	957	chromosome	CDS			CBG23668.1	GI:261245867	ferrienterobactin-binding periplasmic protein precursor	STM0594	STM14_0692	STM474_0614	STMUK_0599	SL0582
		STMMW_06981	lipA		-	733673	734638	966	chromosome	CDS			CBG23707.1	GI:261245906	lipoic acid synthetase	STM0633	STM14_0737	STM474_0654	STMUK_0638	SL0621
		STMMW_07001	lipB		-	736099	736674	576	chromosome	CDS			CBG23709.1	GI:261245908	lipoate-protein ligase B (lipoate biosynthesis protein B)	STM0635	STM14_0741	STM474_0656	STMUK_0640	SL0623
		STMMW_07041	mrdB		-	739719	740831	1113	chromosome	CDS			CBG23713.1	GI:261245912	rod shape-determining protein RodA	STM0639	STM14_0747	STM474_0660	STMUK_0644	SL0627
		STMMW_07051	mrdA		-	740834	742735	1902	chromosome	CDS			CBG23714.1	GI:261245913	penicillin-binding protein	STM0640	STM14_0748	STM474_0661	STMUK_0645	SL0628
		STMMW_07101	nadD		-	745657	746298	642	chromosome	CDS			CBG23719.1	GI:261245918	conserved hypothetical protein	STM0645	STM14_0753	STM474_0666	STMUK_0650	SL0633
		STMMW_07111	holA		-	746300	747331	1032	chromosome	CDS			CBG23720.1	GI:261245919	DNA polymerase III, delta subunit	STM0646	STM14_0754	STM474_0667	STMUK_0651	SL0634
		STMMW_07121	rlpB		-	747331	747921	591	chromosome	CDS			CBG23721.1	GI:261245920	rare lipoprotein B precursor	STM0647	STM14_0755	STM474_0668	STMUK_0652	SL0635
		STMMW_07131	leuS		-	747936	750518	2583	chromosome	CDS			CBG23722.1	GI:261245921	leucyl-tRNA synthetase	STM0648	STM14_0756	STM474_0669	STMUK_0653	SL0636
		STMMW_07311	lnt		-	768984	770522	1539	chromosome	CDS			CBG23740.1	GI:261245938	apolipoprotein N-acyltransferase	STM0666	STM14_0775	STM474_0687	STMUK_0671	SL0655
		STMMW_07361	ubiF	yleB	+	774867	776042	1176	chromosome	CDS			CBG23745.1	GI:261245943	putative monooxygenase	STM0671	STM14_0782	STM474_0692	STMUK_0676	SL0660
		STMMW_07441	glnS		+	786233	787900	1668	chromosome	CDS			CBG23753.1	GI:261245951	glutaminyl-tRNA synthetase	STM0686	STM14_0799	STM474_0707	STMUK_0691	SL0668
		STMMW_07511	fur		-	795206	795658	453	chromosome	CDS			CBG23760.1	GI:261245958	ferric uptake regulation protein	STM0693	STM14_0808	STM474_0714	STMUK_0698	SL0675
		STMMW_07521	fldA		-	795940	796470	531	chromosome	CDS			CBG23761.1	GI:261245959	flavodoxin 1	STM0694	STM14_0810	STM474_0715	STMUK_0699	SL0676
		STMMW_07561	pgm		+	798615	800210	1596	chromosome	CDS			CBG23765.1	GI:261245963	phosphoglucomutase	STM0698	STM14_0815	STM474_0719	STMUK_0703	SL0680
		STMMW_07771			+	823977	824873	897	chromosome	CDS			CBG23786.1	GI:261245984	putative glycosyl transferase	STM0720	STM14_0839	STM474_0743	STMUK_0726	SL0702
		STMMW_07781			+	824886	826019	1134	chromosome	CDS			CBG23787.1	GI:261245985	galactosyltransferase	STM0721	STM14_0840	STM474_0744	STMUK_0727	SL0703
		STMMW_07811			+	827726	829504	1779	chromosome	CDS			CBG23790.1	GI:261245988	putative glycosyltransferase, cell wall biogenesis	STM0724	STM14_0843	STM474_0747	STMUK_0730	SL0706
		STMMW_07821			+	829697	830530	834	chromosome	CDS			CBG23791.1	GI:261245989	putative glycosyltransferase, cell wall biogenesis	STM0725	STM14_0844	STM474_0748	STMUK_0731	SL0707
		STMMW_07931	sucA		+	840556	843357	2802	chromosome	CDS			CBG23801.1	GI:261245999	2-oxoglutarate dehydrogenase E1 component	STM0736	STM14_0855	STM474_0759	STMUK_0742	SL0718
		STMMW_07941	sucB		+	843372	844580	1209	chromosome	CDS			CBG23802.1	GI:261246000	dihydrolipoamide succinyltransferase component (E2)	STM0737	STM14_0856	STM474_0760	STMUK_0743	SL0719
		STMMW_07971	cydA		+	848340	849908	1569	chromosome	CDS			CBG23805.1	GI:261246003	cytochrome D ubiquinol oxidase subunit I	STM0740	STM14_0861	STM474_0765	STMUK_0746	SL0722
		STMMW_07981	cydB		+	849924	851063	1140	chromosome	CDS			CBG23806.1	GI:261246004	cytochrome D ubiquinol oxidase subunit II	STM0741	STM14_0862	STM474_0766	STMUK_0747	SL0723
		STMMW_08021	tolQ		+	852239	852931	693	chromosome	CDS			CBG23810.1	GI:261246008	TolQ protein	STM0745	STM14_0867	STM474_0770	STMUK_0751	SL0727
		STMMW_08041	tolA		+	853428	854651	1224	chromosome	CDS			CBG23812.1	GI:261246010	TolA protein	STM0747	STM14_0869	STM474_0772	STMUK_0753	SL0729
		STMMW_08051	tolB		+	854775	856067	1293	chromosome	CDS			CBG23813.1	GI:261246011	tolB protein precursor	STM0748	STM14_0870	STM474_0773	STMUK_0754	SL0730
		STMMW_09681	cydC		-	1027536	1029257	1722	chromosome	CDS			CBG23977.1	GI:261246173	transport ATP-binding protein CydC	STM0956	STM14_1078	STM474_0943	STMUK_0924	SL0894
		STMMW_09691	cydD		-	1029258	1031024	1767	chromosome	CDS			CBG23978.1	GI:261246174	transport ATP-binding protein CydD	STM0957	STM14_1079	STM474_0944	STMUK_0925	SL0895
		STMMW_09721	ftsK		+	1033224	1037366	4143	chromosome	CDS			CBG23981.1	GI:261246177	cell division protein FtsK	STM0960	STM14_1084	STM474_0947	-	SL0898
		STMMW_09731	lolA		+	1037506	1038120	615	chromosome	CDS			CBG23982.1	GI:261246178	outer membrane lipoprotein carrier protein precursor	STM0961	STM14_1085	STM474_0948	STMUK_0928	SL0899
		STMMW_09751	serS		+	1039732	1041024	1293	chromosome	CDS			CBG23984.1	GI:261246180	seryl-tRNA synthetase	STM0963	STM14_1088	STM474_0950	STMUK_0930	SL0901
		STMMW_09911	cmk		+	1060934	1061617	684	chromosome	CDS			CBG24000.1	GI:261246196	cytidylate kinase	STM0980	STM14_1109	STM474_0966	STMUK_0946	SL0917
		STMMW_09921	rpsA		+	1061731	1063404	1674	chromosome	CDS			CBG24001.1	GI:261246197	30S ribosomal protein S1	STM0981	STM14_1110	STM474_0967	STMUK_0947	SL0918
		STMMW_09951	msbA		+	1066375	1068123	1749	chromosome	CDS			CBG24004.1	GI:261246200	probable transport ATP-binding protein MsbA	STM0984	STM14_1113	STM474_0970	STMUK_0950	SL0921
		STMMW_09961	lpxK		+	1068120	1069097	978	chromosome	CDS		2.7.1.130	CBG24005.1	GI:261246201	tetraacyldisaccharide 4'-kinase	STM0985	STM14_1114	STM474_0971	STMUK_0951	SL0922
		STMMW_09981	ycaR		+	1070425	1070607	183	chromosome	CDS			CBG24007.1	GI:261246203	conserved hypothetical protein	STM0987	STM14_1116	STM474_0973	STMUK_0953	SL0924
		STMMW_09991	kdsB		+	1070604	1071350	747	chromosome	CDS			CBG24008.1	GI:261246204	3-deoxy-manno-octulosonate cytidylyltransferase	STM0988	STM14_1117	STM474_0974	STMUK_0954	SL0925
		STMMW_10031	mukF		+	1074142	1075464	1323	chromosome	CDS			CBG24012.1	GI:261246208	killing factor KicB	STM0992	STM14_1122	STM474_0978	STMUK_0958	SL0929
		STMMW_10041	mukE		+	1075445	1076149	705	chromosome	CDS			CBG24013.1	GI:261246209	KicA protein	STM0993	STM14_1123	STM474_0979	STMUK_0959	SL0930
		STMMW_10051	mukB		+	1076149	1080615	4467	chromosome	CDS			CBG24014.1	GI:261246210	cell division protein	STM0994	STM14_1124	STM474_0980	STMUK_0960	SL0931
		STMMW_10111	asnCa	asnS	-	1087419	1088819	1401	chromosome	CDS		6.1.1.22	CBG24020.1	GI:261246216	asparaginyl-tRNA synthetase	STM1000	STM14_1132	STM474_0987	STMUK_0966	SL0937
		STMMW_10801	fabA		-	1154600	1155118	519	chromosome	CDS			CBG24092.1	GI:261246284	D-3-hydroxydecanoyl-(acyl carrier-protein)	STM1067	STM14_1211	STM474_1059	STMUK_1036	SL1007
		STMMW_10971	yccK		-	1170544	1170873	330	chromosome	CDS			CBG24109.1	GI:261246301	hypothetical protein in helD-serT intergenic region	STM1084	STM14_1229	STM474_1076	STMUK_1053	SL1024
		STMMW_11401		nanC	+	1216636	1217328	693	chromosome	CDS			CBG24153.1	GI:261246344	putative secreted protein	STM1131	STM14_1294	STM474_1125	STMUK_1099	SL1069
		STMMW_11631	htrB		-	1238417	1239337	921	chromosome	CDS			CBG24176.1	GI:261246367	lipid A biosynthesis lauroyl acyltransferase (EC 2.3.1.-) (heat shock protein)	STM1155	STM14_1323	STM474_1150	STMUK_1123	SL1092
		STMMW_11781	mviN		+	1250765	1252339	1575	chromosome	CDS			CBG24190.1	GI:261246381	virulence factor MviN	STM1170	STM14_1340	STM474_1166	STMUK_1138	SL1107
		STMMW_11931	rne		-	1264156	1267359	3204	chromosome	CDS		3.1.4.-	CBG24205.1	GI:261246396	ribonuclease E	STM1185	STM14_1357	STM474_1181	STMUK_1153	SL1122
		STMMW_12021	fabH		+	1273114	1274067	954	chromosome	CDS		2.3.1.41	CBG24214.1	GI:261246405	3-oxoacyl-[acyl-carrier-protein] synthase III	STM1193	STM14_1366	STM474_1190	STMUK_1161	SL1130
		STMMW_12031	fabD		+	1274083	1275012	930	chromosome	CDS			CBG24215.1	GI:261246406	malonyl CoA-acyl carrier protein transacylase	STM1194	STM14_1367	STM474_1191	STMUK_1162	SL1131
		STMMW_12041	fabG		+	1275025	1275759	735	chromosome	CDS			CBG24216.1	GI:261246407	3-oxoacyl-[acyl-carrier protein] reductase	STM1195	STM14_1368	STM474_1192	STMUK_1163	SL1132
		STMMW_12051	acpP		+	1275915	1276151	237	chromosome	CDS			CBG24217.1	GI:261246408	ACP	STM1196	STM14_1369	STM474_1193	STMUK_1164	SL1133
		STMMW_12091	tmk		+	1279426	1280067	642	chromosome	CDS		2.7.4.9	CBG24221.1	GI:261246412	dTMP kinase	STM1200	STM14_1373	STM474_1197	STMUK_1168	SL1137
		STMMW_12101	holB		+	1280064	1281068	1005	chromosome	CDS			CBG24222.1	GI:261246413	DNA polymerase III, delta' subunit	STM1201	STM14_1374	STM474_1198	STMUK_1169	SL1138
		STMMW_12261	ycfU		+	1298370	1299680	1311	chromosome	CDS			CBG24238.1	GI:261246429	ABC transporter integral membrane subunit	STM1217	STM14_1392	STM474_1214	STMUK_1185	SL1154
		STMMW_12271	lolD	ycfV	+	1299673	1300374	702	chromosome	CDS			CBG24239.1	GI:261246430	ABC transporter ATP-binding subunit	STM1218	STM14_1393	STM474_1215	STMUK_1186	SL1155
		STMMW_12281	ycfW		+	1300374	1301618	1245	chromosome	CDS			CBG24240.1	GI:261246431	ABC transporter integral membrane subunit	STM1219	STM14_1394	STM474_1216	STMUK_1187	SL1156
		STMMW_12421	purB		-	1316000	1317370	1371	chromosome	CDS			CBG24254.1	GI:261246444	adenylosuccinate lyase	STM1232	STM14_1410	STM474_1230	STMUK_1200	SL1170
		STMMW_12441	mnmA	trmU	-	1318102	1319208	1107	chromosome	CDS		2.1.1.61	CBG24256.1	GI:261246446	5-methylaminomethyl-2-thiouridylate-methyltrans ferase EC 2.1.1.61	STM1234	STM14_1412	STM474_1232	STMUK_1202	SL1172
		STMMW_12481	icdA		+	1320898	1322148	1251	chromosome	CDS			CBG24260.1	GI:261246450	isocitrate dehydrogenase	STM1238	STM14_1416	STM474_1236	STMUK_1206	SL1176
		STMMW_12971	gapA		-	1365207	1366202	996	chromosome	CDS			CBG24309.1	GI:261246499	glyceraldehyde 3-phosphate dehydrogenase a	STM1290	STM14_1565	STM474_1294	STMUK_1257	SL1225
		STMMW_13171	nadE		-	1386633	1387460	828	chromosome	CDS			CBG24329.1	GI:261246519	3-dependent NAD+ synthetase EC 6.3.1.5. Probable glutamine-dependent NAD+ synthetase EC 6.3.5.1	STM1310	STM14_1590	STM474_1314	STMUK_1277	SL1245
		STMMW_13361			+	1404734	1405048	315	chromosome	CDS			CBG24348.1	GI:261246538	putative membrane protein	STM1329	STM14_1613	STM474_1334	STMUK_1296	SL1264
		STMMW_13391	rfc	wzy	-	1406601	1407824	1224	chromosome	CDS			CBG24351.1	GI:261246541	O-antigen polymerase	STM1332	STM14_1616	STM474_1336	STMUK_1299	SL1266
		STMMW_13401	thrS		+	1408716	1410644	1929	chromosome	CDS		6.1.1.3	CBG24352.1	GI:261246542	ThrRS	STM1333	STM14_1619	STM474_1337	STMUK_1300	SL1267
		STMMW_13411	infC		+	1410756	1411190	435	chromosome	CDS			CBG24353.1	GI:261246543	Translation initiation factor IF-3. Translation initiation factor IF-3, chloroplast	STM1334	STM14_1620	STM474_1338	STMUK_1301	SL1268
		STMMW_13421	rpl35	rpmI	+	1411286	1411483	198	chromosome	CDS			CBG24354.1	GI:261246544	50S ribosomal protein L35. Chloroplast 50S ribosomal protein L35	STM1335	STM14_1621	STM474_1339	STMUK_1302	SL1269
		STMMW_13431	rpl20	rplT	+	1411534	1411890	357	chromosome	CDS			CBG24355.1	GI:261246545	50S ribosomal subunit protein L20	STM1336	STM14_1622	STM474_1340	STMUK_1303	SL1270
		STMMW_13441	pheS		+	1412192	1413175	984	chromosome	CDS		6.1.1.20	CBG24356.1	GI:261246546	PheRS	STM1337	STM14_1624	STM474_1341	STMUK_1304	SL1271
		STMMW_13451	pheT		+	1413191	1415578	2388	chromosome	CDS		6.1.1.20	CBG24357.1	GI:261246547	PheRS	STM1338	STM14_1625	STM474_1342	STMUK_1305	SL1272
		STMMW_13981	ssaB	spiC	+	1476513	1476914	402	chromosome	CDS			CBG24409.1	GI:261246599	putative pathogenicity island 2 secreted effector protein	STM1393	STM14_1688	STM474_1399	STMUK_1359	SL1327
		STMMW_14021	sseA		+	1480115	1480441	327	chromosome	CDS			CBG24413.1	GI:261246603	putative pathogenicity island protein	STM1397	STM14_1693	STM474_1403	STMUK_1363	SL1331
		STMMW_14121	ssaH		+	1486307	1486534	228	chromosome	CDS			CBG24423.1	GI:261246613	Type three secretion system apparatus	STM1407	STM14_1703	STM474_1413	STMUK_1373	SL1341
		STMMW_14131	ssaI		+	1486546	1486794	249	chromosome	CDS			CBG24424.1	GI:261246614	putative pathogenicity island protein	STM1408	STM14_1704	STM474_1414	STMUK_1374	SL1342
		STMMW_14141	ssaJ		+	1486791	1487540	750	chromosome	CDS			CBG24425.1	GI:261246615	putative pathogenicity island lipoprotein	STM1409	STM14_1705	STM474_1415	STMUK_1375	SL1343
		STMMW_14291	ribE		+	1500066	1500707	642	chromosome	CDS		2.5.1.9	CBG24440.1	GI:261246630	riboflavin synthase alpha chain	STM1426	STM14_1723	STM474_1432	STMUK_1392	SL1358
		STMMW_14511	pdxH		+	1519218	1519874	657	chromosome	CDS			CBG24462.1	GI:261246652	pyridoxamine 5'-phosphate oxidase	STM1448	STM14_1746	STM474_1455	STMUK_1414	SL1380
		STMMW_14521	tyrS		+	1520001	1521275	1275	chromosome	CDS			CBG24463.1	GI:261246653	tyrosyl-tRNA synthetase	STM1449	STM14_1747	STM474_1456	STMUK_1415	SL1381
		STMMW_15971	sifB		+	1684698	1685648	951	chromosome	CDS			CBG24609.1	GI:261246795	hypothetical protein	STM1602	STM14_1940	STM474_1614	STMUK_1571	SL1532
		STMMW_16871	sapA		+	1776196	1777845	1650	chromosome	CDS			CBG24699.1	GI:261246882	peptide transport periplasmic protein SapA precursor	STM1692	STM14_2042	STM474_1705	STMUK_1661	SL1622
		STMMW_16881	sapB		+	1778013	1778807	795	chromosome	CDS			CBG24700.1	GI:261246883	peptide transport system permease protein SapB	STM1693	STM14_2043	STM474_1706	STMUK_1662	SL1623
		STMMW_16891	sapC		+	1778794	1779684	891	chromosome	CDS			CBG24701.1	GI:261246884	peptide transport system permease protein SapC	STM1694	STM14_2044	STM474_1707	STMUK_1663	SL1624
		STMMW_16901	sapD		+	1779684	1780676	993	chromosome	CDS			CBG24702.1	GI:261246885	peptide transport system ATP-binding protein SapD	STM1695	STM14_2045	STM474_1708	STMUK_1664	SL1625
		STMMW_16911	sapF		+	1780678	1781484	807	chromosome	CDS			CBG24703.1	GI:261246886	peptide transport system ATP-binding protein SapF	STM1696	STM14_2046	STM474_1709	STMUK_1665	SL1626
		STMMW_16961	fabI		+	1784653	1785441	789	chromosome	CDS			CBG24708.1	GI:261246891	enoyl-[acyl-carrier-protein] reductase (NADH)	STM1700	STM14_2053	STM474_1714	STMUK_1670	SL1631
		STMMW_17031	yciM		-	1794032	1795147	1116	chromosome	CDS			CBG24715.1	GI:261246898	conserved hypothetical protein	STM1708	STM14_2066	STM474_1723	STMUK_1679	SL1640
		STMMW_17041	yciS		-	1795208	1795516	309	chromosome	CDS			CBG24716.1	GI:261246899	putative membrane protein	STM1709	STM14_2067	STM474_1724	STMUK_1680	SL1641
		STMMW_17061	ribA		+	1796626	1797216	591	chromosome	CDS		3.5.4.25	CBG24718.1	GI:261246901	GTP cyclohydrolase II	STM1711	STM14_2069	STM474_1726	STMUK_1682	SL1643
		STMMW_17081	cysB		-	1800924	1801898	975	chromosome	CDS			CBG24720.1	GI:261246903	cys regulon transcriptional activator	STM1713	STM14_2072	STM474_1730	STMUK_1685	SL1645
		STMMW_17101	topA		-	1802309	1804906	2598	chromosome	CDS			CBG24721.1	GI:261246904	DNA topoisomerase I, omega protein I	STM1714	STM14_2075	STM474_1731	STMUK_1686	SL1646
		STMMW_17231	yciG		+	1818075	1818257	183	chromosome	CDS			CBG24734.1	GI:261246917	conserved hypothetical protein	STM1728	STM14_2091	STM474_1745	STMUK_1700	SL1659
		STMMW_17471	galU		-	1840345	1841253	909	chromosome	CDS			CBG24758.1	GI:261246941	glucose-1-phosphate uridylyltransferase	STM1752	STM14_2118	STM474_1769	STMUK_1725	SL1683
		STMMW_17641	kdsA		-	1862924	1863778	855	chromosome	CDS		2.5.1.55	CBG24775.1	GI:261246958	2-dehydro-3-deoxyphosphooctonate aldolase	STM1772	STM14_2142	STM474_1789	STMUK_1744	SL1700
		STMMW_17681	prfA		-	1865848	1866930	1083	chromosome	CDS			CBG24779.1	GI:261246962	RF-1	STM1776	STM14_2146	STM474_1793	STMUK_1748	SL1704
		STMMW_17691	hemA		-	1866971	1868227	1257	chromosome	CDS		1.2.1.-	CBG24780.1	GI:261246963	GluTR	STM1777	STM14_2147	STM474_1794	STMUK_1749	SL1705
		STMMW_17701	hemM	lolB	+	1868541	1869164	624	chromosome	CDS			CBG24781.1	GI:261246964	outer membrane lipoprotein	STM1778	STM14_2149	STM474_1796	STMUK_1750	SL1706
		STMMW_17711	ipk		+	1869161	1870012	852	chromosome	CDS		2.7.1.-	CBG24782.1	GI:261246965	4-diphosphocytidyl-2-C-methyl-D-erythritol kinase	STM1779	STM14_2150	STM474_1797	STMUK_1751	SL1707
		STMMW_17721	prs	prsA	+	1870278	1871225	948	chromosome	CDS		2.7.6.1	CBG24783.1	GI:261246966	ribose-phosphate pyrophosphokinase	STM1780	STM14_2153	STM474_1799	STMUK_1752	SL1708
		STMMW_18081	minE		+	1906151	1906417	267	chromosome	CDS			CBG24818.1	GI:261247001	Cell division topological specificity factor	STM1816	STM14_2195	STM474_1837	STMUK_1788	SL1744
		STMMW_18121	yeaZ		-	1910994	1911689	696	chromosome	CDS			CBG24822.1	GI:261247005	conserved hypothetical protein	STM1820	STM14_2202	STM474_1842	STMUK_1793	SL1749
		STMMW_18701	msbB	lpxM	-	1967505	1968476	972	chromosome	CDS		2.3.1.-	CBG24879.1	GI:261247060	lipid A acyltransferase	STM1889	STM14_2297	STM474_1921	STMUK_1869	SL1823
		STMMW_18841	aspS		-	1978623	1980395	1773	chromosome	CDS		6.1.1.12	CBG24892.1	GI:261247071	AspRS	STM1901	STM14_2312	STM474_1934	STMUK_1881	SL1836
		STMMW_18921	argS		+	1986109	1987842	1734	chromosome	CDS		6.1.1.19	CBG24900.1	GI:261247079	ArgRS	STM1909	STM14_2322	STM474_1942	STMUK_1889	SL1844
		STMMW_19241	pgsA		-	2019325	2019873	549	chromosome	CDS		2.7.8.5	CBG24933.1	GI:261247110	phosphotidylglycerophosphate synthetase	STM1945	STM14_2363	STM474_1977	STMUK_1924	SL1875
		STMMW_21231	rfbF	ddhA	-	2197007	2197780	774	chromosome	CDS		2.7.7.33	CBG25132.1	GI:261247307	glucose-1-phosphate cytidylyltransferase	STM2092	STM14_2586	STM474_2177	STMUK_2122	SL2069
		STMMW_21861	metG		+	2273397	2275430	2034	chromosome	CDS		6.1.1.10	CBG25194.1	GI:261247369	MetRS	STM2155	STM14_2658	STM474_2242	STMUK_2184	SL2132
		STMMW_22251	folE		-	2314102	2314770	669	chromosome	CDS		3.5.4.16	CBG25232.1	GI:261247407	GTP cyclohydrolase I	STM2193	STM14_2703	STM474_2282	STMUK_2223	SL2170
		STMMW_22551	rplY		+	2350091	2350375	285	chromosome	CDS			CBG25261.1	GI:261247436	50S ribosomal protein L25	STM2224	STM14_2749	STM474_2317	STMUK_2254	SL2201
		STMMW_22961	gyrA		-	2397379	2400015	2637	chromosome	CDS		5.99.1.3	CBG25307.1	GI:261247480	DNA gyrase subunit A	STM2272	STM14_2804	STM474_2368	STMUK_2302	SL2241
		STMMW_23001	ubiG		+	2403984	2404712	729	chromosome	CDS		2.1.1.64	CBG25311.1	GI:261247484	3,4-dihydroxy-5-hexaprenylbenzoate methyltransferase	STM2276	STM14_2810	STM474_2372	STMUK_2306	SL2245
		STMMW_23011	nrdA		+	2405068	2407353	2286	chromosome	CDS		1.17.4.1	CBG25312.1	GI:261247485	ribonucleoside-diphosphate reductase 1 alpha chain	STM2277	STM14_2812	STM474_2373	STMUK_2307	SL2246
		STMMW_23021	nrdB		+	2407466	2408596	1131	chromosome	CDS		1.17.4.1	CBG25313.1	GI:261247486	ribonucleoside-diphosphate reductase 1 beta chain	STM2278	STM14_2813	STM474_2374	STMUK_2308	SL2247
		STMMW_23781	ubiX		-	2490250	2490819	570	chromosome	CDS			CBG25389.1	GI:261247562	putative decarboxylase	STM2356	STM14_2903	STM474_2454	STMUK_2386	SL2325
		STMMW_23871	folC		-	2501022	2502290	1269	chromosome	CDS		6.3.2.17	CBG25398.1	GI:261247571	folylpolyglutamate synthase	STM2365	STM14_2913	STM474_2464	STMUK_2395	SL2334
		STMMW_23881	accD		-	2502358	2503272	915	chromosome	CDS		6.4.1.2	CBG25399.1	GI:261247572	acetyl-CoA carboxylase beta subunit	STM2366	STM14_2914	STM474_2465	STMUK_2396	SL2335
		STMMW_24001	fabB		-	2512290	2513504	1215	chromosome	CDS		2.3.1.41	CBG25411.1	GI:261247584	3-oxoacyl-[acyl-carrier-protein] synthase I	STM2378	STM14_2927	STM474_2477	STMUK_2408	SL2347
		STMMW_24371	gltX		-	2553831	2555246	1416	chromosome	CDS		6.1.1.17	CBG25446.1	GI:261247619	GluRS	STM2415	STM14_2969	STM474_2516	STMUK_2446	SL2381
		STMMW_24461	lig	ligA	-	2562669	2564684	2016	chromosome	CDS		6.5.1.2	CBG25454.1	GI:261247627	DNA ligase	STM2427	STM14_2982	STM474_2529	STMUK_2459	SL2390
		STMMW_24471	zipA		-	2564756	2565793	1038	chromosome	CDS			CBG25455.1	GI:261247628	Cell division protein zipA homolog	STM2428	STM14_2983	STM474_2530	STMUK_2460	SL2391
		STMMW_24511	ptsI		+	2568560	2570287	1728	chromosome	CDS		2.7.3.9	CBG25459.1	GI:261247632	phosphoenolpyruvate-protein phosphotransferase (ec 2.7.3.9) (phosphotransferase system, enzyme i)	STM2432	STM14_2990	STM474_2535	STMUK_2464	SL2395
		STMMW_24521	crr		+	2570328	2570837	510	chromosome	CDS			CBG25460.1	GI:261247633	PTS system, glucose-specific IIA component	STM2433	STM14_2991	STM474_2536	STMUK_2465	SL2396
		STMMW_25021	dapE		+	2621364	2622491	1128	chromosome	CDS			CBG25510.1	GI:261247683	succinyl-diaminopimelate desuccinylase	STM2483	STM14_3046	STM474_2586	STMUK_2515	SL2446
		STMMW_25071	dapA		-	2627713	2628591	879	chromosome	CDS		4.2.1.52	CBG25515.1	GI:261247688	DHDPS	STM2489	STM14_3052	STM474_2592	STMUK_2521	SL2452
		STMMW_25211			-	2645276	2645413	138	chromosome	CDS			CBG25529.1	GI:261247702	conserved hypothetical protein	STM2504	STM14_3069	-	STMUK_2536	-
		STMMW_25271	guaA		-	2647186	2648763	1578	chromosome	CDS		6.3.5.2	CBG25534.1	GI:261247707	GMP synthase (glutamine-hydrolyzing)	STM2510	STM14_3075	STM474_2611	STMUK_2542	SL2471
		STMMW_25361	engA		-	2675838	2677310	1473	chromosome	CDS			CBG25543.1	GI:261247715	GTP-binding protein engA	STM2519	STM14_3089	STM474_2621	STMUK_2551	SL2481
		STMMW_25391	hisS		-	2679252	2680526	1275	chromosome	CDS		6.1.1.21	CBG25546.1	GI:261247718	HisRS	STM2522	STM14_3093	STM474_2624	STMUK_2554	SL2484
		STMMW_25401	gcpE	ispG	-	2680637	2681755	1119	chromosome	CDS		1.17.7.1	CBG25547.1	GI:261247719	4-hydroxy-3-methylbut-2-en-1-yl diphosphate synthase	STM2523	STM14_3094	STM474_2625	STMUK_2555	SL2485
		STMMW_25551	fdx		-	2702241	2702576	336	chromosome	CDS			CBG25562.1	GI:261247734	ferredoxin	STM2538	STM14_3113	STM474_2642	STMUK_2570	SL2500
		STMMW_25561	hscA		-	2702578	2704428	1851	chromosome	CDS			CBG25563.1	GI:261247735	Hsc66. Chaperone protein hscA homolog	STM2539	STM14_3114	STM474_2643	STMUK_2571	SL2501
		STMMW_25591	nifU		-	2705504	2705890	387	chromosome	CDS			CBG25566.1	GI:261247738	NifU-like protein	STM2542	STM14_3117	STM474_2646	STMUK_2574	SL2504
		STMMW_25601	iscS	nifS	-	2705918	2707132	1215	chromosome	CDS		2.8.1.7	CBG25567.1	GI:261247739	cysteine desulfurase	STM2543	STM14_3118	STM474_2647	STMUK_2575	SL2505
		STMMW_25631	suhB		+	2708817	2709620	804	chromosome	CDS			CBG25570.1	GI:261247742	extragenic suppressor protein SuhB	STM2546	STM14_3124	STM474_2650	STMUK_2578	SL2508
		STMMW_25841	yfhC		-	2738374	2738925	552	chromosome	CDS			CBG25591.1	GI:261247763	conserved hypothetical protein	STM2568	STM14_3148	STM474_2673	STMUK_2600	SL2530
		STMMW_25931	acpS		-	2746444	2746824	381	chromosome	CDS		2.7.8.7	CBG25600.1	GI:261247772	4'-phosphopantetheinyl transferase acpS	STM2577	STM14_3157	STM474_2682	STMUK_2609	SL2539
		STMMW_25961	era		-	2748307	2749212	906	chromosome	CDS			CBG25603.1	GI:261247775	GTP-binding protein	STM2580	STM14_3160	STM474_2685	STMUK_2612	SL2542
		STMMW_25971	rnc		-	2749209	2749889	681	chromosome	CDS		3.1.26.3	CBG25604.1	GI:261247776	RNase III	STM2581	STM14_3161	STM474_2686	STMUK_2613	SL2543
		STMMW_25981	lepB		-	2750163	2751137	975	chromosome	CDS		3.4.21.89	CBG25605.1	GI:261247777	signal peptidase I	STM2582	STM14_3162	STM474_2687	STMUK_2614	SL2544
		STMMW_26721	pssA		+	2819313	2820668	1356	chromosome	CDS		2.7.8.8	CBG25679.1	GI:261247850	CDP-diacylglycerol-serine O-phosphatidyltransferase	STM2652	STM14_3250	STM474_2765	STMUK_2688	SL2616
		STMMW_26791	yfiO	ecfD	+	2833317	2834054	738	chromosome	CDS			CBG25686.1	GI:261247857	putative lipoprotein	STM2663	STM14_3264	STM474_2776	STMUK_2699	SL2623
		STMMW_26871	rpl19	rplS	-	2841531	2841878	348	chromosome	CDS			CBG25694.1	GI:261247865	50S ribosomal subunit protein L19	STM2673	STM14_3276	STM474_2797	STMUK_2708	SL2646
		STMMW_26881	trmD		-	2841919	2842686	768	chromosome	CDS		2.1.1.31	CBG25695.1	GI:261247866	Guanine-N1--methyltransferase EC 2.1.1.31	STM2674	STM14_3277	STM474_2798	STMUK_2709	SL2647
		STMMW_26891	rimM		-	2842731	2843279	549	chromosome	CDS			CBG25696.1	GI:261247867	16S rRNA processing protein	STM2675	STM14_3278	STM474_2799	STMUK_2710	SL2648
		STMMW_26901	rps16	rpsP	-	2843298	2843546	249	chromosome	CDS			CBG25697.1	GI:261247868	30S ribosomal subunit protein S16	STM2676	STM14_3279	STM474_2800	STMUK_2711	SL2649
		STMMW_26911	ffh		-	2843860	2845221	1362	chromosome	CDS			CBG25698.1	GI:261247869	signal recognition particle protein	STM2677	STM14_3281	STM474_2801	STMUK_2712	SL2650
		STMMW_26951	grpE		-	2848246	2848836	591	chromosome	CDS			CBG25702.1	GI:261247872	heat shock protein GrpE (heat shock protein b25.3) (hsp24)	STM2681	STM14_3286	STM474_2805	STMUK_2716	SL2654
		STMMW_26971	ppnK	yfjB	+	2848959	2849837	879	chromosome	CDS		2.7.1.23	CBG25703.1	GI:261247873	conserved hypothetical protein	STM2683	STM14_3288	STM474_2806	STMUK_2718	SL2655
		STMMW_27011	yfjG		-	2852520	2852972	453	chromosome	CDS			CBG25707.1	GI:261247877	conserved hypothetical protein	STM2687	STM14_3293	STM474_2810	STMUK_2722	SL2659
		STMMW_27881	csrA		-	2963938	2964123	186	chromosome	CDS			CBG25795.1	GI:261247962	Carbon storage regulator homolog	STM2826	STM14_3412	STM474_2964	STMUK_2815	SL2806
		STMMW_27891	alaS		-	2964358	2966988	2631	chromosome	CDS		6.1.1.7	CBG25796.1	GI:261247963	AlaRS	STM2827	STM14_3413	STM474_2965	STMUK_2816	SL2807
		STMMW_28671			+	3040322	3040612	291	chromosome	CDS			CBG25874.1	GI:261248041	salmonella pathogenicity island 1 protein	STM2904	STM14_3505	STM474_3044	STMUK_2893	SL2884
		STMMW_28921	ispF		-	3063256	3063735	480	chromosome	CDS		4.6.1.12	CBG25899.1	GI:261248065	2-C-methyl-D-erythritol 2,4-cyclodiphosphate synthase	STM2929	STM14_3532	STM474_3069	STMUK_2918	SL2908
		STMMW_28931	ispD		-	3063735	3064445	711	chromosome	CDS		2.7.7.60	CBG25900.1	GI:261248066	2-C-methyl-D-erythritol 4-phosphate cytidylyltransferase	STM2930	STM14_3533	STM474_3070	STMUK_2919	SL2909
		STMMW_28941	ftsB	ygbQ	-	3064464	3064775	312	chromosome	CDS			CBG25901.1	GI:261248067	Cell division protein ftsB homolog	STM2931	STM14_3534	STM474_3071	STMUK_2920	SL2910
		STMMW_29151	eno		-	3089377	3090675	1299	chromosome	CDS		4.2.1.11	CBG25922.1	GI:261248087	2-phospho-D-glycerate hydro-lyase	STM2952	STM14_3557	STM474_3096	STMUK_2941	SL2931
		STMMW_29161	pyrG		-	3090758	3092395	1638	chromosome	CDS		6.3.4.2	CBG25923.1	GI:261248088	CTP synthase	STM2953	STM14_3558	STM474_3097	STMUK_2942	SL2932
		STMMW_29551	recB		-	3138120	3141665	3546	chromosome	CDS			CBG25963.1	GI:261248128	exonuclease V subunit	STM2994	STM14_3609	STM474_3140	STMUK_2982	SL2972
		STMMW_29621	thyA		-	3150029	3150823	795	chromosome	CDS		2.1.1.45	CBG25970.1	GI:261248135	TS	STM3001	STM14_3617	STM474_3147	STMUK_2989	SL2979
		STMMW_29631	lgt		-	3150830	3151705	876	chromosome	CDS		2.4.99.-	CBG25971.1	GI:261248136	prolipoprotein diacylglyceryl transferase	STM3002	STM14_3618	STM474_3148	STMUK_2990	SL2980
		STMMW_30001	lysS		-	3190480	3191997	1518	chromosome	CDS		6.1.1.6	CBG26008.1	GI:261248172	LysRS	STM3040	STM14_3672	STM474_3187	STMUK_3028	SL3016
		STMMW_30011	prfB		-	3192007	3192888	882	chromosome	CDS			CBG26009.1	GI:261248173	peptide chain release factor 2 (RF-2)	STM3041	STM14_3673	STM474_3188	STMUK_3029	SL3017
		STMMW_30081	ygfZ		+	3198179	3199159	981	chromosome	CDS			CBG26016.1	GI:261248180	conserved hypothetical protein	STM3048	STM14_3681	STM474_3195	STMUK_3036	SL3024
		STMMW_30171	ubiH	visB	-	3209726	3210904	1179	chromosome	CDS		1.14.13.-	CBG26025.1	GI:261248189	2-octaprenyl-6-methoxyphenol hydroxylase	STM3057	STM14_3694	STM474_3204	STMUK_3045	SL3033
		STMMW_30231	rpiA		-	3216038	3216697	660	chromosome	CDS		5.3.1.6	CBG26031.1	GI:261248195	PRI	STM3063	STM14_3701	STM474_3210	STMUK_3051	SL3039
		STMMW_30291	fba		-	3220772	3221851	1080	chromosome	CDS			CBG26037.1	GI:261248201	fructose 1,6-bisphosphate aldolase	STM3068	STM14_3708	STM474_3215	STMUK_3056	SL3044
		STMMW_30301	pgk		-	3221953	3223116	1164	chromosome	CDS		2.7.2.3	CBG26038.1	GI:261248202	phosphoglycerate kinase	STM3069	STM14_3709	STM474_3216	STMUK_3057	SL3045
		STMMW_30511	metK		+	3242935	3244089	1155	chromosome	CDS		2.5.1.6	CBG26058.1	GI:261248221	AdoMet synthetase	STM3090	STM14_3733	STM474_3238	STMUK_3078	SL3065
		STMMW_30581	yqgF		+	3249908	3250324	417	chromosome	CDS		3.1.-.-	CBG26065.1	GI:261248228	conserved hypothetical protein	STM3097	STM14_3741	STM474_3245	STMUK_3085	SL3072
		STMMW_31331	plsC		-	3327197	3327934	738	chromosome	CDS			CBG26140.1	GI:261248303	1-acyl-glycerol-3-phosphate acyltransferase	STM3173	STM14_3845	STM474_3326	STMUK_3162	SL3147
		STMMW_31341	parC		-	3328191	3330449	2259	chromosome	CDS			CBG26141.1	GI:261248304	topoisomerase IV subunit A	STM3174	STM14_3846	STM474_3327	STMUK_3163	SL3148
		STMMW_31411	parE		-	3335206	3337098	1893	chromosome	CDS			CBG26148.1	GI:261248311	topoisomerase IV subunit B	STM3181	STM14_3854	STM474_3335	STMUK_3170	SL3155
		STMMW_31561	ribB		-	3349096	3349749	654	chromosome	CDS			CBG26162.1	GI:261248325	3,4-dihydroxy-2-butanone 4-phosphate synthase	STM3195	STM14_3869	STM474_3349	STMUK_3184	SL3168
		STMMW_31611	rfaE	waaE	-	3353805	3355238	1434	chromosome	CDS		2.7.-.-	CBG26167.1	GI:261248330	ADP-heptose synthase	STM3200	STM14_3876	STM474_3354	STMUK_3189	SL3173
		STMMW_31651	cca		+	3360467	3361708	1242	chromosome	CDS		2.7.7.72	CBG26171.1	GI:261248334	tRNA nucleotidyltransferase	STM3204	STM14_3880	STM474_3358	STMUK_3193	SL3177
		STMMW_31671	folB		-	3362732	3363094	363	chromosome	CDS		4.1.2.25	CBG26173.1	GI:261248336	dihydroneopterin aldolase	STM3206	STM14_3882	STM474_3360	STMUK_3195	SL3179
		STMMW_31691	gcp		-	3364060	3365073	1014	chromosome	CDS			CBG26175.1	GI:261248338	possible glycoprotease	STM3208	STM14_3885	STM474_3362	STMUK_3197	SL3182
		STMMW_31701	rpsU		+	3365301	3365516	216	chromosome	CDS			CBG26176.1	GI:261248339	30S ribosomal subunit protein S21	STM3209	STM14_3886	STM474_3363	STMUK_3198	SL3183
		STMMW_31711	dnaG		+	3365752	3367497	1746	chromosome	CDS			CBG26177.1	GI:261248340	DNA primase	STM3210	STM14_3887	STM474_3364	STMUK_3199	SL3184
		STMMW_31721	rpoD		+	3367512	3369494	1983	chromosome	CDS			CBG26178.1	GI:261248341	RNA polymerase sigma-70 factor	STM3211	STM14_3888	STM474_3365	STMUK_3200	SL3185
		STMMW_32831	rpsO		-	3474050	3474319	270	chromosome	CDS			CBG26286.1	GI:261248449	30S ribosomal subunit protein S15	STM3283	STM14_3966	STM474_3441	STMUK_3267	SL3256
		STMMW_32861	infB		-	3476036	3478714	2679	chromosome	CDS			CBG26289.1	GI:261248452	protein chain initiation factor 2	STM3286	STM14_3969	STM474_3444	STMUK_3270	SL3259
		STMMW_32871	nusA		-	3478739	3480241	1503	chromosome	CDS			CBG26290.1	GI:261248453	L factor	STM3287	STM14_3970	STM474_3445	STMUK_3271	SL3260
		STMMW_32881	yhbC		-	3480269	3480691	423	chromosome	CDS			CBG26291.1	GI:261248454	conserved hypothetical protein	STM3288	STM14_3971	STM474_3446	STMUK_3272	SL3261
		STMMW_32921	glmM	mrsA	-	3484833	3486170	1338	chromosome	CDS			CBG26295.1	GI:261248458	PGM/PMM-family protein	STM3294	STM14_3977	STM474_3452	STMUK_3278	SL3265
		STMMW_32951	ftsH	hflB	-	3487827	3489761	1935	chromosome	CDS			CBG26298.1	GI:261248461	cell division protein	STM3296	STM14_3981	STM474_3455	STMUK_3281	SL3268
		STMMW_32961	ftsJ	rrmJ	-	3489865	3490491	627	chromosome	CDS			CBG26299.1	GI:261248462	cell division protein	STM3297	STM14_3982	STM474_3456	STMUK_3282	SL3269
		STMMW_33001	obgE	yhbZ	-	3493356	3494528	1173	chromosome	CDS			CBG26303.1	GI:261248466	probable GTP-binding protein	STM3301	STM14_3988	STM474_3461	STMUK_3287	SL3273
		STMMW_33021	rpmA		-	3495639	3495896	258	chromosome	CDS			CBG26305.1	GI:261248468	50S ribosomal subunit protein L27	STM3303	STM14_3990	STM474_3463	STMUK_3289	SL3275
		STMMW_33031	rplU		-	3495916	3496227	312	chromosome	CDS			CBG26306.1	GI:261248469	50S ribosomal subunit protein L21	STM3304	STM14_3991	STM474_3464	STMUK_3290	SL3276
		STMMW_33041	ispB		+	3496485	3497456	972	chromosome	CDS			CBG26307.1	GI:261248470	octaprenyl-diphosphate synthase	STM3305	STM14_3992	STM474_3465	STMUK_3291	SL3277
		STMMW_33061	murA		-	3498033	3499292	1260	chromosome	CDS			CBG26309.1	GI:261248472	UDP-N-acetylglucosamine 1-carboxyvinyltransferase	STM3307	STM14_3994	STM474_3467	STMUK_3293	SL3279
		STMMW_33161	yrbK		+	3505670	3506245	576	chromosome	CDS			CBG26319.1	GI:261248482	possible exported protein	STM3317	STM14_4005	STM474_3477	STMUK_3303	SL3289
		STMMW_33171	yhbN		+	3506214	3506768	555	chromosome	CDS			CBG26320.1	GI:261248483	putative exported protein	STM3318	STM14_4006	STM474_3478	STMUK_3304	SL3290
		STMMW_33181	yhbG		+	3506775	3507500	726	chromosome	CDS			CBG26321.1	GI:261248484	probable ABC transport protein, ATP-binding component	STM3319	STM14_4007	STM474_3479	STMUK_3305	SL3291
		STMMW_33431	rpsI		-	3535544	3535936	393	chromosome	CDS			CBG26346.1	GI:261248509	30S ribosomal subunit protein S9	STM3344	STM14_4036	STM474_3504	STMUK_3330	SL3316
		STMMW_33441	rplM		-	3535952	3536380	429	chromosome	CDS			CBG26347.1	GI:261248510	50S ribosomal subunit protein L13	STM3345	STM14_4037	STM474_3505	STMUK_3331	SL3317
		STMMW_33711	mreC		-	3565540	3566592	1053	chromosome	CDS			CBG26374.1	GI:261248536	rod shape-determining protein	STM3373	STM14_4067	STM474_3534	STMUK_3359	SL3345
		STMMW_33721	mreB		-	3566657	3567700	1044	chromosome	CDS			CBG26375.1	GI:261248537	rod shape-determining protein	STM3374	STM14_4068	STM474_3535	STMUK_3360	SL3346
		STMMW_33771	accB		+	3573236	3573706	471	chromosome	CDS			CBG26380.1	GI:261248542	acetyl-CoA carboxylase, biotin carboxyl carrier protein	STM3379	STM14_4076	STM474_3541	STMUK_3365	SL3352
		STMMW_33781	accC		+	3573717	3575066	1350	chromosome	CDS			CBG26381.1	GI:261248543	biotin carboxylase	STM3380	STM14_4077	STM474_3542	STMUK_3366	SL3353
		STMMW_33951	yrdC		-	3597189	3597761	573	chromosome	CDS			CBG26397.1	GI:261248559	conserved hypothetical protein	STM3402	STM14_4105	STM474_3567	STMUK_3388	SL3369
		STMMW_33991	def		+	3600036	3600545	510	chromosome	CDS		3.5.1.31	CBG26401.1	GI:261248563	polypeptide deformylase	STM3406	STM14_4109	STM474_3571	STMUK_3392	SL3373
		STMMW_34001	fmt		+	3600561	3601508	948	chromosome	CDS		2.1.2.9	CBG26402.1	GI:261248564	methionyl-tRNA formyltransferase	STM3407	STM14_4110	STM474_3572	STMUK_3393	SL3374
		STMMW_34071	rplQ		-	3605977	3606360	384	chromosome	CDS			CBG26409.1	GI:261248571	50S ribosomal subunit protein L17	STM3414	STM14_4117	STM474_3579	STMUK_3400	SL3381
		STMMW_34081	pez	rpoA	-	3606401	3607390	990	chromosome	CDS		2.7.7.6	CBG26410.1	GI:261248572	DNA-directed RNA polymerase alpha chain	STM3415	STM14_4118	STM474_3580	STMUK_3401	SL3382
		STMMW_34091	rpsD		-	3607416	3608036	621	chromosome	CDS			CBG26411.1	GI:261248573	30S ribosomal subunit protein S4	STM3416	STM14_4119	STM474_3581	STMUK_3402	SL3383
		STMMW_34101	rpsK		-	3608070	3608402	333	chromosome	CDS			CBG26412.1	GI:261248574	30S ribosomal subunit protein S11	STM3417	STM14_4120	STM474_3582	STMUK_3403	SL3384
		STMMW_34111	rpsM		-	3608476	3608832	357	chromosome	CDS			CBG26413.1	GI:261248575	30S ribosomal subunit protein S13	STM3418	STM14_4121	STM474_3583	STMUK_3404	SL3385
		STMMW_34121	rpmJb		-	3608979	3609095	117	chromosome	CDS			CBG26414.1	GI:261248576	50S ribosomal subunit protein L36	STM3419	STM14_4122	STM474_3584	STMUK_3405	SL3386
		STMMW_34131	prlA	secY	-	3609127	3610458	1332	chromosome	CDS			CBG26415.1	GI:261248577	preprotein translocase subunit	STM3420	STM14_4123	STM474_3585	STMUK_3406	SL3387
		STMMW_34141	rplO		-	3610466	3610900	435	chromosome	CDS			CBG26416.1	GI:261248578	50S ribosomal subunit protein L15	STM3421	STM14_4124	STM474_3586	STMUK_3407	SL3388
		STMMW_34151	rpmD		-	3610904	3611083	180	chromosome	CDS			CBG26417.1	GI:261248579	50S ribosomal subunit protein L30	STM3422	STM14_4125	STM474_3587	STMUK_3408	SL3389
		STMMW_34161	rpsE		-	3611087	3611590	504	chromosome	CDS			CBG26418.1	GI:261248580	30S ribosomal subunit protein S5	STM3423	STM14_4126	STM474_3588	STMUK_3409	SL3390
		STMMW_34171	rl18	rplR	-	3611605	3611958	354	chromosome	CDS			CBG26419.1	GI:261248581	50S ribosomal subunit protein L18	STM3424	STM14_4127	STM474_3589	STMUK_3410	SL3391
		STMMW_34181	rplF		-	3611968	3612501	534	chromosome	CDS			CBG26420.1	GI:261248582	50S ribosomal subunit protein L6	STM3425	STM14_4128	STM474_3590	STMUK_3411	SL3392
		STMMW_34191	rpsH		-	3612514	3612906	393	chromosome	CDS			CBG26421.1	GI:261248583	30S ribosomal subunit protein S8	STM3426	STM14_4129	STM474_3591	STMUK_3412	SL3393
		STMMW_34201	rpsN		-	3612940	3613245	306	chromosome	CDS			CBG26422.1	GI:261248584	30S ribosomal subunit protein S14	STM3427	STM14_4130	STM474_3592	STMUK_3413	SL3394
		STMMW_34211	rplE		-	3613260	3613799	540	chromosome	CDS			CBG26423.1	GI:261248585	50S ribosomal subunit protein L5	STM3428	STM14_4131	STM474_3593	STMUK_3414	SL3395
		STMMW_34221	rplX		-	3613814	3614128	315	chromosome	CDS			CBG26424.1	GI:261248586	50S ribosomal subunit protein L24	STM3429	STM14_4132	STM474_3594	STMUK_3415	SL3396
		STMMW_34231	rplN		-	3614139	3614510	372	chromosome	CDS			CBG26425.1	GI:261248587	50S ribosomal subunit protein L14	STM3430	STM14_4133	STM474_3595	STMUK_3416	SL3397
		STMMW_34241	rpsQ		-	3614674	3614928	255	chromosome	CDS			CBG26426.1	GI:261248588	30S ribosomal subunit protein S17	STM3431	STM14_4134	STM474_3596	STMUK_3417	SL3398
		STMMW_34242	rpmC		-	3614928	3615119	192	chromosome	CDS					LSU ribosomal protein L29p (L35e)	STM3432	STM14_4135	STM474_3597	STMUK_3418	SL3399
		STMMW_34251	rplP		-	3615119	3615529	411	chromosome	CDS			CBG26427.1	GI:261248589	50S ribosomal subunit protein L16	STM3433	STM14_4136	STM474_3598	STMUK_3419	SL3400
		STMMW_34261	rpsC		-	3615542	3616243	702	chromosome	CDS			CBG26428.1	GI:261248590	30S ribosomal subunit protein S3	STM3434	STM14_4137	STM474_3599	STMUK_3420	SL3401
		STMMW_34271	rplV		-	3616261	3616593	333	chromosome	CDS			CBG26429.1	GI:261248591	50S ribosomal protein L22	STM3435	STM14_4138	STM474_3600	STMUK_3421	SL3402
		STMMW_34281	rpsS		-	3616608	3616886	279	chromosome	CDS			CBG26430.1	GI:261248592	30S ribosomal subunit protein S19	STM3436	STM14_4139	STM474_3601	STMUK_3422	SL3403
		STMMW_34291	rplB		-	3616903	3617724	822	chromosome	CDS			CBG26431.1	GI:261248593	50S ribosomal subunit protein L2	STM3437	STM14_4140	STM474_3602	STMUK_3423	SL3404
		STMMW_34301	rplW		-	3617742	3618044	303	chromosome	CDS			CBG26432.1	GI:261248594	50S ribosomal subunit protein L23	STM3438	STM14_4141	STM474_3603	STMUK_3424	SL3405
		STMMW_34311	rplD		-	3618041	3618646	606	chromosome	CDS			CBG26433.1	GI:261248595	50S ribosomal subunit protein L4	STM3439	STM14_4142	STM474_3604	STMUK_3425	SL3406
		STMMW_34321	rplC		-	3618657	3619286	630	chromosome	CDS			CBG26434.1	GI:261248596	50S ribosomal subunit protein L3	STM3440	STM14_4143	STM474_3605	STMUK_3426	SL3407
		STMMW_34331	rpsJ		-	3619319	3619630	312	chromosome	CDS			CBG26435.1	GI:261248597	30S ribosomal subunit protein S10	STM3441	STM14_4144	STM474_3606	STMUK_3427	SL3408
		STMMW_34381	fusA		-	3622658	3624772	2115	chromosome	CDS			CBG26440.1	GI:261248602	elongation factor G	STM3446	STM14_4150	STM474_3612	STMUK_3432	SL3413
		STMMW_34391	rpsG		-	3624869	3625339	471	chromosome	CDS			CBG26441.1	GI:261248603	30S ribosomal subunit protein S7	STM3447	STM14_4151	STM474_3613	STMUK_3433	SL3414
		STMMW_34401	rpsL		-	3625435	3625809	375	chromosome	CDS			CBG26442.1	GI:261248604	30S ribosomal subunit protein S12	STM3448	STM14_4152	STM474_3614	STMUK_3434	SL3415
		STMMW_34431	yheN		-	3626586	3626972	387	chromosome	CDS			CBG26445.1	GI:261248607	conserved hypothetical protein	STM3451	STM14_4155	STM474_3617	STMUK_3437	SL3418
		STMMW_35281	asd		-	3731503	3732609	1107	chromosome	CDS		1.2.1.11	CBG26531.1	GI:261248693	aspartate-semialdehyde dehydrogenase	STM3539	STM14_4260	STM474_3706	STMUK_3524	SL3506
		STMMW_35571	rpoH		-	3758802	3759656	855	chromosome	CDS			CBG26559.1	GI:261248721	RNA polymerase sigma-32 factor	STM3568	STM14_4295	STM474_3735	STMUK_3553	SL3533
		STMMW_35581	ftsX		-	3759902	3760957	1056	chromosome	CDS			CBG26560.1	GI:261248722	cell division protein	STM3569	STM14_4297	STM474_3736	STMUK_3554	SL3534
		STMMW_35591	ftsE		-	3760950	3761618	669	chromosome	CDS			CBG26561.1	GI:261248723	cell division ATP-binding protein FtsE	STM3570	STM14_4298	STM474_3737	STMUK_3555	SL3535
		STMMW_35601	ftsY		-	3761621	3763096	1476	chromosome	CDS			CBG26562.1	GI:261248724	cell division protein	STM3571	STM14_4299	STM474_3738	STMUK_3556	SL3536
		STMMW_36441	glyS		-	3862649	3864718	2070	chromosome	CDS		6.1.1.14	CBG26657.1	GI:261248804	glycine-tRNA synthetase, beta subunit	STM3655	STM14_4406	STM474_3827	STMUK_3641	SL3620
		STMMW_36451	glyQ		-	3864728	3865639	912	chromosome	CDS		6.1.1.14	CBG26658.1	GI:261248805	glycine-tRNA synthetase, alpha subunit	STM3656	STM14_4407	STM474_3828	STMUK_3642	SL3621
		STMMW_36991	rfaD	gmhD	+	3928195	3929127	933	chromosome	CDS		5.1.3.20	CBG26712.1	GI:261248858	ADP-L-Glycero-D-mannoheptose-6-epimerase	STM3710	STM14_4471	STM474_3883	STMUK_3696	SL3676
		STMMW_37001	rfaF	waaF	+	3929130	3930176	1047	chromosome	CDS			CBG26713.1	GI:261248859	ADP-heptose-LPS heptosyltransferase II	STM3711	STM14_4472	STM474_3884	STMUK_3697	SL3677
		STMMW_37011	rfaC	waaC	+	3930176	3931129	954	chromosome	CDS			CBG26714.1	GI:261248860	lipopolysaccharide heptosyltransferase-1	STM3712	STM14_4473	STM474_3885	STMUK_3698	SL3678
		STMMW_37131	kdtA	waaA	+	3942283	3943494	1212	chromosome	CDS			CBG26726.1	GI:261248872	3-deoxy-D-manno-octulosonic-acid transferase	STM3724	STM14_4486	STM474_3897	STMUK_3710	SL3690
		STMMW_37141	coaD	kdtB	+	3943503	3943982	480	chromosome	CDS		2.7.7.3	CBG26727.1	GI:261248873	phosphopantetheine adenylyltransferase	STM3725	STM14_4487	STM474_3898	STMUK_3711	SL3691
		STMMW_37161	rpmG		-	3944917	3945084	168	chromosome	CDS			CBG26729.1	GI:261248875	50S ribosomal subunit protein L33	STM3727	STM14_4489	STM474_3900	STMUK_3713	SL3693
		STMMW_37171	rpmB		-	3945105	3945341	237	chromosome	CDS			CBG26730.1	GI:261248876	50S ribosomal subunit protein L28	STM3728	STM14_4490	STM474_3901	STMUK_3714	SL3694
		STMMW_37191	dfp		+	3946397	3947620	1224	chromosome	CDS			CBG26732.1	GI:261248878	conserved hypothetical protein	STM3730	STM14_4492	STM474_3903	STMUK_3716	SL3696
		STMMW_37201	dut		+	3947601	3948056	456	chromosome	CDS			CBG26733.1	GI:261248879	deoxyuridine 5'-triphosphate nucleotidohydrolase	STM3731	STM14_4493	STM474_3904	STMUK_3717	SL3697
		STMMW_37291	gmk		+	3955977	3956600	624	chromosome	CDS			CBG26742.1	GI:261248888	5'guanylate kinase	STM3740	STM14_4505	STM474_3914	STMUK_3726	SL3706
		STMMW_38201	gyrB		-	4061733	4064147	2415	chromosome	CDS			CBG26833.1	GI:261248976	DNA gyrase subunit B	STM3835	STM14_4628	STM474_4013	STMUK_3823	SL3802
		STMMW_38221	dnaN		-	4065397	4066497	1101	chromosome	CDS			CBG26835.1	GI:261248978	DNA polymerase III beta-subunit	STM3837	STM14_4631	STM474_4015	STMUK_3825	SL3804
		STMMW_38231	dnaA		-	4066502	4067902	1401	chromosome	CDS			CBG26836.1	GI:261248979	chromosomal replication initiator protein	STM3838	STM14_4632	STM474_4016	STMUK_3826	SL3805
		STMMW_38241	rpmH		+	4068563	4068703	141	chromosome	CDS			CBG26837.1	GI:261248980	50S ribosomal protein L34	STM3839	STM14_4634	STM474_4017	STMUK_3827	SL3806
		STMMW_38251	rnpA		+	4068720	4069079	360	chromosome	CDS			CBG26838.1	GI:261248981	RNase P, protein component	STM3840	STM14_4635	STM474_4018	STMUK_3828	SL3807
		STMMW_38271	yidC		+	4069303	4070949	1647	chromosome	CDS			CBG26840.1	GI:261248983	putative membrane protein	STM3842	STM14_4637	STM474_4020	STMUK_3830	SL3809
		STMMW_38461	glmS		-	4091913	4093742	1830	chromosome	CDS			CBG26859.1	GI:261249001	glucosamine--fructose-6-phosphate aminotransferase	STM3861	STM14_4656	STM474_4040	STMUK_3850	SL3828
		STMMW_38471	glmU		-	4093931	4095301	1371	chromosome	CDS			CBG26860.1	GI:261249002	UDP-n-acetylglucosamine pyrophosphorylase	STM3862	STM14_4657	STM474_4041	STMUK_3851	SL3829
		STMMW_38501	atpD		-	4096989	4098371	1383	chromosome	CDS			CBG26863.1	GI:261249005	ATP synthase beta subunit	STM3865	STM14_4661	STM474_4044	STMUK_3854	SL3832
		STMMW_38511	atpG		-	4098398	4099261	864	chromosome	CDS			CBG26864.1	GI:261249006	ATP synthase gamma subunit	STM3866	STM14_4662	STM474_4045	STMUK_3855	SL3833
		STMMW_38521	atpA		-	4099312	4100853	1542	chromosome	CDS			CBG26865.1	GI:261249007	ATP synthase alpha subunit	STM3867	STM14_4663	STM474_4046	STMUK_3856	SL3834
		STMMW_38531	atpH		-	4100866	4101399	534	chromosome	CDS			CBG26866.1	GI:261249008	ATP synthase delta subunit	STM3868	STM14_4664	STM474_4047	STMUK_3857	SL3835
		STMMW_38541	atpF		-	4101414	4101884	471	chromosome	CDS			CBG26867.1	GI:261249009	ATP synthase subunit B	STM3869	STM14_4665	STM474_4048	STMUK_3858	SL3836
		STMMW_38542	atpE		-	4101944	4102183	240	chromosome	CDS					ATP synthase C chain	STM3870	STM14_4666	STM474_4049	STMUK_3859	SL3837
		STMMW_38881	rep		+	4142639	4144663	2025	chromosome	CDS			CBG26901.1	GI:261249041	ATP-dependent DNA helicase	STM3912	STM14_4710	STM474_4090	STMUK_3899	SL3872
		STMMW_38921	rho		+	4148460	4149719	1260	chromosome	CDS			CBG26905.1	GI:261249045	transcription termination factor	STM3917	STM14_4715	STM474_4095	STMUK_3903	SL3876
		STMMW_39031	rffT	wecF; wzyE	+	4159994	4161352	1359	chromosome	CDS			CBG26916.1	GI:261249056	probable 4-alpha-l-fucosyltransferase	STM3928	STM14_4726	STM474_4106	STMUK_3914	SL3887
		STMMW_39081	hemD		-	4167188	4167928	741	chromosome	CDS			CBG26921.1	GI:261249061	uroporphyrinogen III synthase	STM3937	STM14_4736	STM474_4115	STMUK_3923	SL3892
		STMMW_39091	hemC		-	4167925	4168881	957	chromosome	CDS			CBG26922.1	GI:261249062	porphobilinogen deaminase	STM3938	STM14_4737	STM474_4116	STMUK_3924	SL3893
		STMMW_39181	dapF		+	4175135	4175962	828	chromosome	CDS			CBG26931.1	GI:261249070	diaminopimelate epimerase	STM3947	STM14_4748	STM474_4124	STMUK_3932	SL3901
		STMMW_39411	ubiE		+	4200167	4200922	756	chromosome	CDS		2.1.1.-	CBG26954.1	GI:261249093	ubiquinone/menaquinone biosynthesis methyltransferase UbiE	STM3970	STM14_4776	STM474_4149	STMUK_3955	SL3924
		STMMW_39421	yigP		+	4200932	4201537	606	chromosome	CDS			CBG26955.1	GI:261249094	conserved hypothetical protein	STM3971	STM14_4777	STM474_4150	STMUK_3956	SL3925
		STMMW_39431	aarF		+	4201534	4203174	1641	chromosome	CDS			CBG26956.1	GI:261249095	ubiquinone biosynthesis protein	STM3972	STM14_4778	STM474_4151	STMUK_3957	SL3926
		STMMW_39491	yigC	yigC_2	+	4206474	4207952	1479	chromosome	CDS			CBG26962.1	GI:261249101	conserved hypothetical protein	STM3978	STM14_4785	STM474_4157	STMUK_3963	SL3932
		STMMW_39571	hemG		+	4218012	4218557	546	chromosome	CDS			CBG26970.1	GI:261249109	protoporphyrinogen oxidase	STM3987	STM14_4793	STM474_4165	STMUK_3971	SL3940
		STMMW_39641	polA		+	4228900	4231686	2787	chromosome	CDS			CBG26977.1	GI:261249116	DNA polymerase I	STM3999	STM14_4809	STM474_4178	STMUK_3983	SL3947
		STMMW_39651	engB	yihA	-	4232021	4232620	600	chromosome	CDS			CBG26978.1	GI:261249117	ATP/GTP-binding protein	STM4001	STM14_4812	STM474_4179	STMUK_3984	SL3948
		STMMW_40601	priA		-	4326118	4328316	2199	chromosome	CDS			CBG27073.1	GI:261249211	primosomal protein replication factor	STM4095	STM14_4923	STM474_4278	STMUK_4080	SL4044
		STMMW_40951	murI		+	4372755	4373507	753	chromosome	CDS		5.1.1.3	CBG27108.1	GI:261249246	glutamate racemase	STM4131	STM14_4966	STM474_4314	STMUK_4115	SL4080
		STMMW_40971	birA		+	4380450	4381412	963	chromosome	CDS			CBG27110.1	GI:261249248	bifunctional protein: biotin operon repressor and biotin-[acetyl-CoA carboxylase] synthetase	STM4138	STM14_4974	STM474_4322	STMUK_4122	SL4082
		STMMW_40981	coaA		-	4381447	4382397	951	chromosome	CDS			CBG27111.1	GI:261249249	pantothenate kinase	STM4139	STM14_4975	STM474_4323	STMUK_4123	SL4083
		STMMW_41001	secE		+	4384725	4385153	429	chromosome	CDS			CBG27113.1	GI:261249251	preprotein translocase SecE subunit	STM4147	STM14_4984	STM474_4332	STMUK_4130	SL4086
		STMMW_41011	nusG		+	4385155	4385700	546	chromosome	CDS			CBG27114.1	GI:261249252	transcription antitermination protein	STM4148	STM14_4985	STM474_4333	STMUK_4131	SL4087
		STMMW_41021	rplK		+	4385858	4386286	429	chromosome	CDS			CBG27115.1	GI:261249253	50S ribosomal subunit protein L11	STM4149	STM14_4986	STM474_4334	STMUK_4132	SL4088
		STMMW_41041	rplJ		+	4387414	4387911	498	chromosome	CDS			CBG27117.1	GI:261249255	50S ribosomal subunit protein L10	STM4151	STM14_4988	STM474_4336	STMUK_4134	SL4090
		STMMW_41051	rplL		+	4387978	4388343	366	chromosome	CDS			CBG27118.1	GI:261249256	50S ribosomal subunit protein L7/L12	STM4152	STM14_4989	STM474_4337	STMUK_4135	SL4091
		STMMW_41061	rpoB		+	4388661	4392689	4029	chromosome	CDS			CBG27119.1	GI:261249257	DNA-directed RNA polymerase, beta-subunit	STM4153	STM14_4990	STM474_4338	STMUK_4136	SL4092
		STMMW_41071	rpoC		+	4392766	4396989	4224	chromosome	CDS			CBG27120.1	GI:261249258	DNA-directed RNA polymerase, beta'-subunit	STM4154	STM14_4991	STM474_4339	STMUK_4137	SL4093
		STMMW_41201	hemE		+	4406898	4407962	1065	chromosome	CDS			CBG27133.1	GI:261249271	uroporphyrinogen decarboxylase	STM4167	STM14_5008	STM474_4353	STMUK_4151	SL4106
		STMMW_41841	ubiA		+	4477922	4478794	873	chromosome	CDS			CBG27195.1	GI:261249332	4-hydroxybenzoate octaprenyl transferase	STM4234	STM14_5091	STM474_4428	STMUK_4219	SL4171
		STMMW_41851	plsB		-	4478893	4481313	2421	chromosome	CDS		2.3.1.15	CBG27196.1	GI:261249333	glycerol-3-phosphate acyltransferase	STM4235	STM14_5092	STM474_4429	STMUK_4220	SL4172
		STMMW_41871	lexA		+	4481961	4482569	609	chromosome	CDS		3.4.21.88	CBG27198.1	GI:261249335	LexA repressor	STM4237	STM14_5094	STM474_4431	STMUK_4222	SL4174
		STMMW_41961	dnaB		+	4489292	4490707	1416	chromosome	CDS		3.6.1.-	CBG27207.1	GI:261249344	replicative DNA helicase	STM4246	STM14_5104	STM474_4440	STMUK_4231	SL4182
		STMMW_42061	ssb		+	4498864	4499517	654	chromosome	CDS			CBG27217.1	GI:261249354	single-strand DNA-binding protein	STM4256	STM14_5114	STM474_4450	STMUK_4241	SL4192
		STMMW_42081	siiA		+	4500558	4501190	633	chromosome	CDS			CBG27219.1	GI:261249356	putative exported protein	STM4257	STM14_5117	STM474_4452	STMUK_4242	SL4193
		STMMW_42111	siiD		+	4503881	4505158	1278	chromosome	CDS			CBG27222.1	GI:261249359	putative type-I secretion protein	STM4260	STM14_5120	STM474_4455	STMUK_4245	SL4196
		STMMW_42641	rtsB		-	4582587	4582874	288	chromosome	CDS			CBG27275.1	GI:261249411	putative GerE family regulatory protein	STM4314	STM14_5187	STM474_4509	STMUK_4298	SL4250
		STMMW_42651	rtsA		-	4582871	4583746	876	chromosome	CDS			CBG27276.1	GI:261249412	AraC family regulatory protein	STM4315	STM14_5188	STM474_4510	STMUK_4299	SL4251
		STMMW_42781	groES	mopB	+	4596764	4597057	294	chromosome	CDS			CBG27289.1	GI:261249425	GroES protein	STM4329	STM14_5206	STM474_4526	STMUK_4314	SL4266
		STMMW_42791	groEL	mopA	+	4597101	4598747	1647	chromosome	CDS			CBG27290.1	GI:261249426	GroEL protein	STM4330	STM14_5207	STM474_4527	STMUK_4315	SL4267
		STMMW_42831	efp		+	4601600	4602166	567	chromosome	CDS			CBG27294.1	GI:261249430	elongation factor P	STM4334	STM14_5214	STM474_4531	STMUK_4319	SL4271
		STMMW_42921	yjeA		+	4608085	4609062	978	chromosome	CDS		6.1.1.6	CBG27303.1	GI:261249439	lysyl-tRNA synthetase	STM4344	STM14_5224	STM474_4541	STMUK_4329	SL4281
		STMMW_42961	psd		-	4614568	4615536	969	chromosome	CDS		4.1.1.65	CBG27307.1	GI:261249443	phosphatidylserine decarboxylase proenzyme	STM4348	STM14_5229	STM474_4545	STMUK_4333	SL4285
		STMMW_42971	yjeQ		-	4615628	4616704	1077	chromosome	CDS			CBG27308.1	GI:261249444	putative membrane protein	STM4349	STM14_5230	STM474_4546	STMUK_4334	SL4286
		STMMW_42981	orn		+	4616787	4617332	546	chromosome	CDS		3.1.-.-	CBG27309.1	GI:261249445	oligoribonuclease	STM4350	STM14_5231	STM474_4547	STMUK_4335	SL4287
		STMMW_43021	yjeE		+	4621879	4622337	459	chromosome	CDS			CBG27313.1	GI:261249448	conserved hypothetical protein	STM4357	STM14_5238	STM474_4554	STMUK_4342	SL4291
		STMMW_43351	rpsF		+	4652503	4652898	396	chromosome	CDS			CBG27346.1	GI:261249481	30S ribosomal protein S6	STM4391	STM14_5275	STM474_4588	STMUK_4376	SL4324
		STMMW_43361	priB		+	4652905	4653219	315	chromosome	CDS			CBG27347.1	GI:261249482	primosomal replication protein n	STM4392	STM14_5276	STM474_4589	STMUK_4377	SL4325
		STMMW_43371	rpsR		+	4653224	4653451	228	chromosome	CDS			CBG27348.1	GI:261249483	30s ribosomal subunit protein S18	STM4393	STM14_5277	STM474_4590	STMUK_4378	SL4326
		STMMW_44211	valS		-	4739005	4741860	2856	chromosome	CDS		6.1.1.9	CBG27430.1	GI:261249563	valyl-tRNA synthetase	STM4475	STM14_5371	STM474_4673	STMUK_4461	SL4405
		STMMW_44251	yjgP		+	4744346	4745446	1101	chromosome	CDS			CBG27434.1	GI:261249567	putative inner membrane protein	STM4479	STM14_5375	STM474_4677	STMUK_4465	SL4409
		STMMW_44261	yjgQ		+	4745446	4746528	1083	chromosome	CDS			CBG27435.1	GI:261249568	putative inner membrane protein	STM4480	STM14_5376	STM474_4678	STMUK_4466	SL4410
		STMMW_44751			+	4807903	4808205	303	chromosome	CDS			CBG27484.1	GI:261249614	hypothetical protein	STM4529	STM14_5442	STM474_4733	STMUK_4516	SL4460
		STMMW_44891	dnaC		-	4824772	4825509	738	chromosome	CDS			CBG27498.1	GI:261249628	probable DNA replication protein	STM4543	STM14_5458	STM474_4747	STMUK_4530	SL4474
		STMMW_44901	dnaT		-	4825512	4826051	540	chromosome	CDS			CBG27499.1	GI:261249629	primosomal protein I	STM4544	STM14_5459	STM474_4748	STMUK_4531	SL4475
		STMMW_45411	arcA		-	4877340	4878056	717	chromosome	CDS			CBG27549.1	GI:261249677	global response regulator	STM4598	STM14_5519	STM474_4804	STMUK_4585	SL4525
S. Typhimurium ST313 (D23580), S. Typhimurium ST19 (14028, SL3261, LT2)	49	STMMW_09061			+	965264	966118	855	chromosome	CDS			CBG23914.1	GI:261246111	putative electron transfer flavoprotein (beta subunit)	STM0855	STM14_1002	STM474_0881	STMUK_0860	SL0831
		STMMW_02201	glnD		-	250135	252807	2673	chromosome	CDS		2.7.7.59	CBG23236.1	GI:261245446	PII uridylyl-transferase	STM0214	STM14_0254	STM474_0223	STMUK_0216	SL0215
		STMMW_04561	proC		-	479761	480570	810	chromosome	CDS			CBG23465.1	GI:261245669	pyrroline-5-carboxylate reductase	STM0386	STM14_0456	STM474_0402	STMUK_0392	SL0381
		STMMW_05191	clpP		+	543714	544337	624	chromosome	CDS			CBG23528.1	GI:261245731	ATP-dependent Clp protease proteolytic subunit	STM0448	STM14_0530	STM474_0469	STMUK_0455	SL0442
		STMMW_08031	tolR		+	852935	853363	429	chromosome	CDS			CBG23811.1	GI:261246009	tolR protein	STM0746	STM14_0868	STM474_0771	STMUK_0752	SL0728
		STMMW_08061	pal		+	856102	856626	525	chromosome	CDS			CBG23814.1	GI:261246012	peptidoglycan-associated lipoprotein precursor	STM0749	STM14_0871	STM474_0774	STMUK_0755	SL0731
		STMMW_08171			+	867205	868473	1269	chromosome	CDS			CBG23825.1	GI:261246023	putative cation transporter	STM0765	STM14_0889	STM474_0790	STMUK_0771	SL0742
		STMMW_09051			+	964831	965346	516	chromosome	CDS			CBG23913.1	GI:261246110	conserved hypothetical protein	STM0854	STM14_1001	STM474_0880	STMUK_0859	SL0830
		STMMW_10231			-	1100990	1101400	411	chromosome	CDS	Prophage BTP2 (Gifsy-2)		CBG24033.1	GI:261246229	probable regulatory protein	STM1012	STM14_1148	STM474_1000	STMUK_0978	SL0950
		STMMW_12501	envF		-	1324702	1325490	789	chromosome	CDS			CBG24262.1	GI:261246452	lipoprotein	STM1240	STM14_1490	STM474_1238	STMUK_1209	SL1179
		STMMW_13931	orf70		+	1470334	1470546	213	chromosome	CDS			CBG24404.1	GI:261246594	pathogenicity island protein	STM1388	STM14_1682	STM474_1393	STMUK_1354	SL1322
		STMMW_14251	ssaS		+	1495902	1496168	267	chromosome	CDS			CBG24436.1	GI:261246626	putative type III secretion protein	STM1420	STM14_1716	STM474_1426	STMUK_1386	SL1354
		STMMW_14261	ssaT		+	1496169	1496948	780	chromosome	CDS			CBG24437.1	GI:261246627	putative type III secretion protein	STM1421	STM14_1717	STM474_1427	STMUK_1387	SL1355
		STMMW_14331	purR		-	1504434	1505459	1026	chromosome	CDS			CBG24444.1	GI:261246634	purine nucleotide synthesis repressor	STM1430	STM14_1727	STM474_1436	STMUK_1396	SL1362
		STMMW_14371	rnt		-	1508216	1508863	648	chromosome	CDS		3.1.13.-	CBG24448.1	GI:261246638	Exoribonuclease T	STM1434	STM14_1732	STM474_1441	STMUK_1400	SL1366
		STMMW_15241	yneI		+	1597681	1599069	1389	chromosome	CDS			CBG24535.1	GI:261246723	putative oxidoreductase	STM1524	STM14_1842	STM474_1535	STMUK_1489	SL1454
		STMMW_15431	pqaA		-	1616281	1617837	1557	chromosome	CDS			CBG24554.1	GI:261246742	PhoPQ-activated protein	STM1544	STM14_1863	STM474_1555	STMUK_1510	SL1473
		STMMW_15861	ydcZ		+	1671377	1671826	450	chromosome	CDS			CBG24598.1	GI:261246784	putative membrane protein	STM1591	STM14_1926	STM474_1604	STMUK_1560	SL1522
		STMMW_15911	ydcX		-	1678779	1679042	264	chromosome	CDS			CBG24603.1	GI:261246789	putative membrane protein	STM1596	STM14_1931	STM474_1609	STMUK_1565	SL1527
		STMMW_16001	ydcN		-	1688196	1688732	537	chromosome	CDS			CBG24612.1	GI:261246798	putative DNA-binding protein	STM1605	STM14_1943	STM474_1617	STMUK_1574	SL1535
		STMMW_16251			-	1712668	1713384	717	chromosome	CDS			CBG24637.1	GI:261246823	putative membrane protein	STM1630	STM14_1971	STM474_1642	STMUK_1599	SL1560
		STMMW_16261	sseJ		+	1713810	1715036	1227	chromosome	CDS			CBG24638.1	GI:261246824	salmonella translocated effector protein (SseJ)	STM1631	STM14_1974	STM474_1643	STMUK_1600	SL1561
		STMMW_16281		dalS	+	1716408	1717169	762	chromosome	CDS			CBG24640.1	GI:261246826	putative periplasmic amino acid-binding protein	STM1633	STM14_1977	STM474_1645	STMUK_1602	SL1563
		STMMW_16291			+	1717176	1717823	648	chromosome	CDS			CBG24641.1	GI:261246827	putative ABC amino acid transporter permease	STM1634	STM14_1978	STM474_1646	STMUK_1603	SL1564
		STMMW_16931	steC		-	1782674	1784047	1374	chromosome	CDS			CBG24705.1	GI:261246888	hypothetical protein	STM1698	STM14_2050	STM474_1711	STMUK_1667	SL1628
		STMMW_17151	yciL		-	1808321	1809196	876	chromosome	CDS			CBG24726.1	GI:261246909	putative pseudouridine synthase	STM1719	STM14_2082	STM474_1736	STMUK_1691	SL1651
		STMMW_17461	hns	osmZ	+	1839800	1840213	414	chromosome	CDS			CBG24757.1	GI:261246940	DNA-binding protein (histone-like protein Hlp-II)	STM1751	STM14_2116	STM474_1768	STMUK_1724	SL1682
		STMMW_17481	hnr		-	1841456	1842469	1014	chromosome	CDS			CBG24759.1	GI:261246942	putative regulatory protein	STM1753	STM14_2119	STM474_1770	STMUK_1726	SL1684
		STMMW_17751	pth		+	1873610	1874218	609	chromosome	CDS		3.1.1.29	CBG24786.1	GI:261246969	PTH	STM1783	STM14_2156	STM474_1802	STMUK_1755	SL1711
		STMMW_18451			+	1946650	1947045	396	chromosome	CDS			CBG24855.1	GI:261247038	conserved hypothetical protein	STM1856	STM14_2247	STM474_1880	STMUK_1830	SL1785
		STMMW_20241			+	2098186	2098881	696	chromosome	CDS	Prophage BTP3 (ST64B)		CBG25032.1	GI:261247208	phage encoded transcriptional regulator	-	STM14_2474	STM474_2072	STMUK_2020	SL1967
		STMMW_21181	rfbV	wbaV	-	2191276	2192277	1002	chromosome	CDS			CBG25127.1	GI:261247302	putative glycosyltransferase	STM2087	STM14_2581	STM474_2172	STMUK_2117	SL2064
		STMMW_21191	rfbX	wzx	-	2192282	2193574	1293	chromosome	CDS			CBG25128.1	GI:261247303	putative O-antigen transporter	STM2088	STM14_2582	STM474_2173	STMUK_2118	SL2065
		STMMW_21201	rfbJ	abe	-	2193656	2194555	900	chromosome	CDS			CBG25129.1	GI:261247304	CDP-abequose synthase	STM2089	STM14_2583	STM474_2174	STMUK_2119	SL2066
		STMMW_21211	rfbH	ddhC	-	2194583	2195896	1314	chromosome	CDS			CBG25130.1	GI:261247305	putative dehydratase RfbH	STM2090	STM14_2584	STM474_2175	STMUK_2120	SL2067
		STMMW_21221	rfbG	ddhB	-	2195923	2197002	1080	chromosome	CDS		4.2.1.45	CBG25131.1	GI:261247306	CDP-glucose 4,6-dehydratase	STM2091	STM14_2585	STM474_2176	STMUK_2121	SL2068
		STMMW_21691	srcA		-	2256236	2256652	417	chromosome	CDS			CBG25177.1	GI:261247352	conserved hypothetical protein	STM2138	STM14_2637	STM474_2224	STMUK_2167	SL2114
		STMMW_25941	pdxJ		-	2746824	2747555	732	chromosome	CDS			CBG25601.1	GI:261247773	PNP synthase	STM2578	STM14_3158	STM474_2683	STMUK_2610	SL2540
		STMMW_26041		pagK2	+	2757428	2757598	171	chromosome	CDS	Prophage BTP4 (Gifsy-1)		CBG25610.1	GI:261247782	putative prophage protein	STM2585A	STM14_3167	STM474_2693	STMUK_2618	SL2549
		STMMW_29571	recC		-	3144724	3148095	3372	chromosome	CDS			CBG25965.1	GI:261248130	exonuclease V subunit	STM2996	STM14_3611	STM474_3142	STMUK_2984	SL2974
		STMMW_33191	rpoN		+	3507548	3508981	1434	chromosome	CDS			CBG26322.1	GI:261248485	RNA polymerase sigma-54 factor (sigma-N)	STM3320	STM14_4008	STM474_3480	STMUK_3306	SL3292
		STMMW_34851	igaA	yrfF	+	3673393	3675390	1998	chromosome	CDS			CBG26488.1	GI:261248650	putative membrane protein	STM3495	STM14_4208	STM474_3662	STMUK_3481	SL3462
		STMMW_36881	gpsA		-	3917896	3918915	1020	chromosome	CDS		1.1.1.8	CBG26701.1	GI:261248848	glycerol-3-phosphate dehydrogenase	STM3700	STM14_4460	STM474_3873	STMUK_3686	SL3666
		STMMW_38551	atpB		-	4102230	4103045	816	chromosome	CDS			CBG26868.1	GI:261249010	ATP synthase A chain	STM3871	STM14_4667	STM474_4050	STMUK_3860	SL3838
		STMMW_39711	glnA		-	4238356	4239765	1410	chromosome	CDS			CBG26984.1	GI:261249123	glutamine synthetase	STM4007	STM14_4820	STM474_4185	STMUK_3990	SL3954
		STMMW_40961	murB		+	4379425	4380453	1029	chromosome	CDS			CBG27109.1	GI:261249247	UDP-N-acetylenolpyruvoylglucosamine reductase	STM4137	STM14_4973	STM474_4321	STMUK_4121	SL4081
		STMMW_41031	rplA		+	4386290	4386994	705	chromosome	CDS			CBG27116.1	GI:261249254	50S ribosomal subunit protein L1	STM4150	STM14_4987	STM474_4335	STMUK_4133	SL4089
		STMMW_41461			-	4441553	4441843	291	chromosome	CDS			CBG27159.1	GI:261249296	hypothetical protein	STM4197	STM14_5046	STM474_4388	STMUK_4181	SL4132
		STMMW_43661			-	4687450	4687752	303	chromosome	CDS			CBG27377.1	GI:261249512	conserved hypothetical protein	STM4422	STM14_5313	-	-	SL4354A
S. Typhimurium ST313 (D23580), S. Typhi (Ty2, WT174)	20	STMMW_14471	slyA	rap	+	1516394	1516834	441	chromosome	CDS			CBG24458.1	GI:261246648	Transcriptional regulator	STM1444	STM14_1742	STM474_1451	STMUK_1410	SL1376
		STMMW_00121	dnaJ		+	13595	14734	1140	chromosome	CDS			CBG23031.1	GI:261245246	DNAJ protein	STM0013	STM14_0014	STM474_0014	STMUK_0013	SL0013
		STMMW_00301			+	33364	34368	1005	chromosome	CDS			CBG23049.1	GI:261245264	putative transcriptional regulator (LysR family)	STM0030	STM14_0038	STM474_0033	STMUK_0031	SL0031
		STMMW_04051			+	419033	419431	399	chromosome	CDS			CBG23414.1	GI:261245618	probable secreted protein	STM0335	STM14_0391	STM474_0350	STMUK_0341	SL0330
		STMMW_06551	fepC		-	689596	690390	795	chromosome	CDS			CBG23664.1	GI:261245863	ferric enterobactin transport ATP-binding protein FepC	STM0590	STM14_0688	STM474_0610	STMUK_0595	SL0578
		STMMW_06561	fepG		-	690387	691376	990	chromosome	CDS			CBG23665.1	GI:261245864	ferric enterobactin transport protein FepG	STM0591	STM14_0689	STM474_0611	STMUK_0596	SL0579
		STMMW_07761			+	822829	823980	1152	chromosome	CDS			CBG23785.1	GI:261245983	putative UDP-galactopyranose mutase	STM0719	STM14_0838	-	STMUK_0725	-
		STMMW_07801			+	826922	827632	711	chromosome	CDS			CBG23789.1	GI:261245987	ABC transporter domain protein	STM0723	STM14_0842	STM474_0746	STMUK_0729	SL0705
		STMMW_12491			+	1322596	1323720	1125	chromosome	CDS			CBG24261.1	GI:261246451	putative bacteriophage protein	STM1239	STM14_1486	STM474_1237	STMUK_1207	SL1177
		STMMW_12841	yeaO		-	1350950	1351297	348	chromosome	CDS			CBG24296.1	GI:261246486	putative bacteriophage protein	STM1277	STM14_1544	STM474_1280	STMUK_1244	SL1213
		STMMW_13822	lpp	lppA	-	1455893	1456129	237	chromosome	CDS					major outer membrane lipoprotein	STM1377	STM14_1671	STM474_1381	STMUK_1343	SL1311
		STMMW_14621	rnfA		-	1530862	1531443	582	chromosome	CDS			CBG24473.1	GI:261246663	electron transport complex protein RnfA	STM1459	STM14_1758	STM474_1466	STMUK_1425	SL1391
		STMMW_15131			+	1588590	1588772	183	chromosome	CDS			CBG24524.1	GI:261246713	conserved hypothetical protein	STM1513	STM14_1829	STM474_1524	STMUK_1477	SL1443
		STMMW_15261	yneG		+	1600068	1600427	360	chromosome	CDS			CBG24537.1	GI:261246725	conserved hypothetical protein	STM1526	STM14_1844	STM474_1537	STMUK_1491	SL1456
		STMMW_16621			-	1752210	1752767	558	chromosome	CDS			CBG24674.1	GI:261246858	putative thiol peroxidase	STM1667	STM14_2014	STM474_1680	STMUK_1635	SL1597
		STMMW_22572	yejL		+	2352319	2352546	228	chromosome	CDS					hypothetical protein	STM2227	STM14_2753	STM474_2320	STMUK_2257	SL2204
		STMMW_25571	hscB		-	2704441	2704956	516	chromosome	CDS			CBG25564.1	GI:261247736	chaperone protein HscB	STM2540	STM14_3115	STM474_2644	STMUK_2572	SL2502
		STMMW_26601	rpoE		-	2806086	2806661	576	chromosome	CDS			CBG25667.1	GI:261247838	RNA polymerase sigma-E factor (sigma-24)	STM2640	STM14_3234	STM474_2753	STMUK_2676	SL2604
		STMMW_42101	siiC		+	4502565	4503884	1320	chromosome	CDS			CBG27221.1	GI:261249358	putative type-I secretion protein	STM4259	STM14_5119	STM474_4454	STMUK_4244	SL4195
		STMMW_44221	holC		-	4741860	4742342	483	chromosome	CDS			CBG27431.1	GI:261249564	DNA polymerase III, chi subunit	STM4476	STM14_5372	STM474_4674	STMUK_4462	SL4406
S. Typhimurium ST19 (14028, SL3261, LT2), S. Typhi (Ty2, WT174)	75	STMMW_07011	ybeD		-	736840	737103	264	chromosome	CDS			CBG23710.1	GI:261245909	conserved hypothetical protein	STM0636	STM14_0743	STM474_0657	STMUK_0641	SL0624
		STMMW_00921	folA		+	100840	101319	480	chromosome	CDS			CBG23108.1	GI:261245320	dihydrofolate reductase type I	STM0087	STM14_0106	STM474_0091	STMUK_0088	SL0088
		STMMW_00931	apaH		-	101425	102273	849	chromosome	CDS			CBG23109.1	GI:261245321	bis(5'-nucleosyl)-tetraphosphatase	STM0088	STM14_0107	STM474_0092	STMUK_0089	SL0089
		STMMW_00971	surA		-	104471	105757	1287	chromosome	CDS			CBG23113.1	GI:261245325	survival protein SurA precursor	STM0092	STM14_0111	STM474_0096	STMUK_0093	SL0093
		STMMW_01261	mraW	yabC	+	140408	141349	942	chromosome	CDS		2.1.1.-	CBG23142.1	GI:261245353	S-adenosyl-methyltransferase	STM0120	STM14_0146	STM474_0126	STMUK_0122	SL0120
		STMMW_01461	coaE	yacE	-	163209	163829	621	chromosome	CDS		2.7.1.24	CBG23162.1	GI:261245373	dephospho-CoA kinase	STM0140	STM14_0168	STM474_0147	STMUK_0142	SL0140
		STMMW_01641	acnB		+	185851	188448	2598	chromosome	CDS			CBG23180.1	GI:261245390	aconitate hydratase 2 (citrate hydro-lyase 2)	STM0158	STM14_0190	STM474_0167	STMUK_0160	SL0159
		STMMW_01921	dksA		-	216391	216846	456	chromosome	CDS			CBG23208.1	GI:261245418	dosage-dependent dnaK suppressor protein	STM0186	STM14_0220	STM474_0195	STMUK_0188	SL0187
		STMMW_02131	mtn	pfs	-	242054	242752	699	chromosome	CDS		3.2.2.16	CBG23229.1	GI:261245439	MTA/SAH nucleosidase	STM0207	STM14_0247	STM474_0216	STMUK_0209	SL0208
		STMMW_02532	yaeD		+	288231	288797	567	chromosome	CDS					D-glycero-D-manno-heptose 1,7-bisphosphate phosphatase	STM0248	STM14_0290	STM474_0257	STMUK_0250	SL0249
		STMMW_06051	cysS		+	637946	639331	1386	chromosome	CDS			CBG23614.1	GI:261245816	cysteinyl-tRNA synthetase	STM0537	STM14_0627	STM474_0558	STMUK_0544	SL0530
		STMMW_07321	ybeX		-	770542	771420	879	chromosome	CDS			CBG23741.1	GI:261245939	haemolysin-related protein	STM0667	STM14_0776	STM474_0688	STMUK_0672	SL0656
		STMMW_07331	ybeY		-	771578	772051	474	chromosome	CDS			CBG23742.1	GI:261245940	conserved hypothetical protein	STM0668	STM14_0778	STM474_0689	STMUK_0673	SL0657
		STMMW_07341	phoL	ybeZ	-	772048	773133	1086	chromosome	CDS			CBG23743.1	GI:261245941	PhoH-like ATP-binding protein	STM0669	STM14_0779	STM474_0690	STMUK_0674	SL0658
		STMMW_07891	sdhC		+	836803	837192	390	chromosome	CDS			CBG23797.1	GI:261245995	succinate dehydrogenase cytochrome b-556 subunit	STM0732	STM14_0851	STM474_0755	STMUK_0738	SL0714
		STMMW_07911	sdhA		+	837533	839299	1767	chromosome	CDS			CBG23799.1	GI:261245997	succinate dehydrogenase flavoprotein subunit	STM0734	STM14_0853	STM474_0757	STMUK_0740	SL0716
		STMMW_07951	sucC		+	844722	845888	1167	chromosome	CDS			CBG23803.1	GI:261246001	succinyl-CoA synthetase beta chain	STM0738	STM14_0857	STM474_0761	STMUK_0744	SL0720
		STMMW_09651	infA		-	1026257	1026475	219	chromosome	CDS			CBG23974.1	GI:261246170	initiation factor IF-1	STM0953	STM14_1075	STM474_0940	STMUK_0921	SL0891
		STMMW_09891	aroA		+	1058574	1059857	1284	chromosome	CDS			CBG23998.1	GI:261246194	3-phosphoshikimate 1-carboxyvinyltransferase	STM0978	STM14_1106	STM474_0964	STMUK_0944	SL0915
		STMMW_10091	aspC		-	1084346	1085536	1191	chromosome	CDS			CBG24018.1	GI:261246214	aspartate aminotransferase	STM0998	STM14_1128	STM474_0984	STMUK_0964	SL0935
		STMMW_11281	yccJ		-	1200944	1201171	228	chromosome	CDS			CBG24141.1	GI:261246332	conserved hypothetical protein	STM1118	STM14_1271	STM474_1111	STMUK_1087	SL1057
		STMMW_11311	ycdC		+	1202477	1203115	639	chromosome	CDS			CBG24144.1	GI:261246335	putative transcriptional regulator	STM1122	STM14_1276	STM474_1116	STMUK_1090	SL1060
		STMMW_11801	flgM		-	1252848	1253141	294	chromosome	CDS			CBG24192.1	GI:261246383	negative regulator of flagellin synthesis (anti-sigma factor)	STM1172	STM14_1342	STM474_1168	STMUK_1140	SL1109
		STMMW_11991	yceD		+	1271075	1271596	522	chromosome	CDS			CBG24211.1	GI:261246402	conserved hypothetical protein	STM1190	STM14_1363	STM474_1186	STMUK_1158	SL1127
		STMMW_12001	rpl32	rpmF	+	1271648	1271821	174	chromosome	CDS			CBG24212.1	GI:261246403	50S ribosomal protein L32	STM1191	STM14_1364	STM474_1188	STMUK_1159	SL1128
		STMMW_13461	himA	ihfA	+	1415583	1415882	300	chromosome	CDS			CBG24358.1	GI:261246548	integration host factor alpha-subunit	STM1339	STM14_1626	STM474_1343	STMUK_1306	SL1273
		STMMW_14681	manA		-	1537326	1538501	1176	chromosome	CDS			CBG24479.1	GI:261246669	mannose-6-phosphate isomerase	STM1467	STM14_1769	STM474_1474	STMUK_1431	SL1397
		STMMW_16981	rnb		+	1786863	1788797	1935	chromosome	CDS		3.1.13.1	CBG24710.1	GI:261246893	RNase II	STM1702	STM14_2056	STM474_1716	STMUK_1672	SL1633
		STMMW_17671	hemK		-	1865015	1865848	834	chromosome	CDS			CBG24778.1	GI:261246961	HemK protein, putative protoporphyrinogen oxidase	STM1775	STM14_2145	STM474_1792	STMUK_1747	SL1703
		STMMW_18651	eda		-	1960455	1961096	642	chromosome	CDS		4.1.3.16	CBG24874.1	GI:261247055	KHG/KDPG aldolase	STM1884	STM14_2289	STM474_1916	STMUK_1864	SL1818
		STMMW_18751	ruvB		-	1972567	1973496	930	chromosome	CDS			CBG24884.1	GI:261247065	Holliday junction DNA helicase	STM1894	STM14_2303	STM474_1926	STMUK_1874	SL1828
		STMMW_18761	ruvA		-	1973586	1974197	612	chromosome	CDS			CBG24885.1	GI:261247066	Holliday junction DNA helicase	STM1895	STM14_2304	STM474_1927	STMUK_1875	SL1829
		STMMW_18811	ruvC		-	1976740	1977261	522	chromosome	CDS		3.1.22.4	CBG24889.1	GI:261247068	Crossover junction endodeoxyribonuclease ruvC	STM1898	STM14_2309	STM474_1931	STMUK_1878	SL1833
		STMMW_21531	dcd		-	2230544	2231125	582	chromosome	CDS		3.5.4.13	CBG25161.1	GI:261247336	dCTP deaminase	STM2121	STM14_2617	STM474_2206	STMUK_2151	SL2098
		STMMW_23391	nuoN		-	2448022	2449299	1278	chromosome	CDS		1.6.5.3	CBG25350.1	GI:261247523	NADH dehydrogenase I chain N	STM2316	STM14_2857	STM474_2413	STMUK_2346	SL2285
		STMMW_23401	nuoM		-	2449486	2451015	1530	chromosome	CDS		1.6.5.3	CBG25351.1	GI:261247524	NADH dehydrogenase I chain M	STM2317	STM14_2858	STM474_2414	STMUK_2347	SL2286
		STMMW_23471	nuoE		-	2459653	2460153	501	chromosome	CDS		1.6.5.3	CBG25358.1	GI:261247531	NADH dehydrogenase I chain E	STM2325	STM14_2866	STM474_2422	STMUK_2355	SL2294
		STMMW_23501	nuoA		-	2462723	2463166	444	chromosome	CDS		1.6.5.3	CBG25361.1	GI:261247534	NADH dehydrogenase I chain A	STM2328	STM14_2869	STM474_2425	STMUK_2358	SL2297
		STMMW_23511			-	2463561	2463713	153	chromosome	CDS			CBG25362.1	GI:261247535	hypothetical protein	STM2329	STM14_2872	STM474_2426	STMUK_2359	SL2298
		STMMW_23601	pta		+	2472886	2475030	2145	chromosome	CDS		2.3.1.8	CBG25371.1	GI:261247544	phosphate acetyltransferase	STM2338	STM14_2883	STM474_2435	STMUK_2368	SL2307
		STMMW_24501	ptsH		+	2568254	2568511	258	chromosome	CDS			CBG25458.1	GI:261247631	phosphocarrier protein HPr	STM2431	STM14_2989	STM474_2534	STMUK_2463	SL2394
		STMMW_25022			+	2622519	2622719	201	chromosome	CDS					putative inner membrane protein	STM2484	STM14_3047	STM474_2587	STMUK_2516	SL2447
		STMMW_25371	yfgL		-	2677429	2678607	1179	chromosome	CDS			CBG25544.1	GI:261247716	putative lipoprotein	STM2520	STM14_3091	STM474_2622	STMUK_2552	SL2482
		STMMW_25721	glyA		-	2718063	2719316	1254	chromosome	CDS		2.1.2.1	CBG25579.1	GI:261247751	SHMT	STM2555	STM14_3133	STM474_2659	STMUK_2587	SL2517
		STMMW_27712			+	2944587	2944745	159	chromosome	CDS					hypothetical protein	-	STM14_3386	STM474_2942	-	SL2789
		STMMW_27911	recA		-	2967841	2968902	1062	chromosome	CDS			CBG25798.1	GI:261247965	RecA protein	STM2829	STM14_3417	STM474_2967	STMUK_2818	SL2809
		STMMW_32851	rbfA		-	3475414	3475815	402	chromosome	CDS			CBG26288.1	GI:261248451	ribosome-binding factor A (P15B protein)	STM3285	STM14_3968	STM474_3443	STMUK_3269	SL3258
		STMMW_32931	folP		-	3486163	3487011	849	chromosome	CDS			CBG26296.1	GI:261248459	dihydropteroate synthase	STM3295	STM14_3978	STM474_3453	STMUK_3279	SL3266
		STMMW_33151	yrbI		+	3505107	3505673	567	chromosome	CDS			CBG26318.1	GI:261248481	conserved hypothetical protein	STM3316	STM14_4004	STM474_3476	STMUK_3302	SL3288
		STMMW_33701	mreD		-	3565049	3565540	492	chromosome	CDS			CBG26373.1	GI:261248535	rod shape-determining protein	STM3372	STM14_4066	STM474_3533	STMUK_3358	SL3344
		STMMW_34021	sapG	trkA	+	3602871	3604247	1377	chromosome	CDS			CBG26404.1	GI:261248566	potassium transport protein	STM3409	STM14_4112	STM474_3574	STMUK_3395	SL3376
		STMMW_34411	yheL		-	3625935	3626222	288	chromosome	CDS			CBG26443.1	GI:261248605	conserved hypothetical protein	STM3449	STM14_4153	STM474_3615	STMUK_3435	SL3416
		STMMW_34421	yheM		-	3626230	3626586	357	chromosome	CDS			CBG26444.1	GI:261248606	conserved hypothetical protein	STM3450	STM14_4154	STM474_3616	STMUK_3436	SL3417
		STMMW_34571	crp	cap	+	3638746	3639378	633	chromosome	CDS			CBG26459.1	GI:261248621	cyclic AMP receptor protein,catabolite gene activator	STM3466	STM14_4173	STM474_3633	STMUK_3452	SL3433
		STMMW_34761	aroB		-	3664153	3665241	1089	chromosome	CDS		4.2.3.4	CBG26479.1	GI:261248641	3-dehydroquinate synthase	STM3486	STM14_4198	STM474_3653	STMUK_3472	SL3453
		STMMW_34771	aroK		-	3665298	3665819	522	chromosome	CDS		2.7.1.71	CBG26480.1	GI:261248642	shikimate kinase I	STM3487	STM14_4199	STM474_3654	STMUK_3473	SL3454
		STMMW_35011	yhgI		+	3692512	3693087	576	chromosome	CDS			CBG26504.1	GI:261248666	conserved hypothetical protein	STM3511	STM14_4228	STM474_3679	STMUK_3497	SL3478
		STMMW_35671	yhhP		-	3769384	3769629	246	chromosome	CDS			CBG26569.1	GI:261248731	conserved hypothetical protein	STM3578	STM14_4306	STM474_3745	STMUK_3563	SL3543
		STMMW_36871	cysE		-	3916997	3917818	822	chromosome	CDS		2.3.1.30	CBG26700.1	GI:261248847	serine acetyltransferase	STM3699	STM14_4459	STM474_3872	STMUK_3685	SL3665
		STMMW_37101	rfaP	waaP	-	3938827	3939624	798	chromosome	CDS			CBG26723.1	GI:261248869	lipopolysaccharide core biosynthesis protein	STM3721	STM14_4482	STM474_3894	STMUK_3707	SL3687
		STMMW_37111	rfaG	waaG	-	3939617	3940741	1125	chromosome	CDS			CBG26724.1	GI:261248870	lipopolysaccharide core biosynthesis protein	STM3722	STM14_4483	STM474_3895	STMUK_3708	SL3688
		STMMW_38281	thdF	trmE	+	4071091	4072455	1365	chromosome	CDS			CBG26841.1	GI:261248984	thiophene and furan oxidation protein	STM3843	STM14_4638	STM474_4021	STMUK_3831	SL3810
		STMMW_38381	phoU		-	4082878	4083603	726	chromosome	CDS			CBG26851.1	GI:261248993	phosphate transport system regulatory protein	STM3853	STM14_4648	STM474_4032	STMUK_3842	SL3820
		STMMW_38581	gidA	mnmG	-	4104776	4106665	1890	chromosome	CDS			CBG26871.1	GI:261249013	glucose inhibited division protein	STM3874	STM14_4671	STM474_4053	STMUK_3863	SL3841
		STMMW_39011	wzxE		+	4157671	4158921	1251	chromosome	CDS			CBG26914.1	GI:261249054	putative lipopolysaccharide biosynthesis protein	STM3926	STM14_4724	STM474_4104	STMUK_3912	SL3885
		STMMW_39101	cyaA		+	4169243	4171789	2547	chromosome	CDS			CBG26923.1	GI:261249063	adenylate cyclase	STM3939	STM14_4739	STM474_4117	STMUK_3925	SL3894
		STMMW_39201	xerC		+	4176663	4177565	903	chromosome	CDS			CBG26933.1	GI:261249072	integrase/recombinase	STM3949	STM14_4750	STM474_4126	STMUK_3934	SL3903
		STMMW_39561	trkH		+	4216549	4218000	1452	chromosome	CDS			CBG26969.1	GI:261249108	Trk system potassium uptake protein	STM3986	STM14_4792	STM474_4164	STMUK_3970	SL3939
		STMMW_40461	tpiA		-	4313022	4313789	768	chromosome	CDS			CBG27059.1	GI:261249197	triosephosphate isomerase	STM4081	STM14_4906	STM474_4263	STMUK_4066	SL4030
		STMMW_40611	rpmE		+	4328520	4328732	213	chromosome	CDS			CBG27074.1	GI:261249212	50S ribosomal protein L31	STM4096	STM14_4924	STM474_4279	STMUK_4081	SL4045
		STMMW_40901	udhA		-	4366737	4368137	1401	chromosome	CDS			CBG27103.1	GI:261249241	possible pyridine nucleotide-disulphide oxidoreductase	STM4126	STM14_4960	STM474_4309	STMUK_4110	SL4075
		STMMW_43101	purA		+	4631085	4632383	1299	chromosome	CDS		6.3.4.4	CBG27321.1	GI:261249456	adenylosuccinate synthetase	STM4366	STM14_5248	STM474_4563	STMUK_4351	SL4299
		STMMW_43381	rplI		+	4653493	4653942	450	chromosome	CDS			CBG27349.1	GI:261249484	50s ribosomal subunit protein L9	STM4394	STM14_5278	STM474_4591	STMUK_4379	SL4327
		STMMW_43581	ppa		-	4676730	4677260	531	chromosome	CDS		3.6.1.1	CBG27369.1	GI:261249504	inorganic pyrophosphatase	STM4414	STM14_5301	STM474_4611	STMUK_4399	SL4347
		STMMW_45261	trpR		+	4863000	4863326	327	chromosome	CDS			CBG27534.1	GI:261249663	probable trp operon repressor	STM4583	STM14_5504	STM474_4789	STMUK_4570	SL4510
S. Typhimurium ST313 (D23580)	101	STMMW_14541	gst		-	1522254	1522859	606	chromosome	CDS		2.5.1.18	CBG24465.1	GI:261246655	glutathione S-transferase	STM1451	STM14_1749	STM474_1458	STMUK_1417	SL1383
		STMMW_00291			-	32545	32994	450	chromosome	CDS			CBG23048.1	GI:261245263	putative membrane protein	STM0029	STM14_0037	STM474_0031	STMUK_0030	SL0030
		STMMW_01651			-	188509	189351	843	chromosome	CDS			CBG23181.1	GI:261245391	HNH endonuclease	STM0159	STM14_0191	STM474_0168	STMUK_0161	SL0160
		STMMW_02831			+	318125	318508	384	chromosome	CDS			CBG23293.1	GI:261245503	putative periplasmic protein	STM0278	STM14_0326	STM474_0290	STMUK_0281	SL0273
		STMMW_02991	sciX		+	337801	338247	447	chromosome	CDS			CBG23309.1	GI:261245518	conserved hypothetical cytoplasmic protein	STM0293	STM14_0342	STM474_0305	STMUK_0297	SL0288
		STMMW_03011			+	338431	338562	132	chromosome	CDS			CBG23310.1	GI:261245519	conserved hypothetical protein	-	STM14_0343	-	-	-
		STMMW_03021	sciY		+	338765	339244	480	chromosome	CDS					putative phosphotriesterase (pseudogene)
		STMMW_03051			+	340016	340324	309	chromosome	CDS			CBG23313.1	GI:261245521	conserved hypothetical pathogenicity island protein	STM0295	STM14_0348	STM474_0308	STMUK_0301	SL0291
		STMMW_04111			+	426076	426840	765	chromosome	CDS			CBG23420.1	GI:261245624	possible transmembrane regulator	STM0341	STM14_0398	STM474_0356	STMUK_0347	SL0336
		STMMW_04161			+	430893	431417	525	chromosome	CDS			CBG23425.1	GI:261245629	possible outer membrane protein	STM0346	STM14_0404	STM474_0360	STMUK_0352	SL0341
		STMMW_06951	ccrB	crcB	-	731993	732376	384	chromosome	CDS			CBG23704.1	GI:261245903	putative membrane protein	STM0630	STM14_0733	STM474_0651	STMUK_0635	SL0618
		STMMW_07831			+	830588	832482	1895	chromosome	CDS			CBG23792.1	GI:261245990	putative glycosyl transferase (pseudogene)	STM0726	STM14_0845	STM474_0749	STMUK_0732	SL0708
		STMMW_08151			+	865147	865998	852	chromosome	CDS			CBG23823.1	GI:261246021	LysR-family transcriptional regulator	STM0763	STM14_0887	STM474_0788	STMUK_0769	SL0740
		STMMW_11001	pipB		-	1173141	1174016	876	chromosome	CDS			CBG24112.1	GI:261246304	conserved hypothetical protein	STM1088	STM14_1233	STM474_1080	STMUK_1057	SL1027
		STMMW_11011			+	1174234	1174554	321	chromosome	CDS			CBG24113.1	GI:261246305	conserved hypothetical inner membrane protein	STM1089	STM14_1235	STM474_1081	STMUK_1058	SL1028
		STMMW_11941			+	1267495	1267743	249	chromosome	CDS			CBG24206.1	GI:261246397	conserved hypothetical protein	-	-	-	-	-
		STMMW_12541	pagD		-	1327689	1327952	264	chromosome	CDS			CBG24266.1	GI:261246456	putative outer membrane virulence protein (PagD)	STM1244	STM14_1497	STM474_1242	STMUK_1213	SL1183
		STMMW_13321	ydiZ		-	1401217	1401507	291	chromosome	CDS			CBG24344.1	GI:261246534	conserved hypothetical protein	STM1325	STM14_1609	STM474_1330	STMUK_1292	SL1260
		STMMW_13621	ydiP		+	1432251	1433141	891	chromosome	CDS			CBG24374.1	GI:261246564	putative HTH-type transcriptional regulator	STM1355	STM14_1646	STM474_1360	STMUK_1322	SL1289
		STMMW_13731	ydiH		+	1446580	1446768	189	chromosome	CDS			CBG24385.1	GI:261246575	conserved hypothetical protein	STM1367	STM14_1661	STM474_1371	STMUK_1333	SL1301
		STMMW_13801	ynhA		+	1453932	1454348	417	chromosome	CDS			CBG24392.1	GI:261246582	conserved hypothetical protein	STM1374	STM14_1668	STM474_1378	STMUK_1340	SL1308
		STMMW_13861	orf245		-	1460571	1461308	738	chromosome	CDS			CBG24397.1	GI:261246587	Orf 245 protein	STM1381	STM14_1675	STM474_1386	STMUK_1347	SL1315
		STMMW_13971	ssrA	spiR	-	1473350	1476112	2763	chromosome	CDS			CBG24408.1	GI:261246598	putative two-component sensor kinase	STM1392	STM14_1687	STM474_1398	STMUK_1358	SL1326
		STMMW_14011	ssaE		+	1479609	1479851	243	chromosome	CDS			CBG24412.1	GI:261246602	type three secretion system protein	STM1396	STM14_1691	STM474_1402	STMUK_1362	SL1330
		STMMW_14111	ssaG		+	1486051	1486266	216	chromosome	CDS			CBG24422.1	GI:261246612	putative pathogenicity island protein	STM1406	STM14_1702	STM474_1412	STMUK_1372	SL1340
		STMMW_14151			+	1487558	1488106	549	chromosome	CDS			CBG24426.1	GI:261246616	putative pathogenicity island protein	STM1410	STM14_1706	STM474_1416	STMUK_1376	SL1344
		STMMW_14241	ssaR	yscR	+	1495258	1495905	648	chromosome	CDS			CBG24435.1	GI:261246625	putative type III secretion protein	STM1419	STM14_1715	STM474_1425	STMUK_1385	SL1353
		STMMW_14332	ynhF		+	1505755	1505844	90	chromosome	CDS	sORF				conserved sORF	-	-	-	-	SL1362A
		STMMW_14461	ydhI		-	1515963	1516199	237	chromosome	CDS			CBG24457.1	GI:261246647	putative membrane protein	STM1443	STM14_1741	STM474_1450	STMUK_1409	SL1375
		STMMW_14661	add		-	1534010	1535011	1002	chromosome	CDS		3.5.4.4	CBG24477.1	GI:261246667	Adenosine aminohydrolase	STM1463	STM14_1763	STM474_1470	STMUK_1429	SL1395
		STMMW_14801	pntB		+	1553751	1555139	1389	chromosome	CDS		1.6.1.1	CBG24491.1	GI:261246681	pyridine nucleotide transhydrogenase subunit-beta	STM1480	STM14_1788	STM474_1487	STMUK_1443	SL1410
		STMMW_14861	ynfM		-	1559217	1560470	1254	chromosome	CDS			CBG24497.1	GI:261246687	putative membrane transport protein	STM1486	STM14_1797	STM474_1495	STMUK_1449	SL1416
		STMMW_14941			-	1567775	1568485	711	chromosome	CDS			CBG24505.1	GI:261246695	putative ABC transporter membrane protein	STM1494	STM14_1805	STM474_1504	STMUK_1457	SL1424
		STMMW_15001	ynfD		-	1576063	1576371	309	chromosome	CDS			CBG24511.1	GI:261246701	putative exported protein	STM1500	STM14_1812	STM474_1510	STMUK_1463	SL1430
		STMMW_15011	ynfC		+	1576466	1577185	720	chromosome	CDS			CBG24512.1	GI:261246702	putative exported protein	STM1501	STM14_1813	STM474_1511	STMUK_1464	SL1431
		STMMW_15061	rspB		+	1579989	1581008	1020	chromosome	CDS			CBG24517.1	GI:261246707	starvation sensing protein RspB	STM1506	STM14_1819	STM474_1516	STMUK_1469	SL1436
		STMMW_15081	ydfI		+	1582585	1584051	1467	chromosome	CDS		1.1.1.57	CBG24519.1	GI:261246708	putative D-mannonate oxidoreductase	STM1508	STM14_1822	STM474_1519	STMUK_1472	SL1438
		STMMW_15101	ydfH		-	1584502	1585188	687	chromosome	CDS			CBG24521.1	GI:261246710	putative regulatory protein	STM1510	STM14_1824	STM474_1521	STMUK_1474	SL1440
		STMMW_15251	yneH		+	1599142	1600068	927	chromosome	CDS		3.5.1.2	CBG24536.1	GI:261246724	probable glutaminase	STM1525	STM14_1843	STM474_1536	STMUK_1490	SL1455
		STMMW_15361	hyaC2		-	1607800	1608543	744	chromosome	CDS			CBG24547.1	GI:261246735	Ni/Fe-hydrogenase 1 b-type cytochrome subunit HyaC2	STM1537	STM14_1855	STM474_1547	STMUK_1502	SL1466
		STMMW_15471			+	1621408	1621738	331	chromosome	CDS					(pseudogene)	STM1548	STM14_1868	STM474_1559	STMUK_1514	SL1477
		STMMW_15481			-	1621740	1622159	420	chromosome	CDS					(pseudogene)
		STMMW_15482			-	1622443	1622652	210	chromosome	CDS			CBG24560.1	GI:261246746	conserved hypothetical protein	-	STM14_1876	-	STMUK_1522	-
		STMMW_15491	srgE		-	1622922	1624388	1467	chromosome	CDS			CBG24561.1	GI:261246747	conserved hypothetical protein	STM1554	STM14_1877	STM474_1566	STMUK_1523	SL1484
		STMMW_15521			+	1627262	1628464	1203	chromosome	CDS			CBG24564.1	GI:261246750	putative aminotransferase	STM1557	STM14_1880	STM474_1569	STMUK_1526	SL1487
		STMMW_15701			+	1650931	1651509	579	chromosome	CDS			CBG24582.1	GI:261246768	putative regulatory protein	STM1575	STM14_1901	STM474_1588	STMUK_1544	SL1506
		STMMW_15771	nhoA		-	1660892	1661737	846	chromosome	CDS		2.3.1.118	CBG24589.1	GI:261246775	N-hydroxyarylamine O-acetyltransferase	STM1582	STM14_1910	STM474_1595	STMUK_1551	SL1513
		STMMW_15821	yncD		+	1666427	1668547	2121	chromosome	CDS			CBG24594.1	GI:261246780	probable TonB-dependent receptor YncD precursor	STM1587	STM14_1920	STM474_1600	STMUK_1556	SL1518
		STMMW_15931	ydcR		-	1680911	1682335	1425	chromosome	CDS			CBG24605.1	GI:261246791	putative regulatory protein	STM1598	STM14_1935	STM474_1611	STMUK_1567	SL1529
		STMMW_15961	ugtL		-	1683763	1684161	399	chromosome	CDS			CBG24608.1	GI:261246794	putative membrane protein	STM1601	STM14_1938	STM474_1613	STMUK_1570	SL1531
		STMMW_15991	ydcP		-	1686153	1688117	1965	chromosome	CDS			CBG24611.1	GI:261246797	putative peptidase	STM1604	STM14_1942	STM474_1616	STMUK_1573	SL1534
		STMMW_16141	aac		+	1699875	1700312	438	chromosome	CDS			CBG24626.1	GI:261246812	aminoglycoside 6'-N-acetyltransferase	STM1619	STM14_1958	STM474_1631	STMUK_1588	SL1549
		STMMW_16181			-	1704219	1705727	1509	chromosome	CDS			CBG24630.1	GI:261246816	putative esterase	STM1623	STM14_1963	STM474_1635	STMUK_1592	SL1553
		STMMW_16201	ydcI		+	1707412	1708335	924	chromosome	CDS			CBG24632.1	GI:261246818	putative LysR-family transcriptional regulatory protein	STM1625	STM14_1965	STM474_1637	STMUK_1594	SL1555
		STMMW_16241	steB		+	1712138	1712539	402	chromosome	CDS			CBG24636.1	GI:261246822	conserved hypothetical protein	STM1629	STM14_1970	-	STMUK_1598	SL1559
		STMMW_16301			+	1717848	1718579	732	chromosome	CDS			CBG24642.1	GI:261246828	ABC transporter ATP-binding subunit	STM1635	STM14_1979	STM474_1647	STMUK_1604	SL1565
		STMMW_16311			+	1718576	1719256	681	chromosome	CDS			CBG24643.1	GI:261246829	putative amino acid ABC transporter	STM1636	STM14_1980	STM474_1648	STMUK_1605	SL1566
		STMMW_16451			+	1734282	1734581	300	chromosome	CDS			CBG24657.1	GI:261246842	conserved hypothetical protein	STM1650	STM14_1994	STM474_1662	STMUK_1619	SL1580
		STMMW_16631			-	1752866	1753696	831	chromosome	CDS			CBG24675.1	GI:261246859	putative exported protein	STM1668	STM14_2015	STM474_1681	STMUK_1636	SL1598
		STMMW_16661			+	1756919	1757771	853	chromosome	CDS				PSEUDO:CBG24678.1	putative transcriptional regulator (Pseudogene)
		STMMW_16761	ycjG		-	1767021	1767986	966	chromosome	CDS			CBG24688.1	GI:261246871	putative mandelate racemase / muconate lactonizing enzyme family protein	STM1681	STM14_2029	STM474_1694	STMUK_1649	SL1611
		STMMW_16781	tyrR		-	1768698	1770239	1542	chromosome	CDS			CBG24690.1	GI:261246873	transcriptional regulatory protein TyrR	STM1683	STM14_2033	STM474_1696	STMUK_1652	SL1613
		STMMW_16861	pspF		+	1775104	1776084	981	chromosome	CDS			CBG24698.1	GI:261246881	psp operon transcriptional activator PspF	STM1691	STM14_2041	STM474_1704	STMUK_1660	SL1621
		STMMW_16921			-	1781500	1782207	708	chromosome	CDS			CBG24704.1	GI:261246887	conserved hypothetical protein	STM1697	STM14_2047	STM474_1710	STMUK_1666	SL1627
		STMMW_16941			+	1784082	1784261	180	chromosome	CDS			CBG24706.1	GI:261246889	conserved hypothetical protein	STM1698A	STM14_2051	STM474_1712	STMUK_1668	SL1629
		STMMW_17072	ymiA		-	1800503	1800631	129	chromosome	CDS	sORF				hypothetical protein	-	-	STM474_1729	STMUK_1684	SL1644A
		STMMW_17241	yciF		+	1818347	1818850	504	chromosome	CDS			CBG24735.1	GI:261246918	conserved hypothetical protein	STM1729	STM14_2092	STM474_1746	STMUK_1701	SL1660
		STMMW_17251	yciE		+	1818924	1819430	507	chromosome	CDS			CBG24736.1	GI:261246919	conserved hypothetical protein	STM1730	STM14_2093	STM474_1747	STMUK_1702	SL1661
		STMMW_17321	tonB		-	1823777	1824505	729	chromosome	CDS			CBG24743.1	GI:261246926	TonB protein	STM1737	STM14_2100	STM474_1754	STMUK_1709	SL1668
		STMMW_17771			-	1875585	1876850	1266	chromosome	CDS			CBG24788.1	GI:261246971	conserved hypothetical protein	STM1785	STM14_2159	STM474_1805	STMUK_1757	SL1713
		STMMW_18441	sopE2		-	1945244	1945966	723	chromosome	CDS			CBG24854.1	GI:261247037	invasion-associated secreted effector protein (sopE2)	STM1855	STM14_2244	STM474_1879	STMUK_1829	SL1784
		STMMW_18771			+	1974530	1975509	980	chromosome	CDS					conserved hypothetical protein (pseudogene)
		STMMW_18791			-	1975573	1976006	434	chromosome	CDS				PSEUDO:CBG24887.1	conserved hypothetical protein (pseudogene)
		STMMW_19812	sseK3		+	2066445	2067452	1008	chromosome	CDS	Prophage BTP3 (ST64B)		CBG24991.1	GI:261247167	predicted phage protein	-	STM14_2428	STM474_2032	STMUK_1979	SL1928
		STMMW_21681	sseK2		+	2255154	2256200	1047	chromosome	CDS			CBG25176.1	GI:261247351	phage protein	STM2137	-	STM474_2223	STMUK_2166	SL2113
		STMMW_21801	stcD		-	2266490	2267497	1008	chromosome	CDS			CBG25188.1	GI:261247363	putative fimbrial protein	STM2149	STM14_2652	STM474_2236	STMUK_2178	SL2126
		STMMW_21821	stcB		-	2270016	2270699	684	chromosome	CDS			CBG25190.1	GI:261247365	fimbrial chaperone protein	STM2151	STM14_2654	STM474_2238	STMUK_2180	SL2128
		STMMW_22411	opvA		-	2333294	2333416	123	chromosome	CDS					hypothetical protein	STM2209	STM14_2729	STM474_2301	STMUK_2240	SL2186
		STMMW_24261			-	2541253	2541399	147	chromosome	CDS			CBG25435.1	GI:261247608	conserved hypothetical protein	-	STM14_2955	STM474_2503	-	-
		STMMW_24382			-	2556998	2557156	159	chromosome	CDS					hypothetical protein	-	STM14_2975	STM474_2522	STMUK_2452	SL2383
		STMMW_26001	gogB		+	2753358	2754851	1494	chromosome	CDS	Prophage BTP4 (Gifsy-1)		CBG25607.1	GI:261247779	leucine-rich repeat protein	STM2584	STM14_3164	STM474_2689	STMUK_2616	SL2546
		STMMW_26461			+	2794165	2794560	396	chromosome	CDS	Prophage BTP4 (Gifsy-1)		CBG25652.1	GI:261247824	putative prophage protein	-	STM14_3217	-	-	-
		STMMW_26481			+	2795451	2795837	387	chromosome	CDS	Prophage BTP4 (Gifsy-1)		CBG25654.1	GI:261247826	putative prophage protein	-	STM14_3219	-	-	-
		STMMW_27131			+	2879040	2880323	1284	chromosome	CDS			CBG25720.1	GI:261247889	putative ATPase	STM2746	STM14_3310	STM474_2881	STMUK_2734	SL2730
		STMMW_27141			+	2880320	2881186	867	chromosome	CDS			CBG25721.1	GI:261247890	conserved hypothetical protein	STM2747	STM14_3311	STM474_2882	STMUK_2735	SL2731
		STMMW_27211			+	2885376	2886578	1203	chromosome	CDS			CBG25728.1	GI:261247897	putative hexulose 6 phosphate synthase	STM2754	STM14_3319	STM474_2889	STMUK_2742	SL2738
		STMMW_27291			+	2894447	2896321	1875	chromosome	CDS			CBG25735.1	GI:261247904	putative inner membrane protein	STM2761	STM14_3328	STM474_2896	STMUK_2749	SL2745
		STMMW_27301			-	2896581	2897864	1284	chromosome	CDS			CBG25736.1	GI:261247905	putative inner membrane protein	STM2762	STM14_3329	STM474_2897	STMUK_2750	SL2746
		STMMW_27331			-	2900772	2901410	639	chromosome	CDS			CBG25740.1	GI:261247907	conserved hypothetical protein	STM2766	STM14_3333	STM474_2901	STMUK_2754	SL2751
		STMMW_28291	hilC		-	3005097	3005984	888	chromosome	CDS			CBG25836.1	GI:261248003	AraC-family transcriptional regulator	STM2867	STM14_3465	STM474_3006	STMUK_2856	SL2847
		STMMW_28651			-	3039307	3039633	327	chromosome	CDS			CBG25872.1	GI:261248039	salmonella pathogenicity island 1 protein	STM2903	STM14_3503	STM474_3043	STMUK_2892	SL2882
		STMMW_31272			-	3319785	3319979	195	chromosome	CDS					hypothetical protein	-	STM14_3838	STM474_3320	STMUK_3156	-
		STMMW_32121			+	3399766	3400347	582	chromosome	CDS	Prophage BTP5		CBG26216.1	GI:261248379	repressor protein	-	-	-	-	-
		STMMW_32461			+	3437231	3437617	387	chromosome	CDS			CBG26249.1	GI:261248412	conserved hypothetical protein	-	-	-	-	-
		STMMW_36891	secB		-	3918915	3919382	468	chromosome	CDS			CBG26702.1	GI:261248849	protein-export protein SecB	STM3701	STM14_4461	STM474_3874	STMUK_3687	SL3667
		STMMW_38311			+	4075284	4076153	870	chromosome	CDS			CBG26844.1	GI:261248986	reverse transcriptase	STM3846	STM14_4641	STM474_4025	STMUK_3835	SL3813
		STMMW_40153			+	4285168	4285284	117	chromosome	CDS					hypothetical protein	-	STM14_4873	STM474_4232	-	-
		STMMW_41091			-	4397360	4397704	345	chromosome	CDS			CBG27122.1	GI:261249260	conserved hypothetical protein	STM4156	STM14_4993	STM474_4341	STMUK_4139	SL4095
		STMMW_42051			+	4498704	4498820	117	chromosome	CDS			CBG27216.1	GI:261249353	conserved hypothetical protein	STM4255	STM14_5113	STM474_4449	STMUK_4240	SL4191
		STMMW_44131			+	4732638	4732829	192	chromosome	CDS			CBG27422.1	GI:261249555	conserved hypothetical protein	-	STM14_5362	-	-	-
		STMMW_44681			-	4798252	4798953	702	chromosome	CDS			CBG27477.1	GI:261249607	putative inner membrane protein	STM4522	STM14_5433	STM474_4726	STMUK_4509	SL4453
S. Typhimurium ST19 (14028, SL3261, LT2)	213	STMMW_07901	sdhD		+	837186	837533	348	chromosome	CDS			CBG23798.1	GI:261245996	succinate dehydrogenase hydrophobic membrane anchor protein	STM0733	STM14_0852	STM474_0756	STMUK_0739	SL0715
		STMMW_01361	ddl	ddlB	+	152612	153532	921	chromosome	CDS		6.3.2.4	CBG23152.1	GI:261245363	D-alanine--D-alanine ligase	STM0130	STM14_0156	STM474_0136	STMUK_0132	SL0130
		STMMW_01411	yacA		+	158201	158629	429	chromosome	CDS			CBG23157.1	GI:261245368	conserved hypothetical protein	STM0135	STM14_0161	STM474_0141	STMUK_0137	SL0135
		STMMW_01711	speD		-	194195	194989	795	chromosome	CDS		4.1.1.50	CBG23187.1	GI:261245397		STM0165	STM14_0197	STM474_0174	STMUK_0167	SL0166
		STMMW_01721	speE		-	195010	195870	861	chromosome	CDS		2.5.1.16	CBG23188.1	GI:261245398	Putrescine aminopropyltransferase	STM0166	STM14_0198	STM474_0175	STMUK_0168	SL0167
		STMMW_01731	yacC		-	195977	196324	348	chromosome	CDS			CBG23189.1	GI:261245399	putative exported protein	STM0167	STM14_0199	STM474_0176	STMUK_0169	SL0168
		STMMW_01751	gcd		-	198214	200604	2391	chromosome	CDS			CBG23191.1	GI:261245401	glucose dehydrogenase	STM0169	STM14_0201	STM474_0178	STMUK_0171	SL0170
		STMMW_01891	folK		-	213391	213870	480	chromosome	CDS			CBG23205.1	GI:261245415	2-amino-4-hydroxy-6- hydroxymethyldihydropteridinepyrophosphokinase	STM0183	STM14_0217	STM474_0192	STMUK_0185	SL0184
		STMMW_02311	hlpA	ompH	+	264908	265393	486	chromosome	CDS			CBG23247.1	GI:261245457	outer membrane protein OmpH precursor	STM0225	STM14_0267	STM474_0234	STMUK_0227	SL0226
		STMMW_02571	yafD		+	298227	299006	780	chromosome	CDS			CBG23273.1	GI:261245483	Hypothetical UPF0294 protein <ORFName>	STM0258	STM14_0303	STM474_0269	STMUK_0260	SL0253
		STMMW_02621	rnhA		-	302858	303325	468	chromosome	CDS		3.1.26.4	CBG23278.1	GI:261245488	RNase H	STM0263	STM14_0308	STM474_0274	STMUK_0265	SL0258
		STMMW_02661	sciC		-	306710	308593	1884	chromosome	CDS			CBG23282.1	GI:261245492	type VI system protein	STM0268	STM14_0315	STM474_0279	STMUK_0270	SL0262
		STMMW_02981			+	336890	337804	915	chromosome	CDS					-	STM0292	STM14_0341	STM474_0304	STMUK_0296	SL0286B
		STMMW_03111	safC		+	343538	346048	2511	chromosome	CDS			CBG23319.1	GI:261245525	salmonella atypical fimbria outer membrane usher	STM0301	STM14_0354	STM474_0315	STMUK_0307	SL0297
		STMMW_04151			+	430003	430491	489	chromosome	CDS			CBG23424.1	GI:261245628	putative exported protein	STM0345	STM14_0402	STM474_0359	STMUK_0351	SL0340
		STMMW_04481	yaiY		-	473231	473539	309	chromosome	CDS			CBG23457.1	GI:261245661	putative membrane protein	STM0378	STM14_0445	STM474_0393	STMUK_0384	SL0373
		STMMW_04571	yaiI		+	480710	481165	456	chromosome	CDS			CBG23466.1	GI:261245670	conserved hypothetical protein	STM0387	STM14_0458	STM474_0404	STMUK_0393	SL0382
		STMMW_04681	phoR		+	492058	493353	1296	chromosome	CDS			CBG23477.1	GI:261245681	phosphate regulon sensor protein PhoR	STM0398	STM14_0471	STM474_0416	STMUK_0404	SL0393
		STMMW_05091			+	532493	533776	1284	chromosome	CDS			CBG23518.1	GI:261245721	conserved hypothetical protein	STM0438	STM14_0518	STM474_0458	STMUK_0445	SL0432
		STMMW_05111	cyoD		-	534760	535089	330	chromosome	CDS			CBG23520.1	GI:261245723	cytochrome o ubiquinol oxidase C subunit	STM0440	STM14_0520	STM474_0460	STMUK_0447	SL0434
		STMMW_05121	cyoC		-	535089	535604	516	chromosome	CDS			CBG23521.1	GI:261245724	cytochrome o ubiquinol oxidase subunit III	STM0441	STM14_0521	STM474_0461	STMUK_0448	SL0435
		STMMW_05451	acrB		-	569753	572902	3150	chromosome	CDS			CBG23554.1	GI:261245757	acriflavin resistance protein B	STM0475	STM14_0559	STM474_0495	STMUK_0482	SL0468
		STMMW_05511	priC		-	579622	580137	516	chromosome	CDS			CBG23560.1	GI:261245763	primosomal replication protein n	STM0481	STM14_0566	STM474_0501	STMUK_0488	SL0474
		STMMW_05651	ybaK		-	595909	596388	480	chromosome	CDS			CBG23574.1	GI:261245777	conserved hypothetical protein	STM0495	STM14_0583	STM474_0516	STMUK_0502	SL0488
		STMMW_05701	ybbJ		-	601479	601931	453	chromosome	CDS			CBG23579.1	GI:261245782	putative membrane protein	STM0500	STM14_0588	STM474_0521	STMUK_0507	SL0493
		STMMW_06231		gtrCa	-	653615	655267	1653	chromosome	CDS			CBG23632.1	GI:261245833		STM0557	STM14_0650	STM474_0576	STMUK_0563	SL0547
		STMMW_06801	ybdR		+	716834	718072	1239	chromosome	CDS			CBG23689.1	GI:261245888	hypothetical zinc-dependant alcohol dehydrogenase	STM0615	STM14_0716	STM474_0636	STMUK_0620	SL0603
		STMMW_06871	citE		-	724179	725087	909	chromosome	CDS		4.1.3.6	CBG23696.1	GI:261245895	citrate lyase beta chain	STM0622	STM14_0723	STM474_0643	STMUK_0627	SL0610
		STMMW_06971	tatE	ybeC	+	733384	733587	204	chromosome	CDS			CBG23706.1	GI:261245905	Sec-independent protein translocase protein	STM0632	STM14_0736	STM474_0653	STMUK_0637	SL0620
		STMMW_07061	ybeA		-	742766	743233	468	chromosome	CDS			CBG23715.1	GI:261245914	conserved hypothetical protein	STM0641	STM14_0749	STM474_0662	STMUK_0646	SL0629
		STMMW_07401	nagC		-	780504	781724	1221	chromosome	CDS			CBG23749.1	GI:261245947	N-acetylglucosamine repressor	STM0682	STM14_0794	STM474_0703	STMUK_0687	SL0664
		STMMW_07921	sdhB		+	839313	840032	720	chromosome	CDS			CBG23800.1	GI:261245998	succinate dehydrogenase iron-sulfur protein	STM0735	STM14_0854	STM474_0758	STMUK_0741	SL0717
		STMMW_07961	sucD		+	845888	846757	870	chromosome	CDS			CBG23804.1	GI:261246002	succinyl-CoA synthetase alpha chain	STM0739	STM14_0858	STM474_0762	STMUK_0745	SL0721
		STMMW_08181	dcoC	oadG2	+	868523	868768	246	chromosome	CDS		4.1.1.3	CBG23826.1	GI:261246024	oxaloacetate decarboxylase gamma chain (ec 4.1.1.3)	STM0766	STM14_0890	STM474_0791	STMUK_0772	SL0743
		STMMW_08281	galE		-	879234	880250	1017	chromosome	CDS			CBG23836.1	GI:261246034	UDP-glucose 4-epimerase	STM0776	STM14_0901	STM474_0801	STMUK_0781	SL0753
		STMMW_08431	hutH		+	895309	896829	1521	chromosome	CDS		4.3.1.3	CBG23851.1	GI:261246049	histidine ammonia-lyase	STM0791	STM14_0917	STM474_0816	STMUK_0796	SL0768
		STMMW_08751	ybiJ		-	929116	929376	261	chromosome	CDS			CBG23883.1	GI:261246081	putative exported protein	STM0823	STM14_955	STM474_0849	STMUK_0828	SL0799
		STMMW_09001	yliB		+	958655	960193	1539	chromosome	CDS			CBG23908.1	GI:261246105	putative ABC transporter periplasmic binding protein	STM0849	STM14_992	STM474_0874	STMUK_0854	SL0825
		STMMW_09011	yliC		+	960254	961174	921	chromosome	CDS			CBG23909.1	GI:261246106	hypothetical ABC transporter permease protein	STM0850	STM14_993	STM474_0875	STMUK_0855	SL0826
		STMMW_09081			+	967370	968533	1164	chromosome	CDS		1.3.99.3	CBG23916.1	GI:261246113	putative acyl-CoA dehydrogenase	STM0857	STM14_1005	STM474_0883	STMUK_0863	SL0833
		STMMW_09091			+	968982	970667	1686	chromosome	CDS		1.5.5.1	CBG23917.1	GI:261246114	putative flavoprotein	STM0858	STM14_1007	STM474_0884	STMUK_0864	SL0834
		STMMW_09281	potF		+	987035	988147	1113	chromosome	CDS			CBG23936.1	GI:261246133	putrescine-binding periplasmic protein precursor	STM0877	STM14_1028	STM474_0902	STMUK_0883	SL0854
		STMMW_09321	ybjO		+	991247	991720	474	chromosome	CDS			CBG23940.1	GI:261246137	putative membrane protein	STM0881	STM14_1032	STM474_0906	STMUK_0887	SL0858
		STMMW_09341			+	993176	994519	1344	chromosome	CDS			CBG23942.1	GI:261246139	possible transport protein	STM0884	STM14_1035	STM474_0908	STMUK_0889	SL0860
		STMMW_09451			-	1002441	1003454	1014	chromosome	CDS			CBG23953.1	GI:261246150	putative oxidoreductase	STM0932	STM14_1047	STM474_0919	STMUK_0900	SL0871
		STMMW_09901	ycaL		+	1060000	1060761	762	chromosome	CDS			CBG23999.1	GI:261246195	putative lipoprotein	STM0979	STM14_1107	STM474_0965	STMUK_0945	SL0916
		STMMW_10081	ycbL		+	1083637	1084284	648	chromosome	CDS			CBG24017.1	GI:261246213	conserved hypothetical protein	STM0997	STM14_1127	STM474_0983	STMUK_0963	SL0934
		STMMW_10141			+	1091257	1092693	1437	chromosome	CDS			CBG24023.1	GI:261246219	putative putative ion:amino acid symporter	STM1003	STM14_1138	STM474_0990	STMUK_0969	SL0940
		STMMW_10171			-	1095505	1095753	249	chromosome	CDS	Prophage BTP2 (Gifsy-2)		CBG24026.1	GI:261246222	excisionase	STM1006	STM14_1141	-	STMUK_0972	SL0943
		STMMW_10831	ompA		-	1157657	1158709	1053	chromosome	CDS			CBG24095.1	GI:261246287	outer membrane protein A	STM1070	STM14_1214	STM474_1062	STMUK_1039	SL1010
		STMMW_11071			+	1180422	1180832	411	chromosome	CDS			CBG24119.1	GI:261246310	putative exported protein	STM1097	STM14_1243	STM474_1089	STMUK_1066	SL1036
		STMMW_11161	hpaI		+	1189142	1189933	792	chromosome	CDS		4.1.2.-	CBG24128.1	GI:261246319	2,4-dihydroxyhept-2-ene-1,7-dioic acid aldolase	STM1106	STM14_1256	STM474_1098	STMUK_1075	SL1045
		STMMW_11371			-	1212411	1213907	1497	chromosome	CDS			CBG24150.1	GI:261246341	putative sodium/glucose cotransporter	STM1128	STM14_1287	STM474_1122	STMUK_1096	SL1066
		STMMW_11381			-	1214244	1214924	681	chromosome	CDS			CBG24151.1	GI:261246342	conserved hypothetical protein	STM1129	STM14_1290	STM474_1123	STMUK_1097	SL1067
		STMMW_11421			+	1218902	1220008	1107	chromosome	CDS			CBG24155.1	GI:261246346	putative oxidoreductase	STM1133	STM14_1296	STM474_1127	STMUK_1101	SL1071
		STMMW_11521	csgA		+	1227429	1227884	456	chromosome	CDS			CBG24165.1	GI:261246356	major curlin subunit precursor	STM1144	STM14_1310	STM474_1139	STMUK_1112	SL1081
		STMMW_11651	yceI		-	1240661	1241236	576	chromosome	CDS			CBG24178.1	GI:261246369	putative exported protein	STM1157	STM14_1325	STM474_1152	STMUK_1125	SL1094
		STMMW_11761	yceH		+	1248928	1249575	648	chromosome	CDS			CBG24188.1	GI:261246379	conserved hypothetical protein	STM1168	STM14_1337	STM474_1164	STMUK_1136	SL1105
		STMMW_11981	maf-a	yceF	-	1270293	1270877	585	chromosome	CDS			CBG24210.1	GI:261246401	conserved hypothetical protein	STM1189	STM14_1362	STM474_1185	STMUK_1157	SL1126
		STMMW_12061	fabF		+	1276273	1277478	1206	chromosome	CDS			CBG24218.1	GI:261246409	3-oxoacyl-[acyl-carrier-protein] synthase II	STM1197	STM14_1370	STM474_1194	STMUK_1165	SL1134
		STMMW_12071	pabC		+	1277602	1278411	810	chromosome	CDS			CBG24219.1	GI:261246410	4-amino-4-deoxychorismate lyase	STM1198	STM14_1371	STM474_1195	STMUK_1166	SL1135
		STMMW_12231	ycfR		+	1293230	1293487	258	chromosome	CDS			CBG24235.1	GI:261246426	putative secreted protein	STM1214	STM14_1388	STM474_1211	STMUK_1182	SL1151
		STMMW_12301	cobB		+	1302577	1303398	822	chromosome	CDS		3.5.1.-	CBG24242.1	GI:261246433	putative regulatory protein	STM1221	STM14_1396	STM474_1218	STMUK_1189	SL1158
		STMMW_12431	ycfC		-	1317374	1318021	648	chromosome	CDS			CBG24255.1	GI:261246445	conserved hypothetical protein	STM1233	STM14_1411	STM474_1231	STMUK_1201	SL1171
		STMMW_12601			-	1333961	1334491	531	chromosome	CDS			CBG24272.1	GI:261246462	putative cytochrome	STM1253	STM14_1512	STM474_1253	STMUK_1220	SL1189
		STMMW_12741			-	1346134	1346283	150	chromosome	CDS			CBG24286.1	GI:261246476	hypothetical protein	STM1268	STM14_1530	STM474_1269	STMUK_1235	SL1203
		STMMW_13051	topB		+	1373171	1375120	1950	chromosome	CDS		5.99.1.2	CBG24317.1	GI:261246507	DNA topoisomerase iii	STM1298	STM14_1576	STM474_1302	STMUK_1265	SL1233
		STMMW_13121	astD		+	1380956	1382434	1479	chromosome	CDS		1.2.1.-	CBG24324.1	GI:261246514	succinylglutamic semialdehyde dehydrogenase	STM1305	STM14_1584	STM474_1309	STMUK_1272	SL1240
		STMMW_13131	astB		+	1382431	1383774	1344	chromosome	CDS		3.-.-.-	CBG24325.1	GI:261246515	succinylarginine dihydrolase	STM1306	STM14_1585	STM474_1310	STMUK_1273	SL1241
		STMMW_13631	ydiO		-	1433217	1434368	1152	chromosome	CDS			CBG24375.1	GI:261246565	putative acyl-CoA dehydrogenase	STM1356	STM14_1647	STM474_1361	STMUK_1323	SL1290
		STMMW_13651	aroD		-	1436131	1436889	759	chromosome	CDS		4.2.1.10	CBG24377.1	GI:261246567	3-dehydroquinate dehydratase	STM1358	STM14_1649	STM474_1363	STMUK_1325	SL1292
		STMMW_13671	ydiN		-	1437867	1439102	1236	chromosome	CDS			CBG24379.1	GI:261246569	Putative MFS-family transport protein	STM1360	STM14_1651	-	STMUK_1327	-
		STMMW_13821	lppB		-	1455571	1455810	240	chromosome	CDS					major outer membrane lipoprotein	STM1376	STM14_1670	STM474_1380	STMUK_1342	SL1310
		STMMW_14361	ydhD		+	1507791	1508138	348	chromosome	CDS			CBG24447.1	GI:261246637	conserved hypothetical protein	STM1433	STM14_1731	STM474_1440	STMUK_1399	SL1365
		STMMW_14571	rnfE	ydgQ	-	1525706	1526398	693	chromosome	CDS			CBG24468.1	GI:261246658	electron transport complex protein	STM1454	STM14_1753	STM474_1461	STMUK_1420	SL1386
		STMMW_14581	rnfG	ydgP	-	1526401	1527021	621	chromosome	CDS			CBG24469.1	GI:261246659	electron transport complex protein RnfG	STM1455	STM14_1754	STM474_1462	STMUK_1421	SL1387
		STMMW_14741	ompN		-	1546191	1547324	1134	chromosome	CDS			CBG24485.1	GI:261246675	outer membrane protein	STM1473	STM14_1777	STM474_1480	STMUK_1437	SL1404
		STMMW_15091	ydfZ		-	1584118	1584321	204	chromosome	CDS			CBG24520.1	GI:261246709	conserved hypothetical protein	STM1509	STM14_1823	STM474_1520	STMUK_1473	SL1439
		STMMW_15421			-	1614818	1616104	1287	chromosome	CDS			CBG24553.1	GI:261246741	membrane transport protein	STM1543	STM14_1862	STM474_1554	STMUK_1509	SL1472
		STMMW_15511			+	1625798	1627249	1452	chromosome	CDS			CBG24563.1	GI:261246749	putative Na+/H+ antiporter	STM1556	STM14_1879	STM474_1568	STMUK_1525	SL1486
		STMMW_15541			-	1630709	1633237	2529	chromosome	CDS			CBG24566.1	GI:261246752	putative hydrolase	STM1559	STM14_1882	STM474_1571	STMUK_1528	SL1489
		STMMW_15551			-	1633234	1635018	1785	chromosome	CDS			CBG24567.1	GI:261246753	putative hydrolase	STM1560	STM14_1883	STM474_1572	STMUK_1529	SL1490
		STMMW_15691	smvA		-	1649327	1650814	1488	chromosome	CDS			CBG24581.1	GI:261246767	methyl viologen resistance protein SmvA	STM1574	STM14_1900	STM474_1587	STMUK_1543	SL1505
		STMMW_15731	narY		+	1656941	1658485	1545	chromosome	CDS			CBG24585.1	GI:261246771	respiratory nitrate reductase 2 beta chain	STM1578	STM14_1906	STM474_1591	STMUK_1547	SL1509
		STMMW_16361	hrpA		-	1723851	1727753	3903	chromosome	CDS			CBG24648.1	GI:261246833	ATP-dependent helicase HrpA	STM1641	STM14_1985	STM474_1653	STMUK_1610	SL1571
		STMMW_16431	hslJ		+	1733646	1734056	411	chromosome	CDS			CBG24655.1	GI:261246840	heat shock protein (hslJ)	STM1648	STM14_1992	STM474_1660	STMUK_1617	SL1578
		STMMW_17021	pyrF		-	1793104	1793841	738	chromosome	CDS		4.1.1.23	CBG24714.1	GI:261246897	OMP decarboxylase	STM1707	STM14_2064	STM474_1722	STMUK_1678	SL1639
		STMMW_17051	pgpB		-	1795666	1796430	765	chromosome	CDS			CBG24717.1	GI:261246900	phosphatidylglycerophosphatase B	STM1710	STM14_2068	STM474_1725	STMUK_1681	SL1642
		STMMW_17441	adh	adhE	+	1835645	1838323	2679	chromosome	CDS		1.1.1.1	CBG24755.1	GI:261246938	alcohol dehydrogenase	STM1749	STM14_2113	STM474_1766	STMUK_1722	SL1680
		STMMW_17451	tdk		-	1838520	1839137	618	chromosome	CDS		2.7.1.21	CBG24756.1	GI:261246939	thymidine kinase	STM1750	STM14_2114	STM474_1767	STMUK_1723	SL1681
		STMMW_17491	ychK		-	1842560	1843465	906	chromosome	CDS			CBG24760.1	GI:261246943	conserved hypothetical protein	STM1754	STM14_2120	STM474_1771	STMUK_1727	SL1685
		STMMW_17551	narH		-	1849398	1850933	1536	chromosome	CDS			CBG24766.1	GI:261246949	respiratory nitrate reductase 1 beta chain	STM1763	STM14_2131	STM474_1780	STMUK_1735	SL1691
		STMMW_17621	chaB		-	1861273	1861503	231	chromosome	CDS			CBG24773.1	GI:261246956	cation transport regulator ChaB	STM1770	STM14_2140	STM474_1787	STMUK_1742	SL1698
		STMMW_17731	ychM		+	1871374	1873035	1662	chromosome	CDS			CBG24784.1	GI:261246967	putative sulphate transporter	STM1781	STM14_2154	STM474_1800	STMUK_1753	SL1709
		STMMW_17761	ychF		+	1874335	1875426	1092	chromosome	CDS			CBG24787.1	GI:261246970	putative ATP/GTP-binding protein	STM1784	STM14_2157	STM474_1803	STMUK_1756	SL1712
		STMMW_17921	ldcA	ycgQ	+	1891315	1892229	915	chromosome	CDS			CBG24802.1	GI:261246985	conserved hypothetical protein	STM1800	STM14_2176	STM474_1821	STMUK_1772	SL1728
		STMMW_17971	fadR		-	1898406	1899125	720	chromosome	CDS			CBG24807.1	GI:261246990	Fatty acid metabolism regulator protein	STM1805	STM14_2182	STM474_1826	STMUK_1777	SL1733
		STMMW_17991	dsbB		+	1901031	1901561	531	chromosome	CDS			CBG24809.1	GI:261246992	Disulfide oxidoreductase	STM1807	STM14_2184	STM474_1828	STMUK_1779	SL1735
		STMMW_18161	pabB		+	1914398	1915762	1365	chromosome	CDS			CBG24826.1	GI:261247009	para-aminobenzoate synthase component I	STM1824	STM14_2206	STM474_1846	STMUK_1797	SL1753
		STMMW_18201	yoaE		-	1919733	1921292	1560	chromosome	CDS			CBG24830.1	GI:261247013	putative membrane protein	STM1828	STM14_2210	STM474_1850	STMUK_1801	SL1757
		STMMW_18341	prc		-	1934366	1936414	2049	chromosome	CDS			CBG24844.1	GI:261247027	tail-specific protease precursor	STM1845	STM14_2232	STM474_1868	STMUK_1818	SL1774
		STMMW_18411	yebW		+	1943711	1943902	192	chromosome	CDS			CBG24851.1	GI:261247034	putative secreted protein	STM1852	STM14_2240	STM474_1875	STMUK_1825	SL1781
		STMMW_18421	pphA	prpA	-	1943921	1944571	651	chromosome	CDS		3.1.3.16	CBG24852.1	GI:261247035	serine/threonine protein phosphatase 1	STM1853	STM14_2241	STM474_1876	STMUK_1826	SL1782
		STMMW_18541			-	1951809	1952162	354	chromosome	CDS			CBG24863.1	GI:261247044	putative exported protein	STM1873	STM14_2278	STM474_1905	STMUK_1853	SL1807
		STMMW_18991	cheY		-	1995795	1996184	390	chromosome	CDS			CBG24907.1	GI:261247086	chemotaxis protein CheY	STM1916	STM14_2331	STM474_1949	STMUK_1896	SL1851
		STMMW_19001	cheB		-	1996202	1997251	1050	chromosome	CDS		3.1.1.61	CBG24908.1	GI:261247087	Chemotaxis response regulator protein-glutamate methylesterase	STM1917	STM14_2332	STM474_1950	STMUK_1897	SL1852
		STMMW_19021	cheM	tar	-	1998268	2000160	1893	chromosome	CDS			CBG24910.1	GI:261247089	methyl-accepting chemotaxis protein II	STM1919	STM14_2334	STM474_1952	STMUK_1899	SL1854
		STMMW_19041	cheA		-	2000690	2002705	2016	chromosome	CDS		2.7.3.-	CBG24912.1	GI:261247091	chemotaxis protein CheA	STM1921	STM14_2336	STM474_1954	STMUK_1901	SL1856
		STMMW_19191	tyrP		+	2013912	2015123	1212	chromosome	CDS			CBG24927.1	GI:261247106	tyrosine-specific transport protein	STM1937	STM14_2355	STM474_1969	STMUK_1916	SL1870
		STMMW_19311	yecS		-	2024873	2025541	669	chromosome	CDS			CBG24941.1	GI:261247118	putative ABC transporter membrane protein	STM1952	STM14_2370	STM474_1983	STMUK_1931	SL1881
		STMMW_19411	fliS		+	2034332	2034739	408	chromosome	CDS			CBG24950.1	GI:261247127	flagellar protein FliS	STM1961	STM14_2381	STM474_1993	STMUK_1940	SL1890
		STMMW_20731	pduE		+	2143979	2144500	522	chromosome	CDS			CBG25081.1	GI:261247257	diol dehydratase small subunit	STM2042	STM14_2531	STM474_2127	STMUK_2072	SL2018
		STMMW_20981	sbcB		+	2167918	2169348	1431	chromosome	CDS		3.1.11.1	CBG25107.1	GI:261247282	exodeoxyribonuclease I	STM2067	STM14_2559	STM474_2152	STMUK_2097	SL2044
		STMMW_20991	yeeF		-	2169484	2170848	1365	chromosome	CDS			CBG25108.1	GI:261247283	putative amino acid transporter protein	STM2068	STM14_2560	STM474_2153	STMUK_2098	SL2045
		STMMW_21091	hisI		+	2179797	2180408	612	chromosome	CDS		3.6.1.31	CBG25118.1	GI:261247293	bifunctional histidine biosynthesis bifunctional protein (phosphoribosyl-AMP cyclohydrolase / phosphoribosyl-ATP pyrophosphohydrolase)	STM2078	STM14_2572	STM474_2163	STMUK_2108	SL2055
		STMMW_21131	rfbP	wbaP	-	2184588	2186018	1431	chromosome	CDS		2.7.8.6	CBG25122.1	GI:261247297	undecaprenyl-phosphate galactosephosphotransferase	STM2082	STM14_2576	STM474_2167	STMUK_2112	SL2059
		STMMW_21141	rfbK	manB	-	2186090	2187523	1434	chromosome	CDS		5.4.2.8	CBG25123.1	GI:261247298	phosphomannomutase	STM2083	STM14_2577	STM474_2168	STMUK_2113	SL2060
		STMMW_21161	rfbN	wbaN	-	2188950	2189894	945	chromosome	CDS		2.4.1.-	CBG25125.1	GI:261247300	putative rhamnosyltransferase	STM2085	STM14_2579	STM474_2170	STMUK_2115	SL2062
		STMMW_21171	rfbU	wbaU	-	2189895	2190956	1062	chromosome	CDS			CBG25126.1	GI:261247301	putative glycosyltransferase	STM2086	STM14_2580	STM474_2171	STMUK_2116	SL2063
		STMMW_21241	rfbI	rfbI_2; ddhD	-	2197777	2198769	993	chromosome	CDS			CBG25133.1	GI:261247308	putative reductase RfbI	STM2093	STM14_2587	STM474_2178	STMUK_2123	SL2070
		STMMW_21251	rfbC	rmlC	-	2198775	2199326	552	chromosome	CDS			CBG25134.1	GI:261247309	dTDP-4-dehydrorhamnose 3,5-epimerase	STM2094	STM14_2588	STM474_2179	STMUK_2124	SL2071
		STMMW_21271	rfbD	rmlD	-	2200253	2201152	900	chromosome	CDS			CBG25136.1	GI:261247311	dTDP-4-dehydrorhamnose reductase	STM2096	STM14_2590	STM474_2181	STMUK_2126	SL2073
		STMMW_21291	galF		-	2202614	2203507	894	chromosome	CDS		2.7.7.9	CBG25138.1	GI:261247313	UTP-glucose-1-phosphate uridylyltransferase	STM2098	STM14_2592	STM474_2183	STMUK_2128	SL2075
		STMMW_21421	wcaF		-	2217406	2217960	555	chromosome	CDS		2.3.1.-	CBG25150.1	GI:261247325	acetyltransferase	STM2110	STM14_2605	STM474_2195	STMUK_2140	SL2087
		STMMW_21441	wcaD		-	2218735	2219949	1215	chromosome	CDS			CBG25152.1	GI:261247327	colanic acid polymerase	STM2112	STM14_2607	STM474_2197	STMUK_2142	SL2089
		STMMW_21851	mrp		-	2272123	2273232	1110	chromosome	CDS			CBG25193.1	GI:261247368	conserved hypothetical protein	STM2154	STM14_2657	STM474_2241	STMUK_2183	SL2131
		STMMW_22221	mglB		-	2310276	2311274	999	chromosome	CDS			CBG25229.1	GI:261247404	D-galactose-binding periplasmic protein precursor	STM2190	STM14_2698	STM474_2279	STMUK_2220	SL2167
		STMMW_22521	bcr		-	2346141	2347331	1191	chromosome	CDS			CBG25258.1	GI:261247433	bicyclomycin resistance protein	STM2221	STM14_2746	STM474_2314	STMUK_2251	SL2198
		STMMW_22611	oafA		+	2355797	2357626	1830	chromosome	CDS			CBG25268.1	GI:261247443	acetylation of the O-antigen	STM2232	STM14_2758	STM474_2326	STMUK_2262	SL2208
		STMMW_22821	napH		-	2378528	2379397	870	chromosome	CDS			CBG25293.1	GI:261247466	ferredoxin-type protein NapH	STM2257	STM14_2786	STM474_2353	STMUK_2288	SL2227
		STMMW_22971			-	2400425	2401627	1203	chromosome	CDS			CBG25308.1	GI:261247481	putative MR-MLE-family protein	STM2273	STM14_2807	STM474_2369	STMUK_2303	SL2242
		STMMW_23151	yfaW		-	2421882	2423099	1218	chromosome	CDS			CBG25326.1	GI:261247499	putative MR-MLE-family protein	STM2291	STM14_2828	STM474_2387	STMUK_2321	SL2260
		STMMW_23411	nuoL		-	2451329	2453170	1842	chromosome	CDS		1.6.5.3	CBG25352.1	GI:261247525	NADH dehydrogenase I chain L	STM2318	STM14_2859	STM474_2415	STMUK_2348	SL2287
		STMMW_23421	nuoJ		-	2453466	2454020	555	chromosome	CDS		1.6.5.3	CBG25353.1	GI:261247526	NADH dehydrogenase I chain J	STM2320	STM14_2861	STM474_2417	STMUK_2350	SL2289
		STMMW_23431	nuoI		-	2454031	2454573	543	chromosome	CDS		1.6.5.3	CBG25354.1	GI:261247527	NADH dehydrogenase I chain I	STM2321	STM14_2862	STM474_2418	STMUK_2351	SL2290
		STMMW_23441	nuoH		-	2454588	2455565	978	chromosome	CDS		1.6.5.3	CBG25355.1	GI:261247528	NADH dehydrogenase I chain H	STM2322	STM14_2863	STM474_2419	STMUK_2352	SL2291
		STMMW_23451	nuoG		-	2455562	2458294	2733	chromosome	CDS		1.6.5.3	CBG25356.1	GI:261247529	NADH dehydrogenase I chain G	STM2323	STM14_2864	STM474_2420	STMUK_2353	SL2292
		STMMW_23461	nuoF		-	2458319	2459656	1338	chromosome	CDS		1.6.5.3	CBG25357.1	GI:261247530	NADH dehydrogenase I chain F	STM2324	STM14_2865	STM474_2421	STMUK_2354	SL2293
		STMMW_23481	nuoC		-	2460156	2461958	1803	chromosome	CDS		1.6.5.3	CBG25359.1	GI:261247532	NADH dehydrogenase I chain C	STM2326	STM14_2867	STM474_2423	STMUK_2356	SL2295
		STMMW_23591	ackA		+	2471607	2472809	1203	chromosome	CDS		2.7.2.1	CBG25370.1	GI:261247543	Acetokinase	STM2337	STM14_2882	STM474_2434	STMUK_2367	SL2306
		STMMW_23741	hisM		-	2486586	2487293	708	chromosome	CDS			CBG25385.1	GI:261247558	histidine transport system permease	STM2352	STM14_2898	STM474_2449	STMUK_2382	SL2321
		STMMW_24061	aroC		-	2518209	2519294	1086	chromosome	CDS		4.2.3.5	CBG25417.1	GI:261247590	5-enolpyruvylshikimate-3-phosphate phospholyase	STM2384	STM14_2933	STM474_2483	STMUK_2414	SL2353
		STMMW_24091	sixA		-	2521079	2521564	486	chromosome	CDS		3.1.3.-	CBG25420.1	GI:261247593	phosphohistidine phosphatase	STM2387	STM14_2936	STM474_2486	STMUK_2417	SL2356
		STMMW_24131	fadL		+	2526057	2527370	1314	chromosome	CDS			CBG25424.1	GI:261247597	long-chain fatty acid transport protein precursor	STM2391	STM14_2942	STM474_2490	STMUK_2421	SL2360
		STMMW_24301			+	2545888	2546886	999	chromosome	CDS			CBG25439.1	GI:261247612	putative ion-channel protein	STM2406	STM14_2960	STM474_2507	STMUK_2437	SL2374
		STMMW_24541	pdxK		-	2571222	2572088	867	chromosome	CDS		2.7.1.35	CBG25462.1	GI:261247635	pyridoxine kinase	STM2435	STM14_2993	STM474_2538	STMUK_2467	SL2398
		STMMW_25051	purC		-	2625774	2626487	714	chromosome	CDS		6.3.2.6	CBG25513.1	GI:261247686	SAICAR synthetase	STM2487	STM14_3050	STM474_2590	STMUK_2519	SL2450
		STMMW_25131	yfgE		-	2633530	2634255	726	chromosome	CDS			CBG25521.1	GI:261247694	conserved hypothetical protein	STM2496	STM14_3060	STM474_2599	STMUK_2528	SL2459
		STMMW_25281	guaB		-	2648833	2650299	1467	chromosome	CDS		1.1.1.205	CBG25535.1	GI:261247708	inosine-5'-monophosphate dehydrogenase	STM2511	STM14_3076	STM474_2612	STMUK_2543	SL2472
		STMMW_25331	sinI		-	2671973	2672932	960	chromosome	CDS			CBG25540.1	GI:261247712	putative exported protein	STM2516	STM14_3084	STM474_2617	STMUK_2548	SL2478
		STMMW_25381	yfgM		-	2678618	2679238	621	chromosome	CDS			CBG25545.1	GI:261247717	putative membrane protein	STM2521	STM14_3092	STM474_2623	STMUK_2553	SL2483
		STMMW_25411	yfgA		-	2681782	2682786	1005	chromosome	CDS			CBG25548.1	GI:261247720	putative DNA-binding protein	STM2524	STM14_3095	STM474_2626	STMUK_2556	SL2486
		STMMW_25611	yfhP	iscR	-	2707313	2707807	495	chromosome	CDS			CBG25568.1	GI:261247740	conserved hypothetical protein	STM2544	STM14_3120	STM474_2648	STMUK_2576	SL2506
		STMMW_25991	lepA		-	2751154	2752953	1800	chromosome	CDS			CBG25606.1	GI:261247778	GTP-binding protein LepA	STM2583	STM14_3163	STM474_2688	STMUK_2615	SL2545
		STMMW_26371			-	2788071	2788682	612	chromosome	CDS	Prophage BTP4 (Gifsy-1)		CBG25643.1	GI:261247815	putative prophage protein (ninG-related)	STM2619	STM14_3205	-	STMUK_2654	-
		STMMW_26681	yfiF		-	2814071	2815108	1038	chromosome	CDS			CBG25675.1	GI:261247846	putative RNA methyltransferase	STM2648	STM14_3245	STM474_2761	STMUK_2684	SL2612
		STMMW_26761	clpB		-	2828774	2831347	2574	chromosome	CDS			CBG25683.1	GI:261247854	ClpB protein (heat shock protein f84.1)	STM2660	STM14_3261	STM474_2773	STMUK_2696	SL2620
		STMMW_26981	recN		+	2849923	2851584	1662	chromosome	CDS			CBG25704.1	GI:261247874	DNA repair protein	STM2684	STM14_3289	STM474_2807	STMUK_2719	SL2656
		STMMW_27841	luxS		-	2959257	2959772	516	chromosome	CDS		3.13.1.-	CBG25791.1	GI:261247958	AI-2 synthesis protein	STM2817	STM14_3402	STM474_2955	STMUK_2806	SL2802
		STMMW_27851	gshA		-	2959922	2961478	1557	chromosome	CDS		6.3.2.2	CBG25792.1	GI:261247959	GCS	STM2818	STM14_3403	STM474_2956	STMUK_2807	SL2803
		STMMW_28061			-	2983856	2984665	810	chromosome	CDS			CBG25813.1	GI:261247980	putative exported protein	STM2844	STM14_3438	STM474_2982	STMUK_2833	SL2824
		STMMW_28271	avrA		-	3002888	3003796	909	chromosome	CDS			CBG25834.1	GI:261248001	Avirulence determinant of plant pathogenic bacteria	STM2865	STM14_3462	STM474_3004	STMUK_2854	SL2845
		STMMW_28721	mutS		+	3043311	3045836	2526	chromosome	CDS			CBG25879.1	GI:261248045	DNA mismatch repair protein	STM2909	STM14_3511	STM474_3049	STMUK_2898	SL2888
		STMMW_28761			-	3048539	3050035	1497	chromosome	CDS			CBG25883.1	GI:261248049	possible permease	STM2913	STM14_3515	STM474_3053	STMUK_2902	SL2892
		STMMW_28961	cysC		-	3065339	3065944	606	chromosome	CDS		2.7.1.25	CBG25903.1	GI:261248068	APS kinase	STM2933	STM14_3537	STM474_3073	STMUK_2922	SL2912
		STMMW_28971	cysN		-	3065931	3067370	1440	chromosome	CDS		2.7.7.4	CBG25904.1	GI:261248069	ATP sulfurylase (ATP:sulfate adenyltransferase) subunit	STM2934	STM14_3538	STM474_3074	STMUK_2923	SL2913
		STMMW_28981	cysD		-	3067380	3068288	909	chromosome	CDS		2.7.7.4	CBG25905.1	GI:261248070	ATP sulfurylase (ATP:sulfate adenyltransferase)	STM2935	STM14_3539	STM474_3075	STMUK_2924	SL2914
		STMMW_29091	cysH		-	3081056	3081790	735	chromosome	CDS		1.8.4.8	CBG25916.1	GI:261248081	3'-phosphoadenosine 5'-phosphosulfate sulfotransferase	STM2946	STM14_3551	STM474_3088	STMUK_2935	SL2925
		STMMW_29251	gudT	ygcZ	-	3105250	3106608	1359	chromosome	CDS			CBG25933.1	GI:261248098	probable glucarate transporter	STM2962	STM14_3570	STM474_3107	STMUK_2951	SL2943
		STMMW_29471	csdA		+	3127968	3129173	1206	chromosome	CDS			CBG25955.1	GI:261248120	possible aminotransferase	STM2984	STM14_3598	STM474_3130	STMUK_2972	SL2964
		STMMW_29651	nudH	rppH; ygdP	-	3154180	3154710	531	chromosome	CDS			CBG25973.1	GI:261248138	Probable	STM3004	STM14_3621	STM474_3150	STMUK_2992	SL2982
		STMMW_30041	xerD		-	3195686	3196582	897	chromosome	CDS			CBG26012.1	GI:261248176	Tyrosine recombinase xerD	STM3044	STM14_3676	STM474_3191	STMUK_3032	SL3020
		STMMW_31081	hybB		-	3301730	3302908	1179	chromosome	CDS			CBG26115.1	GI:261248278	probable hydrogenase-2 cytochrome b subunit	STM3148	STM14_3812	STM474_3298	STMUK_3136	SL3122
		STMMW_31501	ygiE		+	3344330	3345103	774	chromosome	CDS			CBG26157.1	GI:261248320	putative membrane protein	STM3190	STM14_3864	STM474_3344	STMUK_3179	SL3164
		STMMW_33131	yrbG		+	3503151	3504086	936	chromosome	CDS			CBG26316.1	GI:261248479	putative membrane protein	STM3314	STM14_4002	STM474_3474	STMUK_3300	SL3286
		STMMW_33391	yhcK	nanR	-	3532285	3533076	792	chromosome	CDS			CBG26342.1	GI:261248505	putative GntR-family transcriptional regulator	STM3340	STM14_4031	STM474_3500	STMUK_3326	SL3312
		STMMW_33401	sspB		-	3533185	3533685	501	chromosome	CDS			CBG26343.1	GI:261248506	stringent starvation protein B	STM3341	STM14_4032	STM474_3501	STMUK_3327	SL3313
		STMMW_34591	argDb	argD	-	3641557	3642774	1218	chromosome	CDS		2.6.1.11	CBG26461.1	GI:261248623	Acetylornithine aminotransferase	STM3468	STM14_4175	STM474_3635	STMUK_3454	SL3435
		STMMW_34601	pabA		-	3642860	3643423	564	chromosome	CDS		4.1.3.-	CBG26462.1	GI:261248624	para-aminobenzoate synthase, glutamine amidotransferase component II	STM3469	STM14_4176	STM474_3636	STMUK_3455	SL3436
		STMMW_34611	fic		-	3643455	3644057	603	chromosome	CDS			CBG26463.1	GI:261248625	cell filamentation protein Fic	STM3470	STM14_4177	STM474_3637	STMUK_3456	SL3437
		STMMW_34681	cysG		+	3650569	3651942	1374	chromosome	CDS		2.1.1.107	CBG26470.1	GI:261248632	siroheme synthase	STM3477	STM14_4187	STM474_3644	STMUK_3463	SL3444
		STMMW_35241	glgA		-	3724254	3725687	1434	chromosome	CDS		2.4.1.21	CBG26527.1	GI:261248689	glycogen synthase	STM3535	STM14_4255	STM474_3702	STMUK_3520	SL3502
		STMMW_35251	glgC		-	3725687	3726982	1296	chromosome	CDS		2.7.7.27	CBG26528.1	GI:261248690	glucose-1-phosphate adenylyltransferase	STM3536	STM14_4256	STM474_3703	STMUK_3521	SL3503
		STMMW_35551			+	3757160	3757294	135	chromosome	CDS			CBG26557.1	GI:261248719	hypothetical protein	STM3566	STM14_4293	STM474_3733	STMUK_3551	-
		STMMW_35911			-	3797416	3798135	720	chromosome	CDS			CBG26605.1	GI:261248755	GntR family regulatory protein	STM3602	STM14_4332	STM474_3770	STMUK_3587	SL3567
		STMMW_36421			-	3861088	3861375	288	chromosome	CDS			CBG26655.1	GI:261248802	conserved hypothetical protein	STM3652	STM14_4402	STM474_3824	STMUK_3639	SL3618
		STMMW_37021	rfaL	waaL	+	3931169	3932383	1215	chromosome	CDS			CBG26715.1	GI:261248861	O-antigen ligase	STM3713	STM14_4474	STM474_3886	STMUK_3699	SL3679
		STMMW_37031	rfaK	waaK	-	3932440	3933585	1146	chromosome	CDS			CBG26716.1	GI:261248862	lipopolysaccharide 1,2-N-acetylglucosaminetransferase	STM3714	STM14_4475	STM474_3887	STMUK_3700	SL3680
		STMMW_37041	rfaZ	waaZ	-	3933686	3934495	810	chromosome	CDS			CBG26717.1	GI:261248863	lipopolysaccharide core biosynthesis protein RfaZ	STM3715	STM14_4476	STM474_3888	STMUK_3701	SL3681
		STMMW_37051	rfaY	waaY	-	3934645	3935343	699	chromosome	CDS			CBG26718.1	GI:261248864	lipopolysaccharide core biosynthesis protein	STM3716	STM14_4477	STM474_3889	STMUK_3702	SL3682
		STMMW_37061	rfaJ	waaJ	-	3935366	3936376	1011	chromosome	CDS		2.4.1.58	CBG26719.1	GI:261248865	lipopolysaccharide 1,2-glucosyltransferase	STM3717	STM14_4478	STM474_3890	STMUK_3703	SL3683
		STMMW_37071	rfaI	waaI	-	3936394	3937407	1014	chromosome	CDS		2.4.1.44	CBG26720.1	GI:261248866	lipopolysaccharide 1,3-galactosyltransferase	STM3718	STM14_4479	STM474_3891	STMUK_3704	SL3684
		STMMW_37081	rfaB	waaB	-	3937413	3938492	1080	chromosome	CDS		2.4.1.-	CBG26721.1	GI:261248867	lipopolysaccharide 1,6-galactosyltransferase	STM3719	STM14_4480	STM474_3892	STMUK_3705	SL3685
		STMMW_37091	yibR		-	3938562	3938795	234	chromosome	CDS			CBG26722.1	GI:261248868	conserved hypothetical protein	STM3720	STM14_4481	STM474_3893	STMUK_3706	SL3686
		STMMW_37121	rfaQ	waaQ	-	3940738	3941772	1035	chromosome	CDS			CBG26725.1	GI:261248871	lipopolysaccharide core biosynthesis protein	STM3723	STM14_4484	STM474_3896	STMUK_3709	SL3689
		STMMW_37311	spoT		+	3956949	3959060	2112	chromosome	CDS		3.1.7.2	CBG26744.1	GI:261248890	CG Site No. 156	STM3742	STM14_4507	STM474_3916	STMUK_3728	SL3708
		STMMW_38211	recF		-	4064176	4065249	1074	chromosome	CDS			CBG26834.1	GI:261248977	recF protein	STM3836	STM14_4629	STM474_4014	STMUK_3824	SL3803
		STMMW_38421	pstS		-	4086463	4087503	1041	chromosome	CDS			CBG26855.1	GI:261248997	periplasmic phosphate-binding protein	STM3857	STM14_4652	STM474_4036	STMUK_3846	SL3824
		STMMW_38911	trxA		+	4147712	4148041	330	chromosome	CDS			CBG26904.1	GI:261249044	thioredoxin	STM3915	STM14_4713	STM474_4093	STMUK_3902	SL3875
		STMMW_40711	metF		+	4341285	4342175	891	chromosome	CDS			CBG27084.1	GI:261249222	5,10 methylenetetrahydrofolate reductase	STM4105	STM14_4935	STM474_4290	STMUK_4091	SL4055
		STMMW_40721	katG		+	4342340	4344520	2181	chromosome	CDS			CBG27085.1	GI:261249223	catalase (hydroperoxidase I)	STM4106	STM14_4936	STM474_4291	STMUK_4092	SL4056
		STMMW_41981	tyrB		+	4492004	4493197	1194	chromosome	CDS		2.6.1.57	CBG27209.1	GI:261249346	aromatic-amino-acid aminotransferase	STM4248	STM14_5106	STM474_4442	STMUK_4233	SL4184
		STMMW_42131	siiF		+	4521894	4523960	2067	chromosome	CDS			CBG27224.1	GI:261249361	putative type-1 secretion protein	STM4262	STM14_5122	STM474_4457	STMUK_4247	SL4198
		STMMW_42191	yjcD		+	4528847	4530196	1350	chromosome	CDS			CBG27230.1	GI:261249367	putative xanthine/uracil permeases family protein	STM4268	STM14_5133	STM474_4464	STMUK_4253	SL4204
		STMMW_42271			+	4538560	4538706	147	chromosome	CDS			CBG27238.1	GI:261249375	hypothetical protein	STM4276	STM14_5142	STM474_4472	STMUK_4261	SL4212
		STMMW_42301	nrfC		+	4540916	4541587	672	chromosome	CDS			CBG27241.1	GI:261249378	cytochrome C-type biogenesis protein	STM4279	STM14_5145	STM474_4475	STMUK_4264	SL4215
		STMMW_43081	hflK		+	4628440	4629699	1260	chromosome	CDS			CBG27319.1	GI:261249454	HflK protein	STM4363	STM14_5244	STM474_4560	STMUK_4348	SL4297
		STMMW_43121	rnr	vacB	+	4633053	4635491	2439	chromosome	CDS		3.1.-.-	CBG27323.1	GI:261249458	ribonuclease R (RNase R)	STM4368	STM14_5250	STM474_4565	STMUK_4353	SL4301
		STMMW_43431	ytfE	nipC	-	4658358	4659020	663	chromosome	CDS			CBG27354.1	GI:261249489	conserved hypothetical protein	STM4399	STM14_5283	STM474_4596	STMUK_4384	SL4332
		STMMW_43551	ytfP		+	4673554	4673898	345	chromosome	CDS			CBG27366.1	GI:261249501	conserved hypothetical protein	STM4411	STM14_5298	STM474_4608	STMUK_4396	SL4344
		STMMW_44171	miaE		+	4735337	4736149	813	chromosome	CDS			CBG27426.1	GI:261249559	tRNA hydroxylase	STM4471	STM14_5366	STM474_4668	STMUK_4457	SL4401
		STMMW_44191	yjgM	oatA	-	4736978	4737481	504	chromosome	CDS			CBG27428.1	GI:261249561	putative acetyltransferase	STM4473	STM14_5369	STM474_4671	STMUK_4459	SL4403
		STMMW_45421	yjjY		+	4878152	4878292	141	chromosome	CDS			CBG27550.1	GI:261249678	conserved hypothetical protein	STM4599	STM14_5520	STM474_4805	STMUK_4586	SL4526
S. Typhi (Ty2, WT174)	121	STMMW_11301	ymdF		+	1202173	1202340	168	chromosome	CDS			CBG24143.1	GI:261246334	conserved hypothetical protein	STM1121	STM14_1275	STM474_1114	STMUK_1089	SL1059
		STMMW_00451	yaaY		+	52649	52864	216	chromosome	CDS			CBG23063.1	GI:261245278	conserved hypothetical protein	STM0044	STM14_0053	STM474_0047	STMUK_0045	SL0045
		STMMW_00571	oadG		-	66654	66893	240	chromosome	CDS		4.1.1.3	CBG23075.1	GI:261245290	oxaloacetate decarboxylase gamma chain 1	STM0056	STM14_0066	STM474_0059	STMUK_0057	SL0057
		STMMW_00951	ksgA		-	102664	103485	822	chromosome	CDS			CBG23111.1	GI:261245323	dimethyladenosine transferase	STM0090	STM14_0109	STM474_0094	STMUK_0091	SL0091
		STMMW_01241	fruR		+	138338	139342	1005	chromosome	CDS			CBG23140.1	GI:261245351	fructose repressor	STM0118	STM14_0142	STM474_0124	STMUK_0120	SL0118
		STMMW_01251	mraZ	yabB	+	139948	140406	459	chromosome	CDS			CBG23141.1	GI:261245352	Protein mraZ	STM0119	STM14_0145	STM474_0125	STMUK_0121	SL0119
		STMMW_01441	yacG		-	162265	162456	192	chromosome	CDS			CBG23160.1	GI:261245371	conserved hypothetical protein	STM0138	STM14_0166	STM474_0145	STMUK_0140	SL0138
		STMMW_01701			+	193398	194165	768	chromosome	CDS			CBG23186.1	GI:261245396	putative transcriptional regulator	STM0164	STM14_0196	STM474_0173	STMUK_0166	SL0165
		STMMW_02931	sciV		+	328927	329448	522	chromosome	CDS			CBG23303.1	GI:261245513	conserved hypothetical pathogenicity island protein	STM0288	STM14_0336	STM474_0300	STMUK_0291	SL0283
		STMMW_04611	yaiE		+	483112	483396	285	chromosome	CDS			CBG23470.1	GI:261245674	conserved hypothetical protein	STM0391	STM14_0462	STM474_0408	STMUK_0397	SL0386
		STMMW_04741	queA		+	500064	501128	1065	chromosome	CDS			CBG23483.1	GI:261245687	S-adenosylmethionine:tRNA ribosyltransferase-isomerase	STM0404	STM14_0478	STM474_0423	STMUK_0410	SL0399
		STMMW_04901	pgpA		+	513484	513999	516	chromosome	CDS			CBG23499.1	GI:261245703	phosphatidylglycerophosphatase A	STM0420	STM14_0497	STM474_0440	STMUK_0426	SL0414
		STMMW_05361	ybaY		+	563861	564430	570	chromosome	CDS			CBG23545.1	GI:261245748	conserved hypothetical lipoprotein	STM0465	STM14_0549	STM474_0486	STMUK_0473	SL0459
		STMMW_05391	rpmE2		+	566858	567118	261	chromosome	CDS			CBG23548.1	GI:261245751	putative 50S ribosomal protein L31 (second copy)	STM0469	STM14_0553	STM474_0489	STMUK_0476	SL0462
		STMMW_05401	rpmJa	rpmJ2	+	567124	567264	141	chromosome	CDS			CBG23549.1	GI:261245752	putative 50S ribosomal protein L36 (second copy)	STM0470	STM14_0554	STM474_0490	STMUK_0477	SL0463
		STMMW_05431	hha		-	568637	568855	219	chromosome	CDS			CBG23552.1	GI:261245755	haemolysin expression modulating protein	STM0473	STM14_0557	STM474_0493	STMUK_0480	SL0466
		STMMW_05551	ybaB		+	583363	583716	354	chromosome	CDS			CBG23564.1	GI:261245767	conserved hypothetical protein	STM0485	STM14_0570	STM474_0505	STMUK_0492	SL0478
		STMMW_06661	ybdD		+	702254	702451	198	chromosome	CDS			CBG23675.1	GI:261245874	conserved hypothetical protein	STM0601	STM14_0700	STM474_0621	STMUK_0606	SL0589
		STMMW_07701	ybgK		+	818269	819201	933	chromosome	CDS			CBG23779.1	GI:261245977	conserved hypothetical protein	STM0713	STM14_0832	STM474_0735	STMUK_0719	SL0694
		STMMW_08001	ybgE		+	851328	851609	282	chromosome	CDS			CBG23808.1	GI:261246006	putative membrane protein	STM0743	STM14_0865	STM474_0768	STMUK_0749	SL0725
		STMMW_08011	ybgC		+	851838	852242	405	chromosome	CDS			CBG23809.1	GI:261246007	conserved hypothetical protein	STM0744	STM14_0866	STM474_0769	STMUK_0750	SL0726
		STMMW_08571	moaD		+	911290	911541	252	chromosome	CDS			CBG23865.1	GI:261246063	molybdopterin converting factor, subunit 1	STM0805	STM14_933	STM474_0830	STMUK_0810	SL0781
		STMMW_09041	bssR	yliH	+	963735	964118	384	chromosome	CDS			CBG23912.1	GI:261246109	conserved hypothetical protein	STM0853	STM14_998	STM474_0879	STMUK_0858	SL0829
		STMMW_09241	ybjC		+	984157	984447	291	chromosome	CDS			CBG23932.1	GI:261246129	putative putative membrane protein	STM0873	STM14_1024	-	STMUK_0879	SL0849
		STMMW_09571	clpS	yljA	+	1018257	1018577	321	chromosome	CDS			CBG23965.1	GI:261246161	conserved hypothetical protein	STM0944	STM14_1063	STM474_0931	STMUK_0912	SL0883
		STMMW_09701	trxB		-	1031138	1032106	969	chromosome	CDS			CBG23979.1	GI:261246175	thioredoxin reductase	STM0958	STM14_1080	STM474_0945	STMUK_0926	SL0896
		STMMW_09931	himD	ihfB	+	1063560	1063844	285	chromosome	CDS			CBG24002.1	GI:261246198	integration host factor beta-subunit (IHF-beta)	STM0982	STM14_1111	STM474_0968	STMUK_0948	SL0919
		STMMW_10791	rmf		+	1154333	1154500	168	chromosome	CDS			CBG24091.1	GI:261246283	ribosome modulation factor (protein E)	STM1066	STM14_1210	STM474_1058	STMUK_1035	SL1006
		STMMW_10821	ycbG		+	1157133	1157585	453	chromosome	CDS			CBG24094.1	GI:261246286	conserved hypothetical protein	STM1069	STM14_1213	STM474_1061	STMUK_1038	SL1009
		STMMW_10911			+	1166602	1167018	417	chromosome	CDS			CBG24103.1	GI:261246295	conserved hypothetical protein	STM1078	STM14_1223	STM474_1070	STMUK_1047	SL1018
		STMMW_12191	ycfP		+	1289459	1290001	543	chromosome	CDS			CBG24231.1	GI:261246422	conserved hypothetical protein	STM1210	STM14_1384	STM474_1207	STMUK_1178	SL1147
		STMMW_12411	phoP		-	1315202	1315876	675	chromosome	CDS			CBG24253.1	GI:261246443	transcriptional regulatory protein PhoP, regulator of virulence determinants	STM1231	STM14_1409	STM474_1229	STMUK_1199	SL1169
		STMMW_12731			-	1345807	1346055	249	chromosome	CDS			CBG24285.1	GI:261246475	hypothetical protein	STM1267	STM14_1529	STM474_1268	STMUK_1234	SL1202
		STMMW_13111	astA		+	1379925	1380959	1035	chromosome	CDS		2.3.1.109	CBG24323.1	GI:261246513	arginine N-succinyltransferase	STM1304	STM14_1583	STM474_1308	STMUK_1271	SL1239
		STMMW_13281	ydjM		-	1398117	1398716	600	chromosome	CDS			CBG24340.1	GI:261246530	putative membrane protein	STM1321	STM14_1605	STM474_1326	STMUK_1288	SL1256
		STMMW_13381			+	1406072	1406278	207	chromosome	CDS			CBG24350.1	GI:261246540	conserved hypothetical protein	STM1331	STM14_1615	-	STMUK_1298	SL1330A
		STMMW_13831	pykF		-	1456440	1457798	1359	chromosome	CDS			CBG24394.1	GI:261246584	pyruvate kinase	STM1378	STM14_1672	STM474_1382	STMUK_1344	SL1312
		STMMW_14611	rnfB	ydgM	-	1530284	1530862	579	chromosome	CDS			CBG24472.1	GI:261246662	Electron transport complex protein rnfB	STM1458	STM14_1757	STM474_1465	STMUK_1424	SL1390
		STMMW_14851	asr		-	1558574	1558858	285	chromosome	CDS			CBG24496.1	GI:261246686	putative secreted stress response protein	STM1485	STM14_1795	STM474_1494	STMUK_1448	SL1415
		STMMW_16441			-	1734100	1734255	156	chromosome	CDS			CBG24656.1	GI:261246841	conserved hypothetical protein	STM1649	STM14_1993	STM474_1661	STMUK_1618	SL1579
		STMMW_17831	hyaF		+	1881987	1882835	849	chromosome	CDS			CBG24794.1	GI:261246977	hydrogenase-1 operon protein HyaF	STM1791	STM14_2166	STM474_1811	STMUK_1763	SL1719
		STMMW_18021			-	1902448	1902585	138	chromosome	CDS			CBG24812.1	GI:261246995	hypothetical protein	STM1810	STM14_2188	STM474_1831	STMUK_1782	SL1738
		STMMW_18041	ycgM		-	1903476	1904135	660	chromosome	CDS			CBG24814.1	GI:261246997	putative hydrolase	STM1812	STM14_2191	STM474_1833	STMUK_1784	SL1740
		STMMW_18071	minD		+	1905335	1906147	813	chromosome	CDS			CBG24817.1	GI:261247000	septum site determining protein	STM1815	STM14_2194	STM474_1836	STMUK_1787	SL1743
		STMMW_18571	holE		+	1953567	1953797	231	chromosome	CDS		2.7.7.7	CBG24866.1	GI:261247047	DNA polymerase iii, theta subunit	STM1876	STM14_2281	STM474_1908	STMUK_1856	SL1810
		STMMW_18851	yecD		+	1980720	1981286	567	chromosome	CDS			CBG24893.1	GI:261247072	putative hydrolase	STM1902	STM14_2314	STM474_1935	STMUK_1882	SL1837
		STMMW_20442			+	2117646	2117813	168	chromosome	CDS					hypothetical protein	-	STM14_2498	STM474_2096	-	SL1989
		STMMW_20752	pduJ		+	2146701	2146976	276	chromosome	CDS					propanediol utilization polyhedral body protein PduJ	STM2045	STM14_2534	STM474_2130	STMUK_2075	SL2021
		STMMW_20771	pduL		+	2147462	2148094	633	chromosome	CDS			CBG25085.1	GI:261247261	propanediol utilization protein	STM2047	STM14_2536	STM474_2132	STMUK_2077	SL2023
		STMMW_20851	pduU		+	2154305	2154655	351	chromosome	CDS			CBG25093.1	GI:261247269	putative propanediol utilization protein PduU	STM2055	STM14_2544	STM474_2140	STMUK_2085	SL2031
		STMMW_20901	yeeA		-	2157885	2158943	1059	chromosome	CDS			CBG25098.1	GI:261247274	putative membrane protein	STM2060	STM14_2550	STM474_2145	STMUK_2090	SL2036
		STMMW_21491	wzb		-	2224714	2225163	450	chromosome	CDS			CBG25157.1	GI:261247332	putative protein-tyrosine phosphatase	STM2117	STM14_2612	STM474_2202	STMUK_2147	SL2094
		STMMW_21831	stcA		-	2270755	2271285	531	chromosome	CDS			CBG25191.1	GI:261247366	fimbrial subunit protein	STM2152	STM14_2655	STM474_2239	STMUK_2181	SL2129
		STMMW_21931	yohO		+	2280817	2280924	108	chromosome	CDS	sORF				putative inner membrane protein	STM2161	STM14_2665	STM474_2249	STMUK_2191	SL2139
		STMMW_22091			-	2297290	2297991	702	chromosome	CDS			CBG25216.1	GI:261247391	FAA-hydrolase-family protein	STM2177	STM14_2684	STM474_2266	STMUK_2207	SL2154
		STMMW_22761		pagL	-	2369077	2369640	564	chromosome	CDS			CBG25282.1	GI:261247455	exported protein	STM2245	STM14_2773	STM474_2341	STMUK_2276	SL2221
		STMMW_22831	napG		-	2379384	2380079	696	chromosome	CDS			CBG25294.1	GI:261247467	ferredoxin-type protein NapG	STM2258	STM14_2787	STM474_2354	STMUK_2289	SL2228
		STMMW_22941	rcsB		+	2393662	2394312	651	chromosome	CDS			CBG25305.1	GI:261247478	regulator of capsule synthesis B component	STM2270	STM14_2801	STM474_2366	STMUK_2300	SL2239
		STMMW_23261	arnF	pmrL	+	2434279	2434614	336	chromosome	CDS			CBG25337.1	GI:261247510	putative inner membrane protein	STM2302	STM14_2840	STM474_2398	STMUK_2332	SL2271
		STMMW_23412	nuoK		-	2453167	2453469	303	chromosome	CDS					NADH-ubiquinone oxidoreductase chain K	STM2319	STM14_2860	STM474_2416	STMUK_2349	SL2288
		STMMW_23491	nuoB		-	2462045	2462707	663	chromosome	CDS		1.6.5.3	CBG25360.1	GI:261247533	NADH dehydrogenase I chain B	STM2327	STM14_2868	STM474_2424	STMUK_2357	SL2296
		STMMW_23651			-	2480002	2480274	273	chromosome	CDS			CBG25376.1	GI:261247549	putative sugar phosphotransferase component II B	STM2343	STM14_2888	STM474_2440	STMUK_2373	SL2312
		STMMW_23701	yfcF		-	2483294	2483938	645	chromosome	CDS			CBG25381.1	GI:261247554	putative glutathione-S transferase	STM2348	STM14_2894	STM474_2445	STMUK_2378	SL2317
		STMMW_23901	truA		-	2504130	2504942	813	chromosome	CDS		4.2.1.70	CBG25401.1	GI:261247574	Pseudouridine synthase I	STM2368	STM14_2916	STM474_2467	STMUK_2398	SL2337
		STMMW_24551	ptsJ		+	2572171	2573463	1293	chromosome	CDS			CBG25463.1	GI:261247636	putative transcriptional regulator	STM2436	STM14_2994	STM474_2539	STMUK_2468	SL2399
		STMMW_24591	cysM		-	2575319	2576230	912	chromosome	CDS		2.5.1.47	CBG25467.1	GI:261247640	cysteine synthase B	STM2440	STM14_2998	STM474_2543	STMUK_2472	SL2403
		STMMW_25581	iscA	yfhF	-	2705152	2705475	324	chromosome	CDS			CBG25565.1	GI:261247737	conserved hypothetical protein	STM2541	STM14_3116	STM474_2645	STMUK_2573	SL2503
		STMMW_25781	glnB		-	2728041	2728379	339	chromosome	CDS			CBG25585.1	GI:261247757	nitrogen regulatory protein P-II	STM2561	STM14_3140	STM474_2666	STMUK_2593	SL2523
		STMMW_26571	rseC		-	2803972	2804451	480	chromosome	CDS			CBG25664.1	GI:261247835	sigma-E factor regulatory protein RseC	STM2637	STM14_3231	STM474_2750	STMUK_2673	SL2601
		STMMW_26591	rseA		-	2805404	2806054	651	chromosome	CDS			CBG25666.1	GI:261247837	sigma-E factor negative regulatory protein	STM2639	STM14_3233	STM474_2752	STMUK_2675	SL2603
		STMMW_26661	yfiD		-	2812564	2812947	384	chromosome	CDS			CBG25673.1	GI:261247844	conserved hypothetical protein	STM2646	STM14_3243	STM474_2759	STMUK_2682	SL2610
		STMMW_27981	gutM		+	2974067	2974426	360	chromosome	CDS			CBG25805.1	GI:261247972	glucitol operon activator protein	STM2836	STM14_3426	STM474_2974	STMUK_2825	SL2816
		STMMW_28411	sicP		-	3016679	3017071	393	chromosome	CDS			CBG25848.1	GI:261248015	chaperone (associated with virulence)	STM2879	STM14_3478	STM474_3018	STMUK_2868	SL2859
		STMMW_28831			-	3055597	3056001	405	chromosome	CDS			CBG25890.1	GI:261248056	putative regulatory protein	STM2920	STM14_3522	STM474_3060	STMUK_2909	SL2899
		STMMW_29581	comQ	ppdC	-	3148111	3148431	321	chromosome	CDS			CBG25966.1	GI:261248131	prepilin peptidase dependent protein C precursor	STM2997	STM14_3612	STM474_3143	STMUK_2985	SL2975
		STMMW_30071	ygfY		-	3197663	3197929	267	chromosome	CDS			CBG26015.1	GI:261248179	conserved hypothetical protein	STM3047	STM14_3679	STM474_3194	STMUK_3035	SL3023
		STMMW_30141	gcvH		-	3206434	3206823	390	chromosome	CDS			CBG26022.1	GI:261248186	Glycine cleavage system H protein. Probable glycine cleavage system H protein	STM3054	STM14_3688	STM474_3201	STMUK_3042	SL3030
		STMMW_30371	tktA		-	3227653	3229644	1992	chromosome	CDS			CBG26045.1	GI:261248208	transketolase	STM3076	STM14_3717	STM474_3223	STMUK_3064	SL3052
		STMMW_31381	ygiY		+	3332698	3334047	1350	chromosome	CDS			CBG26145.1	GI:261248308	probable two-component system sensor histidine kinase	STM3178	STM14_3850	STM474_3331	STMUK_3167	SL3152
		STMMW_31401	ygiN		+	3334767	3335081	315	chromosome	CDS			CBG26147.1	GI:261248310	conserved hypothetical protein	STM3180	STM14_3853	STM474_3333	STMUK_3169	SL3154
		STMMW_32371	yhaL		+	3424164	3424328	165	chromosome	CDS			CBG26240.1	GI:261248403	conserved hypothetical protein	STM3237	STM14_3919	STM474_3391	STMUK_3226	SL3209
		STMMW_33071	yrbA		-	3499346	3499639	294	chromosome	CDS			CBG26310.1	GI:261248473	conserved hypothetical protein	STM3308	STM14_3995	STM474_3468	STMUK_3294	SL3280
		STMMW_33271	arcB		-	3513630	3515966	2337	chromosome	CDS			CBG26330.1	GI:261248493	aerobic respiration control sensor protein	STM3328	STM14_4016	STM474_3488	STMUK_3314	SL3300
		STMMW_33461	yhcB		+	3537994	3538398	405	chromosome	CDS			CBG26349.1	GI:261248512	conserved hypothetical protein	STM3347	STM14_4039	STM474_3507	STMUK_3333	SL3319
		STMMW_33481	degS		+	3540015	3541085	1071	chromosome	CDS		3.4.21.-	CBG26351.1	GI:261248514	serine protease	STM3349	STM14_4041	STM474_3509	STMUK_3335	SL3321
		STMMW_33571	mdh		-	3549817	3550755	939	chromosome	CDS			CBG26360.1	GI:261248522	malate dehydrogenase	STM3359	STM14_4052	STM474_3519	STMUK_3345	SL3331
		STMMW_33681	cafA	rnG	-	3562988	3564457	1470	chromosome	CDS		3.1.4.-	CBG26371.1	GI:261248533	ribonuclease G	STM3370	STM14_4064	STM474_3531	STMUK_3356	SL3342
		STMMW_33961	yrdD		-	3597766	3598308	543	chromosome	CDS			CBG26398.1	GI:261248560	conserved hypothetical protein	STM3403	STM14_4106	STM474_3568	STMUK_3389	SL3370
		STMMW_34481	yheV		-	3630100	3630300	201	chromosome	CDS			CBG26450.1	GI:261248612	conserved hypothetical protein	STM3456	STM14_4160	STM474_3622	STMUK_3442	SL3423
		STMMW_34711	trpS		-	3659318	3660322	1005	chromosome	CDS		6.1.1.2	CBG26474.1	GI:261248636	tryptophanyl-tRNA synthetase	STM3481	STM14_4193	STM474_3648	STMUK_3467	SL3448
		STMMW_34731	rpe		-	3661066	3661743	678	chromosome	CDS		5.1.3.1	CBG26476.1	GI:261248638	ribulose-phosphate 3-epimerase	STM3483	STM14_4195	STM474_3650	STMUK_3469	SL3450
		STMMW_34801	comC	yrfB	-	3667828	3668301	474	chromosome	CDS			CBG26483.1	GI:261248645	putative membrane protein	STM3490	STM14_4202	STM474_3657	STMUK_3476	SL3457
		STMMW_34971	yhgG		+	3689541	3689777	237	chromosome	CDS			CBG26500.1	GI:261248662	conserved hypothetical protein	STM3507	STM14_4223	STM474_3674	STMUK_3493	SL3474
		STMMW_35141	glpE		-	3711080	3711406	327	chromosome	CDS			CBG26517.1	GI:261248679	conserved hypothetical protein	STM3525	STM14_4245	STM474_3692	STMUK_3510	SL3492
		STMMW_35151	glpD		+	3711605	3713113	1509	chromosome	CDS		1.1.5.3	CBG26518.1	GI:261248680	aerobic glycerol-3-phosphate dehydrogenase	STM3526	STM14_4246	STM474_3693	STMUK_3511	SL3493
		STMMW_35781	pitA		+	3781488	3782861	1374	chromosome	CDS			CBG26587.1	GI:261248742	putative low-affinity inorganic phosphate transporter	STM3589	STM14_4318	STM474_3757	STMUK_3574	SL3554
		STMMW_37301	rpoZ		+	3956655	3956930	276	chromosome	CDS		2.7.7.6	CBG26743.1	GI:261248889	DNA-directed RNA polymerase omega chain	STM3741	STM14_4506	STM474_3915	STMUK_3727	SL3707
		STMMW_37451	rmbA		+	3976947	3977564	618	chromosome	CDS			CBG26757.1	GI:261248901	conserved hypothetical protein	STM3756	STM14_4526	STM474_3930	STMUK_3742	SL3722
		STMMW_37852	ivbL		-	4020589	4020687	99	chromosome	CDS			CBG26798.1	GI:261248941	IlvBN operon leader peptide	STM3797	STM14_4579	STM474_3971	STMUK_3783	SL3763
		STMMW_38391	pstB		-	4083618	4084391	774	chromosome	CDS			CBG26852.1	GI:261248994	phosphate transport ATP-binding protein	STM3854	STM14_4649	STM474_4033	STMUK_3843	SL3821
		STMMW_38561	atpI		-	4103054	4103434	381	chromosome	CDS			CBG26869.1	GI:261249011	ATP synthase protein I	STM3872	STM14_4668	STM474_4051	STMUK_3861	SL3839
		STMMW_38991	rffC	wecD	+	4155986	4156534	549	chromosome	CDS			CBG26912.1	GI:261249052	lipopolysaccharide biosynthesis protein	STM3924	STM14_4722	STM474_4102	STMUK_3910	SL3883
		STMMW_39171	yifL		+	4174898	4175101	204	chromosome	CDS			CBG26930.1	GI:261249069	putative lipoprotein	STM3946	STM14_4747	STM474_4123	STMUK_3931	SL3900
		STMMW_39191	yigA		+	4175959	4176666	708	chromosome	CDS			CBG26932.1	GI:261249071	conserved hypothetical protein	STM3948	STM14_4749	STM474_4125	STMUK_3933	SL3902
		STMMW_39251	yigG		-	4182446	4182904	459	chromosome	CDS			CBG26938.1	GI:261249077	putative membrane protein	STM3954	STM14_4756	STM474_4131	STMUK_3939	SL3908
		STMMW_40221			+	4290687	4291082	396	chromosome	CDS			CBG27035.1	GI:261249174	hypothetical protein	STM4057	STM14_4880	STM474_4239	STMUK_4042	SL4006
		STMMW_40351	cdh-b		+	4302763	4302909	147	chromosome	CDS						STM4070	STM14_4894	STM474_4252	STMUK_4055	SL4019
		STMMW_40481	yiiR		+	4314599	4315027	429	chromosome	CDS			CBG27061.1	GI:261249199	putative membrane protein	STM4083	STM14_4908	STM474_4265	STMUK_4068	SL4032
		STMMW_40561	hslU		-	4321907	4323238	1332	chromosome	CDS			CBG27069.1	GI:261249207	heat shock protein	STM4091	STM14_4919	STM474_4274	STMUK_4076	SL4040
		STMMW_40581	ftsN		-	4323870	4324844	975	chromosome	CDS			CBG27071.1	GI:261249209	cell division protein	STM4093	STM14_4921	STM474_4276	STMUK_4078	SL4042
		STMMW_40982			-	4382606	4382779	174	chromosome	CDS					putative cytoplasmic protein	STM4141	STM14_4977	STM474_4325	STMUK_4124	SL4084
		STMMW_40991	tufB	tuf; tuf2	+	4383356	4384540	1185	chromosome	CDS			CBG27112.1	GI:261249250	elongation factor Tu	STM4146	STM14_4982	STM474_4331	STMUK_4129	SL4085
		STMMW_41281	purD		-	4413914	4415203	1290	chromosome	CDS			CBG27141.1	GI:261249279	phosphoribosylglycineamide synthetase	STM4175	STM14_5016	STM474_4361	STMUK_4159	SL4114
		STMMW_41891			+	4484070	4484183	114	chromosome	CDS			CBG27200.1	GI:261249337	hypothetical protein	STM4239	STM14_5096	STM474_4433	STMUK_4224	-
		STMMW_41941	pspG	yjbO	+	4487839	4488081	243	chromosome	CDS			CBG27205.1	GI:261249342	putative membrane protein	STM4244	STM14_5102	STM474_4438	STMUK_4229	SL4180
		STMMW_43051	miaA		+	4625532	4626482	951	chromosome	CDS		2.5.1.75	CBG27316.1	GI:261249451	tRNA delta-2-isopentenylpyrophosphate (IPP) transferase	STM4360	STM14_5241	STM474_4557	STMUK_4345	SL4294
		STMMW_43061	hfq		+	4626565	4626873	309	chromosome	CDS			CBG27317.1	GI:261249452	host factor-I protein(HF-I)	STM4361	STM14_5242	STM474_4558	STMUK_4346	SL4295
		STMMW_43971			+	4716888	4717058	171	chromosome	CDS			CBG27407.1	GI:261249541	hypothetical protein	-	STM14_5344	STM474_4649	-	SL4383
		STMMW_43981	treC		-	4717092	4718744	1653	chromosome	CDS		3.2.1.93	CBG27408.1	GI:261249542	trehalose-6-phosphate hydrolase	STM4453	STM14_5345	STM474_4650	STMUK_4438	SL4384
		STMMW_44741			+	4807629	4807916	288	chromosome	CDS			CBG27483.1	GI:261249613	hypothetical protein	STM4528	STM14_5441	STM474_4732	STMUK_4515	SL4459
		STMMW_45001	holD		+	4834249	4834686	438	chromosome	CDS			CBG27509.1	GI:261249639	DNA polymerase III, psi subunit	STM4557	STM14_5475	STM474_4761	STMUK_4544	SL4485

## Sheet: b. Raw data Fig 3B
	Genes with TPM values ≤ 10	Genes with TPM values 10-50	Genes with TPM values 50-100	Genes with TPM values 100-500	Genes with TPM values 500-1000	Genes with TPM values 1000-3000	Genes with TPM values >3000
Number of required genes	95	121	125	132	17	32	36
Number of genes	2019	1446	505	492	52	49	45
Percentage of required genes	4.7053	8.36791	24.7525	26.8293	32.6923	65.3061	80

## Sheet: c. Raw data Fig 3C
Gene lists	Number of genes	Systematic Name D23580	Common Name D23580	Gene_synonym D23580	strand D23580	start D23580	end D23580	gene length D23580	molecule D23580	Genome Element Type D23580	Note D23580	EC D23580	GenBank Accession No. D23580	Dbid D23580	Description in Genbank D23580	LT2 orthologue	14028 orthologue	ST4-74 orthologue	UK-1 orthologue	Alternate SL1344 identifier
Genes required in S. Typhimurium D23580, S. Typhimurium SL1344 H-NS-binding sites	108	STMMW_07781			+	824886	826019	1134	chromosome	CDS			CBG23787.1	GI:261245985	galactosyltransferase	STM0721	STM14_0840	STM474_0744	STMUK_0727	SL0703
		STMMW_00291			-	32545	32994	450	chromosome	CDS			CBG23048.1	GI:261245263	putative membrane protein	STM0029	STM14_0037	STM474_0031	STMUK_0030	SL0030
		STMMW_00301			+	33364	34368	1005	chromosome	CDS			CBG23049.1	GI:261245264	putative transcriptional regulator (LysR family)	STM0030	STM14_0038	STM474_0033	STMUK_0031	SL0031
		STMMW_00311			-	34376	34816	441	chromosome	CDS			CBG23050.1	GI:261245265	putative transcriptional regulator	STM0031	STM14_0039	STM474_0034	STMUK_0032	SL0032
		STMMW_00441	rpsT		-	52280	52543	264	chromosome	CDS			CBG23062.1	GI:261245277	30S ribosomal protein S20	STM0043	STM14_0052	STM474_0046	STMUK_0044	SL0044
		STMMW_01281	ftsI		+	141727	143493	1767	chromosome	CDS			CBG23144.1	GI:261245355	penicillin-binding protein 3 precursor	STM0122	STM14_0148	STM474_0128	STMUK_0124	SL0122
		STMMW_01651			-	188509	189351	843	chromosome	CDS			CBG23181.1	GI:261245391	HNH endonuclease	STM0159	STM14_0191	STM474_0168	STMUK_0161	SL0160
		STMMW_02831			+	318125	318508	384	chromosome	CDS			CBG23293.1	GI:261245503	putative periplasmic protein	STM0278	STM14_0326	STM474_0290	STMUK_0281	SL0273
		STMMW_02991	sciX		+	337801	338247	447	chromosome	CDS			CBG23309.1	GI:261245518	conserved hypothetical cytoplasmic protein	STM0293	STM14_0342	STM474_0305	STMUK_0297	SL0288
		STMMW_03051			+	340016	340324	309	chromosome	CDS			CBG23313.1	GI:261245521	conserved hypothetical pathogenicity island protein	STM0295	STM14_0348	STM474_0308	STMUK_0301	SL0291
		STMMW_04051			+	419033	419431	399	chromosome	CDS			CBG23414.1	GI:261245618	probable secreted protein	STM0335	STM14_0391	STM474_0350	STMUK_0341	SL0330
		STMMW_04111			+	426076	426840	765	chromosome	CDS			CBG23420.1	GI:261245624	possible transmembrane regulator	STM0341	STM14_0398	STM474_0356	STMUK_0347	SL0336
		STMMW_04161			+	430893	431417	525	chromosome	CDS			CBG23425.1	GI:261245629	possible outer membrane protein	STM0346	STM14_0404	STM474_0360	STMUK_0352	SL0341
		STMMW_07761			+	822829	823980	1152	chromosome	CDS			CBG23785.1	GI:261245983	putative UDP-galactopyranose mutase	STM0719	STM14_0838	-	STMUK_0725	-
		STMMW_07771			+	823977	824873	897	chromosome	CDS			CBG23786.1	GI:261245984	putative glycosyl transferase	STM0720	STM14_0839	STM474_0743	STMUK_0726	SL0702
		STMMW_07801			+	826922	827632	711	chromosome	CDS			CBG23789.1	GI:261245987	ABC transporter domain protein	STM0723	STM14_0842	STM474_0746	STMUK_0729	SL0705
		STMMW_07811			+	827726	829504	1779	chromosome	CDS			CBG23790.1	GI:261245988	putative glycosyltransferase, cell wall biogenesis	STM0724	STM14_0843	STM474_0747	STMUK_0730	SL0706
		STMMW_07821			+	829697	830530	834	chromosome	CDS			CBG23791.1	GI:261245989	putative glycosyltransferase, cell wall biogenesis	STM0725	STM14_0844	STM474_0748	STMUK_0731	SL0707
		STMMW_07831			+	830588	832482	1895	chromosome	CDS			CBG23792.1	GI:261245990	putative glycosyl transferase (pseudogene)	STM0726	STM14_0845	STM474_0749	STMUK_0732	SL0708
		STMMW_07971	cydA		+	848340	849908	1569	chromosome	CDS			CBG23805.1	GI:261246003	cytochrome D ubiquinol oxidase subunit I	STM0740	STM14_0861	STM474_0765	STMUK_0746	SL0722
		STMMW_08171			+	867205	868473	1269	chromosome	CDS			CBG23825.1	GI:261246023	putative cation transporter	STM0765	STM14_0889	STM474_0790	STMUK_0771	SL0742
		STMMW_09051			+	964831	965346	516	chromosome	CDS			CBG23913.1	GI:261246110	conserved hypothetical protein	STM0854	STM14_1001	STM474_0880	STMUK_0859	SL0830
		STMMW_09061			+	965264	966118	855	chromosome	CDS			CBG23914.1	GI:261246111	putative electron transfer flavoprotein (beta subunit)	STM0855	STM14_1002	STM474_0881	STMUK_0860	SL0831
		STMMW_11001	pipB		-	1173141	1174016	876	chromosome	CDS			CBG24112.1	GI:261246304	conserved hypothetical protein	STM1088	STM14_1233	STM474_1080	STMUK_1057	SL1027
		STMMW_11011			+	1174234	1174554	321	chromosome	CDS			CBG24113.1	GI:261246305	conserved hypothetical inner membrane protein	STM1089	STM14_1235	STM474_1081	STMUK_1058	SL1028
		STMMW_11401		nanC	+	1216636	1217328	693	chromosome	CDS			CBG24153.1	GI:261246344	putative secreted protein	STM1131	STM14_1294	STM474_1125	STMUK_1099	SL1069
		STMMW_12481	icdA		+	1320898	1322148	1251	chromosome	CDS			CBG24260.1	GI:261246450	isocitrate dehydrogenase	STM1238	STM14_1416	STM474_1236	STMUK_1206	SL1176
		STMMW_12491			+	1322596	1323720	1125	chromosome	CDS			CBG24261.1	GI:261246451	putative bacteriophage protein	STM1239	STM14_1486	STM474_1237	STMUK_1207	SL1177
		STMMW_12501	envF		-	1324702	1325490	789	chromosome	CDS			CBG24262.1	GI:261246452	lipoprotein	STM1240	STM14_1490	STM474_1238	STMUK_1209	SL1179
		STMMW_12541	pagD		-	1327689	1327952	264	chromosome	CDS			CBG24266.1	GI:261246456	putative outer membrane virulence protein (PagD)	STM1244	STM14_1497	STM474_1242	STMUK_1213	SL1183
		STMMW_13361			+	1404734	1405048	315	chromosome	CDS			CBG24348.1	GI:261246538	putative membrane protein	STM1329	STM14_1613	STM474_1334	STMUK_1296	SL1264
		STMMW_13391	rfc	wzy	-	1406601	1407824	1224	chromosome	CDS			CBG24351.1	GI:261246541	O-antigen polymerase	STM1332	STM14_1616	STM474_1336	STMUK_1299	SL1266
		STMMW_13621	ydiP		+	1432251	1433141	891	chromosome	CDS			CBG24374.1	GI:261246564	putative HTH-type transcriptional regulator	STM1355	STM14_1646	STM474_1360	STMUK_1322	SL1289
		STMMW_13861	orf245		-	1460571	1461308	738	chromosome	CDS			CBG24397.1	GI:261246587	Orf 245 protein	STM1381	STM14_1675	STM474_1386	STMUK_1347	SL1315
		STMMW_13971	ssrA	spiR	-	1473350	1476112	2763	chromosome	CDS			CBG24408.1	GI:261246598	putative two-component sensor kinase	STM1392	STM14_1687	STM474_1398	STMUK_1358	SL1326
		STMMW_13981	ssaB	spiC	+	1476513	1476914	402	chromosome	CDS			CBG24409.1	GI:261246599	putative pathogenicity island 2 secreted effector protein	STM1393	STM14_1688	STM474_1399	STMUK_1359	SL1327
		STMMW_14011	ssaE		+	1479609	1479851	243	chromosome	CDS			CBG24412.1	GI:261246602	type three secretion system protein	STM1396	STM14_1691	STM474_1402	STMUK_1362	SL1330
		STMMW_14021	sseA		+	1480115	1480441	327	chromosome	CDS			CBG24413.1	GI:261246603	putative pathogenicity island protein	STM1397	STM14_1693	STM474_1403	STMUK_1363	SL1331
		STMMW_14111	ssaG		+	1486051	1486266	216	chromosome	CDS			CBG24422.1	GI:261246612	putative pathogenicity island protein	STM1406	STM14_1702	STM474_1412	STMUK_1372	SL1340
		STMMW_14121	ssaH		+	1486307	1486534	228	chromosome	CDS			CBG24423.1	GI:261246613	Type three secretion system apparatus	STM1407	STM14_1703	STM474_1413	STMUK_1373	SL1341
		STMMW_14131	ssaI		+	1486546	1486794	249	chromosome	CDS			CBG24424.1	GI:261246614	putative pathogenicity island protein	STM1408	STM14_1704	STM474_1414	STMUK_1374	SL1342
		STMMW_14141	ssaJ		+	1486791	1487540	750	chromosome	CDS			CBG24425.1	GI:261246615	putative pathogenicity island lipoprotein	STM1409	STM14_1705	STM474_1415	STMUK_1375	SL1343
		STMMW_14151			+	1487558	1488106	549	chromosome	CDS			CBG24426.1	GI:261246616	putative pathogenicity island protein	STM1410	STM14_1706	STM474_1416	STMUK_1376	SL1344
		STMMW_14241	ssaR	yscR	+	1495258	1495905	648	chromosome	CDS			CBG24435.1	GI:261246625	putative type III secretion protein	STM1419	STM14_1715	STM474_1425	STMUK_1385	SL1353
		STMMW_14251	ssaS		+	1495902	1496168	267	chromosome	CDS			CBG24436.1	GI:261246626	putative type III secretion protein	STM1420	STM14_1716	STM474_1426	STMUK_1386	SL1354
		STMMW_14261	ssaT		+	1496169	1496948	780	chromosome	CDS			CBG24437.1	GI:261246627	putative type III secretion protein	STM1421	STM14_1717	STM474_1427	STMUK_1387	SL1355
		STMMW_15131			+	1588590	1588772	183	chromosome	CDS			CBG24524.1	GI:261246713	conserved hypothetical protein	STM1513	STM14_1829	STM474_1524	STMUK_1477	SL1443
		STMMW_15431	pqaA		-	1616281	1617837	1557	chromosome	CDS			CBG24554.1	GI:261246742	PhoPQ-activated protein	STM1544	STM14_1863	STM474_1555	STMUK_1510	SL1473
		STMMW_15491	srgE		-	1622922	1624388	1467	chromosome	CDS			CBG24561.1	GI:261246747	conserved hypothetical protein	STM1554	STM14_1877	STM474_1566	STMUK_1523	SL1484
		STMMW_15821	yncD		+	1666427	1668547	2121	chromosome	CDS			CBG24594.1	GI:261246780	probable TonB-dependent receptor YncD precursor	STM1587	STM14_1920	STM474_1600	STMUK_1556	SL1518
		STMMW_15931	ydcR		-	1680911	1682335	1425	chromosome	CDS			CBG24605.1	GI:261246791	putative regulatory protein	STM1598	STM14_1935	STM474_1611	STMUK_1567	SL1529
		STMMW_15961	ugtL		-	1683763	1684161	399	chromosome	CDS			CBG24608.1	GI:261246794	putative membrane protein	STM1601	STM14_1938	STM474_1613	STMUK_1570	SL1531
		STMMW_15971	sifB		+	1684698	1685648	951	chromosome	CDS			CBG24609.1	GI:261246795	hypothetical protein	STM1602	STM14_1940	STM474_1614	STMUK_1571	SL1532
		STMMW_15991	ydcP		-	1686153	1688117	1965	chromosome	CDS			CBG24611.1	GI:261246797	putative peptidase	STM1604	STM14_1942	STM474_1616	STMUK_1573	SL1534
		STMMW_16251			-	1712668	1713384	717	chromosome	CDS			CBG24637.1	GI:261246823	putative membrane protein	STM1630	STM14_1971	STM474_1642	STMUK_1599	SL1560
		STMMW_16261	sseJ		+	1713810	1715036	1227	chromosome	CDS			CBG24638.1	GI:261246824	salmonella translocated effector protein (SseJ)	STM1631	STM14_1974	STM474_1643	STMUK_1600	SL1561
		STMMW_16281		dalS	+	1716408	1717169	762	chromosome	CDS			CBG24640.1	GI:261246826	putative periplasmic amino acid-binding protein	STM1633	STM14_1977	STM474_1645	STMUK_1602	SL1563
		STMMW_16291			+	1717176	1717823	648	chromosome	CDS			CBG24641.1	GI:261246827	putative ABC amino acid transporter permease	STM1634	STM14_1978	STM474_1646	STMUK_1603	SL1564
		STMMW_16301			+	1717848	1718579	732	chromosome	CDS			CBG24642.1	GI:261246828	ABC transporter ATP-binding subunit	STM1635	STM14_1979	STM474_1647	STMUK_1604	SL1565
		STMMW_16311			+	1718576	1719256	681	chromosome	CDS			CBG24643.1	GI:261246829	putative amino acid ABC transporter	STM1636	STM14_1980	STM474_1648	STMUK_1605	SL1566
		STMMW_16621			-	1752210	1752767	558	chromosome	CDS			CBG24674.1	GI:261246858	putative thiol peroxidase	STM1667	STM14_2014	STM474_1680	STMUK_1635	SL1597
		STMMW_16631			-	1752866	1753696	831	chromosome	CDS			CBG24675.1	GI:261246859	putative exported protein	STM1668	STM14_2015	STM474_1681	STMUK_1636	SL1598
		STMMW_16931	steC		-	1782674	1784047	1374	chromosome	CDS			CBG24705.1	GI:261246888	hypothetical protein	STM1698	STM14_2050	STM474_1711	STMUK_1667	SL1628
		STMMW_16941			+	1784082	1784261	180	chromosome	CDS			CBG24706.1	GI:261246889	conserved hypothetical protein	STM1698A	STM14_2051	STM474_1712	STMUK_1668	SL1629
		STMMW_17231	yciG		+	1818075	1818257	183	chromosome	CDS			CBG24734.1	GI:261246917	conserved hypothetical protein	STM1728	STM14_2091	STM474_1745	STMUK_1700	SL1659
		STMMW_17241	yciF		+	1818347	1818850	504	chromosome	CDS			CBG24735.1	GI:261246918	conserved hypothetical protein	STM1729	STM14_2092	STM474_1746	STMUK_1701	SL1660
		STMMW_17251	yciE		+	1818924	1819430	507	chromosome	CDS			CBG24736.1	GI:261246919	conserved hypothetical protein	STM1730	STM14_2093	STM474_1747	STMUK_1702	SL1661
		STMMW_17771			-	1875585	1876850	1266	chromosome	CDS			CBG24788.1	GI:261246971	conserved hypothetical protein	STM1785	STM14_2159	STM474_1805	STMUK_1757	SL1713
		STMMW_18441	sopE2		-	1945244	1945966	723	chromosome	CDS			CBG24854.1	GI:261247037	invasion-associated secreted effector protein (sopE2)	STM1855	STM14_2244	STM474_1879	STMUK_1829	SL1784
		STMMW_18451			+	1946650	1947045	396	chromosome	CDS			CBG24855.1	GI:261247038	conserved hypothetical protein	STM1856	STM14_2247	STM474_1880	STMUK_1830	SL1785
		STMMW_21181	rfbV	wbaV	-	2191276	2192277	1002	chromosome	CDS			CBG25127.1	GI:261247302	putative glycosyltransferase	STM2087	STM14_2581	STM474_2172	STMUK_2117	SL2064
		STMMW_21191	rfbX	wzx	-	2192282	2193574	1293	chromosome	CDS			CBG25128.1	GI:261247303	putative O-antigen transporter	STM2088	STM14_2582	STM474_2173	STMUK_2118	SL2065
		STMMW_21201	rfbJ	abe	-	2193656	2194555	900	chromosome	CDS			CBG25129.1	GI:261247304	CDP-abequose synthase	STM2089	STM14_2583	STM474_2174	STMUK_2119	SL2066
		STMMW_21211	rfbH	ddhC	-	2194583	2195896	1314	chromosome	CDS			CBG25130.1	GI:261247305	putative dehydratase RfbH	STM2090	STM14_2584	STM474_2175	STMUK_2120	SL2067
		STMMW_21221	rfbG	ddhB	-	2195923	2197002	1080	chromosome	CDS		4.2.1.45	CBG25131.1	GI:261247306	CDP-glucose 4,6-dehydratase	STM2091	STM14_2585	STM474_2176	STMUK_2121	SL2068
		STMMW_21231	rfbF	ddhA	-	2197007	2197780	774	chromosome	CDS		2.7.7.33	CBG25132.1	GI:261247307	glucose-1-phosphate cytidylyltransferase	STM2092	STM14_2586	STM474_2177	STMUK_2122	SL2069
		STMMW_21681	sseK2		+	2255154	2256200	1047	chromosome	CDS			CBG25176.1	GI:261247351	phage protein	STM2137	-	STM474_2223	STMUK_2166	SL2113
		STMMW_21691	srcA		-	2256236	2256652	417	chromosome	CDS			CBG25177.1	GI:261247352	conserved hypothetical protein	STM2138	STM14_2637	STM474_2224	STMUK_2167	SL2114
		STMMW_21801	stcD		-	2266490	2267497	1008	chromosome	CDS			CBG25188.1	GI:261247363	putative fimbrial protein	STM2149	STM14_2652	STM474_2236	STMUK_2178	SL2126
		STMMW_21821	stcB		-	2270016	2270699	684	chromosome	CDS			CBG25190.1	GI:261247365	fimbrial chaperone protein	STM2151	STM14_2654	STM474_2238	STMUK_2180	SL2128
		STMMW_22411	opvA		-	2333294	2333416	123	chromosome	CDS					hypothetical protein	STM2209	STM14_2729	STM474_2301	STMUK_2240	SL2186
		STMMW_23001	ubiG		+	2403984	2404712	729	chromosome	CDS		2.1.1.64	CBG25311.1	GI:261247484	3,4-dihydroxy-5-hexaprenylbenzoate methyltransferase	STM2276	STM14_2810	STM474_2372	STMUK_2306	SL2245
		STMMW_24001	fabB		-	2512290	2513504	1215	chromosome	CDS		2.3.1.41	CBG25411.1	GI:261247584	3-oxoacyl-[acyl-carrier-protein] synthase I	STM2378	STM14_2927	STM474_2477	STMUK_2408	SL2347
		STMMW_26001	gogB		+	2753358	2754851	1494	chromosome	CDS	Prophage BTP4 (Gifsy-1)		CBG25607.1	GI:261247779	leucine-rich repeat protein	STM2584	STM14_3164	STM474_2689	STMUK_2616	SL2546
		STMMW_26041		pagK2	+	2757428	2757598	171	chromosome	CDS	Prophage BTP4 (Gifsy-1)		CBG25610.1	GI:261247782	putative prophage protein	STM2585A	STM14_3167	STM474_2693	STMUK_2618	SL2549
		STMMW_27131			+	2879040	2880323	1284	chromosome	CDS			CBG25720.1	GI:261247889	putative ATPase	STM2746	STM14_3310	STM474_2881	STMUK_2734	SL2730
		STMMW_27141			+	2880320	2881186	867	chromosome	CDS			CBG25721.1	GI:261247890	conserved hypothetical protein	STM2747	STM14_3311	STM474_2882	STMUK_2735	SL2731
		STMMW_27211			+	2885376	2886578	1203	chromosome	CDS			CBG25728.1	GI:261247897	putative hexulose 6 phosphate synthase	STM2754	STM14_3319	STM474_2889	STMUK_2742	SL2738
		STMMW_27291			+	2894447	2896321	1875	chromosome	CDS			CBG25735.1	GI:261247904	putative inner membrane protein	STM2761	STM14_3328	STM474_2896	STMUK_2749	SL2745
		STMMW_27301			-	2896581	2897864	1284	chromosome	CDS			CBG25736.1	GI:261247905	putative inner membrane protein	STM2762	STM14_3329	STM474_2897	STMUK_2750	SL2746
		STMMW_27331			-	2900772	2901410	639	chromosome	CDS			CBG25740.1	GI:261247907	conserved hypothetical protein	STM2766	STM14_3333	STM474_2901	STMUK_2754	SL2751
		STMMW_28291	hilC		-	3005097	3005984	888	chromosome	CDS			CBG25836.1	GI:261248003	AraC-family transcriptional regulator	STM2867	STM14_3465	STM474_3006	STMUK_2856	SL2847
		STMMW_28651			-	3039307	3039633	327	chromosome	CDS			CBG25872.1	GI:261248039	salmonella pathogenicity island 1 protein	STM2903	STM14_3503	STM474_3043	STMUK_2892	SL2882
		STMMW_28671			+	3040322	3040612	291	chromosome	CDS			CBG25874.1	GI:261248041	salmonella pathogenicity island 1 protein	STM2904	STM14_3505	STM474_3044	STMUK_2893	SL2884
		STMMW_32831	rpsO		-	3474050	3474319	270	chromosome	CDS			CBG26286.1	GI:261248449	30S ribosomal subunit protein S15	STM3283	STM14_3966	STM474_3441	STMUK_3267	SL3256
		STMMW_36441	glyS		-	3862649	3864718	2070	chromosome	CDS		6.1.1.14	CBG26657.1	GI:261248804	glycine-tRNA synthetase, beta subunit	STM3655	STM14_4406	STM474_3827	STMUK_3641	SL3620
		STMMW_37011	rfaC	waaC	+	3930176	3931129	954	chromosome	CDS			CBG26714.1	GI:261248860	lipopolysaccharide heptosyltransferase-1	STM3712	STM14_4473	STM474_3885	STMUK_3698	SL3678
		STMMW_39651	engB	yihA	-	4232021	4232620	600	chromosome	CDS			CBG26978.1	GI:261249117	ATP/GTP-binding protein	STM4001	STM14_4812	STM474_4179	STMUK_3984	SL3948
		STMMW_40981	coaA		-	4381447	4382397	951	chromosome	CDS			CBG27111.1	GI:261249249	pantothenate kinase	STM4139	STM14_4975	STM474_4323	STMUK_4123	SL4083
		STMMW_41071	rpoC		+	4392766	4396989	4224	chromosome	CDS			CBG27120.1	GI:261249258	DNA-directed RNA polymerase, beta'-subunit	STM4154	STM14_4991	STM474_4339	STMUK_4137	SL4093
		STMMW_41091			-	4397360	4397704	345	chromosome	CDS			CBG27122.1	GI:261249260	conserved hypothetical protein	STM4156	STM14_4993	STM474_4341	STMUK_4139	SL4095
		STMMW_41461			-	4441553	4441843	291	chromosome	CDS			CBG27159.1	GI:261249296	hypothetical protein	STM4197	STM14_5046	STM474_4388	STMUK_4181	SL4132
		STMMW_42081	siiA		+	4500558	4501190	633	chromosome	CDS			CBG27219.1	GI:261249356	putative exported protein	STM4257	STM14_5117	STM474_4452	STMUK_4242	SL4193
		STMMW_42101	siiC		+	4502565	4503884	1320	chromosome	CDS			CBG27221.1	GI:261249358	putative type-I secretion protein	STM4259	STM14_5119	STM474_4454	STMUK_4244	SL4195
		STMMW_42111	siiD		+	4503881	4505158	1278	chromosome	CDS			CBG27222.1	GI:261249359	putative type-I secretion protein	STM4260	STM14_5120	STM474_4455	STMUK_4245	SL4196
		STMMW_42641	rtsB		-	4582587	4582874	288	chromosome	CDS			CBG27275.1	GI:261249411	putative GerE family regulatory protein	STM4314	STM14_5187	STM474_4509	STMUK_4298	SL4250
		STMMW_42651	rtsA		-	4582871	4583746	876	chromosome	CDS			CBG27276.1	GI:261249412	AraC family regulatory protein	STM4315	STM14_5188	STM474_4510	STMUK_4299	SL4251
		STMMW_44681			-	4798252	4798953	702	chromosome	CDS			CBG27477.1	GI:261249607	putative inner membrane protein	STM4522	STM14_5433	STM474_4726	STMUK_4509	SL4453
Genes required in S. Typhimurium D23580	450	STMMW_38491	atpC		-	4096549	4096968	420	chromosome	CDS			CBG26862.1	GI:261249004	ATP synthase epsilon subunit	STM3864	STM14_4660	STM474_4043	STMUK_3853	SL3831
		STMMW_00111	dnaK		+	11593	13509	1917	chromosome	CDS			CBG23030.1	GI:261245245	DnaK protein (heat shock protein 70)	STM0012	STM14_0013	STM474_0013	STMUK_0012	SL0012
		STMMW_00121	dnaJ		+	13595	14734	1140	chromosome	CDS			CBG23031.1	GI:261245246	DNAJ protein	STM0013	STM14_0014	STM474_0014	STMUK_0013	SL0013
		STMMW_00461	ribF		+	52872	53810	939	chromosome	CDS		2.7.7.2	CBG23064.1	GI:261245279	riboflavin biosynthesis protein RibF	STM0045	STM14_0054	STM474_0048	STMUK_0046	SL0046
		STMMW_00471	ileS		+	53855	56689	2835	chromosome	CDS			CBG23065.1	GI:261245280	isoleucyl-tRNA synthetase	STM0046	STM14_0055	STM474_0049	STMUK_0047	SL0047
		STMMW_00481	lspA		+	56689	57189	501	chromosome	CDS			CBG23066.1	GI:261245281	lipoprotein signal peptidase	STM0047	STM14_0056	STM474_0050	STMUK_0048	SL0048
		STMMW_00501	ispH	lytB	+	57796	58746	951	chromosome	CDS			CBG23068.1	GI:261245283	LytB protein	STM0049	STM14_0059	STM474_0052	STMUK_0050	SL0050
		STMMW_00651	dapB		+	74017	74838	822	chromosome	CDS			CBG23083.1	GI:261245298	dihydrodipicolinate reductase	STM0064	STM14_0075	STM474_0067	STMUK_0065	SL0065
		STMMW_00981	imp		-	105811	108171	2361	chromosome	CDS			CBG23114.1	GI:261245326	organic solvent tolerance protein precursor	STM0093	STM14_0112	STM474_0097	STMUK_0094	SL0094
		STMMW_01271	ftsL		+	141346	141711	366	chromosome	CDS			CBG23143.1	GI:261245354	cell division protein FtsL	STM0121	STM14_0147	STM474_0127	STMUK_0123	SL0121
		STMMW_01291	murE		+	143480	144967	1488	chromosome	CDS		6.3.2.13	CBG23145.1	GI:261245356	Meso-diaminopimelate-adding enzyme	STM0123	STM14_0149	STM474_0129	STMUK_0125	SL0123
		STMMW_01301	murF		+	144964	146322	1359	chromosome	CDS		6.3.2.10	CBG23146.1	GI:261245357	UDP-N-acetylmuramoylalanyl-D-glutamyl-2,6-diami nopimelate--D-alan alanyl ligase	STM0124	STM14_0150	STM474_0130	STMUK_0126	SL0124
		STMMW_01311	mraY		+	146316	147398	1083	chromosome	CDS		2.7.8.13	CBG23147.1	GI:261245358	UDP-MurNAc-pentapeptide phosphotransferase	STM0125	STM14_0151	STM474_0131	STMUK_0127	SL0125
		STMMW_01321	murD		+	147401	148717	1317	chromosome	CDS		6.3.2.9	CBG23148.1	GI:261245359	D-glutamic acid adding enzyme	STM0126	STM14_0152	STM474_0132	STMUK_0128	SL0126
		STMMW_01331	ftsW		+	148804	149961	1158	chromosome	CDS			CBG23149.1	GI:261245360	cell division protein FtsW	STM0127	STM14_0153	STM474_0133	STMUK_0129	SL0127
		STMMW_01341	murG		+	149958	151025	1068	chromosome	CDS			CBG23150.1	GI:261245361	UDP-N-acetylglucosamine--N-acetylmuramyl-	STM0128	STM14_0154	STM474_0134	STMUK_0130	SL0128
		STMMW_01351	murC		+	151144	152619	1476	chromosome	CDS		6.3.2.8	CBG23151.1	GI:261245362	UDP-N-acetylmuramate--L-alanine ligase	STM0129	STM14_0155	STM474_0135	STMUK_0131	SL0129
		STMMW_01371	ftsQ		+	153534	154364	831	chromosome	CDS			CBG23153.1	GI:261245364	cell division protein FtsQ	STM0131	STM14_0157	STM474_0137	STMUK_0133	SL0131
		STMMW_01381	ftsA		+	154361	155623	1263	chromosome	CDS			CBG23154.1	GI:261245365	cell division protein FtsA	STM0132	STM14_0158	STM474_0138	STMUK_0134	SL0132
		STMMW_01391	ftsZ		+	155684	156835	1152	chromosome	CDS			CBG23155.1	GI:261245366	cell division protein FtsZ	STM0133	STM14_0159	STM474_0139	STMUK_0135	SL0133
		STMMW_01401	lpxC		+	156936	157853	918	chromosome	CDS		3.5.1.-	CBG23156.1	GI:261245367	UDP-3-O-[3-hydroxymyristoyl] N-acetylglucosamine deacetylase	STM0134	STM14_0160	STM474_0140	STMUK_0136	SL0134
		STMMW_01421	secA		+	158691	161396	2706	chromosome	CDS			CBG23158.1	GI:261245369	preprotein translocase SecA subunit	STM0136	STM14_0162	STM474_0142	STMUK_0138	SL0136
		STMMW_01581	aceE		+	176242	178905	2664	chromosome	CDS			CBG23174.1	GI:261245385	pyruvate dehydrogenase E1 component	STM0152	STM14_0183	STM474_0160	STMUK_0154	SL0152
		STMMW_01591	aceF		+	178920	180809	1890	chromosome	CDS			CBG23175.1	GI:261245386	dihydrolipoamide acetyltransferase component (E2) of pyruvate dehydrogenase	STM0153	STM14_0184	STM474_0161	STMUK_0155	SL0153
		STMMW_01601	lpdA		+	181009	182433	1425	chromosome	CDS			CBG23176.1	GI:261245387	dihydrolipoamide dehydrogenase	STM0154	STM14_0185	STM474_0162	STMUK_0156	SL0154
		STMMW_01771	yadF		-	201404	202066	663	chromosome	CDS			CBG23193.1	GI:261245403	carbonic anhydrase	STM0171	STM14_0203	STM474_0180	STMUK_0173	SL0172
		STMMW_02081	hemL		-	237203	238483	1281	chromosome	CDS		5.4.3.8	CBG23224.1	GI:261245434	GSA	STM0202	STM14_0241	STM474_0211	STMUK_0204	SL0203
		STMMW_02101	yadR		+	240111	240500	390	chromosome	CDS			CBG23226.1	GI:261245436	conserved hypothetical protein	STM0204	STM14_0244	STM474_0213	STMUK_0206	SL0205
		STMMW_02191	dapD		-	249281	250105	825	chromosome	CDS			CBG23235.1	GI:261245445	2,3,4,5-tetrahydropyridine-2-carboxylate N-succinyltransferase	STM0213	STM14_0253	STM474_0222	STMUK_0215	SL0214
		STMMW_02201	glnD		-	250135	252807	2673	chromosome	CDS		2.7.7.59	CBG23236.1	GI:261245446	PII uridylyl-transferase	STM0214	STM14_0254	STM474_0223	STMUK_0216	SL0215
		STMMW_02211	map		-	253044	253838	795	chromosome	CDS			CBG23237.1	GI:261245447	methionine aminopeptidase	STM0215	STM14_0255	STM474_0224	STMUK_0217	SL0216
		STMMW_02221	rpsB		+	254289	255014	726	chromosome	CDS			CBG23238.1	GI:261245448	30S ribosomal protein S2	STM0216	STM14_0257	STM474_0225	STMUK_0218	SL0217
		STMMW_02231	tsf		+	255272	256123	852	chromosome	CDS			CBG23239.1	GI:261245449	EF-Ts	STM0217	STM14_0258	STM474_0226	STMUK_0219	SL0218
		STMMW_02241	pyrH		+	256268	256993	726	chromosome	CDS		2.7.4.-	CBG23240.1	GI:261245450	UK	STM0218	STM14_0259	STM474_0227	STMUK_0220	SL0219
		STMMW_02251	frr		+	257140	257697	558	chromosome	CDS			CBG23241.1	GI:261245451	RRF	STM0219	STM14_0260	STM474_0228	STMUK_0221	SL0220
		STMMW_02261	dxr		+	257838	259034	1197	chromosome	CDS		1.1.1.267	CBG23242.1	GI:261245452	1-deoxy-D-xylulose 5-phosphate reductoisomerase	STM0220	STM14_0261	STM474_0229	STMUK_0222	SL0221
		STMMW_02271	uppS		+	259347	260105	759	chromosome	CDS			CBG23243.1	GI:261245453	undecaprenyl pyrophosphate synthetase	STM0221	STM14_0263	STM474_0230	STMUK_0223	SL0222
		STMMW_02281	cdsA		+	260118	260975	858	chromosome	CDS			CBG23244.1	GI:261245454	phosphatidate cytidylyltransferase	STM0222	STM14_0264	STM474_0231	STMUK_0224	SL0223
		STMMW_02291	yaeL		+	260987	262339	1353	chromosome	CDS			CBG23245.1	GI:261245455	putative membrane protein	STM0223	STM14_0265	STM474_0232	STMUK_0225	SL0224
		STMMW_02301	yaeT		+	262371	264785	2415	chromosome	CDS			CBG23246.1	GI:261245456	outer membrane protein precursor	STM0224	STM14_0266	STM474_0233	STMUK_0226	SL0225
		STMMW_02321	lpxD		+	265397	266422	1026	chromosome	CDS		2.3.1.-	CBG23248.1	GI:261245458	UDP-3-O-[3-hydroxymyristoyl] glucosamine N-acyltransferase	STM0226	STM14_0268	STM474_0235	STMUK_0228	SL0227
		STMMW_02331	fabZ		+	266528	266983	456	chromosome	CDS		4.2.1.-	CBG23249.1	GI:261245459	(3R)-hydroxymyristol acyl carrier protein dehydrase	STM0227	STM14_0269	STM474_0236	STMUK_0229	SL0228
		STMMW_02341	lpxA		+	266987	267775	789	chromosome	CDS		2.3.1.129	CBG23250.1	GI:261245460	UDP-N-acetylglucosamine acyltransferase	STM0228	STM14_0270	STM474_0237	STMUK_0230	SL0229
		STMMW_02351	lpxB		+	267775	268923	1149	chromosome	CDS		2.4.1.182	CBG23251.1	GI:261245461	lipid-A-disaccharide synthase	STM0229	STM14_0271	STM474_0238	STMUK_0231	SL0230
		STMMW_02371	dnaE		+	269540	273022	3483	chromosome	CDS			CBG23253.1	GI:261245463	DNA polymerase III, alpha chain	STM0231	STM14_0273	STM474_0240	STMUK_0233	SL0232
		STMMW_02381	accA		+	273035	273994	960	chromosome	CDS			CBG23254.1	GI:261245464	acetyl-coenzyme A carboxylase carboxyl transferase subunit alpha	STM0232	STM14_0274	STM474_0241	STMUK_0234	SL0233
		STMMW_02421	mesJ	tilS	+	278743	279954	1212	chromosome	CDS			CBG23258.1	GI:261245468	cell cycle protein MesJ	STM0236	STM14_0278	STM474_0245	STMUK_0238	SL0237
		STMMW_02481	proS		-	282454	284172	1719	chromosome	CDS			CBG23264.1	GI:261245474	prolyl-tRNA synthetase	STM0242	STM14_0284	STM474_0251	STMUK_0244	SL0243
		STMMW_02631	dnaQ		+	303389	304120	732	chromosome	CDS			CBG23279.1	GI:261245489	DNA polymerase III epsilon subunit	STM0264	STM14_0309	STM474_0275	STMUK_0266	SL0259
		STMMW_03011			+	338431	338562	132	chromosome	CDS			CBG23310.1	GI:261245519	conserved hypothetical protein	-	STM14_0343	-	-	-
		STMMW_03021	sciY		+	338765	339244	480	chromosome	CDS					putative phosphotriesterase (pseudogene)
		STMMW_03211	gmhA		+	355253	355831	579	chromosome	CDS		5.-.-.-	CBG23330.1	GI:261245536	phosphoheptose isomerase	STM0310	STM14_0366	STM474_0325	STMUK_0316	SL0306
		STMMW_04421	hemB		-	464183	465157	975	chromosome	CDS			CBG23451.1	GI:261245655	delta-aminolevulinic acid dehydratase	STM0372	STM14_0435	STM474_0387	STMUK_0378	SL0367
		STMMW_04561	proC		-	479761	480570	810	chromosome	CDS			CBG23465.1	GI:261245669	pyrroline-5-carboxylate reductase	STM0386	STM14_0456	STM474_0402	STMUK_0392	SL0381
		STMMW_04761	yajC		+	502475	502807	333	chromosome	CDS			CBG23485.1	GI:261245689	putative membrane protein	STM0406	STM14_0481	STM474_0425	STMUK_0412	SL0401
		STMMW_04771	secD		+	502835	504682	1848	chromosome	CDS			CBG23486.1	GI:261245690	protein-export membrane protein SecD	STM0407	STM14_0482	STM474_0426	STMUK_0413	SL0402
		STMMW_04781	secF		+	504693	505664	972	chromosome	CDS			CBG23487.1	GI:261245691	protein-export membrane protein SecF	STM0408	STM14_0483	STM474_0427	STMUK_0414	SL0403
		STMMW_04861	ribD		+	510348	511451	1104	chromosome	CDS			CBG23495.1	GI:261245699	riboflavin biosynthesis protein RibD	STM0416	STM14_0493	STM474_0436	STMUK_0422	SL0410
		STMMW_04871	ribH		+	511540	512010	471	chromosome	CDS			CBG23496.1	GI:261245700	6,7-dimethyl-8-ribityllumazine synthase (riboflavin synthase beta chain)	STM0417	STM14_0494	STM474_0437	STMUK_0423	SL0411
		STMMW_04881	nusB		+	512031	512450	420	chromosome	CDS			CBG23497.1	GI:261245701	N utilization substance protein B	STM0418	STM14_0495	STM474_0438	STMUK_0424	SL0412
		STMMW_04891	thiL		+	512529	513506	978	chromosome	CDS			CBG23498.1	GI:261245702	thiamine-monophosphate kinase	STM0419	STM14_0496	STM474_0439	STMUK_0425	SL0413
		STMMW_04921	dxs		-	515134	516996	1863	chromosome	CDS			CBG23501.1	GI:261245705	1-deoxyxylulose-5-phosphate synthase	STM0422	STM14_0500	STM474_0442	STMUK_0428	SL0416
		STMMW_04931	ispA		-	517020	517919	900	chromosome	CDS			CBG23502.1	GI:261245706	geranyltranstransferase	STM0423	STM14_0501	STM474_0443	STMUK_0429	SL0417
		STMMW_04941	xseB		-	517920	518162	243	chromosome	CDS			CBG23503.1	GI:261245707	exodeoxyribonuclease small subunit	STM0424	STM14_0502	STM474_0444	STMUK_0430	SL0418
		STMMW_05191	clpP		+	543714	544337	624	chromosome	CDS			CBG23528.1	GI:261245731	ATP-dependent Clp protease proteolytic subunit	STM0448	STM14_0530	STM474_0469	STMUK_0455	SL0442
		STMMW_05201	clpX		+	544589	545860	1272	chromosome	CDS			CBG23529.1	GI:261245732	ATP-dependent Clp protease ATP-binding subunit ClpX	STM0449	STM14_0532	STM474_0470	STMUK_0456	SL0443
		STMMW_05211	lon		+	546046	548400	2355	chromosome	CDS			CBG23530.1	GI:261245733	Lon protease	STM0450	STM14_0533	STM474_0471	STMUK_0457	SL0444
		STMMW_05541	dnaX		+	581413	583341	1929	chromosome	CDS			CBG23563.1	GI:261245766	DNA polymerase III subunits gamma and tau	STM0484	STM14_0569	STM474_0504	STMUK_0491	SL0477
		STMMW_05581	adk		+	586547	587191	645	chromosome	CDS			CBG23567.1	GI:261245770	adenylate kinase	STM0488	STM14_0574	STM474_0508	STMUK_0495	SL0481
		STMMW_05591	hemH		+	587420	588382	963	chromosome	CDS			CBG23568.1	GI:261245771	ferrochelatase	STM0489	STM14_0576	STM474_0510	STMUK_0496	SL0482
		STMMW_06031	lpxH		-	636554	637276	723	chromosome	CDS			CBG23612.1	GI:261245814	conserved hypothetical protein	STM0535	STM14_0625	STM474_0556	STMUK_0542	SL0528
		STMMW_06041	ppiB		-	637279	637773	495	chromosome	CDS			CBG23613.1	GI:261245815	peptidyl-prolyl cis-trans isomerase B	STM0536	STM14_0626	STM474_0557	STMUK_0543	SL0529
		STMMW_06101	folD		-	641513	642379	867	chromosome	CDS			CBG23619.1	GI:261245821	FolD bifunctional protein [includes: methylenetetrahydrofolate dehydrogenase	STM0542	STM14_0632	STM474_0563	STMUK_0549	SL0535
		STMMW_06551	fepC		-	689596	690390	795	chromosome	CDS			CBG23664.1	GI:261245863	ferric enterobactin transport ATP-binding protein FepC	STM0590	STM14_0688	STM474_0610	STMUK_0595	SL0578
		STMMW_06561	fepG		-	690387	691376	990	chromosome	CDS			CBG23665.1	GI:261245864	ferric enterobactin transport protein FepG	STM0591	STM14_0689	STM474_0611	STMUK_0596	SL0579
		STMMW_06571	fepD		-	691376	692383	1008	chromosome	CDS			CBG23666.1	GI:261245865	ferric enterobactin transport protein FepD	STM0592	STM14_0690	STM474_0612	STMUK_0597	SL0580
		STMMW_06591	fepB		-	693801	694757	957	chromosome	CDS			CBG23668.1	GI:261245867	ferrienterobactin-binding periplasmic protein precursor	STM0594	STM14_0692	STM474_0614	STMUK_0599	SL0582
		STMMW_06951	ccrB	crcB	-	731993	732376	384	chromosome	CDS			CBG23704.1	GI:261245903	putative membrane protein	STM0630	STM14_0733	STM474_0651	STMUK_0635	SL0618
		STMMW_06981	lipA		-	733673	734638	966	chromosome	CDS			CBG23707.1	GI:261245906	lipoic acid synthetase	STM0633	STM14_0737	STM474_0654	STMUK_0638	SL0621
		STMMW_07001	lipB		-	736099	736674	576	chromosome	CDS			CBG23709.1	GI:261245908	lipoate-protein ligase B (lipoate biosynthesis protein B)	STM0635	STM14_0741	STM474_0656	STMUK_0640	SL0623
		STMMW_07041	mrdB		-	739719	740831	1113	chromosome	CDS			CBG23713.1	GI:261245912	rod shape-determining protein RodA	STM0639	STM14_0747	STM474_0660	STMUK_0644	SL0627
		STMMW_07051	mrdA		-	740834	742735	1902	chromosome	CDS			CBG23714.1	GI:261245913	penicillin-binding protein	STM0640	STM14_0748	STM474_0661	STMUK_0645	SL0628
		STMMW_07101	nadD		-	745657	746298	642	chromosome	CDS			CBG23719.1	GI:261245918	conserved hypothetical protein	STM0645	STM14_0753	STM474_0666	STMUK_0650	SL0633
		STMMW_07111	holA		-	746300	747331	1032	chromosome	CDS			CBG23720.1	GI:261245919	DNA polymerase III, delta subunit	STM0646	STM14_0754	STM474_0667	STMUK_0651	SL0634
		STMMW_07121	rlpB		-	747331	747921	591	chromosome	CDS			CBG23721.1	GI:261245920	rare lipoprotein B precursor	STM0647	STM14_0755	STM474_0668	STMUK_0652	SL0635
		STMMW_07131	leuS		-	747936	750518	2583	chromosome	CDS			CBG23722.1	GI:261245921	leucyl-tRNA synthetase	STM0648	STM14_0756	STM474_0669	STMUK_0653	SL0636
		STMMW_07311	lnt		-	768984	770522	1539	chromosome	CDS			CBG23740.1	GI:261245938	apolipoprotein N-acyltransferase	STM0666	STM14_0775	STM474_0687	STMUK_0671	SL0655
		STMMW_07361	ubiF	yleB	+	774867	776042	1176	chromosome	CDS			CBG23745.1	GI:261245943	putative monooxygenase	STM0671	STM14_0782	STM474_0692	STMUK_0676	SL0660
		STMMW_07441	glnS		+	786233	787900	1668	chromosome	CDS			CBG23753.1	GI:261245951	glutaminyl-tRNA synthetase	STM0686	STM14_0799	STM474_0707	STMUK_0691	SL0668
		STMMW_07511	fur		-	795206	795658	453	chromosome	CDS			CBG23760.1	GI:261245958	ferric uptake regulation protein	STM0693	STM14_0808	STM474_0714	STMUK_0698	SL0675
		STMMW_07521	fldA		-	795940	796470	531	chromosome	CDS			CBG23761.1	GI:261245959	flavodoxin 1	STM0694	STM14_0810	STM474_0715	STMUK_0699	SL0676
		STMMW_07561	pgm		+	798615	800210	1596	chromosome	CDS			CBG23765.1	GI:261245963	phosphoglucomutase	STM0698	STM14_0815	STM474_0719	STMUK_0703	SL0680
		STMMW_07931	sucA		+	840556	843357	2802	chromosome	CDS			CBG23801.1	GI:261245999	2-oxoglutarate dehydrogenase E1 component	STM0736	STM14_0855	STM474_0759	STMUK_0742	SL0718
		STMMW_07941	sucB		+	843372	844580	1209	chromosome	CDS			CBG23802.1	GI:261246000	dihydrolipoamide succinyltransferase component (E2)	STM0737	STM14_0856	STM474_0760	STMUK_0743	SL0719
		STMMW_07981	cydB		+	849924	851063	1140	chromosome	CDS			CBG23806.1	GI:261246004	cytochrome D ubiquinol oxidase subunit II	STM0741	STM14_0862	STM474_0766	STMUK_0747	SL0723
		STMMW_08021	tolQ		+	852239	852931	693	chromosome	CDS			CBG23810.1	GI:261246008	TolQ protein	STM0745	STM14_0867	STM474_0770	STMUK_0751	SL0727
		STMMW_08031	tolR		+	852935	853363	429	chromosome	CDS			CBG23811.1	GI:261246009	tolR protein	STM0746	STM14_0868	STM474_0771	STMUK_0752	SL0728
		STMMW_08041	tolA		+	853428	854651	1224	chromosome	CDS			CBG23812.1	GI:261246010	TolA protein	STM0747	STM14_0869	STM474_0772	STMUK_0753	SL0729
		STMMW_08051	tolB		+	854775	856067	1293	chromosome	CDS			CBG23813.1	GI:261246011	tolB protein precursor	STM0748	STM14_0870	STM474_0773	STMUK_0754	SL0730
		STMMW_08061	pal		+	856102	856626	525	chromosome	CDS			CBG23814.1	GI:261246012	peptidoglycan-associated lipoprotein precursor	STM0749	STM14_0871	STM474_0774	STMUK_0755	SL0731
		STMMW_08151			+	865147	865998	852	chromosome	CDS			CBG23823.1	GI:261246021	LysR-family transcriptional regulator	STM0763	STM14_0887	STM474_0788	STMUK_0769	SL0740
		STMMW_09681	cydC		-	1027536	1029257	1722	chromosome	CDS			CBG23977.1	GI:261246173	transport ATP-binding protein CydC	STM0956	STM14_1078	STM474_0943	STMUK_0924	SL0894
		STMMW_09691	cydD		-	1029258	1031024	1767	chromosome	CDS			CBG23978.1	GI:261246174	transport ATP-binding protein CydD	STM0957	STM14_1079	STM474_0944	STMUK_0925	SL0895
		STMMW_09721	ftsK		+	1033224	1037366	4143	chromosome	CDS			CBG23981.1	GI:261246177	cell division protein FtsK	STM0960	STM14_1084	STM474_0947	-	SL0898
		STMMW_09731	lolA		+	1037506	1038120	615	chromosome	CDS			CBG23982.1	GI:261246178	outer membrane lipoprotein carrier protein precursor	STM0961	STM14_1085	STM474_0948	STMUK_0928	SL0899
		STMMW_09751	serS		+	1039732	1041024	1293	chromosome	CDS			CBG23984.1	GI:261246180	seryl-tRNA synthetase	STM0963	STM14_1088	STM474_0950	STMUK_0930	SL0901
		STMMW_09911	cmk		+	1060934	1061617	684	chromosome	CDS			CBG24000.1	GI:261246196	cytidylate kinase	STM0980	STM14_1109	STM474_0966	STMUK_0946	SL0917
		STMMW_09921	rpsA		+	1061731	1063404	1674	chromosome	CDS			CBG24001.1	GI:261246197	30S ribosomal protein S1	STM0981	STM14_1110	STM474_0967	STMUK_0947	SL0918
		STMMW_09951	msbA		+	1066375	1068123	1749	chromosome	CDS			CBG24004.1	GI:261246200	probable transport ATP-binding protein MsbA	STM0984	STM14_1113	STM474_0970	STMUK_0950	SL0921
		STMMW_09961	lpxK		+	1068120	1069097	978	chromosome	CDS		2.7.1.130	CBG24005.1	GI:261246201	tetraacyldisaccharide 4'-kinase	STM0985	STM14_1114	STM474_0971	STMUK_0951	SL0922
		STMMW_09981	ycaR		+	1070425	1070607	183	chromosome	CDS			CBG24007.1	GI:261246203	conserved hypothetical protein	STM0987	STM14_1116	STM474_0973	STMUK_0953	SL0924
		STMMW_09991	kdsB		+	1070604	1071350	747	chromosome	CDS			CBG24008.1	GI:261246204	3-deoxy-manno-octulosonate cytidylyltransferase	STM0988	STM14_1117	STM474_0974	STMUK_0954	SL0925
		STMMW_10031	mukF		+	1074142	1075464	1323	chromosome	CDS			CBG24012.1	GI:261246208	killing factor KicB	STM0992	STM14_1122	STM474_0978	STMUK_0958	SL0929
		STMMW_10041	mukE		+	1075445	1076149	705	chromosome	CDS			CBG24013.1	GI:261246209	KicA protein	STM0993	STM14_1123	STM474_0979	STMUK_0959	SL0930
		STMMW_10051	mukB		+	1076149	1080615	4467	chromosome	CDS			CBG24014.1	GI:261246210	cell division protein	STM0994	STM14_1124	STM474_0980	STMUK_0960	SL0931
		STMMW_10111	asnCa	asnS	-	1087419	1088819	1401	chromosome	CDS		6.1.1.22	CBG24020.1	GI:261246216	asparaginyl-tRNA synthetase	STM1000	STM14_1132	STM474_0987	STMUK_0966	SL0937
		STMMW_10231			-	1100990	1101400	411	chromosome	CDS	Prophage BTP2 (Gifsy-2)		CBG24033.1	GI:261246229	probable regulatory protein	STM1012	STM14_1148	STM474_1000	STMUK_0978	SL0950
		STMMW_10801	fabA		-	1154600	1155118	519	chromosome	CDS			CBG24092.1	GI:261246284	D-3-hydroxydecanoyl-(acyl carrier-protein)	STM1067	STM14_1211	STM474_1059	STMUK_1036	SL1007
		STMMW_10971	yccK		-	1170544	1170873	330	chromosome	CDS			CBG24109.1	GI:261246301	hypothetical protein in helD-serT intergenic region	STM1084	STM14_1229	STM474_1076	STMUK_1053	SL1024
		STMMW_11631	htrB		-	1238417	1239337	921	chromosome	CDS			CBG24176.1	GI:261246367	lipid A biosynthesis lauroyl acyltransferase (EC 2.3.1.-) (heat shock protein)	STM1155	STM14_1323	STM474_1150	STMUK_1123	SL1092
		STMMW_11781	mviN		+	1250765	1252339	1575	chromosome	CDS			CBG24190.1	GI:261246381	virulence factor MviN	STM1170	STM14_1340	STM474_1166	STMUK_1138	SL1107
		STMMW_11931	rne		-	1264156	1267359	3204	chromosome	CDS		3.1.4.-	CBG24205.1	GI:261246396	ribonuclease E	STM1185	STM14_1357	STM474_1181	STMUK_1153	SL1122
		STMMW_11941			+	1267495	1267743	249	chromosome	CDS			CBG24206.1	GI:261246397	conserved hypothetical protein	-	-	-	-	-
		STMMW_12021	fabH		+	1273114	1274067	954	chromosome	CDS		2.3.1.41	CBG24214.1	GI:261246405	3-oxoacyl-[acyl-carrier-protein] synthase III	STM1193	STM14_1366	STM474_1190	STMUK_1161	SL1130
		STMMW_12031	fabD		+	1274083	1275012	930	chromosome	CDS			CBG24215.1	GI:261246406	malonyl CoA-acyl carrier protein transacylase	STM1194	STM14_1367	STM474_1191	STMUK_1162	SL1131
		STMMW_12041	fabG		+	1275025	1275759	735	chromosome	CDS			CBG24216.1	GI:261246407	3-oxoacyl-[acyl-carrier protein] reductase	STM1195	STM14_1368	STM474_1192	STMUK_1163	SL1132
		STMMW_12051	acpP		+	1275915	1276151	237	chromosome	CDS			CBG24217.1	GI:261246408	ACP	STM1196	STM14_1369	STM474_1193	STMUK_1164	SL1133
		STMMW_12091	tmk		+	1279426	1280067	642	chromosome	CDS		2.7.4.9	CBG24221.1	GI:261246412	dTMP kinase	STM1200	STM14_1373	STM474_1197	STMUK_1168	SL1137
		STMMW_12101	holB		+	1280064	1281068	1005	chromosome	CDS			CBG24222.1	GI:261246413	DNA polymerase III, delta' subunit	STM1201	STM14_1374	STM474_1198	STMUK_1169	SL1138
		STMMW_12261	ycfU		+	1298370	1299680	1311	chromosome	CDS			CBG24238.1	GI:261246429	ABC transporter integral membrane subunit	STM1217	STM14_1392	STM474_1214	STMUK_1185	SL1154
		STMMW_12271	lolD	ycfV	+	1299673	1300374	702	chromosome	CDS			CBG24239.1	GI:261246430	ABC transporter ATP-binding subunit	STM1218	STM14_1393	STM474_1215	STMUK_1186	SL1155
		STMMW_12281	ycfW		+	1300374	1301618	1245	chromosome	CDS			CBG24240.1	GI:261246431	ABC transporter integral membrane subunit	STM1219	STM14_1394	STM474_1216	STMUK_1187	SL1156
		STMMW_12421	purB		-	1316000	1317370	1371	chromosome	CDS			CBG24254.1	GI:261246444	adenylosuccinate lyase	STM1232	STM14_1410	STM474_1230	STMUK_1200	SL1170
		STMMW_12441	mnmA	trmU	-	1318102	1319208	1107	chromosome	CDS		2.1.1.61	CBG24256.1	GI:261246446	5-methylaminomethyl-2-thiouridylate-methyltrans ferase EC 2.1.1.61	STM1234	STM14_1412	STM474_1232	STMUK_1202	SL1172
		STMMW_12841	yeaO		-	1350950	1351297	348	chromosome	CDS			CBG24296.1	GI:261246486	putative bacteriophage protein	STM1277	STM14_1544	STM474_1280	STMUK_1244	SL1213
		STMMW_12971	gapA		-	1365207	1366202	996	chromosome	CDS			CBG24309.1	GI:261246499	glyceraldehyde 3-phosphate dehydrogenase a	STM1290	STM14_1565	STM474_1294	STMUK_1257	SL1225
		STMMW_13171	nadE		-	1386633	1387460	828	chromosome	CDS			CBG24329.1	GI:261246519	3-dependent NAD+ synthetase EC 6.3.1.5. Probable glutamine-dependent NAD+ synthetase EC 6.3.5.1	STM1310	STM14_1590	STM474_1314	STMUK_1277	SL1245
		STMMW_13321	ydiZ		-	1401217	1401507	291	chromosome	CDS			CBG24344.1	GI:261246534	conserved hypothetical protein	STM1325	STM14_1609	STM474_1330	STMUK_1292	SL1260
		STMMW_13401	thrS		+	1408716	1410644	1929	chromosome	CDS		6.1.1.3	CBG24352.1	GI:261246542	ThrRS	STM1333	STM14_1619	STM474_1337	STMUK_1300	SL1267
		STMMW_13411	infC		+	1410756	1411190	435	chromosome	CDS			CBG24353.1	GI:261246543	Translation initiation factor IF-3. Translation initiation factor IF-3, chloroplast	STM1334	STM14_1620	STM474_1338	STMUK_1301	SL1268
		STMMW_13421	rpl35	rpmI	+	1411286	1411483	198	chromosome	CDS			CBG24354.1	GI:261246544	50S ribosomal protein L35. Chloroplast 50S ribosomal protein L35	STM1335	STM14_1621	STM474_1339	STMUK_1302	SL1269
		STMMW_13431	rpl20	rplT	+	1411534	1411890	357	chromosome	CDS			CBG24355.1	GI:261246545	50S ribosomal subunit protein L20	STM1336	STM14_1622	STM474_1340	STMUK_1303	SL1270
		STMMW_13441	pheS		+	1412192	1413175	984	chromosome	CDS		6.1.1.20	CBG24356.1	GI:261246546	PheRS	STM1337	STM14_1624	STM474_1341	STMUK_1304	SL1271
		STMMW_13451	pheT		+	1413191	1415578	2388	chromosome	CDS		6.1.1.20	CBG24357.1	GI:261246547	PheRS	STM1338	STM14_1625	STM474_1342	STMUK_1305	SL1272
		STMMW_13731	ydiH		+	1446580	1446768	189	chromosome	CDS			CBG24385.1	GI:261246575	conserved hypothetical protein	STM1367	STM14_1661	STM474_1371	STMUK_1333	SL1301
		STMMW_13801	ynhA		+	1453932	1454348	417	chromosome	CDS			CBG24392.1	GI:261246582	conserved hypothetical protein	STM1374	STM14_1668	STM474_1378	STMUK_1340	SL1308
		STMMW_13822	lpp	lppA	-	1455893	1456129	237	chromosome	CDS					major outer membrane lipoprotein	STM1377	STM14_1671	STM474_1381	STMUK_1343	SL1311
		STMMW_13931	orf70		+	1470334	1470546	213	chromosome	CDS			CBG24404.1	GI:261246594	pathogenicity island protein	STM1388	STM14_1682	STM474_1393	STMUK_1354	SL1322
		STMMW_14291	ribE		+	1500066	1500707	642	chromosome	CDS		2.5.1.9	CBG24440.1	GI:261246630	riboflavin synthase alpha chain	STM1426	STM14_1723	STM474_1432	STMUK_1392	SL1358
		STMMW_14331	purR		-	1504434	1505459	1026	chromosome	CDS			CBG24444.1	GI:261246634	purine nucleotide synthesis repressor	STM1430	STM14_1727	STM474_1436	STMUK_1396	SL1362
		STMMW_14332	ynhF		+	1505755	1505844	90	chromosome	CDS	sORF				conserved sORF	-	-	-	-	SL1362A
		STMMW_14371	rnt		-	1508216	1508863	648	chromosome	CDS		3.1.13.-	CBG24448.1	GI:261246638	Exoribonuclease T	STM1434	STM14_1732	STM474_1441	STMUK_1400	SL1366
		STMMW_14461	ydhI		-	1515963	1516199	237	chromosome	CDS			CBG24457.1	GI:261246647	putative membrane protein	STM1443	STM14_1741	STM474_1450	STMUK_1409	SL1375
		STMMW_14471	slyA	rap	+	1516394	1516834	441	chromosome	CDS			CBG24458.1	GI:261246648	Transcriptional regulator	STM1444	STM14_1742	STM474_1451	STMUK_1410	SL1376
		STMMW_14511	pdxH		+	1519218	1519874	657	chromosome	CDS			CBG24462.1	GI:261246652	pyridoxamine 5'-phosphate oxidase	STM1448	STM14_1746	STM474_1455	STMUK_1414	SL1380
		STMMW_14521	tyrS		+	1520001	1521275	1275	chromosome	CDS			CBG24463.1	GI:261246653	tyrosyl-tRNA synthetase	STM1449	STM14_1747	STM474_1456	STMUK_1415	SL1381
		STMMW_14541	gst		-	1522254	1522859	606	chromosome	CDS		2.5.1.18	CBG24465.1	GI:261246655	glutathione S-transferase	STM1451	STM14_1749	STM474_1458	STMUK_1417	SL1383
		STMMW_14621	rnfA		-	1530862	1531443	582	chromosome	CDS			CBG24473.1	GI:261246663	electron transport complex protein RnfA	STM1459	STM14_1758	STM474_1466	STMUK_1425	SL1391
		STMMW_14661	add		-	1534010	1535011	1002	chromosome	CDS		3.5.4.4	CBG24477.1	GI:261246667	Adenosine aminohydrolase	STM1463	STM14_1763	STM474_1470	STMUK_1429	SL1395
		STMMW_14801	pntB		+	1553751	1555139	1389	chromosome	CDS		1.6.1.1	CBG24491.1	GI:261246681	pyridine nucleotide transhydrogenase subunit-beta	STM1480	STM14_1788	STM474_1487	STMUK_1443	SL1410
		STMMW_14861	ynfM		-	1559217	1560470	1254	chromosome	CDS			CBG24497.1	GI:261246687	putative membrane transport protein	STM1486	STM14_1797	STM474_1495	STMUK_1449	SL1416
		STMMW_14941			-	1567775	1568485	711	chromosome	CDS			CBG24505.1	GI:261246695	putative ABC transporter membrane protein	STM1494	STM14_1805	STM474_1504	STMUK_1457	SL1424
		STMMW_15001	ynfD		-	1576063	1576371	309	chromosome	CDS			CBG24511.1	GI:261246701	putative exported protein	STM1500	STM14_1812	STM474_1510	STMUK_1463	SL1430
		STMMW_15011	ynfC		+	1576466	1577185	720	chromosome	CDS			CBG24512.1	GI:261246702	putative exported protein	STM1501	STM14_1813	STM474_1511	STMUK_1464	SL1431
		STMMW_15061	rspB		+	1579989	1581008	1020	chromosome	CDS			CBG24517.1	GI:261246707	starvation sensing protein RspB	STM1506	STM14_1819	STM474_1516	STMUK_1469	SL1436
		STMMW_15081	ydfI		+	1582585	1584051	1467	chromosome	CDS		1.1.1.57	CBG24519.1	GI:261246708	putative D-mannonate oxidoreductase	STM1508	STM14_1822	STM474_1519	STMUK_1472	SL1438
		STMMW_15101	ydfH		-	1584502	1585188	687	chromosome	CDS			CBG24521.1	GI:261246710	putative regulatory protein	STM1510	STM14_1824	STM474_1521	STMUK_1474	SL1440
		STMMW_15241	yneI		+	1597681	1599069	1389	chromosome	CDS			CBG24535.1	GI:261246723	putative oxidoreductase	STM1524	STM14_1842	STM474_1535	STMUK_1489	SL1454
		STMMW_15251	yneH		+	1599142	1600068	927	chromosome	CDS		3.5.1.2	CBG24536.1	GI:261246724	probable glutaminase	STM1525	STM14_1843	STM474_1536	STMUK_1490	SL1455
		STMMW_15261	yneG		+	1600068	1600427	360	chromosome	CDS			CBG24537.1	GI:261246725	conserved hypothetical protein	STM1526	STM14_1844	STM474_1537	STMUK_1491	SL1456
		STMMW_15361	hyaC2		-	1607800	1608543	744	chromosome	CDS			CBG24547.1	GI:261246735	Ni/Fe-hydrogenase 1 b-type cytochrome subunit HyaC2	STM1537	STM14_1855	STM474_1547	STMUK_1502	SL1466
		STMMW_15471			+	1621408	1621738	331	chromosome	CDS					(pseudogene)	STM1548	STM14_1868	STM474_1559	STMUK_1514	SL1477
		STMMW_15481			-	1621740	1622159	420	chromosome	CDS					(pseudogene)
		STMMW_15482			-	1622443	1622652	210	chromosome	CDS			CBG24560.1	GI:261246746	conserved hypothetical protein	-	STM14_1876	-	STMUK_1522	-
		STMMW_15521			+	1627262	1628464	1203	chromosome	CDS			CBG24564.1	GI:261246750	putative aminotransferase	STM1557	STM14_1880	STM474_1569	STMUK_1526	SL1487
		STMMW_15701			+	1650931	1651509	579	chromosome	CDS			CBG24582.1	GI:261246768	putative regulatory protein	STM1575	STM14_1901	STM474_1588	STMUK_1544	SL1506
		STMMW_15771	nhoA		-	1660892	1661737	846	chromosome	CDS		2.3.1.118	CBG24589.1	GI:261246775	N-hydroxyarylamine O-acetyltransferase	STM1582	STM14_1910	STM474_1595	STMUK_1551	SL1513
		STMMW_15861	ydcZ		+	1671377	1671826	450	chromosome	CDS			CBG24598.1	GI:261246784	putative membrane protein	STM1591	STM14_1926	STM474_1604	STMUK_1560	SL1522
		STMMW_15911	ydcX		-	1678779	1679042	264	chromosome	CDS			CBG24603.1	GI:261246789	putative membrane protein	STM1596	STM14_1931	STM474_1609	STMUK_1565	SL1527
		STMMW_16001	ydcN		-	1688196	1688732	537	chromosome	CDS			CBG24612.1	GI:261246798	putative DNA-binding protein	STM1605	STM14_1943	STM474_1617	STMUK_1574	SL1535
		STMMW_16141	aac		+	1699875	1700312	438	chromosome	CDS			CBG24626.1	GI:261246812	aminoglycoside 6'-N-acetyltransferase	STM1619	STM14_1958	STM474_1631	STMUK_1588	SL1549
		STMMW_16181			-	1704219	1705727	1509	chromosome	CDS			CBG24630.1	GI:261246816	putative esterase	STM1623	STM14_1963	STM474_1635	STMUK_1592	SL1553
		STMMW_16201	ydcI		+	1707412	1708335	924	chromosome	CDS			CBG24632.1	GI:261246818	putative LysR-family transcriptional regulatory protein	STM1625	STM14_1965	STM474_1637	STMUK_1594	SL1555
		STMMW_16241	steB		+	1712138	1712539	402	chromosome	CDS			CBG24636.1	GI:261246822	conserved hypothetical protein	STM1629	STM14_1970	-	STMUK_1598	SL1559
		STMMW_16451			+	1734282	1734581	300	chromosome	CDS			CBG24657.1	GI:261246842	conserved hypothetical protein	STM1650	STM14_1994	STM474_1662	STMUK_1619	SL1580
		STMMW_16661			+	1756919	1757771	853	chromosome	CDS				PSEUDO:CBG24678.1	putative transcriptional regulator (Pseudogene)
		STMMW_16761	ycjG		-	1767021	1767986	966	chromosome	CDS			CBG24688.1	GI:261246871	putative mandelate racemase / muconate lactonizing enzyme family protein	STM1681	STM14_2029	STM474_1694	STMUK_1649	SL1611
		STMMW_16781	tyrR		-	1768698	1770239	1542	chromosome	CDS			CBG24690.1	GI:261246873	transcriptional regulatory protein TyrR	STM1683	STM14_2033	STM474_1696	STMUK_1652	SL1613
		STMMW_16861	pspF		+	1775104	1776084	981	chromosome	CDS			CBG24698.1	GI:261246881	psp operon transcriptional activator PspF	STM1691	STM14_2041	STM474_1704	STMUK_1660	SL1621
		STMMW_16871	sapA		+	1776196	1777845	1650	chromosome	CDS			CBG24699.1	GI:261246882	peptide transport periplasmic protein SapA precursor	STM1692	STM14_2042	STM474_1705	STMUK_1661	SL1622
		STMMW_16881	sapB		+	1778013	1778807	795	chromosome	CDS			CBG24700.1	GI:261246883	peptide transport system permease protein SapB	STM1693	STM14_2043	STM474_1706	STMUK_1662	SL1623
		STMMW_16891	sapC		+	1778794	1779684	891	chromosome	CDS			CBG24701.1	GI:261246884	peptide transport system permease protein SapC	STM1694	STM14_2044	STM474_1707	STMUK_1663	SL1624
		STMMW_16901	sapD		+	1779684	1780676	993	chromosome	CDS			CBG24702.1	GI:261246885	peptide transport system ATP-binding protein SapD	STM1695	STM14_2045	STM474_1708	STMUK_1664	SL1625
		STMMW_16911	sapF		+	1780678	1781484	807	chromosome	CDS			CBG24703.1	GI:261246886	peptide transport system ATP-binding protein SapF	STM1696	STM14_2046	STM474_1709	STMUK_1665	SL1626
		STMMW_16921			-	1781500	1782207	708	chromosome	CDS			CBG24704.1	GI:261246887	conserved hypothetical protein	STM1697	STM14_2047	STM474_1710	STMUK_1666	SL1627
		STMMW_16961	fabI		+	1784653	1785441	789	chromosome	CDS			CBG24708.1	GI:261246891	enoyl-[acyl-carrier-protein] reductase (NADH)	STM1700	STM14_2053	STM474_1714	STMUK_1670	SL1631
		STMMW_17031	yciM		-	1794032	1795147	1116	chromosome	CDS			CBG24715.1	GI:261246898	conserved hypothetical protein	STM1708	STM14_2066	STM474_1723	STMUK_1679	SL1640
		STMMW_17041	yciS		-	1795208	1795516	309	chromosome	CDS			CBG24716.1	GI:261246899	putative membrane protein	STM1709	STM14_2067	STM474_1724	STMUK_1680	SL1641
		STMMW_17061	ribA		+	1796626	1797216	591	chromosome	CDS		3.5.4.25	CBG24718.1	GI:261246901	GTP cyclohydrolase II	STM1711	STM14_2069	STM474_1726	STMUK_1682	SL1643
		STMMW_17072	ymiA		-	1800503	1800631	129	chromosome	CDS	sORF				hypothetical protein	-	-	STM474_1729	STMUK_1684	SL1644A
		STMMW_17081	cysB		-	1800924	1801898	975	chromosome	CDS			CBG24720.1	GI:261246903	cys regulon transcriptional activator	STM1713	STM14_2072	STM474_1730	STMUK_1685	SL1645
		STMMW_17101	topA		-	1802309	1804906	2598	chromosome	CDS			CBG24721.1	GI:261246904	DNA topoisomerase I, omega protein I	STM1714	STM14_2075	STM474_1731	STMUK_1686	SL1646
		STMMW_17151	yciL		-	1808321	1809196	876	chromosome	CDS			CBG24726.1	GI:261246909	putative pseudouridine synthase	STM1719	STM14_2082	STM474_1736	STMUK_1691	SL1651
		STMMW_17321	tonB		-	1823777	1824505	729	chromosome	CDS			CBG24743.1	GI:261246926	TonB protein	STM1737	STM14_2100	STM474_1754	STMUK_1709	SL1668
		STMMW_17461	hns	osmZ	+	1839800	1840213	414	chromosome	CDS			CBG24757.1	GI:261246940	DNA-binding protein (histone-like protein Hlp-II)	STM1751	STM14_2116	STM474_1768	STMUK_1724	SL1682
		STMMW_17471	galU		-	1840345	1841253	909	chromosome	CDS			CBG24758.1	GI:261246941	glucose-1-phosphate uridylyltransferase	STM1752	STM14_2118	STM474_1769	STMUK_1725	SL1683
		STMMW_17481	hnr		-	1841456	1842469	1014	chromosome	CDS			CBG24759.1	GI:261246942	putative regulatory protein	STM1753	STM14_2119	STM474_1770	STMUK_1726	SL1684
		STMMW_17641	kdsA		-	1862924	1863778	855	chromosome	CDS		2.5.1.55	CBG24775.1	GI:261246958	2-dehydro-3-deoxyphosphooctonate aldolase	STM1772	STM14_2142	STM474_1789	STMUK_1744	SL1700
		STMMW_17681	prfA		-	1865848	1866930	1083	chromosome	CDS			CBG24779.1	GI:261246962	RF-1	STM1776	STM14_2146	STM474_1793	STMUK_1748	SL1704
		STMMW_17691	hemA		-	1866971	1868227	1257	chromosome	CDS		1.2.1.-	CBG24780.1	GI:261246963	GluTR	STM1777	STM14_2147	STM474_1794	STMUK_1749	SL1705
		STMMW_17701	hemM	lolB	+	1868541	1869164	624	chromosome	CDS			CBG24781.1	GI:261246964	outer membrane lipoprotein	STM1778	STM14_2149	STM474_1796	STMUK_1750	SL1706
		STMMW_17711	ipk		+	1869161	1870012	852	chromosome	CDS		2.7.1.-	CBG24782.1	GI:261246965	4-diphosphocytidyl-2-C-methyl-D-erythritol kinase	STM1779	STM14_2150	STM474_1797	STMUK_1751	SL1707
		STMMW_17721	prs	prsA	+	1870278	1871225	948	chromosome	CDS		2.7.6.1	CBG24783.1	GI:261246966	ribose-phosphate pyrophosphokinase	STM1780	STM14_2153	STM474_1799	STMUK_1752	SL1708
		STMMW_17751	pth		+	1873610	1874218	609	chromosome	CDS		3.1.1.29	CBG24786.1	GI:261246969	PTH	STM1783	STM14_2156	STM474_1802	STMUK_1755	SL1711
		STMMW_18081	minE		+	1906151	1906417	267	chromosome	CDS			CBG24818.1	GI:261247001	Cell division topological specificity factor	STM1816	STM14_2195	STM474_1837	STMUK_1788	SL1744
		STMMW_18121	yeaZ		-	1910994	1911689	696	chromosome	CDS			CBG24822.1	GI:261247005	conserved hypothetical protein	STM1820	STM14_2202	STM474_1842	STMUK_1793	SL1749
		STMMW_18701	msbB	lpxM	-	1967505	1968476	972	chromosome	CDS		2.3.1.-	CBG24879.1	GI:261247060	lipid A acyltransferase	STM1889	STM14_2297	STM474_1921	STMUK_1869	SL1823
		STMMW_18771			+	1974530	1975509	980	chromosome	CDS					conserved hypothetical protein (pseudogene)
		STMMW_18791			-	1975573	1976006	434	chromosome	CDS				PSEUDO:CBG24887.1	conserved hypothetical protein (pseudogene)
		STMMW_18841	aspS		-	1978623	1980395	1773	chromosome	CDS		6.1.1.12	CBG24892.1	GI:261247071	AspRS	STM1901	STM14_2312	STM474_1934	STMUK_1881	SL1836
		STMMW_18921	argS		+	1986109	1987842	1734	chromosome	CDS		6.1.1.19	CBG24900.1	GI:261247079	ArgRS	STM1909	STM14_2322	STM474_1942	STMUK_1889	SL1844
		STMMW_19241	pgsA		-	2019325	2019873	549	chromosome	CDS		2.7.8.5	CBG24933.1	GI:261247110	phosphotidylglycerophosphate synthetase	STM1945	STM14_2363	STM474_1977	STMUK_1924	SL1875
		STMMW_19812	sseK3		+	2066445	2067452	1008	chromosome	CDS	Prophage BTP3 (ST64B)		CBG24991.1	GI:261247167	predicted phage protein	-	STM14_2428	STM474_2032	STMUK_1979	SL1928
		STMMW_20241			+	2098186	2098881	696	chromosome	CDS	Prophage BTP3 (ST64B)		CBG25032.1	GI:261247208	phage encoded transcriptional regulator	-	STM14_2474	STM474_2072	STMUK_2020	SL1967
		STMMW_21861	metG		+	2273397	2275430	2034	chromosome	CDS		6.1.1.10	CBG25194.1	GI:261247369	MetRS	STM2155	STM14_2658	STM474_2242	STMUK_2184	SL2132
		STMMW_22251	folE		-	2314102	2314770	669	chromosome	CDS		3.5.4.16	CBG25232.1	GI:261247407	GTP cyclohydrolase I	STM2193	STM14_2703	STM474_2282	STMUK_2223	SL2170
		STMMW_22551	rplY		+	2350091	2350375	285	chromosome	CDS			CBG25261.1	GI:261247436	50S ribosomal protein L25	STM2224	STM14_2749	STM474_2317	STMUK_2254	SL2201
		STMMW_22572	yejL		+	2352319	2352546	228	chromosome	CDS					hypothetical protein	STM2227	STM14_2753	STM474_2320	STMUK_2257	SL2204
		STMMW_22961	gyrA		-	2397379	2400015	2637	chromosome	CDS		5.99.1.3	CBG25307.1	GI:261247480	DNA gyrase subunit A	STM2272	STM14_2804	STM474_2368	STMUK_2302	SL2241
		STMMW_23011	nrdA		+	2405068	2407353	2286	chromosome	CDS		1.17.4.1	CBG25312.1	GI:261247485	ribonucleoside-diphosphate reductase 1 alpha chain	STM2277	STM14_2812	STM474_2373	STMUK_2307	SL2246
		STMMW_23021	nrdB		+	2407466	2408596	1131	chromosome	CDS		1.17.4.1	CBG25313.1	GI:261247486	ribonucleoside-diphosphate reductase 1 beta chain	STM2278	STM14_2813	STM474_2374	STMUK_2308	SL2247
		STMMW_23781	ubiX		-	2490250	2490819	570	chromosome	CDS			CBG25389.1	GI:261247562	putative decarboxylase	STM2356	STM14_2903	STM474_2454	STMUK_2386	SL2325
		STMMW_23871	folC		-	2501022	2502290	1269	chromosome	CDS		6.3.2.17	CBG25398.1	GI:261247571	folylpolyglutamate synthase	STM2365	STM14_2913	STM474_2464	STMUK_2395	SL2334
		STMMW_23881	accD		-	2502358	2503272	915	chromosome	CDS		6.4.1.2	CBG25399.1	GI:261247572	acetyl-CoA carboxylase beta subunit	STM2366	STM14_2914	STM474_2465	STMUK_2396	SL2335
		STMMW_24261			-	2541253	2541399	147	chromosome	CDS			CBG25435.1	GI:261247608	conserved hypothetical protein	-	STM14_2955	STM474_2503	-	-
		STMMW_24371	gltX		-	2553831	2555246	1416	chromosome	CDS		6.1.1.17	CBG25446.1	GI:261247619	GluRS	STM2415	STM14_2969	STM474_2516	STMUK_2446	SL2381
		STMMW_24382			-	2556998	2557156	159	chromosome	CDS					hypothetical protein	-	STM14_2975	STM474_2522	STMUK_2452	SL2383
		STMMW_24461	lig	ligA	-	2562669	2564684	2016	chromosome	CDS		6.5.1.2	CBG25454.1	GI:261247627	DNA ligase	STM2427	STM14_2982	STM474_2529	STMUK_2459	SL2390
		STMMW_24471	zipA		-	2564756	2565793	1038	chromosome	CDS			CBG25455.1	GI:261247628	Cell division protein zipA homolog	STM2428	STM14_2983	STM474_2530	STMUK_2460	SL2391
		STMMW_24511	ptsI		+	2568560	2570287	1728	chromosome	CDS		2.7.3.9	CBG25459.1	GI:261247632	phosphoenolpyruvate-protein phosphotransferase (ec 2.7.3.9) (phosphotransferase system, enzyme i)	STM2432	STM14_2990	STM474_2535	STMUK_2464	SL2395
		STMMW_24521	crr		+	2570328	2570837	510	chromosome	CDS			CBG25460.1	GI:261247633	PTS system, glucose-specific IIA component	STM2433	STM14_2991	STM474_2536	STMUK_2465	SL2396
		STMMW_25021	dapE		+	2621364	2622491	1128	chromosome	CDS			CBG25510.1	GI:261247683	succinyl-diaminopimelate desuccinylase	STM2483	STM14_3046	STM474_2586	STMUK_2515	SL2446
		STMMW_25071	dapA		-	2627713	2628591	879	chromosome	CDS		4.2.1.52	CBG25515.1	GI:261247688	DHDPS	STM2489	STM14_3052	STM474_2592	STMUK_2521	SL2452
		STMMW_25211			-	2645276	2645413	138	chromosome	CDS			CBG25529.1	GI:261247702	conserved hypothetical protein	STM2504	STM14_3069	-	STMUK_2536	-
		STMMW_25271	guaA		-	2647186	2648763	1578	chromosome	CDS		6.3.5.2	CBG25534.1	GI:261247707	GMP synthase (glutamine-hydrolyzing)	STM2510	STM14_3075	STM474_2611	STMUK_2542	SL2471
		STMMW_25361	engA		-	2675838	2677310	1473	chromosome	CDS			CBG25543.1	GI:261247715	GTP-binding protein engA	STM2519	STM14_3089	STM474_2621	STMUK_2551	SL2481
		STMMW_25391	hisS		-	2679252	2680526	1275	chromosome	CDS		6.1.1.21	CBG25546.1	GI:261247718	HisRS	STM2522	STM14_3093	STM474_2624	STMUK_2554	SL2484
		STMMW_25401	gcpE	ispG	-	2680637	2681755	1119	chromosome	CDS		1.17.7.1	CBG25547.1	GI:261247719	4-hydroxy-3-methylbut-2-en-1-yl diphosphate synthase	STM2523	STM14_3094	STM474_2625	STMUK_2555	SL2485
		STMMW_25551	fdx		-	2702241	2702576	336	chromosome	CDS			CBG25562.1	GI:261247734	ferredoxin	STM2538	STM14_3113	STM474_2642	STMUK_2570	SL2500
		STMMW_25561	hscA		-	2702578	2704428	1851	chromosome	CDS			CBG25563.1	GI:261247735	Hsc66. Chaperone protein hscA homolog	STM2539	STM14_3114	STM474_2643	STMUK_2571	SL2501
		STMMW_25571	hscB		-	2704441	2704956	516	chromosome	CDS			CBG25564.1	GI:261247736	chaperone protein HscB	STM2540	STM14_3115	STM474_2644	STMUK_2572	SL2502
		STMMW_25591	nifU		-	2705504	2705890	387	chromosome	CDS			CBG25566.1	GI:261247738	NifU-like protein	STM2542	STM14_3117	STM474_2646	STMUK_2574	SL2504
		STMMW_25601	iscS	nifS	-	2705918	2707132	1215	chromosome	CDS		2.8.1.7	CBG25567.1	GI:261247739	cysteine desulfurase	STM2543	STM14_3118	STM474_2647	STMUK_2575	SL2505
		STMMW_25631	suhB		+	2708817	2709620	804	chromosome	CDS			CBG25570.1	GI:261247742	extragenic suppressor protein SuhB	STM2546	STM14_3124	STM474_2650	STMUK_2578	SL2508
		STMMW_25841	yfhC		-	2738374	2738925	552	chromosome	CDS			CBG25591.1	GI:261247763	conserved hypothetical protein	STM2568	STM14_3148	STM474_2673	STMUK_2600	SL2530
		STMMW_25931	acpS		-	2746444	2746824	381	chromosome	CDS		2.7.8.7	CBG25600.1	GI:261247772	4'-phosphopantetheinyl transferase acpS	STM2577	STM14_3157	STM474_2682	STMUK_2609	SL2539
		STMMW_25941	pdxJ		-	2746824	2747555	732	chromosome	CDS			CBG25601.1	GI:261247773	PNP synthase	STM2578	STM14_3158	STM474_2683	STMUK_2610	SL2540
		STMMW_25961	era		-	2748307	2749212	906	chromosome	CDS			CBG25603.1	GI:261247775	GTP-binding protein	STM2580	STM14_3160	STM474_2685	STMUK_2612	SL2542
		STMMW_25971	rnc		-	2749209	2749889	681	chromosome	CDS		3.1.26.3	CBG25604.1	GI:261247776	RNase III	STM2581	STM14_3161	STM474_2686	STMUK_2613	SL2543
		STMMW_25981	lepB		-	2750163	2751137	975	chromosome	CDS		3.4.21.89	CBG25605.1	GI:261247777	signal peptidase I	STM2582	STM14_3162	STM474_2687	STMUK_2614	SL2544
		STMMW_26461			+	2794165	2794560	396	chromosome	CDS	Prophage BTP4 (Gifsy-1)		CBG25652.1	GI:261247824	putative prophage protein	-	STM14_3217	-	-	-
		STMMW_26481			+	2795451	2795837	387	chromosome	CDS	Prophage BTP4 (Gifsy-1)		CBG25654.1	GI:261247826	putative prophage protein	-	STM14_3219	-	-	-
		STMMW_26601	rpoE		-	2806086	2806661	576	chromosome	CDS			CBG25667.1	GI:261247838	RNA polymerase sigma-E factor (sigma-24)	STM2640	STM14_3234	STM474_2753	STMUK_2676	SL2604
		STMMW_26721	pssA		+	2819313	2820668	1356	chromosome	CDS		2.7.8.8	CBG25679.1	GI:261247850	CDP-diacylglycerol-serine O-phosphatidyltransferase	STM2652	STM14_3250	STM474_2765	STMUK_2688	SL2616
		STMMW_26791	yfiO	ecfD	+	2833317	2834054	738	chromosome	CDS			CBG25686.1	GI:261247857	putative lipoprotein	STM2663	STM14_3264	STM474_2776	STMUK_2699	SL2623
		STMMW_26871	rpl19	rplS	-	2841531	2841878	348	chromosome	CDS			CBG25694.1	GI:261247865	50S ribosomal subunit protein L19	STM2673	STM14_3276	STM474_2797	STMUK_2708	SL2646
		STMMW_26881	trmD		-	2841919	2842686	768	chromosome	CDS		2.1.1.31	CBG25695.1	GI:261247866	Guanine-N1--methyltransferase EC 2.1.1.31	STM2674	STM14_3277	STM474_2798	STMUK_2709	SL2647
		STMMW_26891	rimM		-	2842731	2843279	549	chromosome	CDS			CBG25696.1	GI:261247867	16S rRNA processing protein	STM2675	STM14_3278	STM474_2799	STMUK_2710	SL2648
		STMMW_26901	rps16	rpsP	-	2843298	2843546	249	chromosome	CDS			CBG25697.1	GI:261247868	30S ribosomal subunit protein S16	STM2676	STM14_3279	STM474_2800	STMUK_2711	SL2649
		STMMW_26911	ffh		-	2843860	2845221	1362	chromosome	CDS			CBG25698.1	GI:261247869	signal recognition particle protein	STM2677	STM14_3281	STM474_2801	STMUK_2712	SL2650
		STMMW_26951	grpE		-	2848246	2848836	591	chromosome	CDS			CBG25702.1	GI:261247872	heat shock protein GrpE (heat shock protein b25.3) (hsp24)	STM2681	STM14_3286	STM474_2805	STMUK_2716	SL2654
		STMMW_26971	ppnK	yfjB	+	2848959	2849837	879	chromosome	CDS		2.7.1.23	CBG25703.1	GI:261247873	conserved hypothetical protein	STM2683	STM14_3288	STM474_2806	STMUK_2718	SL2655
		STMMW_27011	yfjG		-	2852520	2852972	453	chromosome	CDS			CBG25707.1	GI:261247877	conserved hypothetical protein	STM2687	STM14_3293	STM474_2810	STMUK_2722	SL2659
		STMMW_27881	csrA		-	2963938	2964123	186	chromosome	CDS			CBG25795.1	GI:261247962	Carbon storage regulator homolog	STM2826	STM14_3412	STM474_2964	STMUK_2815	SL2806
		STMMW_27891	alaS		-	2964358	2966988	2631	chromosome	CDS		6.1.1.7	CBG25796.1	GI:261247963	AlaRS	STM2827	STM14_3413	STM474_2965	STMUK_2816	SL2807
		STMMW_28921	ispF		-	3063256	3063735	480	chromosome	CDS		4.6.1.12	CBG25899.1	GI:261248065	2-C-methyl-D-erythritol 2,4-cyclodiphosphate synthase	STM2929	STM14_3532	STM474_3069	STMUK_2918	SL2908
		STMMW_28931	ispD		-	3063735	3064445	711	chromosome	CDS		2.7.7.60	CBG25900.1	GI:261248066	2-C-methyl-D-erythritol 4-phosphate cytidylyltransferase	STM2930	STM14_3533	STM474_3070	STMUK_2919	SL2909
		STMMW_28941	ftsB	ygbQ	-	3064464	3064775	312	chromosome	CDS			CBG25901.1	GI:261248067	Cell division protein ftsB homolog	STM2931	STM14_3534	STM474_3071	STMUK_2920	SL2910
		STMMW_29151	eno		-	3089377	3090675	1299	chromosome	CDS		4.2.1.11	CBG25922.1	GI:261248087	2-phospho-D-glycerate hydro-lyase	STM2952	STM14_3557	STM474_3096	STMUK_2941	SL2931
		STMMW_29161	pyrG		-	3090758	3092395	1638	chromosome	CDS		6.3.4.2	CBG25923.1	GI:261248088	CTP synthase	STM2953	STM14_3558	STM474_3097	STMUK_2942	SL2932
		STMMW_29551	recB		-	3138120	3141665	3546	chromosome	CDS			CBG25963.1	GI:261248128	exonuclease V subunit	STM2994	STM14_3609	STM474_3140	STMUK_2982	SL2972
		STMMW_29571	recC		-	3144724	3148095	3372	chromosome	CDS			CBG25965.1	GI:261248130	exonuclease V subunit	STM2996	STM14_3611	STM474_3142	STMUK_2984	SL2974
		STMMW_29621	thyA		-	3150029	3150823	795	chromosome	CDS		2.1.1.45	CBG25970.1	GI:261248135	TS	STM3001	STM14_3617	STM474_3147	STMUK_2989	SL2979
		STMMW_29631	lgt		-	3150830	3151705	876	chromosome	CDS		2.4.99.-	CBG25971.1	GI:261248136	prolipoprotein diacylglyceryl transferase	STM3002	STM14_3618	STM474_3148	STMUK_2990	SL2980
		STMMW_30001	lysS		-	3190480	3191997	1518	chromosome	CDS		6.1.1.6	CBG26008.1	GI:261248172	LysRS	STM3040	STM14_3672	STM474_3187	STMUK_3028	SL3016
		STMMW_30011	prfB		-	3192007	3192888	882	chromosome	CDS			CBG26009.1	GI:261248173	peptide chain release factor 2 (RF-2)	STM3041	STM14_3673	STM474_3188	STMUK_3029	SL3017
		STMMW_30081	ygfZ		+	3198179	3199159	981	chromosome	CDS			CBG26016.1	GI:261248180	conserved hypothetical protein	STM3048	STM14_3681	STM474_3195	STMUK_3036	SL3024
		STMMW_30171	ubiH	visB	-	3209726	3210904	1179	chromosome	CDS		1.14.13.-	CBG26025.1	GI:261248189	2-octaprenyl-6-methoxyphenol hydroxylase	STM3057	STM14_3694	STM474_3204	STMUK_3045	SL3033
		STMMW_30231	rpiA		-	3216038	3216697	660	chromosome	CDS		5.3.1.6	CBG26031.1	GI:261248195	PRI	STM3063	STM14_3701	STM474_3210	STMUK_3051	SL3039
		STMMW_30291	fba		-	3220772	3221851	1080	chromosome	CDS			CBG26037.1	GI:261248201	fructose 1,6-bisphosphate aldolase	STM3068	STM14_3708	STM474_3215	STMUK_3056	SL3044
		STMMW_30301	pgk		-	3221953	3223116	1164	chromosome	CDS		2.7.2.3	CBG26038.1	GI:261248202	phosphoglycerate kinase	STM3069	STM14_3709	STM474_3216	STMUK_3057	SL3045
		STMMW_30511	metK		+	3242935	3244089	1155	chromosome	CDS		2.5.1.6	CBG26058.1	GI:261248221	AdoMet synthetase	STM3090	STM14_3733	STM474_3238	STMUK_3078	SL3065
		STMMW_30581	yqgF		+	3249908	3250324	417	chromosome	CDS		3.1.-.-	CBG26065.1	GI:261248228	conserved hypothetical protein	STM3097	STM14_3741	STM474_3245	STMUK_3085	SL3072
		STMMW_31272			-	3319785	3319979	195	chromosome	CDS					hypothetical protein	-	STM14_3838	STM474_3320	STMUK_3156	-
		STMMW_31331	plsC		-	3327197	3327934	738	chromosome	CDS			CBG26140.1	GI:261248303	1-acyl-glycerol-3-phosphate acyltransferase	STM3173	STM14_3845	STM474_3326	STMUK_3162	SL3147
		STMMW_31341	parC		-	3328191	3330449	2259	chromosome	CDS			CBG26141.1	GI:261248304	topoisomerase IV subunit A	STM3174	STM14_3846	STM474_3327	STMUK_3163	SL3148
		STMMW_31411	parE		-	3335206	3337098	1893	chromosome	CDS			CBG26148.1	GI:261248311	topoisomerase IV subunit B	STM3181	STM14_3854	STM474_3335	STMUK_3170	SL3155
		STMMW_31561	ribB		-	3349096	3349749	654	chromosome	CDS			CBG26162.1	GI:261248325	3,4-dihydroxy-2-butanone 4-phosphate synthase	STM3195	STM14_3869	STM474_3349	STMUK_3184	SL3168
		STMMW_31611	rfaE	waaE	-	3353805	3355238	1434	chromosome	CDS		2.7.-.-	CBG26167.1	GI:261248330	ADP-heptose synthase	STM3200	STM14_3876	STM474_3354	STMUK_3189	SL3173
		STMMW_31651	cca		+	3360467	3361708	1242	chromosome	CDS		2.7.7.72	CBG26171.1	GI:261248334	tRNA nucleotidyltransferase	STM3204	STM14_3880	STM474_3358	STMUK_3193	SL3177
		STMMW_31671	folB		-	3362732	3363094	363	chromosome	CDS		4.1.2.25	CBG26173.1	GI:261248336	dihydroneopterin aldolase	STM3206	STM14_3882	STM474_3360	STMUK_3195	SL3179
		STMMW_31691	gcp		-	3364060	3365073	1014	chromosome	CDS			CBG26175.1	GI:261248338	possible glycoprotease	STM3208	STM14_3885	STM474_3362	STMUK_3197	SL3182
		STMMW_31701	rpsU		+	3365301	3365516	216	chromosome	CDS			CBG26176.1	GI:261248339	30S ribosomal subunit protein S21	STM3209	STM14_3886	STM474_3363	STMUK_3198	SL3183
		STMMW_31711	dnaG		+	3365752	3367497	1746	chromosome	CDS			CBG26177.1	GI:261248340	DNA primase	STM3210	STM14_3887	STM474_3364	STMUK_3199	SL3184
		STMMW_31721	rpoD		+	3367512	3369494	1983	chromosome	CDS			CBG26178.1	GI:261248341	RNA polymerase sigma-70 factor	STM3211	STM14_3888	STM474_3365	STMUK_3200	SL3185
		STMMW_32121			+	3399766	3400347	582	chromosome	CDS	Prophage BTP5		CBG26216.1	GI:261248379	repressor protein	-	-	-	-	-
		STMMW_32461			+	3437231	3437617	387	chromosome	CDS			CBG26249.1	GI:261248412	conserved hypothetical protein	-	-	-	-	-
		STMMW_32861	infB		-	3476036	3478714	2679	chromosome	CDS			CBG26289.1	GI:261248452	protein chain initiation factor 2	STM3286	STM14_3969	STM474_3444	STMUK_3270	SL3259
		STMMW_32871	nusA		-	3478739	3480241	1503	chromosome	CDS			CBG26290.1	GI:261248453	L factor	STM3287	STM14_3970	STM474_3445	STMUK_3271	SL3260
		STMMW_32881	yhbC		-	3480269	3480691	423	chromosome	CDS			CBG26291.1	GI:261248454	conserved hypothetical protein	STM3288	STM14_3971	STM474_3446	STMUK_3272	SL3261
		STMMW_32921	glmM	mrsA	-	3484833	3486170	1338	chromosome	CDS			CBG26295.1	GI:261248458	PGM/PMM-family protein	STM3294	STM14_3977	STM474_3452	STMUK_3278	SL3265
		STMMW_32951	ftsH	hflB	-	3487827	3489761	1935	chromosome	CDS			CBG26298.1	GI:261248461	cell division protein	STM3296	STM14_3981	STM474_3455	STMUK_3281	SL3268
		STMMW_32961	ftsJ	rrmJ	-	3489865	3490491	627	chromosome	CDS			CBG26299.1	GI:261248462	cell division protein	STM3297	STM14_3982	STM474_3456	STMUK_3282	SL3269
		STMMW_33001	obgE	yhbZ	-	3493356	3494528	1173	chromosome	CDS			CBG26303.1	GI:261248466	probable GTP-binding protein	STM3301	STM14_3988	STM474_3461	STMUK_3287	SL3273
		STMMW_33021	rpmA		-	3495639	3495896	258	chromosome	CDS			CBG26305.1	GI:261248468	50S ribosomal subunit protein L27	STM3303	STM14_3990	STM474_3463	STMUK_3289	SL3275
		STMMW_33031	rplU		-	3495916	3496227	312	chromosome	CDS			CBG26306.1	GI:261248469	50S ribosomal subunit protein L21	STM3304	STM14_3991	STM474_3464	STMUK_3290	SL3276
		STMMW_33041	ispB		+	3496485	3497456	972	chromosome	CDS			CBG26307.1	GI:261248470	octaprenyl-diphosphate synthase	STM3305	STM14_3992	STM474_3465	STMUK_3291	SL3277
		STMMW_33061	murA		-	3498033	3499292	1260	chromosome	CDS			CBG26309.1	GI:261248472	UDP-N-acetylglucosamine 1-carboxyvinyltransferase	STM3307	STM14_3994	STM474_3467	STMUK_3293	SL3279
		STMMW_33161	yrbK		+	3505670	3506245	576	chromosome	CDS			CBG26319.1	GI:261248482	possible exported protein	STM3317	STM14_4005	STM474_3477	STMUK_3303	SL3289
		STMMW_33171	yhbN		+	3506214	3506768	555	chromosome	CDS			CBG26320.1	GI:261248483	putative exported protein	STM3318	STM14_4006	STM474_3478	STMUK_3304	SL3290
		STMMW_33181	yhbG		+	3506775	3507500	726	chromosome	CDS			CBG26321.1	GI:261248484	probable ABC transport protein, ATP-binding component	STM3319	STM14_4007	STM474_3479	STMUK_3305	SL3291
		STMMW_33191	rpoN		+	3507548	3508981	1434	chromosome	CDS			CBG26322.1	GI:261248485	RNA polymerase sigma-54 factor (sigma-N)	STM3320	STM14_4008	STM474_3480	STMUK_3306	SL3292
		STMMW_33431	rpsI		-	3535544	3535936	393	chromosome	CDS			CBG26346.1	GI:261248509	30S ribosomal subunit protein S9	STM3344	STM14_4036	STM474_3504	STMUK_3330	SL3316
		STMMW_33441	rplM		-	3535952	3536380	429	chromosome	CDS			CBG26347.1	GI:261248510	50S ribosomal subunit protein L13	STM3345	STM14_4037	STM474_3505	STMUK_3331	SL3317
		STMMW_33711	mreC		-	3565540	3566592	1053	chromosome	CDS			CBG26374.1	GI:261248536	rod shape-determining protein	STM3373	STM14_4067	STM474_3534	STMUK_3359	SL3345
		STMMW_33721	mreB		-	3566657	3567700	1044	chromosome	CDS			CBG26375.1	GI:261248537	rod shape-determining protein	STM3374	STM14_4068	STM474_3535	STMUK_3360	SL3346
		STMMW_33771	accB		+	3573236	3573706	471	chromosome	CDS			CBG26380.1	GI:261248542	acetyl-CoA carboxylase, biotin carboxyl carrier protein	STM3379	STM14_4076	STM474_3541	STMUK_3365	SL3352
		STMMW_33781	accC		+	3573717	3575066	1350	chromosome	CDS			CBG26381.1	GI:261248543	biotin carboxylase	STM3380	STM14_4077	STM474_3542	STMUK_3366	SL3353
		STMMW_33951	yrdC		-	3597189	3597761	573	chromosome	CDS			CBG26397.1	GI:261248559	conserved hypothetical protein	STM3402	STM14_4105	STM474_3567	STMUK_3388	SL3369
		STMMW_33991	def		+	3600036	3600545	510	chromosome	CDS		3.5.1.31	CBG26401.1	GI:261248563	polypeptide deformylase	STM3406	STM14_4109	STM474_3571	STMUK_3392	SL3373
		STMMW_34001	fmt		+	3600561	3601508	948	chromosome	CDS		2.1.2.9	CBG26402.1	GI:261248564	methionyl-tRNA formyltransferase	STM3407	STM14_4110	STM474_3572	STMUK_3393	SL3374
		STMMW_34071	rplQ		-	3605977	3606360	384	chromosome	CDS			CBG26409.1	GI:261248571	50S ribosomal subunit protein L17	STM3414	STM14_4117	STM474_3579	STMUK_3400	SL3381
		STMMW_34081	pez	rpoA	-	3606401	3607390	990	chromosome	CDS		2.7.7.6	CBG26410.1	GI:261248572	DNA-directed RNA polymerase alpha chain	STM3415	STM14_4118	STM474_3580	STMUK_3401	SL3382
		STMMW_34091	rpsD		-	3607416	3608036	621	chromosome	CDS			CBG26411.1	GI:261248573	30S ribosomal subunit protein S4	STM3416	STM14_4119	STM474_3581	STMUK_3402	SL3383
		STMMW_34101	rpsK		-	3608070	3608402	333	chromosome	CDS			CBG26412.1	GI:261248574	30S ribosomal subunit protein S11	STM3417	STM14_4120	STM474_3582	STMUK_3403	SL3384
		STMMW_34111	rpsM		-	3608476	3608832	357	chromosome	CDS			CBG26413.1	GI:261248575	30S ribosomal subunit protein S13	STM3418	STM14_4121	STM474_3583	STMUK_3404	SL3385
		STMMW_34121	rpmJb		-	3608979	3609095	117	chromosome	CDS			CBG26414.1	GI:261248576	50S ribosomal subunit protein L36	STM3419	STM14_4122	STM474_3584	STMUK_3405	SL3386
		STMMW_34131	prlA	secY	-	3609127	3610458	1332	chromosome	CDS			CBG26415.1	GI:261248577	preprotein translocase subunit	STM3420	STM14_4123	STM474_3585	STMUK_3406	SL3387
		STMMW_34141	rplO		-	3610466	3610900	435	chromosome	CDS			CBG26416.1	GI:261248578	50S ribosomal subunit protein L15	STM3421	STM14_4124	STM474_3586	STMUK_3407	SL3388
		STMMW_34151	rpmD		-	3610904	3611083	180	chromosome	CDS			CBG26417.1	GI:261248579	50S ribosomal subunit protein L30	STM3422	STM14_4125	STM474_3587	STMUK_3408	SL3389
		STMMW_34161	rpsE		-	3611087	3611590	504	chromosome	CDS			CBG26418.1	GI:261248580	30S ribosomal subunit protein S5	STM3423	STM14_4126	STM474_3588	STMUK_3409	SL3390
		STMMW_34171	rl18	rplR	-	3611605	3611958	354	chromosome	CDS			CBG26419.1	GI:261248581	50S ribosomal subunit protein L18	STM3424	STM14_4127	STM474_3589	STMUK_3410	SL3391
		STMMW_34181	rplF		-	3611968	3612501	534	chromosome	CDS			CBG26420.1	GI:261248582	50S ribosomal subunit protein L6	STM3425	STM14_4128	STM474_3590	STMUK_3411	SL3392
		STMMW_34191	rpsH		-	3612514	3612906	393	chromosome	CDS			CBG26421.1	GI:261248583	30S ribosomal subunit protein S8	STM3426	STM14_4129	STM474_3591	STMUK_3412	SL3393
		STMMW_34201	rpsN		-	3612940	3613245	306	chromosome	CDS			CBG26422.1	GI:261248584	30S ribosomal subunit protein S14	STM3427	STM14_4130	STM474_3592	STMUK_3413	SL3394
		STMMW_34211	rplE		-	3613260	3613799	540	chromosome	CDS			CBG26423.1	GI:261248585	50S ribosomal subunit protein L5	STM3428	STM14_4131	STM474_3593	STMUK_3414	SL3395
		STMMW_34221	rplX		-	3613814	3614128	315	chromosome	CDS			CBG26424.1	GI:261248586	50S ribosomal subunit protein L24	STM3429	STM14_4132	STM474_3594	STMUK_3415	SL3396
		STMMW_34231	rplN		-	3614139	3614510	372	chromosome	CDS			CBG26425.1	GI:261248587	50S ribosomal subunit protein L14	STM3430	STM14_4133	STM474_3595	STMUK_3416	SL3397
		STMMW_34241	rpsQ		-	3614674	3614928	255	chromosome	CDS			CBG26426.1	GI:261248588	30S ribosomal subunit protein S17	STM3431	STM14_4134	STM474_3596	STMUK_3417	SL3398
		STMMW_34242	rpmC		-	3614928	3615119	192	chromosome	CDS					LSU ribosomal protein L29p (L35e)	STM3432	STM14_4135	STM474_3597	STMUK_3418	SL3399
		STMMW_34251	rplP		-	3615119	3615529	411	chromosome	CDS			CBG26427.1	GI:261248589	50S ribosomal subunit protein L16	STM3433	STM14_4136	STM474_3598	STMUK_3419	SL3400
		STMMW_34261	rpsC		-	3615542	3616243	702	chromosome	CDS			CBG26428.1	GI:261248590	30S ribosomal subunit protein S3	STM3434	STM14_4137	STM474_3599	STMUK_3420	SL3401
		STMMW_34271	rplV		-	3616261	3616593	333	chromosome	CDS			CBG26429.1	GI:261248591	50S ribosomal protein L22	STM3435	STM14_4138	STM474_3600	STMUK_3421	SL3402
		STMMW_34281	rpsS		-	3616608	3616886	279	chromosome	CDS			CBG26430.1	GI:261248592	30S ribosomal subunit protein S19	STM3436	STM14_4139	STM474_3601	STMUK_3422	SL3403
		STMMW_34291	rplB		-	3616903	3617724	822	chromosome	CDS			CBG26431.1	GI:261248593	50S ribosomal subunit protein L2	STM3437	STM14_4140	STM474_3602	STMUK_3423	SL3404
		STMMW_34301	rplW		-	3617742	3618044	303	chromosome	CDS			CBG26432.1	GI:261248594	50S ribosomal subunit protein L23	STM3438	STM14_4141	STM474_3603	STMUK_3424	SL3405
		STMMW_34311	rplD		-	3618041	3618646	606	chromosome	CDS			CBG26433.1	GI:261248595	50S ribosomal subunit protein L4	STM3439	STM14_4142	STM474_3604	STMUK_3425	SL3406
		STMMW_34321	rplC		-	3618657	3619286	630	chromosome	CDS			CBG26434.1	GI:261248596	50S ribosomal subunit protein L3	STM3440	STM14_4143	STM474_3605	STMUK_3426	SL3407
		STMMW_34331	rpsJ		-	3619319	3619630	312	chromosome	CDS			CBG26435.1	GI:261248597	30S ribosomal subunit protein S10	STM3441	STM14_4144	STM474_3606	STMUK_3427	SL3408
		STMMW_34381	fusA		-	3622658	3624772	2115	chromosome	CDS			CBG26440.1	GI:261248602	elongation factor G	STM3446	STM14_4150	STM474_3612	STMUK_3432	SL3413
		STMMW_34391	rpsG		-	3624869	3625339	471	chromosome	CDS			CBG26441.1	GI:261248603	30S ribosomal subunit protein S7	STM3447	STM14_4151	STM474_3613	STMUK_3433	SL3414
		STMMW_34401	rpsL		-	3625435	3625809	375	chromosome	CDS			CBG26442.1	GI:261248604	30S ribosomal subunit protein S12	STM3448	STM14_4152	STM474_3614	STMUK_3434	SL3415
		STMMW_34431	yheN		-	3626586	3626972	387	chromosome	CDS			CBG26445.1	GI:261248607	conserved hypothetical protein	STM3451	STM14_4155	STM474_3617	STMUK_3437	SL3418
		STMMW_34851	igaA	yrfF	+	3673393	3675390	1998	chromosome	CDS			CBG26488.1	GI:261248650	putative membrane protein	STM3495	STM14_4208	STM474_3662	STMUK_3481	SL3462
		STMMW_35281	asd		-	3731503	3732609	1107	chromosome	CDS		1.2.1.11	CBG26531.1	GI:261248693	aspartate-semialdehyde dehydrogenase	STM3539	STM14_4260	STM474_3706	STMUK_3524	SL3506
		STMMW_35571	rpoH		-	3758802	3759656	855	chromosome	CDS			CBG26559.1	GI:261248721	RNA polymerase sigma-32 factor	STM3568	STM14_4295	STM474_3735	STMUK_3553	SL3533
		STMMW_35581	ftsX		-	3759902	3760957	1056	chromosome	CDS			CBG26560.1	GI:261248722	cell division protein	STM3569	STM14_4297	STM474_3736	STMUK_3554	SL3534
		STMMW_35591	ftsE		-	3760950	3761618	669	chromosome	CDS			CBG26561.1	GI:261248723	cell division ATP-binding protein FtsE	STM3570	STM14_4298	STM474_3737	STMUK_3555	SL3535
		STMMW_35601	ftsY		-	3761621	3763096	1476	chromosome	CDS			CBG26562.1	GI:261248724	cell division protein	STM3571	STM14_4299	STM474_3738	STMUK_3556	SL3536
		STMMW_36451	glyQ		-	3864728	3865639	912	chromosome	CDS		6.1.1.14	CBG26658.1	GI:261248805	glycine-tRNA synthetase, alpha subunit	STM3656	STM14_4407	STM474_3828	STMUK_3642	SL3621
		STMMW_36881	gpsA		-	3917896	3918915	1020	chromosome	CDS		1.1.1.8	CBG26701.1	GI:261248848	glycerol-3-phosphate dehydrogenase	STM3700	STM14_4460	STM474_3873	STMUK_3686	SL3666
		STMMW_36891	secB		-	3918915	3919382	468	chromosome	CDS			CBG26702.1	GI:261248849	protein-export protein SecB	STM3701	STM14_4461	STM474_3874	STMUK_3687	SL3667
		STMMW_36991	rfaD	gmhD	+	3928195	3929127	933	chromosome	CDS		5.1.3.20	CBG26712.1	GI:261248858	ADP-L-Glycero-D-mannoheptose-6-epimerase	STM3710	STM14_4471	STM474_3883	STMUK_3696	SL3676
		STMMW_37001	rfaF	waaF	+	3929130	3930176	1047	chromosome	CDS			CBG26713.1	GI:261248859	ADP-heptose-LPS heptosyltransferase II	STM3711	STM14_4472	STM474_3884	STMUK_3697	SL3677
		STMMW_37131	kdtA	waaA	+	3942283	3943494	1212	chromosome	CDS			CBG26726.1	GI:261248872	3-deoxy-D-manno-octulosonic-acid transferase	STM3724	STM14_4486	STM474_3897	STMUK_3710	SL3690
		STMMW_37141	coaD	kdtB	+	3943503	3943982	480	chromosome	CDS		2.7.7.3	CBG26727.1	GI:261248873	phosphopantetheine adenylyltransferase	STM3725	STM14_4487	STM474_3898	STMUK_3711	SL3691
		STMMW_37161	rpmG		-	3944917	3945084	168	chromosome	CDS			CBG26729.1	GI:261248875	50S ribosomal subunit protein L33	STM3727	STM14_4489	STM474_3900	STMUK_3713	SL3693
		STMMW_37171	rpmB		-	3945105	3945341	237	chromosome	CDS			CBG26730.1	GI:261248876	50S ribosomal subunit protein L28	STM3728	STM14_4490	STM474_3901	STMUK_3714	SL3694
		STMMW_37191	dfp		+	3946397	3947620	1224	chromosome	CDS			CBG26732.1	GI:261248878	conserved hypothetical protein	STM3730	STM14_4492	STM474_3903	STMUK_3716	SL3696
		STMMW_37201	dut		+	3947601	3948056	456	chromosome	CDS			CBG26733.1	GI:261248879	deoxyuridine 5'-triphosphate nucleotidohydrolase	STM3731	STM14_4493	STM474_3904	STMUK_3717	SL3697
		STMMW_37291	gmk		+	3955977	3956600	624	chromosome	CDS			CBG26742.1	GI:261248888	5'guanylate kinase	STM3740	STM14_4505	STM474_3914	STMUK_3726	SL3706
		STMMW_38201	gyrB		-	4061733	4064147	2415	chromosome	CDS			CBG26833.1	GI:261248976	DNA gyrase subunit B	STM3835	STM14_4628	STM474_4013	STMUK_3823	SL3802
		STMMW_38221	dnaN		-	4065397	4066497	1101	chromosome	CDS			CBG26835.1	GI:261248978	DNA polymerase III beta-subunit	STM3837	STM14_4631	STM474_4015	STMUK_3825	SL3804
		STMMW_38231	dnaA		-	4066502	4067902	1401	chromosome	CDS			CBG26836.1	GI:261248979	chromosomal replication initiator protein	STM3838	STM14_4632	STM474_4016	STMUK_3826	SL3805
		STMMW_38241	rpmH		+	4068563	4068703	141	chromosome	CDS			CBG26837.1	GI:261248980	50S ribosomal protein L34	STM3839	STM14_4634	STM474_4017	STMUK_3827	SL3806
		STMMW_38251	rnpA		+	4068720	4069079	360	chromosome	CDS			CBG26838.1	GI:261248981	RNase P, protein component	STM3840	STM14_4635	STM474_4018	STMUK_3828	SL3807
		STMMW_38271	yidC		+	4069303	4070949	1647	chromosome	CDS			CBG26840.1	GI:261248983	putative membrane protein	STM3842	STM14_4637	STM474_4020	STMUK_3830	SL3809
		STMMW_38311			+	4075284	4076153	870	chromosome	CDS			CBG26844.1	GI:261248986	reverse transcriptase	STM3846	STM14_4641	STM474_4025	STMUK_3835	SL3813
		STMMW_38461	glmS		-	4091913	4093742	1830	chromosome	CDS			CBG26859.1	GI:261249001	glucosamine--fructose-6-phosphate aminotransferase	STM3861	STM14_4656	STM474_4040	STMUK_3850	SL3828
		STMMW_38471	glmU		-	4093931	4095301	1371	chromosome	CDS			CBG26860.1	GI:261249002	UDP-n-acetylglucosamine pyrophosphorylase	STM3862	STM14_4657	STM474_4041	STMUK_3851	SL3829
		STMMW_38501	atpD		-	4096989	4098371	1383	chromosome	CDS			CBG26863.1	GI:261249005	ATP synthase beta subunit	STM3865	STM14_4661	STM474_4044	STMUK_3854	SL3832
		STMMW_38511	atpG		-	4098398	4099261	864	chromosome	CDS			CBG26864.1	GI:261249006	ATP synthase gamma subunit	STM3866	STM14_4662	STM474_4045	STMUK_3855	SL3833
		STMMW_38521	atpA		-	4099312	4100853	1542	chromosome	CDS			CBG26865.1	GI:261249007	ATP synthase alpha subunit	STM3867	STM14_4663	STM474_4046	STMUK_3856	SL3834
		STMMW_38531	atpH		-	4100866	4101399	534	chromosome	CDS			CBG26866.1	GI:261249008	ATP synthase delta subunit	STM3868	STM14_4664	STM474_4047	STMUK_3857	SL3835
		STMMW_38541	atpF		-	4101414	4101884	471	chromosome	CDS			CBG26867.1	GI:261249009	ATP synthase subunit B	STM3869	STM14_4665	STM474_4048	STMUK_3858	SL3836
		STMMW_38542	atpE		-	4101944	4102183	240	chromosome	CDS					ATP synthase C chain	STM3870	STM14_4666	STM474_4049	STMUK_3859	SL3837
		STMMW_38551	atpB		-	4102230	4103045	816	chromosome	CDS			CBG26868.1	GI:261249010	ATP synthase A chain	STM3871	STM14_4667	STM474_4050	STMUK_3860	SL3838
		STMMW_38881	rep		+	4142639	4144663	2025	chromosome	CDS			CBG26901.1	GI:261249041	ATP-dependent DNA helicase	STM3912	STM14_4710	STM474_4090	STMUK_3899	SL3872
		STMMW_38921	rho		+	4148460	4149719	1260	chromosome	CDS			CBG26905.1	GI:261249045	transcription termination factor	STM3917	STM14_4715	STM474_4095	STMUK_3903	SL3876
		STMMW_39031	rffT	wecF; wzyE	+	4159994	4161352	1359	chromosome	CDS			CBG26916.1	GI:261249056	probable 4-alpha-l-fucosyltransferase	STM3928	STM14_4726	STM474_4106	STMUK_3914	SL3887
		STMMW_39081	hemD		-	4167188	4167928	741	chromosome	CDS			CBG26921.1	GI:261249061	uroporphyrinogen III synthase	STM3937	STM14_4736	STM474_4115	STMUK_3923	SL3892
		STMMW_39091	hemC		-	4167925	4168881	957	chromosome	CDS			CBG26922.1	GI:261249062	porphobilinogen deaminase	STM3938	STM14_4737	STM474_4116	STMUK_3924	SL3893
		STMMW_39181	dapF		+	4175135	4175962	828	chromosome	CDS			CBG26931.1	GI:261249070	diaminopimelate epimerase	STM3947	STM14_4748	STM474_4124	STMUK_3932	SL3901
		STMMW_39411	ubiE		+	4200167	4200922	756	chromosome	CDS		2.1.1.-	CBG26954.1	GI:261249093	ubiquinone/menaquinone biosynthesis methyltransferase UbiE	STM3970	STM14_4776	STM474_4149	STMUK_3955	SL3924
		STMMW_39421	yigP		+	4200932	4201537	606	chromosome	CDS			CBG26955.1	GI:261249094	conserved hypothetical protein	STM3971	STM14_4777	STM474_4150	STMUK_3956	SL3925
		STMMW_39431	aarF		+	4201534	4203174	1641	chromosome	CDS			CBG26956.1	GI:261249095	ubiquinone biosynthesis protein	STM3972	STM14_4778	STM474_4151	STMUK_3957	SL3926
		STMMW_39491	yigC	yigC_2	+	4206474	4207952	1479	chromosome	CDS			CBG26962.1	GI:261249101	conserved hypothetical protein	STM3978	STM14_4785	STM474_4157	STMUK_3963	SL3932
		STMMW_39571	hemG		+	4218012	4218557	546	chromosome	CDS			CBG26970.1	GI:261249109	protoporphyrinogen oxidase	STM3987	STM14_4793	STM474_4165	STMUK_3971	SL3940
		STMMW_39641	polA		+	4228900	4231686	2787	chromosome	CDS			CBG26977.1	GI:261249116	DNA polymerase I	STM3999	STM14_4809	STM474_4178	STMUK_3983	SL3947
		STMMW_39711	glnA		-	4238356	4239765	1410	chromosome	CDS			CBG26984.1	GI:261249123	glutamine synthetase	STM4007	STM14_4820	STM474_4185	STMUK_3990	SL3954
		STMMW_40153			+	4285168	4285284	117	chromosome	CDS					hypothetical protein	-	STM14_4873	STM474_4232	-	-
		STMMW_40601	priA		-	4326118	4328316	2199	chromosome	CDS			CBG27073.1	GI:261249211	primosomal protein replication factor	STM4095	STM14_4923	STM474_4278	STMUK_4080	SL4044
		STMMW_40951	murI		+	4372755	4373507	753	chromosome	CDS		5.1.1.3	CBG27108.1	GI:261249246	glutamate racemase	STM4131	STM14_4966	STM474_4314	STMUK_4115	SL4080
		STMMW_40961	murB		+	4379425	4380453	1029	chromosome	CDS			CBG27109.1	GI:261249247	UDP-N-acetylenolpyruvoylglucosamine reductase	STM4137	STM14_4973	STM474_4321	STMUK_4121	SL4081
		STMMW_40971	birA		+	4380450	4381412	963	chromosome	CDS			CBG27110.1	GI:261249248	bifunctional protein: biotin operon repressor and biotin-[acetyl-CoA carboxylase] synthetase	STM4138	STM14_4974	STM474_4322	STMUK_4122	SL4082
		STMMW_41001	secE		+	4384725	4385153	429	chromosome	CDS			CBG27113.1	GI:261249251	preprotein translocase SecE subunit	STM4147	STM14_4984	STM474_4332	STMUK_4130	SL4086
		STMMW_41011	nusG		+	4385155	4385700	546	chromosome	CDS			CBG27114.1	GI:261249252	transcription antitermination protein	STM4148	STM14_4985	STM474_4333	STMUK_4131	SL4087
		STMMW_41021	rplK		+	4385858	4386286	429	chromosome	CDS			CBG27115.1	GI:261249253	50S ribosomal subunit protein L11	STM4149	STM14_4986	STM474_4334	STMUK_4132	SL4088
		STMMW_41031	rplA		+	4386290	4386994	705	chromosome	CDS			CBG27116.1	GI:261249254	50S ribosomal subunit protein L1	STM4150	STM14_4987	STM474_4335	STMUK_4133	SL4089
		STMMW_41041	rplJ		+	4387414	4387911	498	chromosome	CDS			CBG27117.1	GI:261249255	50S ribosomal subunit protein L10	STM4151	STM14_4988	STM474_4336	STMUK_4134	SL4090
		STMMW_41051	rplL		+	4387978	4388343	366	chromosome	CDS			CBG27118.1	GI:261249256	50S ribosomal subunit protein L7/L12	STM4152	STM14_4989	STM474_4337	STMUK_4135	SL4091
		STMMW_41061	rpoB		+	4388661	4392689	4029	chromosome	CDS			CBG27119.1	GI:261249257	DNA-directed RNA polymerase, beta-subunit	STM4153	STM14_4990	STM474_4338	STMUK_4136	SL4092
		STMMW_41201	hemE		+	4406898	4407962	1065	chromosome	CDS			CBG27133.1	GI:261249271	uroporphyrinogen decarboxylase	STM4167	STM14_5008	STM474_4353	STMUK_4151	SL4106
		STMMW_41841	ubiA		+	4477922	4478794	873	chromosome	CDS			CBG27195.1	GI:261249332	4-hydroxybenzoate octaprenyl transferase	STM4234	STM14_5091	STM474_4428	STMUK_4219	SL4171
		STMMW_41851	plsB		-	4478893	4481313	2421	chromosome	CDS		2.3.1.15	CBG27196.1	GI:261249333	glycerol-3-phosphate acyltransferase	STM4235	STM14_5092	STM474_4429	STMUK_4220	SL4172
		STMMW_41871	lexA		+	4481961	4482569	609	chromosome	CDS		3.4.21.88	CBG27198.1	GI:261249335	LexA repressor	STM4237	STM14_5094	STM474_4431	STMUK_4222	SL4174
		STMMW_41961	dnaB		+	4489292	4490707	1416	chromosome	CDS		3.6.1.-	CBG27207.1	GI:261249344	replicative DNA helicase	STM4246	STM14_5104	STM474_4440	STMUK_4231	SL4182
		STMMW_42051			+	4498704	4498820	117	chromosome	CDS			CBG27216.1	GI:261249353	conserved hypothetical protein	STM4255	STM14_5113	STM474_4449	STMUK_4240	SL4191
		STMMW_42061	ssb		+	4498864	4499517	654	chromosome	CDS			CBG27217.1	GI:261249354	single-strand DNA-binding protein	STM4256	STM14_5114	STM474_4450	STMUK_4241	SL4192
		STMMW_42781	groES	mopB	+	4596764	4597057	294	chromosome	CDS			CBG27289.1	GI:261249425	GroES protein	STM4329	STM14_5206	STM474_4526	STMUK_4314	SL4266
		STMMW_42791	groEL	mopA	+	4597101	4598747	1647	chromosome	CDS			CBG27290.1	GI:261249426	GroEL protein	STM4330	STM14_5207	STM474_4527	STMUK_4315	SL4267
		STMMW_42831	efp		+	4601600	4602166	567	chromosome	CDS			CBG27294.1	GI:261249430	elongation factor P	STM4334	STM14_5214	STM474_4531	STMUK_4319	SL4271
		STMMW_42921	yjeA		+	4608085	4609062	978	chromosome	CDS		6.1.1.6	CBG27303.1	GI:261249439	lysyl-tRNA synthetase	STM4344	STM14_5224	STM474_4541	STMUK_4329	SL4281
		STMMW_42961	psd		-	4614568	4615536	969	chromosome	CDS		4.1.1.65	CBG27307.1	GI:261249443	phosphatidylserine decarboxylase proenzyme	STM4348	STM14_5229	STM474_4545	STMUK_4333	SL4285
		STMMW_42971	yjeQ		-	4615628	4616704	1077	chromosome	CDS			CBG27308.1	GI:261249444	putative membrane protein	STM4349	STM14_5230	STM474_4546	STMUK_4334	SL4286
		STMMW_42981	orn		+	4616787	4617332	546	chromosome	CDS		3.1.-.-	CBG27309.1	GI:261249445	oligoribonuclease	STM4350	STM14_5231	STM474_4547	STMUK_4335	SL4287
		STMMW_43021	yjeE		+	4621879	4622337	459	chromosome	CDS			CBG27313.1	GI:261249448	conserved hypothetical protein	STM4357	STM14_5238	STM474_4554	STMUK_4342	SL4291
		STMMW_43351	rpsF		+	4652503	4652898	396	chromosome	CDS			CBG27346.1	GI:261249481	30S ribosomal protein S6	STM4391	STM14_5275	STM474_4588	STMUK_4376	SL4324
		STMMW_43361	priB		+	4652905	4653219	315	chromosome	CDS			CBG27347.1	GI:261249482	primosomal replication protein n	STM4392	STM14_5276	STM474_4589	STMUK_4377	SL4325
		STMMW_43371	rpsR		+	4653224	4653451	228	chromosome	CDS			CBG27348.1	GI:261249483	30s ribosomal subunit protein S18	STM4393	STM14_5277	STM474_4590	STMUK_4378	SL4326
		STMMW_43661			-	4687450	4687752	303	chromosome	CDS			CBG27377.1	GI:261249512	conserved hypothetical protein	STM4422	STM14_5313	-	-	SL4354A
		STMMW_44131			+	4732638	4732829	192	chromosome	CDS			CBG27422.1	GI:261249555	conserved hypothetical protein	-	STM14_5362	-	-	-
		STMMW_44211	valS		-	4739005	4741860	2856	chromosome	CDS		6.1.1.9	CBG27430.1	GI:261249563	valyl-tRNA synthetase	STM4475	STM14_5371	STM474_4673	STMUK_4461	SL4405
		STMMW_44221	holC		-	4741860	4742342	483	chromosome	CDS			CBG27431.1	GI:261249564	DNA polymerase III, chi subunit	STM4476	STM14_5372	STM474_4674	STMUK_4462	SL4406
		STMMW_44251	yjgP		+	4744346	4745446	1101	chromosome	CDS			CBG27434.1	GI:261249567	putative inner membrane protein	STM4479	STM14_5375	STM474_4677	STMUK_4465	SL4409
		STMMW_44261	yjgQ		+	4745446	4746528	1083	chromosome	CDS			CBG27435.1	GI:261249568	putative inner membrane protein	STM4480	STM14_5376	STM474_4678	STMUK_4466	SL4410
		STMMW_44751			+	4807903	4808205	303	chromosome	CDS			CBG27484.1	GI:261249614	hypothetical protein	STM4529	STM14_5442	STM474_4733	STMUK_4516	SL4460
		STMMW_44891	dnaC		-	4824772	4825509	738	chromosome	CDS			CBG27498.1	GI:261249628	probable DNA replication protein	STM4543	STM14_5458	STM474_4747	STMUK_4530	SL4474
		STMMW_44901	dnaT		-	4825512	4826051	540	chromosome	CDS			CBG27499.1	GI:261249629	primosomal protein I	STM4544	STM14_5459	STM474_4748	STMUK_4531	SL4475
		STMMW_45411	arcA		-	4877340	4878056	717	chromosome	CDS			CBG27549.1	GI:261249677	global response regulator	STM4598	STM14_5519	STM474_4804	STMUK_4585	SL4525
S. Typhimurium SL1344 H-NS-binding sites	792	STMMW_45391			-	4875703	4876374	672	chromosome	CDS			CBG27547.1	GI:261249676	putative transcriptional regulator protein	STM4596	STM14_5517	STM474_4802	STMUK_4583	SL4523
		STMMW_00001	thrL		+	169	255	87	chromosome	CDS			CBG23019.1	GI:261245234	thr operon leader peptide	STM0001	STM14_0001	STM474_0001	STMUK_0001	SL0001
		STMMW_00011	thrA		+	337	2799	2463	chromosome	CDS			CBG23020.1	GI:261245235	aspartokinase I/homoserine dehydrogenase I	STM0002	STM14_0002	STM474_0002	STMUK_0002	SL0002
		STMMW_00091	htgA		-	10092	10805	714	chromosome	CDS			CBG23028.1	GI:261245243	conserved hypothetical protein	STM0010	STM14_0010	STM474_0010	STMUK_0010	SL0010
		STMMW_00131			+	15014	15961	948	chromosome	CDS			CBG23032.1	GI:261245247	putative regulatory protein	STM0014	STM14_0016	STM474_0015	STMUK_0014	SL0014
		STMMW_00141			+	16088	16432	345	chromosome	CDS			CBG23033.1	GI:261245248	putative phage protein	STM0015	STM14_0017	STM474_0016	STMUK_0015	SL0015
		STMMW_00151			-	16493	17026	534	chromosome	CDS			CBG23034.1	GI:261245249	conserved hypothetical protein	STM0016	STM14_0018	STM474_0017	STMUK_0016	SL0016
		STMMW_00161			-	17043	17486	444	chromosome	CDS			CBG23035.1	GI:261245250	putative membrane protein	STM0017	STM14_0019	STM474_0018	STMUK_0017	SL0017
		STMMW_00171	chiA		+	17867	19966	2100	chromosome	CDS			CBG23036.1	GI:261245251	putative chitinase	STM0018	STM14_0022	STM474_0019	STMUK_0018	SL0018
		STMMW_00181			+	20058	23054	2997	chromosome	CDS			CBG23037.1	GI:261245252	putative chitinase	STM0019	STM14_0023	STM474_0020	STMUK_0019	SL0019
		STMMW_00191			+	23335	24039	705	chromosome	CDS			CBG23038.1	GI:261245253	conserved hypothetical protein	STM0020	STM14_0025	STM474_0021	STMUK_0020	SL0020
		STMMW_00201	bcfA		+	24469	25011	543	chromosome	CDS			CBG23039.1	GI:261245254	fimbrial subunit	STM0021	STM14_0028	STM474_0022	STMUK_0021	SL0021
		STMMW_00331			+	35339	37057	1719	chromosome	CDS			CBG23051.1	GI:261245266	possible sulfatase	STM0032	STM14_0041	STM474_0035	STMUK_0033	SL0033
		STMMW_00341			-	37103	38674	1572	chromosome	CDS			CBG23052.1	GI:261245267	putative secreted 5'-nucleotidase	STM0033	STM14_0042	STM474_0036	STMUK_0034	SL0034
		STMMW_00351			-	38773	39534	762	chromosome	CDS			CBG23053.1	GI:261245268	putative exported protein	STM0034	STM14_0043	STM474_0037	STMUK_0035	SL0035
		STMMW_00361			+	40131	41624	1494	chromosome	CDS			CBG23054.1	GI:261245269	putative secreted sulfatase	STM0035	STM14_0044	STM474_0038	STMUK_0036	SL0036
		STMMW_00381			+	42932	44185	1254	chromosome	CDS			CBG23056.1	GI:261245271	conserved hypothetical protein	STM0037	STM14_0046	STM474_0040	STMUK_0038	SL0038
		STMMW_00391			+	44312	46027	1716	chromosome	CDS			CBG23057.1	GI:261245272	possible sulfatase	STM0038	STM14_0047	STM474_0041	STMUK_0039	SL0039
		STMMW_00431			-	50451	51824	1374	chromosome	CDS			CBG23061.1	GI:261245276	putative transport protein	STM0042	STM14_0051	STM474_0045	STMUK_0043	SL0043
		STMMW_00581			-	67052	68392	1341	chromosome	CDS			CBG23076.1	GI:261245291	citrate-sodium symporter	STM0057	STM14_0067	STM474_0060	STMUK_0058	SL0058
		STMMW_00591	citC2		+	68637	69680	1044	chromosome	CDS			CBG23077.1	GI:261245292	[citrate (PRO-3S)-lyase] ligase	STM0058	STM14_0069	STM474_0061	STMUK_0059	SL0059
		STMMW_00701	caiF		+	80549	80944	396	chromosome	CDS			CBG23087.1	GI:261245301	transcriptional activator CaiF	STM0068	STM14_0081	STM474_0071	STMUK_0069	SL0069
		STMMW_00711	caiE		-	81021	81617	597	chromosome	CDS			CBG23088.1	GI:261245302	carnitine operon protein CaiE	STM0069	STM14_0082	STM474_0072	STMUK_0070	SL0070
		STMMW_00721	caiD		-	81726	82511	786	chromosome	CDS			CBG23089.1	GI:261245303	carnitine racemase	STM0070	STM14_0083	STM474_0073	STMUK_0071	SL0071
		STMMW_00731	caiC		-	82565	84118	1554	chromosome	CDS			CBG23090.1	GI:261245304	probable crotonobetaine/carnitine-CoA ligase	STM0071	STM14_0084	STM474_0074	STMUK_0072	SL0072
		STMMW_00761	caiT		-	86687	88204	1518	chromosome	CDS			CBG23093.1	GI:261245307	probable carnitine transporter	STM0074	STM14_0088	STM474_0077	STMUK_0075	SL0075
		STMMW_00771	fixA		+	88685	89455	771	chromosome	CDS			CBG23094.1	GI:261245308	FixA protein	STM0075	STM14_0090	STM474_0079	STMUK_0076	SL0076
		STMMW_00841			+	94132	94548	417	chromosome	CDS			CBG23100.1	GI:261245314	probable secreted protein	STM0081	STM14_0096	STM474_0086	STMUK_0082	SL0082
		STMMW_00851			-	94772	95062	291	chromosome	CDS			CBG23101.1	GI:261245315	probable secreted protein	STM0082	STM14_0098	STM474_0087	STMUK_0083	SL0083
		STMMW_00881			+	95960	97849	1890	chromosome	CDS			CBG23104.1	GI:261245317	putative sulfatase	STM0084	STM14_0100	STM474_0088	STMUK_0085	SL0084
		STMMW_01031			-	115478	116098	621	chromosome	CDS			CBG23119.1	GI:261245331	probable secreted protein	STM0098	STM14_0118	STM474_0102	STMUK_0099	SL0099
		STMMW_01061			+	116817	117236	420	chromosome	CDS			CBG23122.1	GI:261245333	hypothetical protein	STM0100	STM14_0119	STM474_0103	STMUK_0101	SL0100
		STMMW_01071	araD		-	117242	117937	696	chromosome	CDS			CBG23123.1	GI:261245334	L-ribulose-5-phosphate 4-epimerase	STM0101	STM14_0120	STM474_0104	STMUK_0102	SL0101
		STMMW_01101	araC		+	121641	122486	846	chromosome	CDS			CBG23126.1	GI:261245337	arabinose operon regulatory protein	STM0104	STM14_0123	STM474_0107	STMUK_0105	SL0104
		STMMW_01201	leuL		-	133827	133913	87	chromosome	CDS			CBG23136.1	GI:261245347	leu operon leader peptide	STM0114	STM14_0135	STM474_0120	STMUK_0116	SL0114
		STMMW_01211	leuO		+	134570	135514	945	chromosome	CDS			CBG23137.1	GI:261245348	probable activator protein in leuABCD operon	STM0115	STM14_0138	STM474_0121	STMUK_0117	SL0115
		STMMW_01221	ilvI		+	135899	137560	1662	chromosome	CDS		2.2.1.6	CBG23138.1	GI:261245349	acetolactate synthase isozyme III large subunit	STM0116	STM14_0139	STM474_0122	STMUK_0118	SL0116
		STMMW_01641	acnB		+	185851	188448	2598	chromosome	CDS			CBG23180.1	GI:261245390	aconitate hydratase 2 (citrate hydro-lyase 2)	STM0158	STM14_0190	STM474_0167	STMUK_0160	SL0159
		STMMW_01661	yacL		+	189597	189959	363	chromosome	CDS			CBG23182.1	GI:261245392	conserved hypothetical protein	STM0160	STM14_0192	STM474_0169	STMUK_0162	SL0161
		STMMW_01841	yadI		+	209286	209726	441	chromosome	CDS			CBG23200.1	GI:261245410	putative PTS system IIA component	STM0178	STM14_0211	STM474_0187	STMUK_0180	SL0179
		STMMW_01851	yadE		+	209788	211017	1230	chromosome	CDS			CBG23201.1	GI:261245411	putative exported protein	STM0179	STM14_0212	STM474_0188	STMUK_0181	SL0180
		STMMW_02011	stfA		+	230650	231210	561	chromosome	CDS			CBG23217.1	GI:261245427	major fimbrial subunit stfa (putative fimbrial subunit)	STM0195	STM14_0234	STM474_0204	STMUK_0197	SL0196
		STMMW_02021	stfC		+	231296	233953	2658	chromosome	CDS			CBG23218.1	GI:261245428	outer membrane usher protein stfc (putative fimbrial outer membrane usher)	STM0196	STM14_0235	STM474_0205	STMUK_0198	SL0197
		STMMW_02141	dgt		+	242837	244354	1518	chromosome	CDS		3.1.5.1	CBG23230.1	GI:261245440	dGTP triphosphohydrolase	STM0208	STM14_0248	STM474_0217	STMUK_0210	SL0209
		STMMW_02701	sciF		-	309911	310813	903	chromosome	CDS			CBG23285.1	GI:261245495	conserved hypothetical protein	STM0271	STM14_0318	STM474_0282	STMUK_0273	SL0265
		STMMW_02711	sciG		+	311181	313820	2640	chromosome	CDS			CBG23286.1	GI:261245496	type VI system ATPase	STM0272	STM14_0319	STM474_0283	STMUK_0274	SL0266
		STMMW_02741	sciI		+	314486	315979	1494	chromosome	CDS			CBG23288.1	GI:261245498	type VI system secreted protein	STM0274	STM14_0321	STM474_0285	STMUK_0276	SL0268
		STMMW_02751			+	316042	316152	111	chromosome	CDS			CBG23289.1	GI:261245499	invasol	STM0274A	STM14_0322	STM474_0286	STMUK_0277	-
		STMMW_02791	sciK		+	316865	317350	486	chromosome	CDS			CBG23291.1	GI:261245501	putative hemolysin-coregulated protein	STM0276	STM14_0324	STM474_0288	STMUK_0279	SL0271
		STMMW_02811			+	317655	318140	486	chromosome	CDS			CBG23292.1	GI:261245502	conserved hypothetical protein	STM0277	STM14_0325	STM474_0289	STMUK_0280	SL0272
		STMMW_02841	sciK1		+	318651	319136	486	chromosome	CDS			CBG23294.1	GI:261245504	putative hemolysin-coregulated protein	STM0279	STM14_0327	STM474_0291	STMUK_0282	SL0274
		STMMW_02881	sciQ		+	322392	323165	774	chromosome	CDS			CBG23298.1	GI:261245508	putative inner membrane protein	STM0283	STM14_0331	STM474_0295	STMUK_0286	SL0278
		STMMW_02891	sciR		+	323356	323799	444	chromosome	CDS			CBG23299.1	GI:261245509	putative shiga-like toxin A subunit	STM0284	STM14_0332	STM474_0296	STMUK_0287	SL0279
		STMMW_02901	sciS		+	323833	327702	3870	chromosome	CDS			CBG23300.1	GI:261245510	type VI system protein	STM0285	STM14_0333	STM474_0297	STMUK_0288	SL0280
		STMMW_02931	sciV		+	328927	329448	522	chromosome	CDS			CBG23303.1	GI:261245513	conserved hypothetical pathogenicity island protein	STM0288	STM14_0336	STM474_0300	STMUK_0291	SL0283
		STMMW_02941	vgrS		+	329845	332034	2190	chromosome	CDS			CBG23304.1	GI:261245514	putative type VI system protein	STM0289	STM14_0338	STM474_0301	STMUK_0292	SL0284
		STMMW_02961	rhs		+	332523	336617	4095	chromosome	CDS			CBG23306.1	GI:261245516	putative Rhs family protein	STM0291	STM14_0340	-	STMUK_0294	-
		STMMW_02981			+	336890	337804	915	chromosome	CDS					-	STM0292	STM14_0341	STM474_0304	STMUK_0296	SL0286B
		STMMW_03071			+	340727	340924	198	chromosome	CDS			CBG23315.1	GI:261245522	putative transposase	STM0297	STM14_0350	STM474_0310	STMUK_0303	SL0293
		STMMW_03091	safA		+	342181	342693	513	chromosome	CDS			CBG23317.1	GI:261245523	lipoprotein	STM0299	STM14_0352	STM474_0313	STMUK_0305	SL0295
		STMMW_03101	safB		+	342801	343514	714	chromosome	CDS			CBG23318.1	GI:261245524	salmonella atypical fimbria chaperone	STM0300	STM14_0353	STM474_0314	STMUK_0306	SL0296
		STMMW_03131	ybeJ		+	346946	347767	822	chromosome	CDS			CBG23321.1	GI:261245527	conserved hypothetical protein	STM0303	STM14_0356	STM474_0317	STMUK_0309	SL0299
		STMMW_03151	sinR		+	348582	349529	948	chromosome	CDS			CBG23324.1	GI:261245530	LysR-family transcriptional regulator	STM0304	STM14_0358	STM474_0319	STMUK_0310	SL0300
		STMMW_03161			+	349646	349861	216	chromosome	CDS			CBG23325.1	GI:261245531	conserved hypothetical protein	STM0305	STM14_0359	STM474_0320	STMUK_0311	SL0301
		STMMW_03171	pagN		-	349865	350584	720	chromosome	CDS			CBG23326.1	GI:261245532	possible outer membrane adhesin	STM0306	STM14_0360	STM474_0321	STMUK_0312	SL0302
		STMMW_03221	yafJ		+	356044	356811	768	chromosome	CDS			CBG23331.1	GI:261245537	conserved hypothetical protein	STM0311	STM14_0367	STM474_0326	STMUK_0317	SL0307
		STMMW_03231	yafK		-	356782	357522	741	chromosome	CDS			CBG23332.1	GI:261245538	putative exported protein	STM0312	STM14_0368	STM474_0327	STMUK_0318	SL0308
		STMMW_03241	dbh	dinP	+	357772	358827	1056	chromosome	CDS		2.7.7.7	CBG23333.1	GI:261245539	DNA polymerase IV	STM0313	STM14_0369	STM474_0328	STMUK_0319	SL0309
		STMMW_03991	leuC2		+	413270	414691	1422	chromosome	CDS		4.2.1.33	CBG23408.1	GI:261245612	3-isopropylmalate dehydratase large subunit 2 (ec 4.2.1.33) (isopropylmalate isomerase 2) (alpha-ipm isomerase 2) (ipmi 2). 3-isopropylmalate dehydratase large subunit 2 (ec 4.2.1.33) (isopropylmalate isomerase 2) (alpha-ipm isomerase 2) (ipmi 2)	STM0329	STM14_0385	-	STMUK_0335	SL0324
		STMMW_04061	stbE		-	419478	420236	759	chromosome	CDS			CBG23415.1	GI:261245619	fimbrial chaperone protein	STM0336	STM14_0392	STM474_0351	STMUK_0342	SL0331
		STMMW_04091	stbB		-	424083	424844	762	chromosome	CDS			CBG23418.1	GI:261245622	fimbrial chaperone protein	STM0339	STM14_0395	STM474_0354	STMUK_0345	SL0334
		STMMW_04101	stbA		-	424906	425442	537	chromosome	CDS			CBG23419.1	GI:261245623	probable fimbrial protein	STM0340	STM14_0396	STM474_0355	STMUK_0346	SL0335
		STMMW_04121			+	426813	427313	501	chromosome	CDS			CBG23421.1	GI:261245625	putative periplasmic protein	STM0342	STM14_0399	-	STMUK_0348	SL0337
		STMMW_04131			+	427613	429187	1575	chromosome	CDS			CBG23422.1	GI:261245626	putative rtn protein	STM0343	STM14_0400	STM474_0357	STMUK_0349	SL0338
		STMMW_04141			+	429287	430030	744	chromosome	CDS			CBG23423.1	GI:261245627	possible transmembrane regulator	STM0344	STM14_0401	STM474_0358	STMUK_0350	SL0339
		STMMW_04151			+	430003	430491	489	chromosome	CDS			CBG23424.1	GI:261245628	putative exported protein	STM0345	STM14_0402	STM474_0359	STMUK_0351	SL0340
		STMMW_04171			+	431561	432202	642	chromosome	CDS			CBG23426.1	GI:261245630	possible transcriptionl regulator	STM0347	STM14_0405	STM474_0361	STMUK_0353	SL0342
		STMMW_04181			+	432213	432437	225	chromosome	CDS			CBG23427.1	GI:261245631	probable secreted protein	STM0348	STM14_0406	STM474_0362	STMUK_0354	SL0343
		STMMW_04191			+	432495	432854	360	chromosome	CDS			CBG23428.1	GI:261245632	probable lipoprotein	STM0349	STM14_0407	STM474_0363	STMUK_0355	SL0344
		STMMW_04271	mod		+	443836	445794	1959	chromosome	CDS		2.1.1.72	CBG23436.1	GI:261245640	type III restriction-modification system enzyme (StyLTI) modification methylase	STM0357	STM14_0417	STM474_0371	STMUK_0363	SL0352
		STMMW_04301			+	449271	450674	1404	chromosome	CDS			CBG23439.1	GI:261245643	probable terminal oxidase subunit I	STM0360	STM14_0422	STM474_0374	STMUK_0366	SL0355
		STMMW_04431	yaiU		+	465670	468606	2937	chromosome	CDS			CBG23452.1	GI:261245656	puative autotransporter/virulence factor	STM0373	STM14_0438	STM474_0388	STMUK_0379	SL0368
		STMMW_04441	iprA	yaiV	+	468692	469315	624	chromosome	CDS			CBG23453.1	GI:261245657	conserved hypothetical protein	STM0374	STM14_0439	STM474_0389	STMUK_0380	SL0369
		STMMW_04451	ampH		-	469360	470490	1131	chromosome	CDS			CBG23454.1	GI:261245658	penicillin-binding protein AmpH	STM0375	STM14_0440	STM474_0390	STMUK_0381	SL0370
		STMMW_04531	yaiB		+	477604	477870	267	chromosome	CDS			CBG23462.1	GI:261245666	conserved hypothetical protein	STM0383	STM14_0452	STM474_0398	STMUK_0389	SL0378
		STMMW_04541	psiF		+	478222	478542	321	chromosome	CDS			CBG23463.1	GI:261245667	phosphate starvation-inducible protein PsiF	STM0384	STM14_0454	STM474_0400	STMUK_0390	SL0379
		STMMW_04551	adrA	yaiC	+	478634	479746	1113	chromosome	CDS			CBG23464.1	GI:261245668	adrA protein	STM0385	STM14_0455	STM474_0401	STMUK_0391	SL0380
		STMMW_04691	brnQ		+	493762	495081	1320	chromosome	CDS			CBG23478.1	GI:261245682	branched chain amino acid transport system II carrier protein	STM0399	STM14_0473	STM474_0418	STMUK_0405	SL0394
		STMMW_04811	yajD		+	507065	507412	348	chromosome	CDS			CBG23490.1	GI:261245694	conserved hypothetical protein	STM0411	STM14_0486	STM474_0430	STMUK_0417	SL0406
		STMMW_05081			+	530760	532271	1512	chromosome	CDS			CBG23517.1	GI:261245720	putative exported protein	STM0437	STM14_0517	STM474_0457	STMUK_0444	SL0431
		STMMW_05091			+	532493	533776	1284	chromosome	CDS			CBG23518.1	GI:261245721	conserved hypothetical protein	STM0438	STM14_0518	STM474_0458	STMUK_0445	SL0432
		STMMW_05101	cyoE		-	533858	534748	891	chromosome	CDS			CBG23519.1	GI:261245722	cytochrome o ubiquinol oxidase C subunit	STM0439	STM14_0519	STM474_0459	STMUK_0446	SL0433
		STMMW_05151	ampG		-	539104	540579	1476	chromosome	CDS			CBG23524.1	GI:261245727	AmpG protein	STM0444	STM14_0524	STM474_0465	STMUK_0451	SL0438
		STMMW_05331	glnK		+	561030	561368	339	chromosome	CDS			CBG23542.1	GI:261245745	nitrogen regulatory protein P-II	STM0462	STM14_0546	STM474_0483	STMUK_0470	SL0456
		STMMW_05371	ybaZ		-	564463	564852	390	chromosome	CDS			CBG23546.1	GI:261245749	putative methylated-DNA methyltransferase	STM0466	STM14_0550	STM474_0487	STMUK_0474	SL0460
		STMMW_05381	ylaB		-	565083	566633	1551	chromosome	CDS			CBG23547.1	GI:261245750	hypothetical 58.9 kDa protein in tesb-hha intergenic region. Contains probable N-terminal signal sequence	STM0468	STM14_0552	STM474_0488	STMUK_0475	SL0461
		STMMW_05431	hha		-	568637	568855	219	chromosome	CDS			CBG23552.1	GI:261245755	haemolysin expression modulating protein	STM0473	STM14_0557	STM474_0493	STMUK_0480	SL0466
		STMMW_05441	ybaJ		-	568883	569257	375	chromosome	CDS			CBG23553.1	GI:261245756	conserved hypothetical protein	STM0474	STM14_0558	STM474_0494	STMUK_0481	SL0467
		STMMW_05451	acrB		-	569753	572902	3150	chromosome	CDS			CBG23554.1	GI:261245757	acriflavin resistance protein B	STM0475	STM14_0559	STM474_0495	STMUK_0482	SL0468
		STMMW_05671			-	597470	598297	828	chromosome	CDS			CBG23576.1	GI:261245779	probable secreted protein	STM0497	STM14_0585	STM474_0518	STMUK_0504	SL0490
		STMMW_05681	copA	ybaR	-	598451	600952	2502	chromosome	CDS		3.6.3.10	CBG23577.1	GI:261245780	copper-transporting ATPase	STM0498	STM14_0586	STM474_0519	STMUK_0505	SL0491
		STMMW_05871	gcl		+	617973	619754	1782	chromosome	CDS		4.1.1.47	CBG23596.1	GI:261245799	glyoxylate carboligase	STM0517	STM14_0607	STM474_0538	STMUK_0524	SL0510
		STMMW_05881	gip		+	619767	620543	777	chromosome	CDS			CBG23597.1	GI:261245800	glyoxylate-induced protein	STM0518	STM14_0608	STM474_0539	STMUK_0525	SL0511
		STMMW_05891	garRa	glxR	+	620644	621522	879	chromosome	CDS		1.1.1.60	CBG23598.1	GI:261245801	2-hydroxy-3-oxopropionate reductase	STM0519	STM14_0609	STM474_0540	STMUK_0526	SL0512
		STMMW_05901			+	621579	622835	1257	chromosome	CDS			CBG23599.1	GI:261245802	putative permease	STM0520	STM14_0610	STM474_0541	STMUK_0527	SL0513
		STMMW_05911	allP	ybbW	+	622931	623965	1035	chromosome	CDS					-	STM0522	STM14_0612	STM474_0543	STMUK_0529	SL0515
		STMMW_05921	ybbY		+	624189	625487	1299	chromosome	CDS			CBG23601.1	GI:261245803	putative permease protein	STM0524	STM14_0614	STM474_0545	STMUK_0531	SL0517
		STMMW_05931	glxK		+	625510	626658	1149	chromosome	CDS		2.7.1.31	CBG23602.1	GI:261245804	glycerate kinase 1	STM0525	STM14_0615	STM474_0546	STMUK_0532	SL0518
		STMMW_05961	allD		-	628791	629840	1050	chromosome	CDS		1.1.1.154	CBG23605.1	GI:261245807	ureidoglycolate dehydrogenase	STM0528	STM14_0618	STM474_0549	STMUK_0535	SL0521
		STMMW_05971	fdrA		+	630171	631835	1665	chromosome	CDS			CBG23606.1	GI:261245808	putative acyl-CoA synthetase, involved in protein transport	STM0529	STM14_0619	STM474_0550	STMUK_0536	SL0522
		STMMW_06111	fimA		+	642926	643483	558	chromosome	CDS			CBG23620.1	GI:261245822	type-1 fimbrial protein, a chain precursor	STM0543	STM14_0635	STM474_0564	STMUK_0550	SL0536
		STMMW_06121	fimI		+	643559	644092	534	chromosome	CDS			CBG23621.1	GI:261245823	major pilin protein	STM0544	STM14_0636	STM474_0565	STMUK_0551	SL0537
		STMMW_06131	fimC		+	644136	644828	693	chromosome	CDS			CBG23622.1	GI:261245824	fimbrial chaperone protein	STM0545	STM14_0637	STM474_0566	STMUK_0552	SL0538
		STMMW_06171	fimZ		-	649067	649699	633	chromosome	CDS			CBG23626.1	GI:261245828	probable transcriptional regulator (FimXZ protein)	STM0549	STM14_0641	STM474_0570	STMUK_0556	SL0542
		STMMW_06181	fimY		-	650303	651025	723	chromosome	CDS			CBG23627.1	GI:261245829	fimbriae Y protein	STM0550	STM14_0642	STM474_0571	STMUK_0557	SL0543
		STMMW_06191			-	651044	651355	312	chromosome	CDS			CBG23628.1	GI:261245830	hypothetical protein	STM0551	STM14_0643	STM474_0572	STMUK_0558	SL0544
		STMMW_06201	fimW		-	651517	652113	597	chromosome	CDS			CBG23629.1	GI:261245831	fimbriae w protein	STM0552	STM14_0644	STM474_0573	STMUK_0559	SL0545
		STMMW_06231		gtrCa	-	653615	655267	1653	chromosome	CDS			CBG23632.1	GI:261245833		STM0557	STM14_0650	STM474_0576	STMUK_0563	SL0547
		STMMW_06241	gtrBa	yfdH	-	655248	656174	927	chromosome	CDS			CBG23633.1	GI:261245834	bactoprenol glucosyl transferase	STM0558	STM14_0651	STM474_0577	STMUK_0564	SL0548
		STMMW_06251	gtrAa	rfbI	-	656171	656533	363	chromosome	CDS			CBG23634.1	GI:261245835	bactoprenol-linked glucose translocase	STM0559	STM14_0652	STM474_0578	STMUK_0565	SL0549
		STMMW_06291	ykgC		+	659139	660464	1326	chromosome	CDS			CBG23638.1	GI:261245837	probable pyridine nucleotide-disulfide oxidoreductase	STM0564	STM14_0658	STM474_0584	STMUK_0569	SL0552
		STMMW_06301			+	660621	660857	237	chromosome	CDS			CBG23639.1	GI:261245838	hypothetical secreted protein	STM0565	STM14_0660	STM474_0585	STMUK_0570	SL0553
		STMMW_06311	ykgB		+	660870	661430	561	chromosome	CDS			CBG23640.1	GI:261245839	putative membrane protein	STM0566	STM14_0661	STM474_0586	STMUK_0571	SL0554
		STMMW_06341	ybdG		-	664446	665693	1248	chromosome	CDS			CBG23643.1	GI:261245842	putative membrane protein	STM0569	STM14_0664	STM474_0589	STMUK_0574	SL0557
		STMMW_06361			+	668141	670870	2730	chromosome	CDS			CBG23645.1	GI:261245844	similar to lmo0785 protein (sigma 54-associated activator)	STM0571	STM14_0667	STM474_0591	STMUK_0576	SL0559
		STMMW_06371			-	670998	671984	987	chromosome	CDS			CBG23646.1	GI:261245845	similar to a putative phospohtase isomerase	STM0572	STM14_0668	STM474_0592	STMUK_0577	SL0560
		STMMW_06381			-	672051	673094	1044	chromosome	CDS			CBG23647.1	GI:261245846	Putative GTP Binding protein	STM0573	STM14_0669	STM474_0593	STMUK_0578	SL0561
		STMMW_06511	fes		+	682813	684027	1215	chromosome	CDS			CBG23660.1	GI:261245859	enterochelin esterase	STM0586	STM14_0684	STM474_0606	STMUK_0591	SL0574
		STMMW_06701	ybdN		-	705453	706688	1236	chromosome	CDS			CBG23679.1	GI:261245878	conserved hypothetical protein	STM0605	STM14_0704	STM474_0625	STMUK_0610	SL0593
		STMMW_06711	ybdO		-	706854	707756	903	chromosome	CDS			CBG23680.1	GI:261245879	putative LysR-family transcriptional regulator	STM0606	STM14_0705	STM474_0626	STMUK_0611	SL0594
		STMMW_06721	dsbG		-	708073	708819	747	chromosome	CDS			CBG23681.1	GI:261245880	thiol:disulfide interchange protein DsbG precursor	STM0607	STM14_0706	STM474_0627	STMUK_0612	SL0595
		STMMW_06751			+	711962	712522	561	chromosome	CDS			CBG23684.1	GI:261245883	conserved hypothetical protein	STM0610	STM14_0709	STM474_0630	STMUK_0615	SL0598
		STMMW_06761			+	712515	714794	2280	chromosome	CDS			CBG23685.1	GI:261245884	molybdopterin-containing oxidoreductase catalytic subunit	STM0611	STM14_0710	STM474_0631	STMUK_0616	SL0599
		STMMW_06891	citC		-	725377	726453	1077	chromosome	CDS		6.2.1.22	CBG23698.1	GI:261245897	[citrate (PRO-3S)-lyase] ligase	STM0624	STM14_0725	STM474_0645	STMUK_0629	SL0612
		STMMW_06901	citA	dpiB	+	726838	728499	1662	chromosome	CDS		2.7.3.-	CBG23699.1	GI:261245898	twp component sensor kinase DpiB	STM0625	STM14_0727	STM474_0646	STMUK_0630	SL0613
		STMMW_06931	pagP		+	730966	731538	573	chromosome	CDS			CBG23702.1	GI:261245901	antimicrobial peptide resistance and lipid A acylation protein	STM0628	STM14_0731	STM474_0649	STMUK_0633	SL0616
		STMMW_07151			+	751113	752285	1173	chromosome	CDS			CBG23724.1	GI:261245923	putative hydrolase C-terminus	STM0650	STM14_0758	STM474_0671	STMUK_0655	SL0638
		STMMW_07161			+	752404	753288	885	chromosome	CDS			CBG23725.1	GI:261245924	probable permease	STM0651	STM14_0759	STM474_0672	STMUK_0656	SL0639
		STMMW_07191	ybeQ		-	755889	756884	996	chromosome	CDS			CBG23728.1	GI:261245927	conserved hypothetical protein	STM0654	STM14_0762	STM474_0675	STMUK_0659	SL0642
		STMMW_07201	ybeR		+	757009	757716	708	chromosome	CDS			CBG23729.1	GI:261245928	conserved hypothetical protein	STM0655	STM14_0763	STM474_0676	STMUK_0660	SL0643
		STMMW_07241	hscC		-	761345	763024	1680	chromosome	CDS			CBG23733.1	GI:261245931	chaperone heat shock protein	STM0659	STM14_0767	STM474_0680	STMUK_0664	SL0648
		STMMW_07251			-	763100	764338	1239	chromosome	CDS			CBG23734.1	GI:261245932	putative conserved hypothetical protein	STM0660	STM14_0768	STM474_0681	STMUK_0665	SL0649
		STMMW_07601	kdpE		-	805151	805828	678	chromosome	CDS			CBG23769.1	GI:261245967	KDP operon transcriptional regulatory protein	STM0702	STM14_0821	STM474_0724	STMUK_0708	SL0684
		STMMW_07721			+	820249	820380	132	chromosome	CDS			CBG23781.1	GI:261245979	putative protein	STM0715	STM14_0834	STM474_0737	STMUK_0721	SL0696
		STMMW_07731	fimB		+	820440	821006	567	chromosome	CDS			CBG23782.1	GI:261245980	putative type 1 fimbriae regulatory protein	STM0716	STM14_0835	STM474_0738	STMUK_0722	SL0697
		STMMW_07751			+	821803	822543	741	chromosome	CDS			CBG23784.1	GI:261245982	putative transport protein	STM0718	STM14_0837	STM474_0741	STMUK_0724	SL0699
		STMMW_07791			+	826148	826918	771	chromosome	CDS			CBG23788.1	GI:261245986	O-antigen export system, permease protein	STM0722	STM14_0841	STM474_0745	STMUK_0728	SL0704
		STMMW_07841			+	832550	832687	138	chromosome	CDS					conserved hypothetical cytoplasmic protein	STM0727	STM14_0846	STM474_0750	STMUK_0733	SL0709
		STMMW_07851	nei		+	832736	833527	792	chromosome	CDS			CBG23793.1	GI:261245991	endonuclease VIII, DNA N-glycosylase with an AP lyase activity	STM0728	STM14_0847	STM474_0751	STMUK_0734	SL0710
		STMMW_08111	ybgS		-	861721	862107	387	chromosome	CDS			CBG23819.1	GI:261246017	putative exported protein	STM0759	STM14_0883	STM474_0784	STMUK_0765	SL0736
		STMMW_08121	aroG		+	862427	863479	1053	chromosome	CDS			CBG23820.1	GI:261246018	phospho-2-dehydro-3-deoxyheptonate aldolase (DAHP synthetase) phenylalanine repressible	STM0760	STM14_0884	STM474_0785	STMUK_0766	SL0737
		STMMW_08131			-	863573	864118	546	chromosome	CDS			CBG23821.1	GI:261246019	putative hydro-lyase	STM0761	STM14_0885	STM474_0786	STMUK_0767	SL0738
		STMMW_08141			-	864133	864978	846	chromosome	CDS			CBG23822.1	GI:261246020	putative hydro-lyase	STM0762	STM14_0886	STM474_0787	STMUK_0768	SL0739
		STMMW_08161			-	865999	866982	984	chromosome	CDS			CBG23824.1	GI:261246022	LysR-family transcriptional regulator	STM0764	STM14_0888	STM474_0789	STMUK_0770	SL0741
		STMMW_08181	dcoC	oadG2	+	868523	868768	246	chromosome	CDS		4.1.1.3	CBG23826.1	GI:261246024	oxaloacetate decarboxylase gamma chain (ec 4.1.1.3)	STM0766	STM14_0890	STM474_0791	STMUK_0772	SL0743
		STMMW_08291			-	880473	881381	909	chromosome	CDS			CBG23837.1	GI:261246035	putative membrane protein	STM0777	STM14_0902	STM474_0802	STMUK_0782	SL0754
		STMMW_08301	modF		-	881552	883027	1476	chromosome	CDS			CBG23838.1	GI:261246036	putative molybdenum transport ATP-binding protein ModF (photorepair protein PhrA)	STM0778	STM14_0904	STM474_0803	STMUK_0783	SL0755
		STMMW_08521	slrP		+	905598	907895	2298	chromosome	CDS			CBG23860.1	GI:261246058	leucine rich repeat	STM0800	STM14_928	STM474_0825	STMUK_0805	SL0776
		STMMW_08591	ybhL		+	912043	912747	705	chromosome	CDS			CBG23867.1	GI:261246065	putative membrane protein	STM0807	STM14_935	STM474_0832	STMUK_0812	SL0783
		STMMW_08601	ybhM		+	912894	913601	708	chromosome	CDS			CBG23868.1	GI:261246066	putative membrane protein	STM0808	STM14_938	STM474_0833	STMUK_0813	SL0784
		STMMW_08611			+	913625	914233	609	chromosome	CDS			CBG23869.1	GI:261246067	putative inner membrane protein	STM0809	STM14_939	STM474_0834	STMUK_0814	SL0785
		STMMW_08621			+	914241	914801	561	chromosome	CDS			CBG23870.1	GI:261246068	putative inner membrane protein	STM0810	STM14_940	STM474_0835	STMUK_0815	SL0786
		STMMW_08821	dps		-	936141	936644	504	chromosome	CDS			CBG23890.1	GI:261246088	DNA protection during starvation protein	STM0831	STM14_966	STM474_0856	STMUK_0835	SL0806
		STMMW_08831	ybiF		-	936947	937834	888	chromosome	CDS			CBG23891.1	GI:261246089	putative membrane protein	STM0832	STM14_968	STM474_0857	STMUK_0836	SL0807
		STMMW_08901			+	945887	946630	744	chromosome	CDS			CBG23898.1	GI:261246095	conserved hypothetical protein	STM0839	STM14_979	STM474_0864	STMUK_0844	SL0814
		STMMW_09071			+	966129	967076	948	chromosome	CDS			CBG23915.1	GI:261246112	putative electron transfer flavoprotein (alpha subunit)	STM0856	STM14_1003	STM474_0882	STMUK_0861	SL0832
		STMMW_09081			+	967370	968533	1164	chromosome	CDS		1.3.99.3	CBG23916.1	GI:261246113	putative acyl-CoA dehydrogenase	STM0857	STM14_1005	STM474_0883	STMUK_0863	SL0833
		STMMW_09091			+	968982	970667	1686	chromosome	CDS		1.5.5.1	CBG23917.1	GI:261246114	putative flavoprotein	STM0858	STM14_1007	STM474_0884	STMUK_0864	SL0834
		STMMW_09101			-	970673	971563	891	chromosome	CDS			CBG23918.1	GI:261246115	LysR transcriptional regulator	STM0859	STM14_1008	STM474_0885	STMUK_0865	SL0835
		STMMW_09111			-	971828	972253	426	chromosome	CDS			CBG23919.1	GI:261246116	putative inner membrane protein	STM0860	STM14_1009	STM474_0886	STMUK_0866	SL0836
		STMMW_09121	yliI		+	972600	973280	681	chromosome	CDS			CBG23920.1	GI:261246117	putative dehydrogenase	STM0861	-	STM474_0887	STMUK_0867	SL0837
		STMMW_09221	ybjM		+	983315	983692	378	chromosome	CDS			CBG23930.1	GI:261246127	putative membrane protein	STM0871	STM14_1022	STM474_0897	STMUK_0877	SL0847
		STMMW_09331	rumB	ybjF	+	991763	992893	1131	chromosome	CDS		2.1.1.-	CBG23941.1	GI:261246138	hypothetical RNA methyltransferase	STM0882	STM14_1033	STM474_0907	STMUK_0888	SL0859
		STMMW_09341			+	993176	994519	1344	chromosome	CDS			CBG23942.1	GI:261246139	possible transport protein	STM0884	STM14_1035	STM474_0908	STMUK_0889	SL0860
		STMMW_09351			+	994549	994869	321	chromosome	CDS			CBG23943.1	GI:261246140	putative phosphotransferase enzyme II, B component	STM0885	STM14_1036	STM474_0909	STMUK_0890	SL0861
		STMMW_09361			+	994879	996366	1488	chromosome	CDS			CBG23944.1	GI:261246141	probable sulfatase	STM0886	STM14_1037	STM474_0910	STMUK_0891	SL0862
		STMMW_09511	ybjE		-	1010671	1011462	792	chromosome	CDS			CBG23959.1	GI:261246156	putative membrane protein	STM0938	STM14_1054	STM474_0925	STMUK_0906	SL0877
		STMMW_09791	ycaD		+	1045548	1046696	1149	chromosome	CDS			CBG23988.1	GI:261246184	probable transport protein	STM0968	STM14_1094	STM474_0954	STMUK_0934	SL0905
		STMMW_09801	ycaM		+	1046914	1048335	1422	chromosome	CDS			CBG23989.1	GI:261246185	probable transport protein	STM0969	STM14_1095	STM474_0955	STMUK_0935	SL0906
		STMMW_09831	sopD2		+	1050001	1050960	960	chromosome	CDS			CBG23992.1	GI:261246188	putative sopD2 type III secretion system effector protein	STM0972	STM14_1098	STM474_0958	STMUK_0938	SL0909
		STMMW_09841	pflB		-	1051036	1053318	2283	chromosome	CDS			CBG23993.1	GI:261246189	formate acetyltransferase 1	STM0973	STM14_1099	STM474_0959	STMUK_0939	SL0910
		STMMW_09851	focA		-	1053378	1054235	858	chromosome	CDS			CBG23994.1	GI:261246190	probable formate transporter (formate channel)	STM0974	STM14_1100	STM474_0960	STMUK_0940	SL0911
		STMMW_10121			-	1089020	1089481	462	chromosome	CDS			CBG24021.1	GI:261246217	putative transcriptional regulator	STM1001	STM14_1134	STM474_0988	STMUK_0967	SL0938
		STMMW_10131	dpaL		+	1089798	1091012	1215	chromosome	CDS		4.3.1.15	CBG24022.1	GI:261246218	diaminopropionate ammonia-lyase (ec 4.3.1.15) (diaminopropionatase) (alpha,beta-diaminopropionate ammonia-lyase)	STM1002	STM14_1136	STM474_0989	STMUK_0968	SL0939
		STMMW_10141			+	1091257	1092693	1437	chromosome	CDS			CBG24023.1	GI:261246219	putative putative ion:amino acid symporter	STM1003	STM14_1138	STM474_0990	STMUK_0969	SL0940
		STMMW_10151	pncB		-	1092771	1093973	1203	chromosome	CDS		2.4.2.11	CBG24024.1	GI:261246220	nicotinate phosphoribosyltransferase (ec 2.4.2.11) (naprtase)	STM1004	STM14_1139	STM474_0991	STMUK_0970	SL0941
		STMMW_10201			-	1100208	1100507	300	chromosome	CDS	Prophage BTP2 (Gifsy-2)		CBG24030.1	GI:261246226	predicted prophage protein	STM1010	STM14_1145	STM474_0996	STMUK_0976	SL0947
		STMMW_10611			+	1134778	1135359	582	chromosome	CDS	Prophage BTP2 (Gifsy-2)		CBG24073.1	GI:261246268	putative tail fibre assembly protein	STM1050	STM14_1191	STM474_1042	STMUK_1019	SL0989
		STMMW_10661			-	1138279	1138905	627	chromosome	CDS	Prophage BTP2 (Gifsy-2)		CBG24078.1	GI:261246270	predicted prophage protein	STM1053	STM14_1195	STM474_1044	STMUK_1022	SL0993
		STMMW_10671			-	1138974	1139261	288	chromosome	CDS	Prophage BTP2 (Gifsy-2)		CBG24079.1	GI:261246271	predicted prophage protein	STM1054	STM14_1196	STM474_1046	STMUK_1023	SL0994
		STMMW_10681	gtgE		-	1139258	1139944	687	chromosome	CDS	Prophage BTP2 (Gifsy-2)		CBG24080.1	GI:261246272	predicted prophage protein	STM1055	STM14_1197	STM474_1047	STMUK_1024	SL0995
		STMMW_10691	gtgF		-	1140215	1140406	192	chromosome	CDS			CBG24081.1	GI:261246273	Homolog of msgA	STM1056	STM14_1198	STM474_1048	STMUK_1025	SL0996
		STMMW_10711	pyrD		+	1143653	1144663	1011	chromosome	CDS			CBG24083.1	GI:261246275	dihydroorotate dehydrogenase	STM1058	STM14_1200	STM474_1050	STMUK_1027	SL0998
		STMMW_10721	ycbW		+	1144829	1145371	543	chromosome	CDS			CBG24084.1	GI:261246276	conserved hypothetical protein	STM1059	STM14_1202	STM474_1051	STMUK_1028	SL0999
		STMMW_10751	uup		+	1148697	1150604	1908	chromosome	CDS			CBG24087.1	GI:261246279	ABC transporter ATP-binding protein	STM1062	STM14_1205	STM474_1054	STMUK_1031	SL1002
		STMMW_10991	pipA		-	1172240	1172920	681	chromosome	CDS			CBG24111.1	GI:261246303	conserved hypothetical protein	STM1087	STM14_1232	STM474_1079	STMUK_1056	SL1026
		STMMW_11021	pipC	sigE	-	1174564	1174905	342	chromosome	CDS			CBG24114.1	GI:261246306	cell invasion protein	STM1090	STM14_1236	STM474_1082	STMUK_1059	SL1029
		STMMW_11031	sopB	sigD	-	1174922	1176607	1686	chromosome	CDS			CBG24115.1	GI:261246307	cell invasion protein	STM1091	STM14_1237	STM474_1083	STMUK_1060	SL1030
		STMMW_11041	pipD		-	1176790	1178076	1287	chromosome	CDS					(pseudogene)	STM1094	STM14_1240	STM474_1086	STMUK_1063	SL1033
		STMMW_11201			-	1193647	1194009	363	chromosome	CDS			CBG24132.1	GI:261246323	conserved hypothetical protein	STM1110	STM14_1261	STM474_1102	STMUK_1079	SL1049
		STMMW_11211	yccD		-	1194663	1194968	306	chromosome	CDS			CBG24133.1	GI:261246324	conserved hypothetical protein	STM1111	STM14_1263	STM474_1104	STMUK_1080	SL1050
		STMMW_11351	phoH		+	1210285	1211139	855	chromosome	CDS			CBG24148.1	GI:261246339	PhoH protein (phosphate starvation-inducible protein PsiH)	STM1126	-	STM474_1120	STMUK_1094	SL1064
		STMMW_11371			-	1212411	1213907	1497	chromosome	CDS			CBG24150.1	GI:261246341	putative sodium/glucose cotransporter	STM1128	STM14_1287	STM474_1122	STMUK_1096	SL1066
		STMMW_11381			-	1214244	1214924	681	chromosome	CDS			CBG24151.1	GI:261246342	conserved hypothetical protein	STM1129	STM14_1290	STM474_1123	STMUK_1097	SL1067
		STMMW_11391		nanM; yjhT	+	1215430	1216590	1161	chromosome	CDS			CBG24152.1	GI:261246343	putative exported protein	STM1130	STM14_1293	STM474_1124	STMUK_1098	SL1068
		STMMW_11411		nanT	+	1217611	1218891	1281	chromosome	CDS			CBG24154.1	GI:261246345	putative transporter	STM1132	STM14_1295	STM474_1126	STMUK_1100	SL1070
		STMMW_11421			+	1218902	1220008	1107	chromosome	CDS			CBG24155.1	GI:261246346	putative oxidoreductase	STM1133	STM14_1296	STM474_1127	STMUK_1101	SL1071
		STMMW_11481	csgF		-	1224684	1225100	417	chromosome	CDS			CBG24161.1	GI:261246352	assembly/transport component in curli production	STM1140	STM14_1304	STM474_1135	STMUK_1108	SL1077
		STMMW_11491	csgE		-	1225127	1225522	396	chromosome	CDS			CBG24162.1	GI:261246353	assembly/transport component in curli production	STM1141	STM14_1305	STM474_1136	STMUK_1109	SL1078
		STMMW_11501	csgD		-	1225527	1226177	651	chromosome	CDS			CBG24163.1	GI:261246354	csg operon transcriptional regulator protein	STM1142	STM14_1306	STM474_1137	STMUK_1110	SL1079
		STMMW_11511	csgB		+	1226932	1227387	456	chromosome	CDS			CBG24164.1	GI:261246355	nucleation component of curlin monomers	STM1143	STM14_1309	STM474_1138	STMUK_1111	SL1080
		STMMW_11521	csgA		+	1227429	1227884	456	chromosome	CDS			CBG24165.1	GI:261246356	major curlin subunit precursor	STM1144	STM14_1310	STM474_1139	STMUK_1112	SL1081
		STMMW_11531	csgC		+	1227946	1228272	327	chromosome	CDS			CBG24166.1	GI:261246357	curli prooduction protein	STM1145	STM14_1311	STM474_1140	STMUK_1113	SL1082
		STMMW_11541	ymdA		+	1228403	1228723	321	chromosome	CDS			CBG24167.1	GI:261246358	putative exported protein	STM1146	STM14_1312	STM474_1141	STMUK_1114	SL1083
		STMMW_11671	yceO		-	1242068	1242181	114	chromosome	CDS					hypothetical protein	STM1159	STM14_1328	STM474_1155	STMUK_1127	SL1096
		STMMW_11681	solA		-	1242222	1243340	1119	chromosome	CDS		1.5.3.1	CBG24180.1	GI:261246371	MTOX	STM1160	STM14_1329	STM474_1156	STMUK_1128	SL1097
		STMMW_11701	dinI		-	1243997	1244242	246	chromosome	CDS			CBG24182.1	GI:261246373	damage-inducible protein	STM1162	STM14_1331	STM474_1158	STMUK_1130	SL1099
		STMMW_11711	pyrC		-	1244316	1245362	1047	chromosome	CDS		3.5.2.3	CBG24183.1	GI:261246374	DHOase	STM1163	STM14_1332	STM474_1159	STMUK_1131	SL1100
		STMMW_12191	ycfP		+	1289459	1290001	543	chromosome	CDS			CBG24231.1	GI:261246422	conserved hypothetical protein	STM1210	STM14_1384	STM474_1207	STMUK_1178	SL1147
		STMMW_12201	ndh		+	1290256	1291560	1305	chromosome	CDS			CBG24232.1	GI:261246423	NADH dehydrogenase	STM1211	STM14_1385	STM474_1208	STMUK_1179	SL1148
		STMMW_12331	sifA		-	1305646	1306656	1011	chromosome	CDS			CBG24245.1	GI:261246436	putative virulence determinant	STM1224	STM14_1400	STM474_1221	STMUK_1192	SL1161
		STMMW_12341	potB		-	1306985	1307848	864	chromosome	CDS			CBG24246.1	GI:261246437	spermidine/putrescine transport system permease protein PotB	STM1225	STM14_1402	STM474_1222	STMUK_1193	SL1162
		STMMW_12511	msgA		-	1325979	1326218	240	chromosome	CDS			CBG24263.1	GI:261246453	putative virulence protein (MsgA)	STM1241	STM14_1492	STM474_1239	STMUK_1210	SL1180
		STMMW_12521	envE		-	1326409	1326930	522	chromosome	CDS			CBG24264.1	GI:261246454	putative lipoprotein	STM1242	STM14_1493	STM474_1240	STMUK_1211	SL1181
		STMMW_12531	cspH		-	1327345	1327557	213	chromosome	CDS			CBG24265.1	GI:261246455	cold shock protein (CspH)	STM1243	STM14_1495	STM474_1241	STMUK_1212	SL1182
		STMMW_12551	pagC		+	1328851	1329321	471	chromosome	CDS			CBG24267.1	GI:261246457	outer membrane invasion protein (PagC)	STM1246	STM14_1501	STM474_1244	STMUK_1214	SL1184
		STMMW_12571			+	1331605	1331877	273	chromosome	CDS			CBG24269.1	GI:261246459	hypothetical protein	STM1250	STM14_1508	STM474_1250	STMUK_1217	SL1186
		STMMW_12601			-	1333961	1334491	531	chromosome	CDS			CBG24272.1	GI:261246462	putative cytochrome	STM1253	STM14_1512	STM474_1253	STMUK_1220	SL1189
		STMMW_12611			-	1334640	1334954	315	chromosome	CDS			CBG24273.1	GI:261246463	putative lipoprotein	STM1254	STM14_1513	STM474_1254	STMUK_1221	SL1190
		STMMW_12711			+	1344042	1344635	594	chromosome	CDS			CBG24283.1	GI:261246473	putative regulatory protein	STM1265	STM14_1526	STM474_1266	STMUK_1232	SL1200
		STMMW_12721			+	1344704	1345552	849	chromosome	CDS			CBG24284.1	GI:261246474	putative transcriptional regulator	STM1266	STM14_1527	STM474_1267	STMUK_1233	SL1201
		STMMW_12731			-	1345807	1346055	249	chromosome	CDS			CBG24285.1	GI:261246475	hypothetical protein	STM1267	STM14_1529	STM474_1268	STMUK_1234	SL1202
		STMMW_12741			-	1346134	1346283	150	chromosome	CDS			CBG24286.1	GI:261246476	hypothetical protein	STM1268	STM14_1530	STM474_1269	STMUK_1235	SL1203
		STMMW_12751	aroQ		+	1346366	1346911	546	chromosome	CDS		5.4.99.5	CBG24287.1	GI:261246477	putative chorismate mutase	STM1269	STM14_1531	STM474_1270	STMUK_1236	SL1204
		STMMW_12881	yeaK		-	1354231	1354749	519	chromosome	CDS			CBG24300.1	GI:261246490	conserved hypothetical protein	STM1282	STM14_1552	STM474_1285	STMUK_1249	SL1217
		STMMW_12891	yeaJ		-	1354799	1356292	1494	chromosome	CDS			CBG24301.1	GI:261246491	conserved hypothetical membrane protein	STM1283	STM14_1553	STM474_1286	STMUK_1250	SL1218
		STMMW_12901	yeaH		-	1356933	1358219	1287	chromosome	CDS			CBG24302.1	GI:261246492	conserved hypothetical protein	STM1284	STM14_1556	STM474_1287	STMUK_1251	SL1219
		STMMW_13151		spy	+	1385071	1385556	486	chromosome	CDS			CBG24327.1	GI:261246517	putative exported protein	STM1308	STM14_1588	STM474_1312	STMUK_1275	SL1243
		STMMW_13191	celA		+	1388321	1388641	321	chromosome	CDS			CBG24331.1	GI:261246521	PTS system, cellobiose-specific IIb component	STM1312	STM14_1594	STM474_1317	STMUK_1279	SL1247
		STMMW_13201	celB		+	1388724	1390082	1359	chromosome	CDS			CBG24332.1	GI:261246522	PTS system, cellobiose-specific IIC component	STM1313	STM14_1595	STM474_1318	STMUK_1280	SL1248
		STMMW_13221	celD		+	1390569	1391333	765	chromosome	CDS			CBG24334.1	GI:261246524	putative cel operon repressor	STM1315	STM14_1597	STM474_1320	STMUK_1282	SL1250
		STMMW_13231	celF		+	1391458	1392813	1356	chromosome	CDS			CBG24335.1	GI:261246525	phospho-beta-glucosidase B	STM1316	STM14_1598	STM474_1321	STMUK_1283	SL1251
		STMMW_13351	lpxR		-	1403632	1404591	960	chromosome	CDS			CBG24347.1	GI:261246537	putative outer membrane protein	STM1328	STM14_1612	STM474_1333	STMUK_1295	SL1263
		STMMW_13371			+	1405063	1405899	837	chromosome	CDS			CBG24349.1	GI:261246539	putative DNA/RNA non-specific endonuclease	STM1330	STM14_1614	STM474_1335	STMUK_1297	SL1265
		STMMW_13501	nlpC		+	1418534	1418998	465	chromosome	CDS			CBG24362.1	GI:261246552	putative lipoprotein	STM1343	STM14_1630	STM474_1347	STMUK_1310	SL1277
		STMMW_13511	ydiV	rflP	+	1419312	1420025	714	chromosome	CDS			CBG24363.1	GI:261246553	conserved hypothetical protein	STM1344	STM14_1632	STM474_1348	STMUK_1311	SL1278
		STMMW_13631	ydiO		-	1433217	1434368	1152	chromosome	CDS			CBG24375.1	GI:261246565	putative acyl-CoA dehydrogenase	STM1356	STM14_1647	STM474_1361	STMUK_1323	SL1290
		STMMW_13651	aroD		-	1436131	1436889	759	chromosome	CDS		4.2.1.10	CBG24377.1	GI:261246567	3-dehydroquinate dehydratase	STM1358	STM14_1649	STM474_1363	STMUK_1325	SL1292
		STMMW_13661	aroE	ydiB	-	1436934	1437800	867	chromosome	CDS		1.1.1.25	CBG24378.1	GI:261246568	shikimate 5-dehydrogenase	STM1359	STM14_1650	STM474_1364	STMUK_1326	SL1293
		STMMW_13671	ydiN		-	1437867	1439102	1236	chromosome	CDS			CBG24379.1	GI:261246569	Putative MFS-family transport protein	STM1360	STM14_1651	-	STMUK_1327	-
		STMMW_13681	ydiM		-	1439466	1440677	1212	chromosome	CDS			CBG24380.1	GI:261246570	Putative MFS-family transport protein	STM1361	STM14_1654	STM474_1366	STMUK_1328	SL1296
		STMMW_13691	ydiL		-	1440818	1441177	360	chromosome	CDS			CBG24381.1	GI:261246571	conserved hypothetical protein	STM1362	STM14_1655	STM474_1367	STMUK_1329	SL1297
		STMMW_13741			-	1447056	1448402	1347	chromosome	CDS			CBG24386.1	GI:261246576	putative transporter	STM1368	STM14_1662	STM474_1372	STMUK_1334	SL1302
		STMMW_13871	orf408		-	1461320	1462546	1227	chromosome	CDS			CBG24398.1	GI:261246588	putative ribokinase/regulatory protein	STM1382	STM14_1676	STM474_1387	STMUK_1348	SL1316
		STMMW_13881	ttrA		-	1462869	1465931	3063	chromosome	CDS			CBG24399.1	GI:261246589	tetrathionate reductase subunit A	STM1383	STM14_1677	STM474_1388	STMUK_1349	SL1317
		STMMW_13961	ssrB		-	1472681	1473319	639	chromosome	CDS			CBG24407.1	GI:261246597	putative two-component response regulator	STM1391	STM14_1686	STM474_1397	STMUK_1357	SL1325
		STMMW_13991	ssaC	spiA	+	1476916	1478409	1494	chromosome	CDS			CBG24410.1	GI:261246600	putative outer membrane secretory protein	STM1394	STM14_1689	STM474_1400	STMUK_1360	SL1328
		STMMW_14001	ssaD	spiB	+	1478390	1479601	1212	chromosome	CDS			CBG24411.1	GI:261246601	putative pathogenicity island protein	STM1395	STM14_1690	STM474_1401	STMUK_1361	SL1329
		STMMW_14031	sseBa	sseB	+	1480448	1481038	591	chromosome	CDS			CBG24414.1	GI:261246604	putative pathogenicity island effector effector protein	STM1398	STM14_1694	STM474_1404	STMUK_1364	SL1332
		STMMW_14041	sscA		+	1481035	1481508	474	chromosome	CDS			CBG24415.1	GI:261246605	putative Type III secretion system chaperone protein	STM1399	STM14_1695	STM474_1405	STMUK_1365	SL1333
		STMMW_14051	sseC		+	1481511	1482965	1455	chromosome	CDS			CBG24416.1	GI:261246606	putative pathogenicity island effector protein	STM1400	STM14_1696	STM474_1406	STMUK_1366	SL1334
		STMMW_14061	sseD		+	1482981	1483568	588	chromosome	CDS			CBG24417.1	GI:261246607	putative pathogenicity island effector protein	STM1401	STM14_1697	STM474_1407	STMUK_1367	SL1335
		STMMW_14071	sseE		+	1483571	1483987	417	chromosome	CDS			CBG24418.1	GI:261246608	putative pathogenicity island effector protein	STM1402	STM14_1698	STM474_1408	STMUK_1368	SL1336
		STMMW_14081	sscB		+	1484039	1484473	435	chromosome	CDS			CBG24419.1	GI:261246609	putative pathogenicity island protein	STM1403	STM14_1699	STM474_1409	STMUK_1369	SL1337
		STMMW_14091	sseF		+	1484489	1485271	783	chromosome	CDS			CBG24420.1	GI:261246610	putative pathogenicity island effector protein	STM1404	STM14_1700	STM474_1410	STMUK_1370	SL1338
		STMMW_14101	sseG		+	1485268	1485957	690	chromosome	CDS			CBG24421.1	GI:261246611	putative pathogenicity island effector protein	STM1405	STM14_1701	STM474_1411	STMUK_1371	SL1339
		STMMW_14161	ssaK		+	1488103	1488777	675	chromosome	CDS			CBG24427.1	GI:261246617	putative pathogenicity island protein	STM1411	STM14_1707	STM474_1417	STMUK_1377	SL1345
		STMMW_14171	ssaL		+	1488743	1489759	1017	chromosome	CDS			CBG24428.1	GI:261246618	putative secretion system protein	STM1412	STM14_1708	STM474_1418	STMUK_1378	SL1346
		STMMW_14181	ssaM		+	1489817	1490185	369	chromosome	CDS			CBG24429.1	GI:261246619	putative pathogenicity island protein	STM1413	STM14_1709	STM474_1419	STMUK_1379	SL1347
		STMMW_14191	ssaV		+	1490170	1492215	2046	chromosome	CDS			CBG24430.1	GI:261246620	putative type III secretion protein	STM1414	STM14_1710	STM474_1420	STMUK_1380	SL1348
		STMMW_14221	ssaP		+	1493867	1494241	375	chromosome	CDS			CBG24433.1	GI:261246623	putative type III secretion protein	STM1417	STM14_1713	STM474_1423	STMUK_1383	SL1351
		STMMW_14231	ssaQ		+	1494222	1495190	969	chromosome	CDS			CBG24434.1	GI:261246624	putative type III secretion protein	STM1418	STM14_1714	STM474_1424	STMUK_1384	SL1352
		STMMW_14271	ssaU		+	1496945	1498003	1059	chromosome	CDS			CBG24438.1	GI:261246628	putative type III secretion protein	STM1422	STM14_1718	STM474_1428	STMUK_1388	SL1356
		STMMW_14741	ompN		-	1546191	1547324	1134	chromosome	CDS			CBG24485.1	GI:261246675	outer membrane protein	STM1473	STM14_1777	STM474_1480	STMUK_1437	SL1404
		STMMW_14751	rstA		-	1547804	1548535	732	chromosome	CDS			CBG24486.1	GI:261246676	putative two-component response regulator	STM1475	STM14_1779	STM474_1482	STMUK_1438	SL1405
		STMMW_14821	ydgF		+	1556766	1557128	363	chromosome	CDS			CBG24493.1	GI:261246683	putative conserved membrane protein	STM1482	STM14_1791	STM474_1490	STMUK_1445	SL1412
		STMMW_15121	dcp		+	1586203	1588245	2043	chromosome	CDS			CBG24523.1	GI:261246712	dipeptidyl carboxypeptidase II	STM1512	STM14_1826	STM474_1523	STMUK_1476	SL1442
		STMMW_15141	ydeJ		-	1588892	1589419	528	chromosome	CDS			CBG24525.1	GI:261246714	conserved hypothetical protein	STM1514	STM14_1830	STM474_1525	STMUK_1478	SL1444
		STMMW_15151	ydeI		+	1589846	1590238	393	chromosome	CDS			CBG24526.1	GI:261246715	putative periplasmic protein	STM1515	STM14_1832	STM474_1526	STMUK_1479	SL1445
		STMMW_15281			-	1601654	1602196	543	chromosome	CDS			CBG24539.1	GI:261246727	putative exported protein	STM1528	STM14_1846	STM474_1539	STMUK_1493	SL1458
		STMMW_15291			+	1603015	1604031	1017	chromosome	CDS			CBG24540.1	GI:261246728	outer membrane protein	STM1530	STM14_1848	STM474_1540	STMUK_1495	SL1459
		STMMW_15381	hyaA2		-	1610299	1611402	1104	chromosome	CDS		1.12.7.2	CBG24549.1	GI:261246737	uptake hydrogenase small subunit	STM1539	STM14_1857	STM474_1549	STMUK_1504	SL1468
		STMMW_15391			+	1611831	1612922	1092	chromosome	CDS			CBG24550.1	GI:261246738	putative secreted hydrolase	STM1540	STM14_1859	STM474_1551	STMUK_1506	SL1469
		STMMW_15401			+	1613088	1613759	672	chromosome	CDS			CBG24551.1	GI:261246739	putative regulatory protein	STM1541	STM14_1860	STM474_1552	STMUK_1507	SL1470
		STMMW_15411			-	1613818	1614843	1026	chromosome	CDS			CBG24552.1	GI:261246740	putative alcohol dehydrogenase	STM1542	STM14_1861	STM474_1553	STMUK_1508	SL1471
		STMMW_15421			-	1614818	1616104	1287	chromosome	CDS			CBG24553.1	GI:261246741	membrane transport protein	STM1543	STM14_1862	STM474_1554	STMUK_1509	SL1472
		STMMW_15441			-	1617907	1619148	1242	chromosome	CDS			CBG24555.1	GI:261246743	putative multidrug efflux protein	STM1545	STM14_1864	STM474_1556	STMUK_1511	SL1474
		STMMW_15501			+	1624647	1625654	1008	chromosome	CDS			CBG24562.1	GI:261246748	putative putative LacI-family transcriptional regulator	STM1555	STM14_1878	STM474_1567	STMUK_1524	SL1485
		STMMW_15571	hdeB		-	1636075	1636404	330	chromosome	CDS			CBG24569.1	GI:261246755	putative secreted protein	STM1562	STM14_1885	STM474_1574	STMUK_1531	SL1492
		STMMW_15581	osmC		-	1636754	1637185	432	chromosome	CDS			CBG24570.1	GI:261246756	osmotically inducible protein C	STM1563	STM14_1886	STM474_1575	STMUK_1532	SL1493
		STMMW_15591	yddX		+	1637698	1637913	216	chromosome	CDS			CBG24571.1	GI:261246757	conserved hypothetical protein	STM1564	STM14_1887	STM474_1576	STMUK_1533	SL1494
		STMMW_15601	rpsV		+	1638008	1638151	144	chromosome	CDS			CBG24572.1	GI:261246758	30S ribosomal protein S22	STM1565	STM14_1888	STM474_1577	STMUK_1534	SL1495
		STMMW_15611	sfcA		+	1638328	1640025	1698	chromosome	CDS			CBG24573.1	GI:261246759	NAD-linked malic enzyme	STM1566	STM14_1889	STM474_1579	STMUK_1535	SL1496
		STMMW_15661	yddG		+	1646341	1647165	825	chromosome	CDS			CBG24578.1	GI:261246764	putative integral membrane protein	STM1571	STM14_1896	STM474_1584	STMUK_1540	SL1502
		STMMW_15671	ompD	nmpC	+	1647690	1648778	1089	chromosome	CDS			CBG24579.1	GI:261246765	outer membrane porin protein (ompD)	STM1572	STM14_1898	STM474_1585	STMUK_1541	SL1503
		STMMW_15831	yncC		-	1668614	1669279	666	chromosome	CDS			CBG24595.1	GI:261246781	putative regulatory protein	STM1588	STM14_1921	STM474_1601	STMUK_1557	SL1519
		STMMW_15841	yncB		-	1669613	1670683	1071	chromosome	CDS		1.-.-.-	CBG24596.1	GI:261246782	putative NADP-dependent oxidoreductase	STM1589	STM14_1924	STM474_1602	STMUK_1558	SL1520
		STMMW_15941	pdgL	pcgL	-	1682471	1683241	771	chromosome	CDS			CBG24606.1	GI:261246792	D-alanyl-D-alanine dipeptidase	STM1599	STM14_1936	STM474_1612	STMUK_1568	SL1530
		STMMW_15981	yncJ		+	1685922	1686152	231	chromosome	CDS			CBG24610.1	GI:261246796	putative exported protein	STM1603	STM14_1941	STM474_1615	STMUK_1572	SL1533
		STMMW_16011			+	1688823	1690001	1179	chromosome	CDS			CBG24613.1	GI:261246799	putative benzoate membrane transport protein	STM1606	STM14_1944	STM474_1618	STMUK_1575	SL1536
		STMMW_16151			-	1700359	1701561	1203	chromosome	CDS			CBG24627.1	GI:261246813	putative L-lactate oxidase	STM1620	STM14_1959	STM474_1632	STMUK_1589	SL1550
		STMMW_16161			-	1701573	1702148	576	chromosome	CDS			CBG24628.1	GI:261246814	putative exported protein	STM1621	STM14_1960	STM474_1633	STMUK_1590	SL1551
		STMMW_16171	ydcG	mdoD	-	1702344	1703999	1656	chromosome	CDS			CBG24629.1	GI:261246815	Glucans biosynthesis protein D precursor	STM1622	STM14_1962	STM474_1634	STMUK_1591	SL1552
		STMMW_16271			-	1715157	1715501	345	chromosome	CDS			CBG24639.1	GI:261246825	putative membrane protein	STM1632	STM14_1975	STM474_1644	STMUK_1601	SL1562
		STMMW_16331			+	1721407	1722069	663	chromosome	CDS			CBG24645.1	GI:261246830	possible methyltransferase	STM1638	STM14_1982	STM474_1650	STMUK_1607	SL1568
		STMMW_16471	ynaF		+	1738648	1739082	435	chromosome	CDS			CBG24659.1	GI:261246844	conserved hypothetical protein	STM1652	STM14_1997	STM474_1664	STMUK_1621	SL1582
		STMMW_16531			-	1743794	1744948	1155	chromosome	CDS			CBG24665.1	GI:261246849	putative chemo-receptor protein	STM1657	STM14_2003	STM474_1670	STMUK_1626	SL1588
		STMMW_16581	ynaJ		-	1748796	1749050	255	chromosome	CDS			CBG24670.1	GI:261246854	putative membrane protein	STM1662	STM14_2009	STM474_1675	STMUK_1631	SL1593
		STMMW_16591	ynaI		+	1749289	1750320	1032	chromosome	CDS			CBG24671.1	GI:261246855	putative membrane protein	STM1663	STM14_2010	STM474_1676	STMUK_1632	SL1594
		STMMW_16641			-	1753717	1755699	1983	chromosome	CDS			CBG24676.1	GI:261246860	invasin-like protein	STM1669	STM14_2016	STM474_1682	STMUK_1637	SL1599
		STMMW_16651			-	1755774	1756619	846	chromosome	CDS			CBG24677.1	GI:261246861	putative lipoprotein	STM1670	STM14_2017	STM474_1683	STMUK_1638	SL1600
		STMMW_16671			+	1758162	1759271	1110	chromosome	CDS			CBG24679.1	GI:261246862	hypothetical protein	STM1672	-	STM474_1685	STMUK_1640	SL1602
		STMMW_16681			-	1759485	1759739	255	chromosome	CDS			CBG24680.1	GI:261246863	putative lipoprotein	STM1673	STM14_2020	STM474_1686	STMUK_1641	SL1603
		STMMW_16951	ycjE		+	1784236	1784535	300	chromosome	CDS			CBG24707.1	GI:261246890	conserved hypothetical protein	STM1699	STM14_2052	STM474_1713	STMUK_1669	SL1630
		STMMW_17001	yciT		+	1791429	1792181	753	chromosome	CDS			CBG24712.1	GI:261246895	putative regulatory protein	STM1704	STM14_2060	STM474_1719	STMUK_1675	SL1636
		STMMW_17002	osmB		+	1792440	1792658	219	chromosome	CDS					osmotically inducible lipoprotein B precursor	STM1705	STM14_2062	STM474_1720	STMUK_1676	SL1637
		STMMW_17011	yciH		-	1792778	1793104	327	chromosome	CDS			CBG24713.1	GI:261246896	putative translation initiaiton factor	STM1706	STM14_2063	STM474_1721	STMUK_1677	SL1638
		STMMW_17261	katN		+	1819450	1820328	879	chromosome	CDS			CBG24737.1	GI:261246920	conserved hypothetical protein	STM1731	STM14_2094	STM474_1748	STMUK_1703	SL1662
		STMMW_17431	ychE		-	1834521	1835168	648	chromosome	CDS			CBG24754.1	GI:261246937	putative membrane protein	STM1748	STM14_2112	STM474_1765	STMUK_1721	SL1679
		STMMW_17781	hyaA		+	1877345	1878463	1119	chromosome	CDS			CBG24789.1	GI:261246972	hydrogenase-1 small subunit	STM1786	STM14_2161	STM474_1806	STMUK_1758	SL1714
		STMMW_18251			+	1924508	1924966	459	chromosome	CDS			CBG24835.1	GI:261247018	putative membrane protein	STM1833	STM14_2215	STM474_1855	-	SL1762
		STMMW_18261	yebN		+	1925376	1925942	567	chromosome	CDS			CBG24836.1	GI:261247019	putative membrane protein	STM1834	STM14_2216	STM474_1856	STMUK_1807	SL1763
		STMMW_18294	yobG		-	1930151	1930294	144	chromosome	CDS					putative inner membrane protein	STM1840	STM14_2226	STM474_1863	STMUK_1813	SL1769
		STMMW_18301			+	1930452	1930691	240	chromosome	CDS			CBG24840.1	GI:261247023	putative exported protein	STM1841	STM14_2227	STM474_1864	STMUK_1814	SL1770
		STMMW_18311	kdgR		-	1930903	1931694	792	chromosome	CDS			CBG24841.1	GI:261247024	transcriptional regulator KdgR	STM1842	STM14_2228	STM474_1865	STMUK_1815	SL1771
		STMMW_18431			-	1944795	1944959	165	chromosome	CDS			CBG24853.1	GI:261247036	hypothetical protein	STM1854	STM14_2242	STM474_1878	STMUK_1828	SL1783
		STMMW_18481			-	1948239	1948658	420	chromosome	CDS			CBG24858.1	GI:261247041	putative acetyltransferase	STM1857	STM14_2249	STM474_1882	STMUK_1832	SL1787
		STMMW_18491			+	1949028	1949297	270	chromosome	CDS			CBG24859.1	GI:261247042	conserved hypothetical protein	STM1858	STM14_2251	-	STMUK_1833	-
		STMMW_18801	yebB		+	1976139	1976738	600	chromosome	CDS			CBG24888.1	GI:261247067	conserved hypothetical protein	STM1897	STM14_2308	STM474_1930	STMUK_1877	SL1832
		STMMW_19101	yecG		+	2006365	2006793	429	chromosome	CDS			CBG24918.1	GI:261247097	conserved hypothetical protein	STM1927	STM14_2344	STM474_1959	STMUK_1907	SL1861
		STMMW_19141	ftnB	yecI	+	2010752	2011255	504	chromosome	CDS			CBG24922.1	GI:261247101	ferritin-like protein	STM1932	STM14_2350	STM474_1964	STMUK_1911	SL1865
		STMMW_19171	ftn	ftnA	+	2012903	2013400	498	chromosome	CDS			CBG24925.1	GI:261247104	ferritin	STM1935	STM14_2353	STM474_1967	STMUK_1914	SL1868
		STMMW_19181	yecH		-	2013446	2013685	240	chromosome	CDS			CBG24926.1	GI:261247105	conserved hypothetical protein	STM1936	STM14_2354	STM474_1968	STMUK_1915	SL1869
		STMMW_19231			-	2018292	2018624	333	chromosome	CDS			CBG24931.1	GI:261247109	putative membrane protein	STM1941	STM14_2359	STM474_1973	STMUK_1920	SL1874
		STMMW_19291	sdiA		-	2023170	2023892	723	chromosome	CDS			CBG24939.1	GI:261247116	cell-division regulatory protein	STM1950	STM14_2368	STM474_1981	STMUK_1929	SL1879
		STMMW_19361	tnpA_2b		-	2029247	2029705	459	chromosome	CDS			CBG24946.1	GI:261247123	transposase for insertion sequence element IS200	STM1957	-	STM474_1988	STMUK_1936	-
		STMMW_19481	fliE		-	2039508	2039822	315	chromosome	CDS			CBG24957.1	GI:261247134	flagellar hook-basal body complex protein FliE	STM1968	STM14_2388	STM474_1999	STMUK_1947	SL1897
		STMMW_19621	rcsA		+	2050927	2051550	624	chromosome	CDS			CBG24971.1	GI:261247148	colanic acid capsullar biosynthesis activation protein A	STM1982	STM14_2403	STM474_2014	STMUK_1961	SL1911
		STMMW_19731			-	2060120	2060419	300	chromosome	CDS			CBG24982.1	GI:261247159	putative membrane protein	STM1994	STM14_2416	STM474_2025	STMUK_1972	SL1922
		STMMW_19741	ompS	ompS1	+	2061070	2062275	1206	chromosome	CDS			CBG24983.1	GI:261247160	outer membrane protein S1	STM1995	STM14_2418	STM474_2027	STMUK_1973	SL1923
		STMMW_20371			+	2109063	2109761	699	chromosome	CDS			CBG25045.1	GI:261247221	putative DNA-binding protein	STM2006	STM14_2490	STM474_2086	STMUK_2035	SL1981
		STMMW_20381			+	2110335	2112272	1938	chromosome	CDS			CBG25046.1	GI:261247222	putative exported protein	STM2007	STM14_2491	STM474_2087	STMUK_2036	SL1982
		STMMW_20671	pocR		-	2138056	2138967	912	chromosome	CDS			CBG25075.1	GI:261247251	pdu/cob regulatory protein PocR	STM2036	STM14_2525	STM474_2121	STMUK_2066	SL2012
		STMMW_20681	pduF		-	2139184	2139978	795	chromosome	CDS			CBG25076.1	GI:261247252	propanediol diffusion facilitator	STM2037	STM14_2526	STM474_2122	STMUK_2067	SL2013
		STMMW_20691	pduA		+	2140503	2140787	285	chromosome	CDS			CBG25077.1	GI:261247253	putative propanediol utilization protein	STM2038	STM14_2527	STM474_2123	STMUK_2068	SL2014
		STMMW_20971	sopA		+	2165227	2167575	2349	chromosome	CDS			CBG25106.1	GI:261247281	secreted protein SopA	STM2066	STM14_2557	STM474_2151	STMUK_2096	SL2043
		STMMW_20981	sbcB		+	2167918	2169348	1431	chromosome	CDS		3.1.11.1	CBG25107.1	GI:261247282	exodeoxyribonuclease I	STM2067	STM14_2559	STM474_2152	STMUK_2097	SL2044
		STMMW_21111	udg	ugd	-	2181615	2182781	1167	chromosome	CDS		1.1.1.22	CBG25120.1	GI:261247295	UDP-glucose 6-dehydrogenase	STM2080	STM14_2574	STM474_2165	STMUK_2110	SL2057
		STMMW_21121	gnd		-	2183018	2184424	1407	chromosome	CDS		1.1.1.44	CBG25121.1	GI:261247296	6-phosphogluconate dehydrogenase, decarboxylating	STM2081	STM14_2575	STM474_2166	STMUK_2111	SL2058
		STMMW_21131	rfbP	wbaP	-	2184588	2186018	1431	chromosome	CDS		2.7.8.6	CBG25122.1	GI:261247297	undecaprenyl-phosphate galactosephosphotransferase	STM2082	STM14_2576	STM474_2167	STMUK_2112	SL2059
		STMMW_21141	rfbK	manB	-	2186090	2187523	1434	chromosome	CDS		5.4.2.8	CBG25123.1	GI:261247298	phosphomannomutase	STM2083	STM14_2577	STM474_2168	STMUK_2113	SL2060
		STMMW_21151	cpsB2	rfbM; manC	-	2187510	2188949	1440	chromosome	CDS		2.7.7.22	CBG25124.1	GI:261247299	mannose-1-phosphate guanylyltransferase	STM2084	STM14_2578	STM474_2169	STMUK_2114	SL2061
		STMMW_21161	rfbN	wbaN	-	2188950	2189894	945	chromosome	CDS		2.4.1.-	CBG25125.1	GI:261247300	putative rhamnosyltransferase	STM2085	STM14_2579	STM474_2170	STMUK_2115	SL2062
		STMMW_21171	rfbU	wbaU	-	2189895	2190956	1062	chromosome	CDS			CBG25126.1	GI:261247301	putative glycosyltransferase	STM2086	STM14_2580	STM474_2171	STMUK_2116	SL2063
		STMMW_21241	rfbI	rfbI_2; ddhD	-	2197777	2198769	993	chromosome	CDS			CBG25133.1	GI:261247308	putative reductase RfbI	STM2093	STM14_2587	STM474_2178	STMUK_2123	SL2070
		STMMW_21251	rfbC	rmlC	-	2198775	2199326	552	chromosome	CDS			CBG25134.1	GI:261247309	dTDP-4-dehydrorhamnose 3,5-epimerase	STM2094	STM14_2588	STM474_2179	STMUK_2124	SL2071
		STMMW_21261	rfbA	rmlA	-	2199327	2200205	879	chromosome	CDS		2.7.7.24	CBG25135.1	GI:261247310	TDP-glucose pyrophosphorylase	STM2095	STM14_2589	STM474_2180	STMUK_2125	SL2072
		STMMW_21281	rfbB	rmlB	-	2201152	2202237	1086	chromosome	CDS			CBG25137.1	GI:261247312	dTDP-glucose 4,6-dehydratase	STM2097	STM14_2591	STM474_2182	STMUK_2127	SL2074
		STMMW_21291	galF		-	2202614	2203507	894	chromosome	CDS		2.7.7.9	CBG25138.1	GI:261247313	UTP-glucose-1-phosphate uridylyltransferase	STM2098	STM14_2592	STM474_2183	STMUK_2128	SL2075
		STMMW_21421	wcaF		-	2217406	2217960	555	chromosome	CDS		2.3.1.-	CBG25150.1	GI:261247325	acetyltransferase	STM2110	STM14_2605	STM474_2195	STMUK_2140	SL2087
		STMMW_21431	wcaE		-	2217976	2218722	747	chromosome	CDS			CBG25151.1	GI:261247326	glycosyltransferase	STM2111	STM14_2606	STM474_2196	STMUK_2141	SL2088
		STMMW_21441	wcaD		-	2218735	2219949	1215	chromosome	CDS			CBG25152.1	GI:261247327	colanic acid polymerase	STM2112	STM14_2607	STM474_2197	STMUK_2142	SL2089
		STMMW_21501	wza		-	2225169	2226224	1056	chromosome	CDS			CBG25158.1	GI:261247333	putative polysaccharide export protein	STM2118	STM14_2613	STM474_2203	STMUK_2148	SL2095
		STMMW_21511	yegH		+	2226983	2228563	1581	chromosome	CDS			CBG25159.1	GI:261247334	putative membrane protein	STM2119	STM14_2615	STM474_2204	STMUK_2149	SL2096
		STMMW_21641			+	2249186	2250388	1203	chromosome	CDS			CBG25172.1	GI:261247347	conserved hypothetical protein	STM2133	STM14_2631	STM474_2219	STMUK_2162	SL2109
		STMMW_21701		steD	-	2256774	2257127	354	chromosome	CDS			CBG25178.1	GI:261247353	putative membrane protein	STM2139	STM14_2638	STM474_2225	STMUK_2168	SL2115
		STMMW_21711	yegS		+	2257671	2258570	900	chromosome	CDS			CBG25179.1	GI:261247354	conserved hypothetical protein	STM2140	STM14_2641	STM474_2227	STMUK_2169	SL2117
		STMMW_21811	stcC		-	2267513	2270002	2490	chromosome	CDS			CBG25189.1	GI:261247364	outer membrane fimbrial usher protein	STM2150	STM14_2653	STM474_2237	STMUK_2179	SL2127
		STMMW_21831	stcA		-	2270755	2271285	531	chromosome	CDS			CBG25191.1	GI:261247366	fimbrial subunit protein	STM2152	STM14_2655	STM474_2239	STMUK_2181	SL2129
		STMMW_21841	yehE		-	2271564	2271845	282	chromosome	CDS			CBG25192.1	GI:261247367	conserved hypothetical protein	STM2153	STM14_2656	STM474_2240	STMUK_2182	SL2130
		STMMW_21851	mrp		-	2272123	2273232	1110	chromosome	CDS			CBG25193.1	GI:261247368	conserved hypothetical protein	STM2154	STM14_2657	STM474_2241	STMUK_2183	SL2131
		STMMW_21871	yehR		+	2275671	2276129	459	chromosome	CDS			CBG25195.1	GI:261247370	putative lipoprotein	STM2156	STM14_2659	STM474_2243	STMUK_2185	SL2133
		STMMW_21881			+	2276301	2276831	531	chromosome	CDS			CBG25196.1	GI:261247371	putative lipoprotein	STM2156A	STM14_2660	STM474_2244	STMUK_2186	SL2134
		STMMW_21891	yehS		-	2276888	2277355	468	chromosome	CDS			CBG25197.1	GI:261247372	conserved hypothetical protein	STM2157	STM14_2661	STM474_2245	STMUK_2187	SL2135
		STMMW_22161	sanA		+	2303885	2304604	720	chromosome	CDS			CBG25223.1	GI:261247398	vancomycin resistance protein	STM2184	STM14_2691	STM474_2273	STMUK_2214	SL2161
		STMMW_22171	b2145		+	2304601	2304846	246	chromosome	CDS			CBG25224.1	GI:261247399	putative membrane protein	STM2185	STM14_2692	STM474_2274	STMUK_2215	SL2162
		STMMW_22181			+	2305051	2306292	1242	chromosome	CDS			CBG25225.1	GI:261247400	putative oxidoreductase	STM2186	STM14_2693	STM474_2275	STMUK_2216	SL2163
		STMMW_22191	yeiA		+	2306286	2307521	1236	chromosome	CDS			CBG25226.1	GI:261247401	putative oxidoreductase	STM2187	STM14_2694	STM474_2276	STMUK_2217	SL2164
		STMMW_22201	mglC		-	2307596	2308606	1011	chromosome	CDS			CBG25227.1	GI:261247402	galactoside transport system permease protein MglC	STM2188	STM14_2695	STM474_2277	STMUK_2218	SL2165
		STMMW_22211	mglA		-	2308622	2310142	1521	chromosome	CDS			CBG25228.1	GI:261247403	galactoside transport atp-binding protein mgla	STM2189	STM14_2696	STM474_2278	STMUK_2219	SL2166
		STMMW_22281			-	2316340	2317707	1368	chromosome	CDS		4.3.1.17	CBG25235.1	GI:261247410	putative L-serine dehydratase	STM2196	STM14_2709	STM474_2285	STMUK_2226	SL2173
		STMMW_22291			+	2317924	2318811	888	chromosome	CDS			CBG25236.1	GI:261247411	putative hydrolase	STM2197	STM14_2711	STM474_2286	STMUK_2227	SL2174
		STMMW_22301			+	2318844	2320166	1323	chromosome	CDS			CBG25237.1	GI:261247412	putative regulatory protein	STM2198	STM14_2712	STM474_2287	STMUK_2228	SL2175
		STMMW_22401	opvB		-	2332627	2333292	666	chromosome	CDS			CBG25247.1	GI:261247422	putative membrane protein	STM2208	STM14_2728	STM474_2300	STMUK_2239	SL2185
		STMMW_22611	oafA		+	2355797	2357626	1830	chromosome	CDS			CBG25268.1	GI:261247443	acetylation of the O-antigen	STM2232	STM14_2758	STM474_2326	STMUK_2262	SL2208
		STMMW_22631			-	2357680	2358123	444	chromosome	CDS			CBG25269.1	GI:261247444	tail fiber assembly protein	STM2233	STM14_2759	STM474_2327	STMUK_2263	SL2209
		STMMW_22641			-	2358501	2359028	528	chromosome	CDS			CBG25270.1	GI:261247445	putative phage tail fiber assembly protein	STM2234	STM14_2760	STM474_2328	STMUK_2264	SL2210
		STMMW_22651			-	2359031	2360272	1242	chromosome	CDS			CBG25271.1	GI:261247446	putative phage protein	STM2235	STM14_2761	STM474_2329	STMUK_2265	SL2211
		STMMW_22691			-	2362852	2363220	369	chromosome	CDS			CBG25275.1	GI:261247449	putative phage protein	STM2239	STM14_2766	STM474_2333	STMUK_2269	SL2215
		STMMW_22701			-	2363235	2364230	996	chromosome	CDS			CBG25276.1	GI:261247450	phage protein	STM2240	STM14_2767	STM474_2334	STMUK_2011	SL2216
		STMMW_22721	sspH2		-	2364553	2366919	2367	chromosome	CDS			CBG25278.1	GI:261247452	secreted effector protein	STM2241	STM14_2769	STM474_2336	STMUK_2272	SL2217
		STMMW_22731			-	2367088	2367291	204	chromosome	CDS			CBG25279.1	GI:261247453	putative tail fiber protein of phage	STM2242	STM14_2770	STM474_2337	STMUK_2273	SL2218
		STMMW_22741			-	2367588	2368415	828	chromosome	CDS						STM2243	STM14_2771	STM474_2339	STMUK_2274	SL2219
		STMMW_22761		pagL	-	2369077	2369640	564	chromosome	CDS			CBG25282.1	GI:261247455	exported protein	STM2245	STM14_2773	STM474_2341	STMUK_2276	SL2221
		STMMW_22771	narP		+	2370370	2371017	648	chromosome	CDS			CBG25283.1	GI:261247456	nitrate/nitrite response regulator protein NarP	STM2246	STM14_2775	STM474_2342	STMUK_2277	SL2222
		STMMW_22971			-	2400425	2401627	1203	chromosome	CDS			CBG25308.1	GI:261247481	putative MR-MLE-family protein	STM2273	STM14_2807	STM474_2369	STMUK_2303	SL2242
		STMMW_22981			-	2401642	2402967	1326	chromosome	CDS			CBG25309.1	GI:261247482	putative transmembrane transpot protein	STM2274	STM14_2808	STM474_2370	STMUK_2304	SL2243
		STMMW_22991			+	2403017	2403901	885	chromosome	CDS			CBG25310.1	GI:261247483	putative regulatory protein	STM2275	STM14_2809	STM474_2371	STMUK_2305	SL2244
		STMMW_23041			-	2408852	2410042	1191	chromosome	CDS			CBG25315.1	GI:261247488	putative transmembrane transport protein	STM2280	STM14_2815	STM474_2376	STMUK_2310	SL2249
		STMMW_23051			+	2410204	2411082	879	chromosome	CDS			CBG25316.1	GI:261247489	putative transcriptional regulator	STM2281	STM14_2816	STM474_2377	STMUK_2311	SL2250
		STMMW_23061	glpQ		-	2411198	2412268	1071	chromosome	CDS		3.1.4.46	CBG25317.1	GI:261247490	glycerophosphoryl diester phosphodiesterase periplasmic precursor	STM2282	STM14_2817	STM474_2378	STMUK_2312	SL2251
		STMMW_23111	sseL		+	2418463	2419416	954	chromosome	CDS			CBG25322.1	GI:261247495	conserved hypothetical protein	STM2287	STM14_2824	STM474_2383	STMUK_2317	SL2256
		STMMW_23121			-	2419526	2419702	177	chromosome	CDS			CBG25323.1	GI:261247496	conserved hypothetical protein	STM2288	STM14_2825	STM474_2384	STMUK_2318	SL2257
		STMMW_23131			-	2419708	2420511	804	chromosome	CDS			CBG25324.1	GI:261247497	putative 2,4-dihydroxyhept-2-ene-1,7-dioic acid aldolase	STM2289	STM14_2826	STM474_2385	STMUK_2319	SL2258
		STMMW_23201	ais	pmrG	-	2426735	2427340	606	chromosome	CDS			CBG25331.1	GI:261247504	Ais protein	STM2296	STM14_2833	STM474_2392	STMUK_2326	SL2265
		STMMW_23211	yfbE	pmrH	+	2427621	2428778	1158	chromosome	CDS			CBG25332.1	GI:261247505	putative lipopolysaccharide biosynthesis protein	STM2297	STM14_2835	STM474_2393	STMUK_2327	SL2266
		STMMW_23521	lrhA		-	2463793	2464731	939	chromosome	CDS			CBG25363.1	GI:261247536	NADH dehydrogenase operon transcriptional regulator	STM2330	STM14_2873	STM474_2427	STMUK_2360	SL2299
		STMMW_23531	yfbQ		+	2465663	2466877	1215	chromosome	CDS			CBG25364.1	GI:261247537	putative aminotransferase	STM2331	STM14_2874	STM474_2428	STMUK_2361	SL2300
		STMMW_23641			-	2478590	2479981	1392	chromosome	CDS			CBG25375.1	GI:261247548	putative membrane protein	STM2342	STM14_2887	STM474_2439	STMUK_2372	SL2311
		STMMW_23651			-	2480002	2480274	273	chromosome	CDS			CBG25376.1	GI:261247549	putative sugar phosphotransferase component II B	STM2343	STM14_2888	STM474_2440	STMUK_2373	SL2312
		STMMW_23661			-	2480355	2480798	444	chromosome	CDS			CBG25377.1	GI:261247550	putative sugar phosphotransferase component II A	STM2344	STM14_2889	STM474_2441	STMUK_2374	SL2313
		STMMW_23811			-	2493421	2494842	1422	chromosome	CDS			CBG25392.1	GI:261247565	putative amino acid transporter	STM2359	STM14_2906	STM474_2457	STMUK_2389	SL2328
		STMMW_23951			-	2509619	2509993	375	chromosome	CDS			CBG25406.1	GI:261247579	putative bacteriophage protein	STM2373	STM14_2922	STM474_2472	STMUK_2403	SL2342
		STMMW_23961			+	2510166	2510414	249	chromosome	CDS			CBG25407.1	GI:261247580	putative DNA-binding protein	STM2374	STM14_2923	STM474_2473	STMUK_2404	SL2343
		STMMW_23971			+	2510583	2510951	369	chromosome	CDS			CBG25408.1	GI:261247581	hypothetical protein	STM2375	STM14_2924	STM474_2474	STMUK_2405	SL2344
		STMMW_23981			+	2510951	2511469	519	chromosome	CDS			CBG25409.1	GI:261247582	putative lipoprotein	STM2376	STM14_2925	STM474_2475	STMUK_2406	SL2345
		STMMW_23991			-	2511536	2512192	657	chromosome	CDS			CBG25410.1	GI:261247583	putative membrane protein	STM2377	STM14_2926	STM474_2476	STMUK_2407	SL2346
		STMMW_24161	pgtE		-	2529723	2530661	939	chromosome	CDS		3.4.21.-	CBG25427.1	GI:261247600	outer membrane protease E	STM2395	STM14_2946	STM474_2494	STMUK_2425	SL2363
		STMMW_24171	pgtA		-	2530929	2532176	1248	chromosome	CDS			CBG25428.1	GI:261247601	phosphoglycerate transport system transcriptional regulatory protein PgtA	STM2396	STM14_2947	STM474_2495	STMUK_2426	SL2364
		STMMW_24201	pgtP		+	2535798	2537189	1392	chromosome	CDS			CBG25431.1	GI:261247604	phosphoglycerate transporter protein	STM2399	STM14_2950	STM474_2498	STMUK_2429	SL2367
		STMMW_24231			-	2537465	2537707	243	chromosome	CDS			CBG25432.1	GI:261247605	membrane protein	STM2400	STM14_2951	STM474_2499	STMUK_2430	SL2368
		STMMW_24241	lpxP	ddg	+	2538229	2539149	921	chromosome	CDS		2.3.1.-	CBG25433.1	GI:261247606	putative acyltransferase	STM2401	STM14_2953	STM474_2501	STMUK_2432	SL2369
		STMMW_24381	xapR		-	2556062	2556946	885	chromosome	CDS			CBG25447.1	GI:261247620	xanthosine operon transcriptional regulator	STM2420	STM14_2974	STM474_2521	STMUK_2451	SL2382
		STMMW_24391	xapB		-	2557215	2558471	1257	chromosome	CDS			CBG25448.1	GI:261247621	nucleoside permease	STM2421	STM14_2976	STM474_2523	STMUK_2453	SL2384
		STMMW_24421	yfeN		+	2559615	2560376	762	chromosome	CDS			CBG25450.1	GI:261247623	conserved hypothetical protein	STM2423	STM14_2978	STM474_2525	STMUK_2455	SL2386
		STMMW_24431	yfeR		-	2560438	2561364	927	chromosome	CDS			CBG25451.1	GI:261247624	putative transcriptional regulator	STM2424	STM14_2979	STM474_2526	STMUK_2456	SL2387
		STMMW_24711			+	2585793	2586122	330	chromosome	CDS			CBG25479.1	GI:261247652	putative membrane protein	STM2452	STM14_3010	STM474_2555	STMUK_2484	SL2415
		STMMW_24721			+	2586251	2587528	1278	chromosome	CDS			CBG25480.1	GI:261247653	conserved hypothetical protein	STM2453	STM14_3011	STM474_2556	STMUK_2485	SL2416
		STMMW_24961	yffH		-	2610759	2611334	576	chromosome	CDS			CBG25504.1	GI:261247677	conserved hypothetical protein	STM2477	STM14_3038	STM474_2580	STMUK_2509	SL2440
		STMMW_24971			+	2611538	2612836	1299	chromosome	CDS			CBG25505.1	GI:261247678	putative exported protein	STM2478	STM14_3039	STM474_2581	STMUK_2510	SL2441
		STMMW_25011	yffB		+	2621004	2621360	357	chromosome	CDS			CBG25509.1	GI:261247682	conserved hypothetical protein	STM2482	STM14_3045	STM474_2585	STMUK_2514	SL2445
		STMMW_25201			-	2642966	2645179	2214	chromosome	CDS			CBG25528.1	GI:261247701	putative membrane protein	STM2503	STM14_3068	STM474_2606	STMUK_2535	SL2466
		STMMW_25221			-	2645484	2645723	240	chromosome	CDS			CBG25530.1	GI:261247703	hypothetical protein	STM2505	STM14_3070	STM474_2607	STMUK_2537	SL2467
		STMMW_25231			+	2645592	2645783	192	chromosome	CDS					putative inner membrane protein	STM2506	STM14_3071	STM474_2608	STMUK_2538	SL2468
		STMMW_25251			+	2646324	2646653	330	chromosome	CDS			CBG25532.1	GI:261247705	conserved hypothetical protein	STM2508	STM14_3073	STM474_2609	STMUK_2540	SL2469
		STMMW_25301	shdA		-	2651971	2658090	6120	chromosome	CDS			CBG25537.1	GI:261247710	host colonisation factor (ShdA)	STM2513	STM14_3078	STM474_2614	STMUK_2545	SL2474
		STMMW_25341	sinH		-	2672990	2675182	2193	chromosome	CDS			CBG25541.1	GI:261247713	intimin	STM2517	STM14_3085	STM474_2619	STMUK_2549	SL2479
		STMMW_25351	yfgJ		-	2675528	2675749	222	chromosome	CDS			CBG25542.1	GI:261247714	conserved hypothetical protein	STM2518	STM14_3088	STM474_2620	STMUK_2550	SL2480
		STMMW_25471			-	2687294	2689699	2406	chromosome	CDS			CBG25554.1	GI:261247726	dimethyl sulfoxide reductase	STM2530	STM14_3103	STM474_2632	STMUK_2562	SL2492
		STMMW_25481	pbpC		-	2689828	2692143	2316	chromosome	CDS			CBG25555.1	GI:261247727	penicillin-binding protein 1C	STM2531	STM14_3104	STM474_2633	STMUK_2563	SL2493
		STMMW_25511			+	2698376	2699044	669	chromosome	CDS			CBG25558.1	GI:261247730	hypothetical protein	STM2534	STM14_3108	STM474_2638	STMUK_2566	SL2496
		STMMW_25651	asrA		+	2710825	2711868	1044	chromosome	CDS		1.8.2.-	CBG25572.1	GI:261247744	anaerobic sulfite reductase subunit A	STM2548	STM14_3126	STM474_2652	STMUK_2580	SL2510
		STMMW_25741	cadC		+	2721013	2722557	1545	chromosome	CDS			CBG25581.1	GI:261247753	transcriptional activator cadC	STM2557	STM14_3136	STM474_2662	STMUK_2589	SL2519
		STMMW_25751	cadB		+	2722918	2724249	1332	chromosome	CDS			CBG25582.1	GI:261247754	probable cadaverine/lysine antiporter	STM2558	STM14_3137	STM474_2663	STMUK_2590	SL2520
		STMMW_25891			-	2742857	2743723	867	chromosome	CDS			CBG25596.1	GI:261247768	putative oxidoreductase	STM2573	STM14_3153	STM474_2678	STMUK_2605	SL2535
		STMMW_25901			-	2743796	2744992	1197	chromosome	CDS			CBG25597.1	GI:261247769	putative transmembrane transport protein	STM2574	STM14_3154	STM474_2679	STMUK_2606	SL2536
		STMMW_25911			+	2745108	2746034	927	chromosome	CDS			CBG25598.1	GI:261247770	putative transcriptional regulator	STM2575	STM14_3155	STM474_2680	STMUK_2607	SL2537
		STMMW_26011	sarA	steE	+	2755714	2756259	546	chromosome	CDS	Prophage BTP4 (Gifsy-1)		CBG25608.1	GI:261247780	putative prophage protein	STM2585	STM14_3166	STM474_2691	STMUK_2617	SL2547
		STMMW_26061			-	2757695	2758273	579	chromosome	CDS	Prophage BTP4 (Gifsy-1)		CBG25611.1	GI:261247783	Phage tail fibre assembly protein	STM2586	STM14_3168	STM474_2694	STMUK_2619	SL2550
		STMMW_26071			-	2758263	2759087	825	chromosome	CDS	Prophage BTP4 (Gifsy-1)		CBG25612.1	GI:261247784	Phage tail assembly protein	STM2587	STM14_3169	STM474_2695	STMUK_2620	SL2551
		STMMW_26081			-	2759084	2761456	2373	chromosome	CDS	Prophage BTP4 (Gifsy-1)		CBG25613.1	GI:261247785	prophage side tail fiber protein	STM2588	STM14_3170	STM474_2696	STMUK_2621	SL2552
		STMMW_26301			+	2782680	2783081	402	chromosome	CDS	Prophage BTP4 (Gifsy-1)		CBG25636.1	GI:261247808	putative prophage protein	STM2610	STM14_3193	STM474_2719	STMUK_2644	SL2574
		STMMW_26331			+	2784828	2785514	687	chromosome	CDS	Prophage BTP4 (Gifsy-1)		CBG25640.1	GI:261247812	putative putative bacteriophage encoded virulence protein	STM2614	STM14_3198	STM474_2723	STMUK_2648	SL2577
		STMMW_26851	yfiR		+	2839643	2840161	519	chromosome	CDS			CBG25692.1	GI:261247863	putative exported protein	STM2671	STM14_3274	STM474_2784	STMUK_2706	SL2629
		STMMW_26861	yfiN		+	2840154	2841374	1221	chromosome	CDS			CBG25693.1	GI:261247864	putative membrane protein	STM2672	STM14_3275	STM474_2785	STMUK_2707	SL2630
		STMMW_27021	smpB		+	2853143	2853625	483	chromosome	CDS			CBG25708.1	GI:261247878	SsrA (tmRNA)-binding protein	STM2688	STM14_3294	STM474_2811	STMUK_2723	SL2660
		STMMW_27091			+	2873411	2874604	1194	chromosome	CDS			CBG25715.1	GI:261247884	conserved hypothetical protein	STM2742	STM14_3305	STM474_2877	STMUK_2730	SL2726
		STMMW_27101			-	2874939	2875766	828	chromosome	CDS			CBG25716.1	GI:261247885	conserved hypothetical protein	STM2743	STM14_3306	STM474_2878	STMUK_2731	SL2727
		STMMW_27111			+	2876217	2876432	216	chromosome	CDS			CBG25717.1	GI:261247886	conserved hypothetical protein	STM2744	STM14_3307	STM474_2879	STMUK_2732	SL2728
		STMMW_27151			-	2881340	2881696	357	chromosome	CDS			CBG25722.1	GI:261247891	putative transcriptional regulator	STM2748	STM14_3313	STM474_2883	STMUK_2736	SL2732
		STMMW_27161			+	2881791	2882075	285	chromosome	CDS			CBG25723.1	GI:261247892	regulator for maltose metabolism	STM2749	STM14_3314	STM474_2884	STMUK_2737	SL2733
		STMMW_27231	hxlA		-	2886652	2887287	636	chromosome	CDS			CBG25729.1	GI:261247898	3-hexulose-6-phosphate synthase	STM2755	STM14_3320	STM474_2890	STMUK_2743	SL2739
		STMMW_27281			+	2893406	2894281	876	chromosome	CDS			CBG25734.1	GI:261247903	DNA-binding prophage protein	STM2760	STM14_3327	STM474_2895	STMUK_2748	SL2744
		STMMW_27321			-	2900053	2900319	267	chromosome	CDS			CBG25739.1	GI:261247906	putative transposase	STM2765	STM14_3332	STM474_2900	STMUK_2753	SL2750
		STMMW_27341			-	2901407	2903389	1983	chromosome	CDS			CBG25741.1	GI:261247908	putative DNA/RNA helicase	STM2767	STM14_3334	STM474_2902	STMUK_2755	SL2752
		STMMW_27351			+	2903668	2903967	300	chromosome	CDS			CBG25742.1	GI:261247909	IS3 transposase	STM2768	STM14_3335	STM474_2903	STMUK_2756	SL2753
		STMMW_27371	fljA		-	2905610	2906149	540	chromosome	CDS			CBG25744.1	GI:261247911	repressor of phase 1 flagellin gene	STM2770	STM14_3337	STM474_2905	STMUK_2758	SL2755
		STMMW_27381	fljB		-	2906217	2907737	1521	chromosome	CDS			CBG25745.1	GI:261247912	flagellin	STM2771	STM14_3338	STM474_2906	STMUK_2759	SL2756
		STMMW_27391	hin		+	2907829	2908401	573	chromosome	CDS			CBG25746.1	GI:261247913	DNA-invertase hin	STM2772	STM14_3339	STM474_2907	STMUK_2760	SL2757
		STMMW_27441	iroN		-	2916576	2918756	2181	chromosome	CDS			CBG25751.1	GI:261247918	TonB-dependent outer membrane siderophore receptor protein	STM2777	STM14_3348	STM474_2912	STMUK_2765	SL2762
		STMMW_27461	pipB2		-	2919789	2920841	1053	chromosome	CDS			CBG25753.1	GI:261247920	exported protein	STM2780	STM14_3350	STM474_2914	STMUK_2767	SL2763
		STMMW_27481	virK		+	2921360	2922289	930	chromosome	CDS			CBG25755.1	GI:261247922	Virulence protein	STM2781	STM14_3352	STM474_2915	STMUK_2768	SL2764
		STMMW_27491	mig-14		+	2922582	2923478	897	chromosome	CDS			CBG25756.1	GI:261247923	putative transcriptional regulator	STM2782	STM14_3354	STM474_2916	STMUK_2769	SL2765
		STMMW_27501	nixA	nxiA	-	2924200	2925213	1014	chromosome	CDS			CBG25757.1	GI:261247924	putative cation transporter	STM2783	STM14_3358	STM474_2917	STMUK_2771	SL2767
		STMMW_27621	ygaU		-	2938138	2938587	450	chromosome	CDS			CBG25769.1	GI:261247936	conserved hypothetical protein	STM2795	STM14_3371	STM474_2930	STMUK_2783	SL2779
		STMMW_27631	yqaE		-	2938687	2938845	159	chromosome	CDS			CBG25770.1	GI:261247937	putative membrane protein	STM2796	STM14_3373	STM474_2931	STMUK_2784	SL2780
		STMMW_27641			+	2939028	2939327	300	chromosome	CDS			CBG25771.1	GI:261247938	putative transcriptional regulator	STM2797	STM14_3374	STM474_2932	STMUK_2785	SL2781
		STMMW_27661	stpA		-	2940212	2940613	402	chromosome	CDS			CBG25773.1	GI:261247940	DNA-binding protein StpA	STM2799	STM14_3377	STM474_2935	STMUK_2788	SL2783
		STMMW_27671			+	2941312	2941761	450	chromosome	CDS			CBG25774.1	GI:261247941	putative membrane protein	STM2800	STM14_3380	STM474_2937	STMUK_2789	SL2784
		STMMW_27761	proV		+	2948938	2950140	1203	chromosome	CDS			CBG25783.1	GI:261247950	glycine betaine/L-proline transport ATP-binding protein	STM2809	STM14_3391	STM474_2947	STMUK_2798	SL2794
		STMMW_27831			-	2957541	2958911	1371	chromosome	CDS			CBG25790.1	GI:261247957	putative glycoporin	STM2816	STM14_3401	STM474_2954	STMUK_2805	SL2801
		STMMW_27841	luxS		-	2959257	2959772	516	chromosome	CDS		3.13.1.-	CBG25791.1	GI:261247958	AI-2 synthesis protein	STM2817	STM14_3402	STM474_2955	STMUK_2806	SL2802
		STMMW_28061			-	2983856	2984665	810	chromosome	CDS			CBG25813.1	GI:261247980	putative exported protein	STM2844	STM14_3438	STM474_2982	STMUK_2833	SL2824
		STMMW_28261	sitD		+	3001941	3002789	849	chromosome	CDS			CBG25833.1	GI:261248000	Iron transport protein, inner membrane component	STM2864	STM14_3461	STM474_3003	STMUK_2853	SL2844
		STMMW_28271	avrA		-	3002888	3003796	909	chromosome	CDS			CBG25834.1	GI:261248001	Avirulence determinant of plant pathogenic bacteria	STM2865	STM14_3462	STM474_3004	STMUK_2854	SL2845
		STMMW_28281	sprB		-	3003957	3004712	756	chromosome	CDS			CBG25835.1	GI:261248002	possible AraC-family transcriptional regulator	STM2866	STM14_3463	STM474_3005	STMUK_2855	SL2846
		STMMW_28301	orgC		-	3006329	3006781	453	chromosome	CDS			CBG25837.1	GI:261248004	hypothetical protein found within S. typhi pathogenicity island 1	STM2868	STM14_3467	STM474_3007	STMUK_2857	SL2848
		STMMW_28311	orgB		-	3006778	3007458	681	chromosome	CDS			CBG25838.1	GI:261248005	cell invasion protein	STM2869	STM14_3468	STM474_3008	STMUK_2858	SL2849
		STMMW_28321	orgA		-	3007415	3008014	600	chromosome	CDS			CBG25839.1	GI:261248006	cell invasion protein	STM2870	STM14_3469	STM474_3009	STMUK_2859	SL2850
		STMMW_28331	prgK		-	3007986	3008744	759	chromosome	CDS			CBG25840.1	GI:261248007	pathogenicity 1 island effector protein	STM2871	STM14_3470	STM474_3010	STMUK_2860	SL2851
		STMMW_28341	prgJ		-	3008741	3009046	306	chromosome	CDS			CBG25841.1	GI:261248008	pathogenicity 1 island effector protein	STM2872	STM14_3471	STM474_3011	STMUK_2861	SL2852
		STMMW_28351	prgI		-	3009065	3009307	243	chromosome	CDS			CBG25842.1	GI:261248009	pathogenicity 1 island effector protein	STM2873	STM14_3472	STM474_3012	STMUK_2862	SL2853
		STMMW_28361	prgH		-	3009332	3010510	1179	chromosome	CDS			CBG25843.1	GI:261248010	pathogenicity 1 island effector protein	STM2874	STM14_3473	STM474_3013	STMUK_2863	SL2854
		STMMW_28371	hilD		+	3010826	3011755	930	chromosome	CDS			CBG25844.1	GI:261248011	AraC-family transcriptional regulator	STM2875	STM14_3474	STM474_3014	STMUK_2864	SL2855
		STMMW_28381	hilA		+	3012846	3014507	1662	chromosome	CDS			CBG25845.1	GI:261248012	invasion protein regulator	STM2876	STM14_3475	STM474_3015	STMUK_2865	SL2856
		STMMW_28391	iagB		+	3014525	3015007	483	chromosome	CDS			CBG25846.1	GI:261248013	cell invasion protein	STM2877	STM14_3476	STM474_3016	STMUK_2866	SL2857
		STMMW_28401	sptP		-	3015061	3016692	1632	chromosome	CDS			CBG25847.1	GI:261248014	tyrosine phosphatase (associated with virulence)	STM2878	STM14_3477	STM474_3017	STMUK_2867	SL2858
		STMMW_28411	sicP		-	3016679	3017071	393	chromosome	CDS			CBG25848.1	GI:261248015	chaperone (associated with virulence)	STM2879	STM14_3478	STM474_3018	STMUK_2868	SL2859
		STMMW_28431	iacP	sipF	-	3017402	3017650	249	chromosome	CDS			CBG25850.1	GI:261248017	probable acyl carrier protein	STM2881	STM14_3480	STM474_3020	STMUK_2870	SL2860
		STMMW_28441	sipA		-	3017669	3019726	2058	chromosome	CDS			CBG25851.1	GI:261248018	pathogenicity island 1 effector protein (function unknown)	STM2882	STM14_3481	STM474_3021	STMUK_2871	SL2861
		STMMW_28451	sipD		-	3019745	3020776	1032	chromosome	CDS			CBG25852.1	GI:261248019	pathogenicity island 1 effector protein	STM2883	STM14_3482	STM474_3022	STMUK_2872	SL2862
		STMMW_28461	sipC		-	3020847	3022076	1230	chromosome	CDS			CBG25853.1	GI:261248020	pathogenicity island 1 effector protein	STM2884	STM14_3483	STM474_3023	STMUK_2873	SL2863
		STMMW_28471	sipB		-	3022104	3023885	1782	chromosome	CDS			CBG25854.1	GI:261248021	pathogenicity island 1 effector protein	STM2885	STM14_3484	STM474_3024	STMUK_2874	SL2864
		STMMW_28481	sicA	spaT	-	3023888	3024385	498	chromosome	CDS			CBG25855.1	GI:261248022	unknown function	STM2886	STM14_3485	STM474_3025	STMUK_2875	SL2865
		STMMW_28491	spaS		-	3024523	3025593	1071	chromosome	CDS			CBG25856.1	GI:261248023	secretory protein (associated with virulence)	STM2887	STM14_3486	STM474_3026	STMUK_2876	SL2866
		STMMW_28501	spaR		-	3025580	3026371	792	chromosome	CDS			CBG25857.1	GI:261248024	secretory protein (associated with virulence)	STM2888	STM14_3487	STM474_3027	STMUK_2877	SL2867
		STMMW_28511	spaQ		-	3026375	3026635	261	chromosome	CDS			CBG25858.1	GI:261248025	secretory protein (associated with virulence)	STM2889	STM14_3488	STM474_3028	STMUK_2878	SL2868
		STMMW_28521	spaP		-	3026661	3027335	675	chromosome	CDS			CBG25859.1	GI:261248026	secretory protein (associated with virulence)	STM2890	STM14_3489	STM474_3029	STMUK_2879	SL2869
		STMMW_28531	spaO		-	3027325	3028236	912	chromosome	CDS			CBG25860.1	GI:261248027	surface presentation of antigens protein (associated with type III secretion and virulence)	STM2891	STM14_3490	STM474_3030	STMUK_2880	SL2870
		STMMW_28551	invI	spaM	-	3029246	3029689	444	chromosome	CDS			CBG25862.1	GI:261248029	secretory protein (associated with virulence)	STM2893	STM14_3492	STM474_3033	STMUK_2882	SL2872
		STMMW_28561	invC	spaI	-	3029667	3030962	1296	chromosome	CDS		3.6.3.14	CBG25863.1	GI:261248030	secretory apparatus ATP synthase (associated with virulence)	STM2894	STM14_3493	STM474_3034	STMUK_2883	SL2873
		STMMW_28571	invB	spak	-	3030959	3031366	408	chromosome	CDS			CBG25864.1	GI:261248031	secretory protein (associated with virulence)	STM2895	STM14_3494	STM474_3035	STMUK_2884	SL2874
		STMMW_28581	invA		-	3031390	3033447	2058	chromosome	CDS			CBG25865.1	GI:261248032	possible secretory protein (associated with virulence)	STM2896	STM14_3495	STM474_3036	STMUK_2885	SL2875
		STMMW_28591	invE		-	3033472	3034590	1119	chromosome	CDS			CBG25866.1	GI:261248033	cell invasion protein	STM2897	STM14_3496	STM474_3037	STMUK_2886	SL2876
		STMMW_28601	invG		-	3034587	3036275	1689	chromosome	CDS			CBG25867.1	GI:261248034	secretory protein (associated with virulence)	STM2898	STM14_3497	STM474_3038	STMUK_2887	SL2877
		STMMW_28611	invF		-	3036272	3036922	651	chromosome	CDS			CBG25868.1	GI:261248035	possible AraC-family regulatory protein	STM2899	STM14_3498	STM474_3039	STMUK_2888	SL2878
		STMMW_28621	invH		+	3037379	3037822	444	chromosome	CDS			CBG25869.1	GI:261248036	cell adherance/invasion protein	STM2900	STM14_3499	STM474_3040	STMUK_2889	SL2879
		STMMW_28631			+	3038253	3038702	450	chromosome	CDS			CBG25870.1	GI:261248037	salmonella pathogenicity island 1 protein	STM2901	STM14_3500	STM474_3041	STMUK_2890	SL2880
		STMMW_28641			+	3038687	3039034	348	chromosome	CDS			CBG25871.1	GI:261248038	salmonella pathogenicity island 1 protein	STM2902	STM14_3501	STM474_3042	STMUK_2891	SL2881
		STMMW_28701	pphB		+	3041761	3042417	657	chromosome	CDS			CBG25877.1	GI:261248043	possible serine/threonine protein phosphatase	STM2907	STM14_3509	STM474_3047	STMUK_2896	SL2886
		STMMW_28711			-	3042589	3043110	522	chromosome	CDS			CBG25878.1	GI:261248044	conserved hypothetical protein	STM2908	STM14_3510	STM474_3048	STMUK_2897	SL2887
		STMMW_29071	ygcB		-	3076907	3079570	2664	chromosome	CDS			CBG25914.1	GI:261248079	conserved hypothetical protein	STM2944	STM14_3548	STM474_3085	STMUK_2933	SL2923
		STMMW_29081	sopD		+	3080015	3080968	954	chromosome	CDS			CBG25915.1	GI:261248080	possible secreted protein	STM2945	STM14_3550	STM474_3087	STMUK_2934	SL2924
		STMMW_29091	cysH		-	3081056	3081790	735	chromosome	CDS		1.8.4.8	CBG25916.1	GI:261248081	3'-phosphoadenosine 5'-phosphosulfate sulfotransferase	STM2946	STM14_3551	STM474_3088	STMUK_2935	SL2925
		STMMW_29141	ygcF		-	3088570	3089241	672	chromosome	CDS			CBG25921.1	GI:261248086	conserved hypothetical protein	STM2951	STM14_3556	STM474_3095	STMUK_2940	SL2930
		STMMW_29171	mazG		-	3092623	3093423	801	chromosome	CDS			CBG25924.1	GI:261248089	conserved hypothetical protein	STM2954	STM14_3559	STM474_3098	STMUK_2943	SL2933
		STMMW_29191	relA		-	3094893	3097127	2235	chromosome	CDS			CBG25927.1	GI:261248092	GTP pyrophosphokinase	STM2956	STM14_3564	STM474_3101	STMUK_2945	SL2937
		STMMW_29371	fucA		-	3117682	3118329	648	chromosome	CDS			CBG25945.1	GI:261248110	fuculose-1-phosphate aldolase	STM2974	STM14_3587	STM474_3119	STMUK_2962	SL2954
		STMMW_29461	ygdI		-	3127548	3127775	228	chromosome	CDS			CBG25954.1	GI:261248119	possible lipoprotein	STM2983	STM14_3597	STM474_3129	STMUK_2971	SL2963
		STMMW_29501	ygdL		-	3130855	3131661	807	chromosome	CDS			CBG25958.1	GI:261248123	conserved hypothetical protein	STM2987	STM14_3602	STM474_3133	STMUK_2975	SL2967
		STMMW_29781	araE		-	3167810	3169228	1419	chromosome	CDS			CBG25986.1	GI:261248150	arabinose-proton symporter	STM3016	STM14_3641	STM474_3163	STMUK_3004	SL2994
		STMMW_29791	kduD		-	3169582	3170343	762	chromosome	CDS			CBG25987.1	GI:261248151	2-keto-3-deoxygluconate oxidoreductase	STM3017	STM14_3643	STM474_3164	STMUK_3005	SL2995
		STMMW_29831			+	3173907	3174389	483	chromosome	CDS			CBG25991.1	GI:261248155	conserved hypothetical protein	STM3021	STM14_3648	STM474_3168	STMUK_3009	SL2999
		STMMW_29841			+	3174531	3175760	1230	chromosome	CDS			CBG25992.1	GI:261248156	probable amino acid transport protein	STM3022	STM14_3650	STM474_3169	STMUK_3010	SL3000
		STMMW_29851	yohL		-	3175791	3176063	273	chromosome	CDS			CBG25993.1	GI:261248157	conserved hypothetical protein	STM3023	STM14_3651	STM474_3170	STMUK_3011	SL3001
		STMMW_29881	STM3026	stdD	-	3178627	3179703	1077	chromosome	CDS			CBG25996.1	GI:261248160	putative exported protein	STM3026	STM14_3655	STM474_3174	STMUK_3015	SL3005
		STMMW_29891	stdC		-	3179700	3180443	744	chromosome	CDS			CBG25997.1	GI:261248161	probable fimbrial chaperone protein	STM3027	STM14_3656	STM474_3175	STMUK_3016	SL3006
		STMMW_29921			-	3184396	3185028	633	chromosome	CDS			CBG26000.1	GI:261248164	putative exported protein	STM3030	STM14_3660	STM474_3178	STMUK_3019	SL3009
		STMMW_29931			-	3185075	3185611	537	chromosome	CDS			CBG26001.1	GI:261248165	outer membrane protein (associated with virulence)	STM3031	STM14_3661	STM474_3179	STMUK_3020	SL3010
		STMMW_29941			-	3186417	3186815	399	chromosome	CDS			CBG26002.1	GI:261248166	hypothetical protein (assiciated with virulence)	STM3033	STM14_3663	STM474_3180	STMUK_3021	SL3011
		STMMW_30121			-	3202049	3202942	894	chromosome	CDS			CBG26020.1	GI:261248184	hypothetical protein	STM3052	STM14_3685	STM474_3199	STMUK_3040	SL3028
		STMMW_30131	gcvP		-	3203398	3206271	2874	chromosome	CDS		1.4.4.2	CBG26021.1	GI:261248185	Glycine cleavage system P-protein	STM3053	STM14_3687	STM474_3200	STMUK_3041	SL3029
		STMMW_30211	ygfA		+	3213683	3214159	477	chromosome	CDS			CBG26029.1	GI:261248193	conserved hypothetical protein	STM3061	STM14_3698	STM474_3208	STMUK_3049	SL3037
		STMMW_30411			-	3233074	3233547	474	chromosome	CDS			CBG26049.1	GI:261248212	conserved hypothetical protein	STM3080	STM14_3723	STM474_3227	STMUK_3068	SL3056
		STMMW_30421			-	3233586	3234593	1008	chromosome	CDS			CBG26050.1	GI:261248213	putative oxidoreductase	STM3081	STM14_3724	STM474_3228	STMUK_3069	SL3057
		STMMW_30461			-	3239294	3240025	732	chromosome	CDS			CBG26054.1	GI:261248217	putative outer membrane lipoprotein	STM3085	STM14_3728	STM474_3233	STMUK_3073	SL3061
		STMMW_30471	speA		-	3240169	3242082	1914	chromosome	CDS		4.1.1.19	CBG26055.1	GI:261248218	ADC	STM3086	STM14_3729	STM474_3234	STMUK_3074	SL3062
		STMMW_30771	lgl		-	3267623	3268057	435	chromosome	CDS			CBG26084.1	GI:261248247	conserved hypothetical protein	STM3117	STM14_3766	STM474_3266	STMUK_3105	SL3091
		STMMW_30781	ripA		-	3268068	3269393	1326	chromosome	CDS			CBG26085.1	GI:261248248	putative hydrolase	STM3118	STM14_3767	STM474_3267	STMUK_3106	SL3092
		STMMW_30791	ripB		-	3269418	3269945	528	chromosome	CDS			CBG26086.1	GI:261248249	conserved hypothetical protein	STM3119	STM14_3768	STM474_3268	STMUK_3107	SL3093
		STMMW_30831			-	3273637	3274821	1185	chromosome	CDS			CBG26090.1	GI:261248253	arylsulfatase regulator	STM3123	STM14_3772	STM474_3272	STMUK_3111	SL3097
		STMMW_30841			+	3275333	3276016	684	chromosome	CDS			CBG26091.1	GI:261248254	LysR-family transcriptional regulator	STM3124	STM14_3775	STM474_3273	STMUK_3112	SL3098
		STMMW_30851			-	3276120	3276677	558	chromosome	CDS			CBG26092.1	GI:261248255	hypothetical protein	STM3125	STM14_3776	STM474_3274	STMUK_3113	SL3099
		STMMW_30861			-	3276655	3278154	1500	chromosome	CDS			CBG26093.1	GI:261248256	possible amino acid transport protein	STM3126	STM14_3777	STM474_3275	STMUK_3114	SL3100
		STMMW_30921			-	3283426	3284349	924	chromosome	CDS			CBG26099.1	GI:261248262	conserved hypothetical protein	STM3132	STM14_3787	STM474_3282	STMUK_3120	SL3106
		STMMW_30931			-	3284388	3285266	879	chromosome	CDS			CBG26100.1	GI:261248263	possible hydrolase	STM3133	-	STM474_3283	STMUK_3121	SL3107
		STMMW_30941	exuT		-	3285662	3286966	1305	chromosome	CDS			CBG26101.1	GI:261248264	hexuronate transporter	STM3134	STM14_3791	STM474_3284	STMUK_3122	SL3108
		STMMW_30971	uxaC		+	3290150	3291562	1413	chromosome	CDS		5.3.1.12	CBG26104.1	GI:261248267	Glucuronate isomerase	STM3137	STM14_3797	STM474_3287	STMUK_3125	SL3111
		STMMW_30981	mcpA		-	3291862	3292920	1059	chromosome	CDS			CBG26105.1	GI:261248268	hypothetical protein	STM3138	STM14_3799	STM474_3288	STMUK_3126	SL3112
		STMMW_30991	gsp		-	3293590	3295446	1857	chromosome	CDS			CBG26106.1	GI:261248269	glutathionylspermidine synthetase/amidase	STM3139	STM14_3802	STM474_3289	STMUK_3127	SL3113
		STMMW_31141			-	3308291	3308806	516	chromosome	CDS			CBG26121.1	GI:261248284	exported protein	STM3154	STM14_3820	STM474_3305	STMUK_3142	SL3128
		STMMW_31151			+	3308898	3309308	411	chromosome	CDS			CBG26122.1	GI:261248285	hypothetical protein	STM3155	STM14_3821	STM474_3306	STMUK_3143	SL3129
		STMMW_31161			+	3309295	3309699	405	chromosome	CDS			CBG26123.1	GI:261248286	hypothetical protein	STM3156	STM14_3822	STM474_3307	STMUK_3144	SL3130
		STMMW_31281	ygiR		-	3320182	3322353	2172	chromosome	CDS			CBG26135.1	GI:261248298	conserved hypothetical protein	STM3168	STM14_3839	STM474_3321	STMUK_3157	SL3142
		STMMW_31301			+	3323866	3324348	483	chromosome	CDS			CBG26137.1	GI:261248300	possible membrane transport protein	STM3170	STM14_3842	STM474_3323	STMUK_3159	SL3144
		STMMW_31311	ygiK		+	3324359	3325666	1308	chromosome	CDS			CBG26138.1	GI:261248301	decarboxylate transporter	STM3171	STM14_3843	STM474_3324	STMUK_3160	SL3145
		STMMW_31321	sufI		-	3325711	3327123	1413	chromosome	CDS			CBG26139.1	GI:261248302	SufI protein	STM3172	STM14_3844	STM474_3325	STMUK_3161	SL3146
		STMMW_31521	assT		+	3345746	3347542	1797	chromosome	CDS			CBG26159.1	GI:261248322	arylsulfate sulfotransferase	STM3192	STM14_3866	STM474_3346	STMUK_3181	SL3165
		STMMW_31541			+	3347562	3348233	672	chromosome	CDS			CBG26160.1	GI:261248323	disulfide isomerase	STM3193	STM14_3867	STM474_3347	STMUK_3182	SL3166
		STMMW_31551			+	3348248	3348925	678	chromosome	CDS			CBG26161.1	GI:261248324	disulfide isomerase	STM3194	STM14_3868	STM474_3348	STMUK_3183	SL3167
		STMMW_31581	glgS		-	3350559	3350768	210	chromosome	CDS			CBG26164.1	GI:261248327	glycogen synthesis protein GlgS	STM3197	STM14_3871	STM474_3351	STMUK_3186	SL3170
		STMMW_31591			+	3351026	3351646	621	chromosome	CDS			CBG26165.1	GI:261248328	putative membrane protein	STM3198	STM14_3873	STM474_3352	STMUK_3187	SL3171
		STMMW_32171	mcpC		-	3403229	3404794	1566	chromosome	CDS			CBG26220.1	GI:261248383	methyl-accepting chemotaxis protein II	STM3216	STM14_3893	STM474_3370	STMUK_3205	SL3189
		STMMW_32181	aer		-	3405182	3406702	1521	chromosome	CDS			CBG26221.1	GI:261248384	aerotaxis receptor protein	STM3217	STM14_3894	STM474_3371	STMUK_3206	SL3190
		STMMW_32421	tdcD		-	3431186	3432394	1209	chromosome	CDS		2.7.2.-	CBG26245.1	GI:261248408	propionate kinase	STM3242	STM14_3924	STM474_3396	STMUK_3231	SL3214
		STMMW_32431	tdcC		-	3432460	3433791	1332	chromosome	CDS			CBG26246.1	GI:261248409	threonine/serine transporter	STM3243	STM14_3925	STM474_3397	STMUK_3232	SL3215
		STMMW_32441	tdcB		-	3433812	3434801	990	chromosome	CDS			CBG26247.1	GI:261248410	catabolic threonine dehydratase	STM3244	STM14_3926	STM474_3398	STMUK_3233	SL3216
		STMMW_32451	tdcA		-	3434899	3435837	939	chromosome	CDS			CBG26248.1	GI:261248411	TDC operon transcriptional activator	STM3245	STM14_3927	STM474_3399	STMUK_3234	SL3217
		STMMW_32491	garL		-	3439795	3440511	717	chromosome	CDS		4.1.2.-	CBG26252.1	GI:261248415	5-keto-4-deoxy-D-glucarate aldolase	STM3249	STM14_3931	STM474_3406	STMUK_3237	SL3222
		STMMW_32501	garD		+	3441095	3442666	1572	chromosome	CDS		4.2.1.42	CBG26253.1	GI:261248416	D-galactarate dehydratase	STM3250	STM14_3935	STM474_3407	STMUK_3238	SL3223
		STMMW_32531	gatY		+	3445031	3445885	855	chromosome	CDS			CBG26256.1	GI:261248419	tagatose-bisphosphate aldolase	STM3253	STM14_3939	STM474_3410	STMUK_3241	SL3226
		STMMW_32541			+	3445896	3446810	915	chromosome	CDS			CBG26257.1	GI:261248420	putative fructose-1-phosphate kinase	STM3254	STM14_3940	STM474_3411	STMUK_3242	SL3227
		STMMW_32551			+	3446837	3448264	1428	chromosome	CDS			CBG26258.1	GI:261248421	PTS system fructose-specific EIIbc component	STM3255	-	STM474_3412	-	SL3228
		STMMW_32761	yhbW		+	3464759	3465766	1008	chromosome	CDS			CBG26279.1	GI:261248442	possible monooxygenase	STM3276	STM14_3958	STM474_3434	STMUK_3260	SL3249
		STMMW_32771			-	3465744	3466463	720	chromosome	CDS			CBG26280.1	GI:261248443	putative membrane protein	STM3277	STM14_3959	STM474_3435	STMUK_3261	SL3250
		STMMW_32781			+	3466622	3467152	531	chromosome	CDS			CBG26281.1	GI:261248444	putative conserved hypothetical protein	STM3278	STM14_3960	STM474_3436	STMUK_3262	SL3251
		STMMW_32791	mtr		-	3467213	3468373	1161	chromosome	CDS			CBG26282.1	GI:261248445	probable amino acid permease	STM3279	STM14_3961	STM474_3437	STMUK_3263	SL3252
		STMMW_32841	truB		-	3474470	3475414	945	chromosome	CDS			CBG26287.1	GI:261248450	tRNA pseudouridine 55 synthase (psi55 synthase) (p35 protein)	STM3284	STM14_3967	STM474_3442	STMUK_3268	SL3257
		STMMW_33281	yhcC		-	3516060	3516989	930	chromosome	CDS			CBG26331.1	GI:261248494	conserved hypothetical protein	STM3329	STM14_4017	STM474_3489	STMUK_3315	SL3301
		STMMW_33521	ttdB		-	3545388	3546005	618	chromosome	CDS			CBG26355.1	GI:261248518	tartrate dehydratase	STM3354	STM14_4046	STM474_3514	STMUK_3340	SL3326
		STMMW_33861			+	3581067	3583166	2100	chromosome	CDS			CBG26389.1	GI:261248551	putative membrane protein	STM3388	STM14_4086	STM474_3550	STMUK_3374	SL3361
		STMMW_33871	acrS	envR	-	3583169	3583831	663	chromosome	CDS			CBG26390.1	GI:261248552	transcriptional repressor	STM3389	STM14_4087	STM474_3551	STMUK_3375	SL3362
		STMMW_33891	acrE	envC	+	3584245	3585402	1158	chromosome	CDS			CBG26391.1	GI:261248553	acriflavine resistance protein E (protein envc)	STM3390	STM14_4090	STM474_3553	STMUK_3376	SL3363
		STMMW_34691	bigA		+	3652271	3658099	5829	chromosome	CDS			CBG26471.1	GI:261248633	putative surface-exposed virulence protein BigA	STM3478	STM14_4188	STM474_3645	STMUK_3464	SL3445
		STMMW_34703	yhfL		+	3659003	3659173	171	chromosome	CDS					hypothetical protein	STM3480	STM14_4191	STM474_3647	STMUK_3466	SL3447
		STMMW_34711	trpS		-	3659318	3660322	1005	chromosome	CDS		6.1.1.2	CBG26474.1	GI:261248636	tryptophanyl-tRNA synthetase	STM3481	STM14_4193	STM474_3648	STMUK_3467	SL3448
		STMMW_34951	feoA		+	3686964	3687191	228	chromosome	CDS			CBG26498.1	GI:261248660	putative ferrous iron transport protein	STM3505	STM14_4221	STM474_3672	STMUK_3491	SL3472
		STMMW_34961	feoB		+	3687210	3689528	2319	chromosome	CDS			CBG26499.1	GI:261248661	ferrous iron transport protein B	STM3506	STM14_4222	STM474_3673	STMUK_3492	SL3473
		STMMW_35211			+	3719905	3720810	906	chromosome	CDS			CBG26524.1	GI:261248686	putative dihydrodipicolinate synthetase	STM3532	STM14_4252	STM474_3699	STMUK_3517	SL3499
		STMMW_35371			+	3740475	3741236	762	chromosome	CDS			CBG26539.1	GI:261248701	conserved hypothetical protein	STM3548	STM14_4273	STM474_3715	STMUK_3533	SL3514
		STMMW_35381			+	3741290	3742261	972	chromosome	CDS			CBG26540.1	GI:261248702	putative membrane protein	STM3549	STM14_4274	STM474_3716	STMUK_3534	SL3515
		STMMW_35541	yhhK		+	3756799	3757182	384	chromosome	CDS			CBG26556.1	GI:261248718	conserved hypothetical protein	STM3565	STM14_4292	STM474_3732	STMUK_3550	SL3531
		STMMW_35871			-	3792879	3793922	1044	chromosome	CDS			CBG26601.1	GI:261248751	L-asparginase	STM3598	STM14_4328	STM474_3766	STMUK_3583	SL3563
		STMMW_35881			-	3793981	3795300	1320	chromosome	CDS			CBG26602.1	GI:261248752	anaerobic C4 dicarboxylate membrane transport protein	STM3599	STM14_4329	STM474_3767	STMUK_3584	SL3564
		STMMW_35891			-	3795354	3796199	846	chromosome	CDS			CBG26603.1	GI:261248753	putative carbohydrate kinase	STM3600	STM14_4330	STM474_3768	STMUK_3585	SL3565
		STMMW_35901			-	3796263	3797240	978	chromosome	CDS			CBG26604.1	GI:261248754	putative phosphosugar-binding protein	STM3601	STM14_4331	STM474_3769	STMUK_3586	SL3566
		STMMW_35951	yhjB		-	3802355	3802957	603	chromosome	CDS			CBG26609.1	GI:261248759	hypothetical luxR-family transcriptional regulator	STM3606	STM14_4338	STM474_3774	STMUK_3591	SL3571
		STMMW_35961	yhjC		+	3803588	3804487	900	chromosome	CDS			CBG26610.1	GI:261248760	hypothetical lysR-family transcriptional regulator	STM3607	STM14_4341	STM474_3775	STMUK_3592	SL3572
		STMMW_36161	yhjV		+	3831820	3833118	1299	chromosome	CDS			CBG26629.1	GI:261248777	putative amino acid permease	STM3625	STM14_4369	STM474_3797	STMUK_3612	SL3591
		STMMW_36171	dppF		-	3833219	3834232	1014	chromosome	CDS			CBG26630.1	GI:261248778	dipeptide transport ATP-binding protein DppF	STM3626	STM14_4370	STM474_3798	STMUK_3613	SL3592
		STMMW_36281	lpfC		-	3846994	3849522	2529	chromosome	CDS			CBG26641.1	GI:261248788	outer membrane usher protein (LpfC)	STM3638	STM14_4385	STM474_3810	STMUK_3625	SL3604
		STMMW_36291	lpfB		-	3849545	3850243	699	chromosome	CDS			CBG26642.1	GI:261248789	fimbrial chaperone protein (LpfB)	STM3639	STM14_4386	STM474_3811	STMUK_3626	SL3605
		STMMW_36301	lpfA		-	3850328	3850864	537	chromosome	CDS			CBG26643.1	GI:261248790	long polar fimbria protein A (LpfA)	STM3640	STM14_4387	STM474_3812	STMUK_3627	SL3606
		STMMW_36311	yhjY		-	3851370	3852074	705	chromosome	CDS			CBG26644.1	GI:261248791	putative lipoprotein	STM3641	STM14_4389	STM474_3813	STMUK_3628	SL3607
		STMMW_36411			-	3860615	3861100	486	chromosome	CDS			CBG26654.1	GI:261248801	putative acetyltransferase	STM3651	STM14_4401	STM474_3823	STMUK_3638	SL3617
		STMMW_36472	yiaB		-	3867264	3867617	354	chromosome	CDS					inner membrane protein YiaB	STM3659	STM14_4412	STM474_3831	STMUK_3645	SL3624
		STMMW_36481	xylB		-	3867792	3869246	1455	chromosome	CDS		2.7.1.17	CBG26661.1	GI:261248808	xylulose kinase	STM3660	STM14_4413	STM474_3832	STMUK_3646	SL3625
		STMMW_36501	xylR		+	3871031	3872209	1179	chromosome	CDS			CBG26663.1	GI:261248810	xylose operon regulatory protein	STM3662	STM14_4417	STM474_3834	STMUK_3648	SL3627
		STMMW_36581			+	3880016	3880948	933	chromosome	CDS			CBG26671.1	GI:261248818	hypothetical protein	STM3670	STM14_4427	STM474_3842	STMUK_3656	SL3635
		STMMW_36591	yiaM		+	3881087	3881560	474	chromosome	CDS			CBG26672.1	GI:261248819	putative membrane protein	STM3671	STM14_4428	STM474_3843	STMUK_3657	SL3636
		STMMW_36601	yiaN		+	3881563	3882840	1278	chromosome	CDS			CBG26673.1	GI:261248820	putative membrane protein	STM3672	STM14_4429	STM474_3844	STMUK_3658	SL3637
		STMMW_36611	yiaO		+	3882852	3883838	987	chromosome	CDS			CBG26674.1	GI:261248821	putative periplasmic protein	STM3673	STM14_4430	STM474_3845	STMUK_3659	SL3638
		STMMW_36671			+	3888779	3890734	1956	chromosome	CDS			CBG26680.1	GI:261248827	conserved hypothetical protein	STM3679	STM14_4436	STM474_3851	STMUK_3665	SL3644
		STMMW_36771	yibL		+	3902528	3902890	363	chromosome	CDS			CBG26690.1	GI:261248837	conserved hypothetical protein	STM3689	STM14_4447	STM474_3861	STMUK_3675	SL3654
		STMMW_36781			+	3903380	3904063	684	chromosome	CDS			CBG26691.1	GI:261248838	putative lipoprotein	STM3690	STM14_4449	STM474_3862	STMUK_3676	SL3655
		STMMW_36791	sadA		+	3904107	3908492	4386	chromosome	CDS			CBG26692.1	GI:261248839	putative inner membrane protein	STM3691	STM14_4450	STM474_3863	STMUK_3677	SL3656
		STMMW_36861			+	3915604	3916914	1311	chromosome	CDS			CBG26699.1	GI:261248846	probable glucarate transporter	STM3698	-	-	STMUK_3684	SL3663
		STMMW_36951	yibD		-	3924233	3925267	1035	chromosome	CDS			CBG26708.1	GI:261248855	putative glycosyltransferase	STM3707	STM14_4467	STM474_3880	STMUK_3693	SL3673
		STMMW_36971	tdh		-	3925761	3926786	1026	chromosome	CDS		1.1.1.103	CBG26710.1	GI:261248856	threonine 3-dehydrogenase	STM3708	STM14_4469	STM474_3881	STMUK_3694	SL3674
		STMMW_37021	rfaL	waaL	+	3931169	3932383	1215	chromosome	CDS			CBG26715.1	GI:261248861	O-antigen ligase	STM3713	STM14_4474	STM474_3886	STMUK_3699	SL3679
		STMMW_37031	rfaK	waaK	-	3932440	3933585	1146	chromosome	CDS			CBG26716.1	GI:261248862	lipopolysaccharide 1,2-N-acetylglucosaminetransferase	STM3714	STM14_4475	STM474_3887	STMUK_3700	SL3680
		STMMW_37041	rfaZ	waaZ	-	3933686	3934495	810	chromosome	CDS			CBG26717.1	GI:261248863	lipopolysaccharide core biosynthesis protein RfaZ	STM3715	STM14_4476	STM474_3888	STMUK_3701	SL3681
		STMMW_37051	rfaY	waaY	-	3934645	3935343	699	chromosome	CDS			CBG26718.1	GI:261248864	lipopolysaccharide core biosynthesis protein	STM3716	STM14_4477	STM474_3889	STMUK_3702	SL3682
		STMMW_37061	rfaJ	waaJ	-	3935366	3936376	1011	chromosome	CDS		2.4.1.58	CBG26719.1	GI:261248865	lipopolysaccharide 1,2-glucosyltransferase	STM3717	STM14_4478	STM474_3890	STMUK_3703	SL3683
		STMMW_37071	rfaI	waaI	-	3936394	3937407	1014	chromosome	CDS		2.4.1.44	CBG26720.1	GI:261248866	lipopolysaccharide 1,3-galactosyltransferase	STM3718	STM14_4479	STM474_3891	STMUK_3704	SL3684
		STMMW_37081	rfaB	waaB	-	3937413	3938492	1080	chromosome	CDS		2.4.1.-	CBG26721.1	GI:261248867	lipopolysaccharide 1,6-galactosyltransferase	STM3719	STM14_4480	STM474_3892	STMUK_3705	SL3685
		STMMW_37091	yibR		-	3938562	3938795	234	chromosome	CDS			CBG26722.1	GI:261248868	conserved hypothetical protein	STM3720	STM14_4481	STM474_3893	STMUK_3706	SL3686
		STMMW_37101	rfaP	waaP	-	3938827	3939624	798	chromosome	CDS			CBG26723.1	GI:261248869	lipopolysaccharide core biosynthesis protein	STM3721	STM14_4482	STM474_3894	STMUK_3707	SL3687
		STMMW_37111	rfaG	waaG	-	3939617	3940741	1125	chromosome	CDS			CBG26724.1	GI:261248870	lipopolysaccharide core biosynthesis protein	STM3722	STM14_4483	STM474_3895	STMUK_3708	SL3688
		STMMW_37121	rfaQ	waaQ	-	3940738	3941772	1035	chromosome	CDS			CBG26725.1	GI:261248871	lipopolysaccharide core biosynthesis protein	STM3723	STM14_4484	STM474_3896	STMUK_3709	SL3689
		STMMW_37401			-	3971865	3972209	345	chromosome	CDS			CBG26753.1	GI:261248898	hypothetical protein	STM3752	STM14_4519	STM474_3927	STMUK_3738	SL3717
		STMMW_37431	rhuM		+	3974611	3975648	1038	chromosome	CDS			CBG26755.1	GI:261248899	putative DNA-binding protein	STM3755	STM14_4524	STM474_3929	STMUK_3741	SL3720
		STMMW_37451	rmbA		+	3976947	3977564	618	chromosome	CDS			CBG26757.1	GI:261248901	conserved hypothetical protein	STM3756	STM14_4526	STM474_3930	STMUK_3742	SL3722
		STMMW_37461	misL		+	3977639	3980506	2868	chromosome	CDS			CBG26758.1	GI:261248902	putative autotransported protein (MisL)	STM3757	STM14_4527	STM474_3931	STMUK_3743	SL3723
		STMMW_37501	slsA		+	3982717	3983397	681	chromosome	CDS			CBG26762.1	GI:261248906	putative hydrolase	STM3761	STM14_4532	STM474_3935	STMUK_3747	SL3726
		STMMW_37511	cigR		-	3983626	3984105	480	chromosome	CDS			CBG26763.1	GI:261248907	putative inner membrane protein	STM3762	STM14_4534	STM474_3936	STMUK_3748	SL3727
		STMMW_37521	mgtB		-	3984420	3987146	2727	chromosome	CDS		3.6.1.-	CBG26764.1	GI:261248908	Magnesium transport ATPase, P-type 2	STM3763	STM14_4536	STM474_3937	STMUK_3749	SL3728
		STMMW_37531	mgtC		-	3987366	3988061	696	chromosome	CDS			CBG26765.1	GI:261248909	Mg(2+) transport ATPase protein C	STM3764	STM14_4538	STM474_3938	STMUK_3750	SL3729
		STMMW_37541	yicL		+	3988570	3989472	903	chromosome	CDS			CBG26766.1	GI:261248910	putative membrane protein	STM3765	STM14_4541	STM474_3939	STMUK_3751	SL3730
		STMMW_37671			+	4002014	4002337	324	chromosome	CDS			CBG26779.1	GI:261248922	putative DNA-binding protein	STM3778	STM14_4557	STM474_3952	STMUK_3764	SL3744
		STMMW_37681			-	4002428	4002697	270	chromosome	CDS			CBG26780.1	GI:261248923	putative phosphocarrier protein of PTS system	STM3779	STM14_4558	STM474_3953	STMUK_3765	SL3745
		STMMW_37691			-	4002707	4003567	861	chromosome	CDS			CBG26781.1	GI:261248924	fructose-1,6-bisphosphate aldolase, class II	STM3780	STM14_4559	STM474_3954	STMUK_3766	SL3746
		STMMW_37701			-	4003630	4005114	1485	chromosome	CDS			CBG26782.1	GI:261248925	putative sugar (pentulose and hexulose) kinase	STM3781	STM14_4560	STM474_3955	STMUK_3767	SL3747
		STMMW_37711			-	4005107	4006465	1359	chromosome	CDS			CBG26783.1	GI:261248926	PTS system, galactitol-specific IIC component	STM3782	STM14_4561	STM474_3956	STMUK_3768	SL3748
		STMMW_37721			-	4006541	4006828	288	chromosome	CDS			CBG26784.1	GI:261248927	putative IIB component of PTS system	STM3783	STM14_4562	STM474_3957	STMUK_3769	SL3749
		STMMW_37731			-	4006825	4007298	474	chromosome	CDS			CBG26785.1	GI:261248928	putative phosphoenolpyruvate-dependent sugar phosphotransferase system, eiia 2	STM3784	STM14_4563	STM474_3958	STMUK_3770	SL3750
		STMMW_37741			-	4007316	4008059	744	chromosome	CDS			CBG26786.1	GI:261248929	putative GntR-family transcriptional regulator	STM3785	STM14_4564	STM474_3959	STMUK_3771	SL3751
		STMMW_37821			-	4016468	4017388	921	chromosome	CDS			CBG26794.1	GI:261248937	putative carbohydrate kinase	STM3793	STM14_4574	STM474_3967	STMUK_3779	SL3759
		STMMW_38041	yhjA		-	4041473	4042873	1401	chromosome	CDS		1.11.1.5	CBG26817.1	GI:261248960	probable cytochrome c peroxidase	STM3820	STM14_4612	STM474_3997	STMUK_3807	SL3786
		STMMW_38051	torD		-	4043063	4043695	633	chromosome	CDS			CBG26818.1	GI:261248961	TorD protein	STM3821	STM14_4613	STM474_3998	STMUK_3808	SL3787
		STMMW_38061	torA		-	4043688	4046240	2553	chromosome	CDS			CBG26819.1	GI:261248962	trimethylamine-N-oxide reductase precursor	STM3822	STM14_4614	STM474_3999	STMUK_3809	SL3788
		STMMW_38171			+	4058234	4059496	1263	chromosome	CDS			CBG26830.1	GI:261248973	putative membrane transport protein	STM3832	STM14_4625	STM474_4010	STMUK_3820	SL3799
		STMMW_38181			+	4059510	4060703	1194	chromosome	CDS			CBG26831.1	GI:261248974	possible racemase	STM3833	STM14_4626	STM474_4011	STMUK_3821	SL3800
		STMMW_38301			+	4074256	4075218	963	chromosome	CDS			CBG26843.1	GI:261248985	hypothetical protein	STM3845	STM14_4640	STM474_4024	STMUK_3834	SL3812
		STMMW_38431			-	4087670	4089043	1374	chromosome	CDS			CBG26856.1	GI:261248998	probable PTS system permease	STM3858	STM14_4653	STM474_4037	STMUK_3847	SL3825
		STMMW_38481			-	4095621	4096319	699	chromosome	CDS			CBG26861.1	GI:261249003	putative membrane protein	STM3863	STM14_4659	STM474_4042	STMUK_3852	SL3830
		STMMW_39121			+	4172436	4172978	543	chromosome	CDS			CBG26925.1	GI:261249065	putative inner membrane protein	STM3941	STM14_4742	STM474_4119	STMUK_3927	SL3896
		STMMW_39131			+	4172990	4173352	363	chromosome	CDS			CBG26926.1	GI:261249066	conserved hypothetical protein	STM3942	STM14_4743	STM474_4120	STMUK_3928	SL3897
		STMMW_39141	cyaY		-	4173423	4173743	321	chromosome	CDS			CBG26927.1	GI:261249067	CyaY protein	STM3943	STM14_4744	STM474_4121	STMUK_3929	SL3898
		STMMW_39241	yigF		-	4182050	4182430	381	chromosome	CDS			CBG26937.1	GI:261249076	putative membrane protein	STM3953	STM14_4755	STM474_4130	STMUK_3938	SL3907
		STMMW_39251	yigG		-	4182446	4182904	459	chromosome	CDS			CBG26938.1	GI:261249077	putative membrane protein	STM3954	STM14_4756	STM474_4131	STMUK_3939	SL3908
		STMMW_39261	rarD		-	4182939	4183823	885	chromosome	CDS			CBG26939.1	GI:261249078	chloramphenicol-sensitive protein RarD	STM3955	STM14_4757	STM474_4133	STMUK_3940	SL3909
		STMMW_39501	fre	ubiB	+	4208038	4208739	702	chromosome	CDS			CBG26963.1	GI:261249102	flavin reductase	STM3979	STM14_4786	STM474_4158	STMUK_3964	SL3933
		STMMW_39511			+	4208993	4210816	1824	chromosome	CDS			CBG26964.1	GI:261249103	possible transferase	STM3981	STM14_4787	STM474_4159	STMUK_3965	SL3934
		STMMW_39761			-	4243613	4244854	1242	chromosome	CDS			CBG26989.1	GI:261249128	putative coproporphyrinogen III oxidase	STM4012	STM14_4825	STM474_4189	STMUK_3995	SL3958
		STMMW_39781			-	4245724	4246749	1026	chromosome	CDS			CBG26991.1	GI:261249130	conserved hypothetical protein	STM4014	STM14_4827	STM474_4191	STMUK_3997	SL3960
		STMMW_39791			-	4246762	4247610	849	chromosome	CDS			CBG26992.1	GI:261249131	hypothetical protein	STM4015	STM14_4828	STM474_4192	STMUK_3998	SL3961
		STMMW_39801	ompL	yshA	-	4247767	4248459	693	chromosome	CDS			CBG26993.1	GI:261249132	putative exported protein	STM4016	STM14_4829	STM474_4193	STMUK_3999	SL3962
		STMMW_39811	yihO		-	4248527	4249948	1422	chromosome	CDS			CBG26994.1	GI:261249133	putative membrane transport protein	STM4017	STM14_4830	STM474_4194	STMUK_4000	SL3963
		STMMW_40031			-	4271864	4272895	1032	chromosome	CDS			CBG27016.1	GI:261249155	putative lipoprotein	STM4039	STM14_4855	STM474_4218	STMUK_4023	SL3987
		STMMW_40041	yiiG		+	4273120	4274178	1059	chromosome	CDS			CBG27017.1	GI:261249156	putative lipoprotein	STM4040	STM14_4857	STM474_4219	STMUK_4024	SL3988
		STMMW_40051			-	4274533	4274856	324	chromosome	CDS			CBG27018.1	GI:261249157	putative exported protein	STM4041	STM14_4859	STM474_4220	STMUK_4025	SL3989
		STMMW_40161			+	4285309	4285992	684	chromosome	CDS			CBG27029.1	GI:261249168	putative exported protein	STM4051	STM14_4874	STM474_4233	STMUK_4036	SL4000
		STMMW_40171			-	4286150	4287457	1308	chromosome	CDS			CBG27030.1	GI:261249169	putative membrane transport protein	STM4052	STM14_4875	STM474_4234	STMUK_4037	SL4001
		STMMW_40291	cdh-a	ushB	+	4297343	4298098	756	chromosome	CDS		3.6.1.26	CBG27042.1	GI:261249181	CDP-diglyceride hydrolase	STM4064	STM14_4888	STM474_4246	STMUK_4049	SL4013
		STMMW_40301			+	4298361	4299695	1335	chromosome	CDS			CBG27043.1	GI:261249182	putative sugar transport protein	STM4065	STM14_4889	STM474_4247	STMUK_4050	SL4014
		STMMW_40401	ydeY		+	4307787	4308830	1044	chromosome	CDS			CBG27053.1	GI:261249191	putative ABC transporter permease protein	STM4075	STM14_4900	STM474_4257	STMUK_4060	SL4024
		STMMW_40411	ydeZ		+	4308827	4309828	1002	chromosome	CDS			CBG27054.1	GI:261249192	putative ABC transporter, membrane component	STM4076	STM14_4901	STM474_4258	STMUK_4061	SL4025
		STMMW_40431	yneB		+	4310908	4311783	876	chromosome	CDS			CBG27056.1	GI:261249194	putative aldolase	STM4078	STM14_4903	STM474_4260	STMUK_4063	SL4027
		STMMW_40451			+	4312166	4312930	765	chromosome	CDS			CBG27058.1	GI:261249196	putative ribulose-phosphate 3-epimerase	STM4080	STM14_4905	STM474_4262	STMUK_4065	SL4029
		STMMW_40631			-	4329641	4331431	1791	chromosome	CDS		2.8.2.22	CBG27076.1	GI:261249214	putative arylsulfate sulfotransferase	STM4098	STM14_4926	STM474_4281	STMUK_4083	SL4047
		STMMW_40641	metJ		-	4331888	4332205	318	chromosome	CDS			CBG27077.1	GI:261249215	repressor of the methionine regulon	STM4099	STM14_4927	STM474_4283	STMUK_4084	SL4048
		STMMW_40671			-	4336181	4337038	858	chromosome	CDS			CBG27080.1	GI:261249218	inner membrane protein	STM4102	STM14_4930	-	STMUK_4087	SL4051
		STMMW_40691			-	4338274	4339398	1125	chromosome	CDS			CBG27082.1	GI:261249220	conserved hypothetical protein	STM4103	STM14_4932	STM474_4288	STMUK_4089	SL4053
		STMMW_41081			+	4397031	4397354	324	chromosome	CDS			CBG27121.1	GI:261249259	putative inner membrane protein	STM4155	STM14_4992	STM474_4340	STMUK_4138	SL4094
		STMMW_41101	sseK1		+	4398103	4399113	1011	chromosome	CDS			CBG27123.1	GI:261249261	conserved hypothetical protein	STM4157	STM14_4996	STM474_4343	STMUK_4141	SL4096
		STMMW_41111			+	4399436	4399624	189	chromosome	CDS			CBG27124.1	GI:261249262	conserved hypothetical protein	STM4158	STM14_4999	STM474_4344	STMUK_4142	SL4097
		STMMW_41121	thiH		-	4399775	4400908	1134	chromosome	CDS			CBG27125.1	GI:261249263	thiamine biosynthesis protein	STM4159	STM14_5000	STM474_4345	STMUK_4143	SL4098
		STMMW_41471			-	4442092	4442547	456	chromosome	CDS			CBG27160.1	GI:261249297	hypothetical protein	STM4198	STM14_5047	STM474_4389	STMUK_4182	SL4133
		STMMW_41481			-	4442544	4443149	606	chromosome	CDS			CBG27161.1	GI:261249298	hypothetical protein	STM4199	STM14_5048	STM474_4390	STMUK_4183	SL4134
		STMMW_41491			-	4443154	4444899	1746	chromosome	CDS			CBG27162.1	GI:261249299	predicted bacteriophage protein	STM4200	STM14_5049	STM474_4391	STMUK_4184	SL4135
		STMMW_41501			-	4444902	4445534	633	chromosome	CDS			CBG27163.1	GI:261249300	predicted bacteriophage protein	STM4201	STM14_5050	STM474_4392	STMUK_4185	SL4136
		STMMW_41511			-	4445527	4446642	1116	chromosome	CDS			CBG27164.1	GI:261249301	predicted bacteriophage protein	STM4202	STM14_5051	STM474_4393	STMUK_4186	SL4137
		STMMW_41531	gtrCb		-	4447156	4448703	1548	chromosome	CDS			CBG27166.1	GI:261249303	phage encoded membrane protein	STM4204	STM14_5054	STM474_4396	STMUK_4188	SL4139
		STMMW_41541	gtrBb		-	4448703	4449632	930	chromosome	CDS			CBG27167.1	GI:261249304	putative phage glycosyl transferase	STM4205	STM14_5055	STM474_4397	STMUK_4189	SL4140
		STMMW_41551	gtrAb		-	4449629	4449991	363	chromosome	CDS			CBG27168.1	GI:261249305	putative phage glycosyl transferase	STM4206	STM14_5056	STM474_4398	STMUK_4190	SL4141
		STMMW_41571			-	4450319	4451041	723	chromosome	CDS			CBG27169.1	GI:261249306	predicted bacteriophage tail spike protein	STM4207	STM14_5058	STM474_4399	STMUK_4191	SL4142
		STMMW_41621			-	4456152	4456676	525	chromosome	CDS			CBG27174.1	GI:261249311	predicted bacteriophage tail tube protein	STM4212	STM14_5065	STM474_4406	STMUK_4197	SL4148
		STMMW_41631			-	4456676	4458103	1428	chromosome	CDS			CBG27175.1	GI:261249312	predicted bacteriophage tail sheath protein	STM4213	STM14_5066	STM474_4407	STMUK_4198	SL4149
		STMMW_41632			-	4458093	4458290	198	chromosome	CDS					putative cytoplasmic protein	STM4214	STM14_5067	STM474_4408	STMUK_4199	SL4150
		STMMW_41641			-	4458287	4458742	456	chromosome	CDS			CBG27176.1	GI:261249313	predicted bacteriophage protein	STM4215	STM14_5068	STM474_4409	STMUK_4200	SL4151
		STMMW_41651			-	4458902	4459216	315	chromosome	CDS			CBG27177.1	GI:261249314	predicted bacteriophage protein	STM4216	STM14_5069	STM474_4410	STMUK_4201	SL4152
		STMMW_41661			-	4459229	4459834	606	chromosome	CDS			CBG27178.1	GI:261249315	predicted bacteriophage endolysin	STM4217	STM14_5070	STM474_4411	STMUK_4202	SL4153
		STMMW_41691	lysC		-	4461180	4462529	1350	chromosome	CDS		2.7.2.4	CBG27181.1	GI:261249318	lysine-sensitive aspartokinase III	STM4220	STM14_5074	STM474_4414	STMUK_4205	SL4156
		STMMW_41701	pgi		+	4462874	4464523	1650	chromosome	CDS		5.3.1.9	CBG27182.1	GI:261249319	glucose-6-phosphate isomerase	STM4221	STM14_5075	STM474_4415	STMUK_4206	SL4157
		STMMW_41721	yjbF		+	4465243	4465911	669	chromosome	CDS			CBG27184.1	GI:261249321	putative lipoprotein	STM4223	STM14_5077	STM474_4417	STMUK_4208	SL4159
		STMMW_41861	dgkA		+	4481484	4481852	369	chromosome	CDS		2.7.1.107	CBG27197.1	GI:261249334	diacylglycerol kinase	STM4236	STM14_5093	STM474_4430	STMUK_4221	SL4173
		STMMW_42091	siiB		+	4501187	4502575	1389	chromosome	CDS			CBG27220.1	GI:261249357	putative integral membrane protein	STM4258	STM14_5118	STM474_4453	STMUK_4243	SL4194
		STMMW_42121	siiE		+	4505175	4521854	16680	chromosome	CDS			CBG27223.1	GI:261249360	large repetitive protein	STM4261	STM14_5121	STM474_4456	STMUK_4246	SL4197
		STMMW_42131	siiF		+	4521894	4523960	2067	chromosome	CDS			CBG27224.1	GI:261249361	putative type-1 secretion protein	STM4262	STM14_5122	STM474_4457	STMUK_4247	SL4198
		STMMW_42141	yjcB		-	4524238	4524519	282	chromosome	CDS			CBG27225.1	GI:261249362	putative membrane protein	STM4263	STM14_5123	STM474_4458	STMUK_4248	SL4199
		STMMW_42151	yjcC		+	4525082	4526683	1602	chromosome	CDS			CBG27226.1	GI:261249363	putative exported protein	STM4264	STM14_5126	STM474_4459	STMUK_4249	SL4200
		STMMW_42261	acs		-	4536415	4538373	1959	chromosome	CDS		6.2.1.1	CBG27237.1	GI:261249374	acetyl-coenzyme A synthetase	STM4275	STM14_5141	STM474_4471	STMUK_4260	SL4211
		STMMW_42271			+	4538560	4538706	147	chromosome	CDS			CBG27238.1	GI:261249375	hypothetical protein	STM4276	STM14_5142	STM474_4472	STMUK_4261	SL4212
		STMMW_42281	nrfA		+	4538805	4540241	1437	chromosome	CDS			CBG27239.1	GI:261249376	cytochrome C552 precursor	STM4277	STM14_5143	STM474_4473	STMUK_4262	SL4213
		STMMW_42441	yjdB	pmrC, eptA	-	4557085	4558728	1644	chromosome	CDS			CBG27255.1	GI:261249391	putative membrane protein	STM4293	STM14_5165	STM474_4489	STMUK_4278	SL4230
		STMMW_42451	adiC	yjdE	-	4558862	4560199	1338	chromosome	CDS			CBG27256.1	GI:261249392	putative amino acid permease	STM4294	STM14_5166	STM474_4490	STMUK_4279	SL4231
		STMMW_42461	adiY		-	4560339	4561100	762	chromosome	CDS			CBG27257.1	GI:261249393	putative AraC family regulatory protein	STM4295	STM14_5167	STM474_4491	STMUK_4280	SL4232
		STMMW_42471	adi		-	4561398	4563668	2271	chromosome	CDS		4.1.1.19	CBG27258.1	GI:261249394	arginine decarboxylase	STM4296	STM14_5169	STM474_4492	STMUK_4281	SL4233
		STMMW_42531			-	4571295	4571561	267	chromosome	CDS			CBG27264.1	GI:261249400	hypothetical protein	STM4302	STM14_5175	STM474_4498	STMUK_4287	SL4239
		STMMW_42541	dcuR		-	4571878	4572597	720	chromosome	CDS			CBG27265.1	GI:261249401	Two-component response regulator	STM4303	STM14_5176	STM474_4499	STMUK_4288	SL4240
		STMMW_42611			+	4580873	4581778	906	chromosome	CDS			CBG27272.1	GI:261249408	putative membrane protein	STM4310	STM14_5184	STM474_4506	STMUK_4295	SL4247
		STMMW_42621			-	4582072	4582341	270	chromosome	CDS			CBG27273.1	GI:261249409	putative phage protein	STM4312	STM14_5185	STM474_4507	STMUK_4296	SL4248
		STMMW_42631			-	4582349	4582564	216	chromosome	CDS			CBG27274.1	GI:261249410	conserved hypothetical protein	STM4313	STM14_5186	STM474_4508	STMUK_4297	SL4249
		STMMW_42661			-	4584011	4584232	222	chromosome	CDS			CBG27277.1	GI:261249413	conserved hypothetical protein	STM4316	STM14_5190	STM474_4511	STMUK_4300	SL4252
		STMMW_42671			+	4584549	4584842	294	chromosome	CDS			CBG27278.1	GI:261249414	conserved hypothetical protein	STM4317	STM14_5191	STM474_4512	STMUK_4301	SL4253
		STMMW_42691	phoN		-	4585578	4586330	753	chromosome	CDS		3.1.3.2	CBG27280.1	GI:261249416	nonspecific acid phosphatase precursor	STM4319	STM14_5193	STM474_4514	STMUK_4303	SL4255
		STMMW_42811	yjeJ		-	4599392	4600249	858	chromosome	CDS			CBG27292.1	GI:261249428	hypothetical protein	STM4332	STM14_5210	STM474_4529	STMUK_4317	SL4269
		STMMW_42821	yjeK		-	4600531	4601559	1029	chromosome	CDS			CBG27293.1	GI:261249429	conserved hypothetical protein	STM4333	STM14_5213	STM474_4530	STMUK_4318	SL4270
		STMMW_42931	yjeM		+	4609288	4610790	1503	chromosome	CDS			CBG27304.1	GI:261249440	putative amino acid permease	STM4345	STM14_5226	STM474_4542	STMUK_4330	SL4282
		STMMW_43131	yjfH		+	4635582	4636313	732	chromosome	CDS		2.1.1.-	CBG27324.1	GI:261249459	probable tRNA/rRNA methyltransferase	STM4369	STM14_5251	STM474_4566	STMUK_4354	SL4302
		STMMW_43141	yjfI		+	4636445	4636849	405	chromosome	CDS			CBG27325.1	GI:261249460	conserved hypothetical protein	STM4370	STM14_5252	STM474_4567	STMUK_4355	SL4303
		STMMW_43151	yjfJ		+	4636864	4637562	699	chromosome	CDS			CBG27326.1	GI:261249461	conserved hypothetical protein	STM4371	STM14_5253	-	STMUK_4356	-
		STMMW_43181	yjfL		+	4639306	4639704	399	chromosome	CDS			CBG27329.1	GI:261249464	putative membrane protein	STM4374	STM14_5256	STM474_4571	STMUK_4359	SL4307
		STMMW_43561			-	4673952	4675160	1209	chromosome	CDS			CBG27367.1	GI:261249502	putative sugar transporter	STM4412	STM14_5299	STM474_4609	STMUK_4397	SL4345
		STMMW_43571			-	4675157	4676320	1164	chromosome	CDS			CBG27368.1	GI:261249503	hypothetical protein	STM4413	STM14_5300	STM474_4610	STMUK_4398	SL4346
		STMMW_43581	ppa		-	4676730	4677260	531	chromosome	CDS		3.6.1.1	CBG27369.1	GI:261249504	inorganic pyrophosphatase	STM4414	STM14_5301	STM474_4611	STMUK_4399	SL4347
		STMMW_43621	iolT1		-	4681414	4682847	1434	chromosome	CDS			CBG27373.1	GI:261249508	putative sugar transport protein	STM4418	STM14_5308	STM474_4615	STMUK_4404	SL4351
		STMMW_43631	iolT2		+	4683306	4684742	1437	chromosome	CDS			CBG27374.1	GI:261249509	putative sugar transport protein	STM4419	STM14_5310	STM474_4617	STMUK_4406	SL4352
		STMMW_43641	iolB		-	4685095	4685904	810	chromosome	CDS			CBG27375.1	GI:261249510	putative isomerase	STM4420	STM14_5311	STM474_4618	STMUK_4407	SL4353
		STMMW_43671	reiD		+	4687875	4688699	825	chromosome	CDS			CBG27378.1	GI:261249513	putative DNA-binding protein	STM4423	STM14_5314	STM474_4620	STMUK_4409	SL4355
		STMMW_43691	iolG1	iolG	+	4689898	4690908	1011	chromosome	CDS			CBG27380.1	GI:261249515	inositol 2-dehydrogenase	STM4425	STM14_5317	STM474_4622	STMUK_4411	SL4357
		STMMW_43751	iolG2		+	4698881	4699903	1023	chromosome	CDS			CBG27386.1	GI:261249521	dehydrogenase	STM4433	STM14_5324	STM474_4629	STMUK_4418	SL4363
		STMMW_43761			+	4699976	4701202	1227	chromosome	CDS			CBG27387.1	GI:261249522	alpha-ketoglutarate permease	STM4434	STM14_5325	STM474_4630	STMUK_4419	SL4364
		STMMW_43771	iolI2		+	4701363	4702178	816	chromosome	CDS			CBG27388.1	GI:261249523	xylose isomerase	STM4435	STM14_5326	STM474_4631	STMUK_4420	SL4365
		STMMW_43781	iolH		+	4702231	4703115	885	chromosome	CDS			CBG27389.1	GI:261249524	putative endonuclease	STM4436	STM14_5327	STM474_4632	STMUK_4421	SL4366
		STMMW_44121			-	4731317	4732537	1221	chromosome	CDS		3.5.3.6	CBG27421.1	GI:261249554	arginine deiminase	STM4467	STM14_5361	STM474_4664	STMUK_4453	SL4397
		STMMW_44141	yjgK		+	4733213	4733665	453	chromosome	CDS			CBG27423.1	GI:261249556	conserved hypothetical protein	STM4468	STM14_5363	STM474_4665	STMUK_4454	SL4398
		STMMW_44181	ytgA		-	4736383	4736871	489	chromosome	CDS			CBG27427.1	GI:261249560	exported protein	STM4472	STM14_5368	STM474_4670	STMUK_4458	SL4402
		STMMW_44191	yjgM	oatA	-	4736978	4737481	504	chromosome	CDS			CBG27428.1	GI:261249561	putative acetyltransferase	STM4473	STM14_5369	STM474_4671	STMUK_4459	SL4403
		STMMW_44201	yjgN		+	4737676	4738863	1188	chromosome	CDS			CBG27429.1	GI:261249562	putative innner membrane protein	STM4474	STM14_5370	STM474_4672	STMUK_4460	SL4404
		STMMW_44301	idnD		-	4749955	4750986	1032	chromosome	CDS		1.1.1.264	CBG27439.1	GI:261249572	l-idonate 5-dehydrogenase (ec 1.1.1.264)	STM4484	STM14_5380	STM474_4682	STMUK_4470	SL4414
		STMMW_44311	idnK		+	4751203	4751733	531	chromosome	CDS		2.7.1.12	CBG27440.1	GI:261249573	thermosensitive gluconokinase (ec 2.7.1.12) (gluconate kinase 1)	STM4485	STM14_5382	STM474_4683	STMUK_4471	SL4415
		STMMW_44321	yjgB		-	4751761	4752780	1020	chromosome	CDS			CBG27441.1	GI:261249574	putative alcohol dehydrogenase	STM4486	STM14_5383	STM474_4684	STMUK_4472	SL4416
		STMMW_44401			-	4765254	4768931	3678	chromosome	CDS			CBG27449.1	GI:261249581	type II restriction enzyme	STM4495	STM14_5392	STM474_4693	STMUK_4481	SL4424
		STMMW_44451	yeeN		-	4774657	4775382	726	chromosome	CDS			CBG27454.1	GI:261249585	conserved hypothetical protein	STM4499	STM14_5398	STM474_4698	STMUK_4486	SL4429
		STMMW_44461	yjhP		-	4775933	4777564	1632	chromosome	CDS			CBG27455.1	GI:261249586	conserved hypothetical protein	STM4500	STM14_5400	STM474_4699	STMUK_4487	SL4430
		STMMW_44481			+	4778315	4778923	609	chromosome	CDS			CBG27457.1	GI:261249588	hypothetical protein	STM4502	STM14_5403	STM474_4701	STMUK_4489	SL4432
		STMMW_44491			+	4779433	4780170	738	chromosome	CDS			CBG27458.1	GI:261249589	putative inner membrane protein	STM4503	STM14_5404	STM474_4702	STMUK_4490	SL4433
		STMMW_44501			+	4780446	4781357	912	chromosome	CDS			CBG27459.1	GI:261249590	hypothetical protein	STM4504	STM14_5405	STM474_4703	STMUK_4491	SL4434
		STMMW_44511			+	4781562	4782023	462	chromosome	CDS			CBG27460.1	GI:261249591	putative exported protein	STM4505	STM14_5408	STM474_4706	STMUK_4492	SL4435
		STMMW_44621	yjiJ		-	4791272	4792456	1185	chromosome	CDS			CBG27471.1	GI:261249601	putative membrane protein	STM4515	STM14_5422	STM474_4717	STMUK_4502	SL4446
		STMMW_44671			-	4797903	4798046	144	chromosome	CDS			CBG27476.1	GI:261249606	hypothetical protein	STM4520	STM14_5431	STM474_4724	STMUK_4507	SL4451
		STMMW_44672	yjiS		+	4798013	4798177	165	chromosome	CDS					putative cytoplasmic protein	STM4521	STM14_5432	STM474_4725	STMUK_4508	SL4452
		STMMW_44691	symE	yjiW	-	4799027	4799359	333	chromosome	CDS			CBG27478.1	GI:261249608	endoribonuclease	STM4523	STM14_5434	STM474_4727	STMUK_4510	SL4454
		STMMW_44701	hsdS		-	4799586	4800995	1410	chromosome	CDS			CBG27479.1	GI:261249609	type I restriction enzyme	STM4524	STM14_5436	STM474_4728	STMUK_4511	SL4455
		STMMW_44711	hsdM		-	4800992	4802581	1590	chromosome	CDS			CBG27480.1	GI:261249610	type I restriction enzyme	STM4525	STM14_5437	STM474_4729	STMUK_4512	SL4456
		STMMW_44811			+	4816914	4817336	423	chromosome	CDS			CBG27490.1	GI:261249620	PTS transport system, IIA component	STM4535	STM14_5449	STM474_4739	STMUK_4522	SL4466
		STMMW_44821			+	4817351	4817812	462	chromosome	CDS		2.7.1.69	CBG27491.1	GI:261249621	PTS transport system, IIB component	STM4536	STM14_5450	STM474_4740	STMUK_4523	SL4467
		STMMW_44831			+	4817838	4818617	780	chromosome	CDS			CBG27492.1	GI:261249622	PTS transport system, IIC component	STM4537	STM14_5451	STM474_4741	STMUK_4524	SL4468
		STMMW_44841			+	4818607	4819443	837	chromosome	CDS			CBG27493.1	GI:261249623	PTS transport system, IID component	STM4538	STM14_5452	STM474_4742	STMUK_4525	SL4469
		STMMW_44871	mdoB		-	4821679	4823871	2193	chromosome	CDS		2.7.8.20	CBG27496.1	GI:261249626	putative phosphoglycerol transferase	STM4541	STM14_5456	STM474_4745	STMUK_4528	SL4472
		STMMW_44931	yjjQ		+	4828097	4828822	726	chromosome	CDS			CBG27502.1	GI:261249632	conserved hypothetical regulatory protein	STM4547	STM14_5463	STM474_4751	STMUK_4534	SL4478
		STMMW_44941	bglJ		+	4828783	4829457	675	chromosome	CDS			CBG27503.1	GI:261249633	conserved hypothetical regulatory protein	STM4548	STM14_5464	STM474_4752	STMUK_4535	SL4479
		STMMW_45141	stjB		-	4848437	4850845	2409	chromosome	CDS			CBG27523.1	GI:261249652	putative fimbrial usher protein	STM4572	STM14_5492	STM474_4777	STMUK_4559	SL4499
		STMMW_45161	stjC		-	4850859	4851566	708	chromosome	CDS			CBG27524.1	GI:261249653	fimbrial assembly chaperone	STM4573	STM14_5493	STM474_4778	STMUK_4560	SL4500
		STMMW_45171			-	4851644	4852333	690	chromosome	CDS			CBG27525.1	GI:261249654	putative outer membrane protein	STM4574	STM14_5494	STM474_4779	STMUK_4561	SL4501
		STMMW_45181			-	4852381	4853070	690	chromosome	CDS			CBG27526.1	GI:261249655	putative outer membrane protein	STM4575	STM14_5495	STM474_4780	STMUK_4562	SL4502
		STMMW_45191	lplA		-	4853383	4854399	1017	chromosome	CDS			CBG27527.1	GI:261249656	lipoate-protein ligase A	STM4576	STM14_5497	STM474_4781	STMUK_4563	SL4503
		STMMW_45361	sthB		-	4871482	4874019	2538	chromosome	CDS			CBG27544.1	GI:261249673	outer membrane fimbrial usher protein	STM4593	STM14_5514	STM474_4799	STMUK_4580	SL4520
		STMMW_45371	sthA		-	4874065	4874748	684	chromosome	CDS			CBG27545.1	GI:261249674	putative fimbrial chaperone protein	STM4594	STM14_5515	STM474_4800	STMUK_4581	SL4521
		STMMW_45381			-	4874819	4875364	546	chromosome	CDS			CBG27546.1	GI:261249675	putative fimbrial protein	STM4595	STM14_5516	STM474_4801	STMUK_4582	SL4522

## Sheet: d. Raw data Fig 4A
Samples	Number of genes	Systematic Name D23580	Common Name D23580	Gene_synonym D23580	strand D23580	start D23580	end D23580	gene length D23580	molecule D23580	Genome Element Type D23580	Note D23580	EC D23580	GenBank Accession No. D23580	Dbid D23580	Description in Genbank D23580	LT2 orthologue	14028 orthologue	ST4-74 orthologue	UK-1 orthologue	Alternate SL1344 identifier
Input, LB, InSPI2	560	PBT1-0011	trbB		+	1202	2221	1020	D23580_pBT1	CDS					TrbB protein, possible conjugal transfer protein
		PBT1-0021			+	2221	3483	1263	D23580_pBT1	CDS		2.7.7.-			DNA primase (EC 2.7.7.-)
		PBT1-0061			-	7595	7717	123	D23580_pBT1	CDS					hypothetical protein
		PBT1-0111			-	9657	9869	213	D23580_pBT1	CDS					hypothetical protein
		PBT1-0121	traK	icmT	-	9869	10129	261	D23580_pBT1	CDS					conjugal transfer protein TraK, IcmT
		PBT1-0151			+	12546	12800	255	D23580_pBT1	CDS					hypothetical protein
		PBT1-0201	stbD	relB	+	16476	16727	252	D23580_pBT1	CDS					RelB/StbD replicon stabilization protein (antitoxin to RelE/StbE), possible antitoxin of toxin-antitoxin stability
		PBT1-0241			+	17847	19238	1392	D23580_pBT1	CDS		6.1.1.16			Cysteinyl-tRNA synthetase (EC 6.1.1.16)
		PBT1-0331	traT		-	28237	28671	435	D23580_pBT1	CDS					conjugative transfer protein TraT
		PBT1-0411			+	34325	34570	246	D23580_pBT1	CDS					hypothetical protein
		PBT1-0421			-	34725	34844	120	D23580_pBT1	CDS					hypothetical protein
		PBT1-0431	repA		+	34860	36074	1215	D23580_pBT1	CDS					replication protein A
		PBT1-0471			-	37830	38120	291	D23580_pBT1	CDS					Transcriptional regulator, Cro/CI family
		PBT1-0481	relE		-	38120	38449	330	D23580_pBT1	CDS					Cytotoxic translational repressor of toxin-antitoxin stability system, toxin RelE
		PBT1-0491			-	38510	38695	186	D23580_pBT1	CDS					hypothetical protein
		PBT1-0501			-	38895	39674	780	D23580_pBT1	CDS					Resolvase
		PBT1-0511			-	40118	40390	273	D23580_pBT1	CDS					hypothetical protein
		PBT1-0531			-	40672	40797	126	D23580_pBT1	CDS					hypothetical protein
		PBT1-0561			+	43138	43473	336	D23580_pBT1	CDS					hypothetical protein
		PBT1-0591			+	46619	46873	255	D23580_pBT1	CDS					hypothetical protein
		PBT1-0661	pilT		-	51028	51513	486	D23580_pBT1	CDS					IncI1 plasmid conjugative transfer putative membrane protein PilT
		PBT1-0671			-	51522	52181	660	D23580_pBT1	CDS					hypothetical protein
		PBT1-0681	traL		-	52186	52953	768	D23580_pBT1	CDS					IncP-type DNA transfer protein TraL
		PBT1-0741	pilO		+	59641	61023	1383	D23580_pBT1	CDS					hypothetical protein, PilO
		PBT1-0771	pilR		+	62976	64040	1065	D23580_pBT1	CDS					IncI1 plasmid conjugative transfer inner membrane protein PilR
		PBT1-0811	pilM		+	66952	67371	420	D23580_pBT1	CDS					hypothetical protein, PilM
		PBT1-0821			+	67374	67988	615	D23580_pBT1	CDS					hypothetical protein, prepilin peptidase
		PBT1-0851			+	69236	69364	129	D23580_pBT1	CDS					hypothetical protein
		PBT1-0861	ydjA		+	69446	71140	1695	D23580_pBT1	CDS					YdjA protein (Putative NAD(P)H nitroreductase)
		PBT1-0871			+	71259	71849	591	D23580_pBT1	CDS					hypothetical protein
		PBT1-0891	parB		-	79197	80597	1401	D23580_pBT1	CDS					Chromosome (plasmid) partitioning protein ParB / Stage 0 sporulation protein J
		PBT1-0901	parA		-	80590	81654	1065	D23580_pBT1	CDS					Chromosome (plasmid) partitioning protein ParA / Sporulation initiation inhibitor protein Soj
		SLT-BT0611	parA		+	63606	64811	1206	D23580_pSLT	CDS			CBA11397.1	GI:261857324	plasmid partition protein A	PSLT052	STM14_5575	STM474_p1056	STMUK_p027	SLP1_0055
		SLT-BT0621	parB		+	64808	65785	978	D23580_pSLT	CDS			CBA11398.1	GI:261857325	plasmid partition protein B	PSLT053	STM14_5576	STM474_p1055	STMUK_p028	SLP1_0054
		STMMW_00111	dnaK		+	11593	13509	1917	chromosome	CDS			CBG23030.1	GI:261245245	DnaK protein (heat shock protein 70)	STM0012	STM14_0013	STM474_0013	STMUK_0012	SL0012
		STMMW_00121	dnaJ		+	13595	14734	1140	chromosome	CDS			CBG23031.1	GI:261245246	DNAJ protein	STM0013	STM14_0014	STM474_0014	STMUK_0013	SL0013
		STMMW_00291			-	32545	32994	450	chromosome	CDS			CBG23048.1	GI:261245263	putative membrane protein	STM0029	STM14_0037	STM474_0031	STMUK_0030	SL0030
		STMMW_00301			+	33364	34368	1005	chromosome	CDS			CBG23049.1	GI:261245264	putative transcriptional regulator (LysR family)	STM0030	STM14_0038	STM474_0033	STMUK_0031	SL0031
		STMMW_00311			-	34376	34816	441	chromosome	CDS			CBG23050.1	GI:261245265	putative transcriptional regulator	STM0031	STM14_0039	STM474_0034	STMUK_0032	SL0032
		STMMW_00441	rpsT		-	52280	52543	264	chromosome	CDS			CBG23062.1	GI:261245277	30S ribosomal protein S20	STM0043	STM14_0052	STM474_0046	STMUK_0044	SL0044
		STMMW_00461	ribF		+	52872	53810	939	chromosome	CDS		2.7.7.2	CBG23064.1	GI:261245279	riboflavin biosynthesis protein RibF	STM0045	STM14_0054	STM474_0048	STMUK_0046	SL0046
		STMMW_00471	ileS		+	53855	56689	2835	chromosome	CDS			CBG23065.1	GI:261245280	isoleucyl-tRNA synthetase	STM0046	STM14_0055	STM474_0049	STMUK_0047	SL0047
		STMMW_00481	lspA		+	56689	57189	501	chromosome	CDS			CBG23066.1	GI:261245281	lipoprotein signal peptidase	STM0047	STM14_0056	STM474_0050	STMUK_0048	SL0048
		STMMW_00501	ispH	lytB	+	57796	58746	951	chromosome	CDS			CBG23068.1	GI:261245283	LytB protein	STM0049	STM14_0059	STM474_0052	STMUK_0050	SL0050
		STMMW_00651	dapB		+	74017	74838	822	chromosome	CDS			CBG23083.1	GI:261245298	dihydrodipicolinate reductase	STM0064	STM14_0075	STM474_0067	STMUK_0065	SL0065
		STMMW_00981	imp		-	105811	108171	2361	chromosome	CDS			CBG23114.1	GI:261245326	organic solvent tolerance protein precursor	STM0093	STM14_0112	STM474_0097	STMUK_0094	SL0094
		STMMW_01271	ftsL		+	141346	141711	366	chromosome	CDS			CBG23143.1	GI:261245354	cell division protein FtsL	STM0121	STM14_0147	STM474_0127	STMUK_0123	SL0121
		STMMW_01281	ftsI		+	141727	143493	1767	chromosome	CDS			CBG23144.1	GI:261245355	penicillin-binding protein 3 precursor	STM0122	STM14_0148	STM474_0128	STMUK_0124	SL0122
		STMMW_01291	murE		+	143480	144967	1488	chromosome	CDS		6.3.2.13	CBG23145.1	GI:261245356	Meso-diaminopimelate-adding enzyme	STM0123	STM14_0149	STM474_0129	STMUK_0125	SL0123
		STMMW_01301	murF		+	144964	146322	1359	chromosome	CDS		6.3.2.10	CBG23146.1	GI:261245357	UDP-N-acetylmuramoylalanyl-D-glutamyl-2,6-diami nopimelate--D-alan alanyl ligase	STM0124	STM14_0150	STM474_0130	STMUK_0126	SL0124
		STMMW_01311	mraY		+	146316	147398	1083	chromosome	CDS		2.7.8.13	CBG23147.1	GI:261245358	UDP-MurNAc-pentapeptide phosphotransferase	STM0125	STM14_0151	STM474_0131	STMUK_0127	SL0125
		STMMW_01321	murD		+	147401	148717	1317	chromosome	CDS		6.3.2.9	CBG23148.1	GI:261245359	D-glutamic acid adding enzyme	STM0126	STM14_0152	STM474_0132	STMUK_0128	SL0126
		STMMW_01331	ftsW		+	148804	149961	1158	chromosome	CDS			CBG23149.1	GI:261245360	cell division protein FtsW	STM0127	STM14_0153	STM474_0133	STMUK_0129	SL0127
		STMMW_01341	murG		+	149958	151025	1068	chromosome	CDS			CBG23150.1	GI:261245361	UDP-N-acetylglucosamine--N-acetylmuramyl-	STM0128	STM14_0154	STM474_0134	STMUK_0130	SL0128
		STMMW_01351	murC		+	151144	152619	1476	chromosome	CDS		6.3.2.8	CBG23151.1	GI:261245362	UDP-N-acetylmuramate--L-alanine ligase	STM0129	STM14_0155	STM474_0135	STMUK_0131	SL0129
		STMMW_01371	ftsQ		+	153534	154364	831	chromosome	CDS			CBG23153.1	GI:261245364	cell division protein FtsQ	STM0131	STM14_0157	STM474_0137	STMUK_0133	SL0131
		STMMW_01381	ftsA		+	154361	155623	1263	chromosome	CDS			CBG23154.1	GI:261245365	cell division protein FtsA	STM0132	STM14_0158	STM474_0138	STMUK_0134	SL0132
		STMMW_01391	ftsZ		+	155684	156835	1152	chromosome	CDS			CBG23155.1	GI:261245366	cell division protein FtsZ	STM0133	STM14_0159	STM474_0139	STMUK_0135	SL0133
		STMMW_01401	lpxC		+	156936	157853	918	chromosome	CDS		3.5.1.-	CBG23156.1	GI:261245367	UDP-3-O-[3-hydroxymyristoyl] N-acetylglucosamine deacetylase	STM0134	STM14_0160	STM474_0140	STMUK_0136	SL0134
		STMMW_01421	secA		+	158691	161396	2706	chromosome	CDS			CBG23158.1	GI:261245369	preprotein translocase SecA subunit	STM0136	STM14_0162	STM474_0142	STMUK_0138	SL0136
		STMMW_01581	aceE		+	176242	178905	2664	chromosome	CDS			CBG23174.1	GI:261245385	pyruvate dehydrogenase E1 component	STM0152	STM14_0183	STM474_0160	STMUK_0154	SL0152
		STMMW_01591	aceF		+	178920	180809	1890	chromosome	CDS			CBG23175.1	GI:261245386	dihydrolipoamide acetyltransferase component (E2) of pyruvate dehydrogenase	STM0153	STM14_0184	STM474_0161	STMUK_0155	SL0153
		STMMW_01601	lpdA		+	181009	182433	1425	chromosome	CDS			CBG23176.1	GI:261245387	dihydrolipoamide dehydrogenase	STM0154	STM14_0185	STM474_0162	STMUK_0156	SL0154
		STMMW_01651			-	188509	189351	843	chromosome	CDS			CBG23181.1	GI:261245391	HNH endonuclease	STM0159	STM14_0191	STM474_0168	STMUK_0161	SL0160
		STMMW_01771	yadF		-	201404	202066	663	chromosome	CDS			CBG23193.1	GI:261245403	carbonic anhydrase	STM0171	STM14_0203	STM474_0180	STMUK_0173	SL0172
		STMMW_02081	hemL		-	237203	238483	1281	chromosome	CDS		5.4.3.8	CBG23224.1	GI:261245434	GSA	STM0202	STM14_0241	STM474_0211	STMUK_0204	SL0203
		STMMW_02101	yadR		+	240111	240500	390	chromosome	CDS			CBG23226.1	GI:261245436	conserved hypothetical protein	STM0204	STM14_0244	STM474_0213	STMUK_0206	SL0205
		STMMW_02191	dapD		-	249281	250105	825	chromosome	CDS			CBG23235.1	GI:261245445	2,3,4,5-tetrahydropyridine-2-carboxylate N-succinyltransferase	STM0213	STM14_0253	STM474_0222	STMUK_0215	SL0214
		STMMW_02201	glnD		-	250135	252807	2673	chromosome	CDS		2.7.7.59	CBG23236.1	GI:261245446	PII uridylyl-transferase	STM0214	STM14_0254	STM474_0223	STMUK_0216	SL0215
		STMMW_02211	map		-	253044	253838	795	chromosome	CDS			CBG23237.1	GI:261245447	methionine aminopeptidase	STM0215	STM14_0255	STM474_0224	STMUK_0217	SL0216
		STMMW_02221	rpsB		+	254289	255014	726	chromosome	CDS			CBG23238.1	GI:261245448	30S ribosomal protein S2	STM0216	STM14_0257	STM474_0225	STMUK_0218	SL0217
		STMMW_02231	tsf		+	255272	256123	852	chromosome	CDS			CBG23239.1	GI:261245449	EF-Ts	STM0217	STM14_0258	STM474_0226	STMUK_0219	SL0218
		STMMW_02241	pyrH		+	256268	256993	726	chromosome	CDS		2.7.4.-	CBG23240.1	GI:261245450	UK	STM0218	STM14_0259	STM474_0227	STMUK_0220	SL0219
		STMMW_02251	frr		+	257140	257697	558	chromosome	CDS			CBG23241.1	GI:261245451	RRF	STM0219	STM14_0260	STM474_0228	STMUK_0221	SL0220
		STMMW_02261	dxr		+	257838	259034	1197	chromosome	CDS		1.1.1.267	CBG23242.1	GI:261245452	1-deoxy-D-xylulose 5-phosphate reductoisomerase	STM0220	STM14_0261	STM474_0229	STMUK_0222	SL0221
		STMMW_02271	uppS		+	259347	260105	759	chromosome	CDS			CBG23243.1	GI:261245453	undecaprenyl pyrophosphate synthetase	STM0221	STM14_0263	STM474_0230	STMUK_0223	SL0222
		STMMW_02281	cdsA		+	260118	260975	858	chromosome	CDS			CBG23244.1	GI:261245454	phosphatidate cytidylyltransferase	STM0222	STM14_0264	STM474_0231	STMUK_0224	SL0223
		STMMW_02291	yaeL		+	260987	262339	1353	chromosome	CDS			CBG23245.1	GI:261245455	putative membrane protein	STM0223	STM14_0265	STM474_0232	STMUK_0225	SL0224
		STMMW_02301	yaeT		+	262371	264785	2415	chromosome	CDS			CBG23246.1	GI:261245456	outer membrane protein precursor	STM0224	STM14_0266	STM474_0233	STMUK_0226	SL0225
		STMMW_02321	lpxD		+	265397	266422	1026	chromosome	CDS		2.3.1.-	CBG23248.1	GI:261245458	UDP-3-O-[3-hydroxymyristoyl] glucosamine N-acyltransferase	STM0226	STM14_0268	STM474_0235	STMUK_0228	SL0227
		STMMW_02331	fabZ		+	266528	266983	456	chromosome	CDS		4.2.1.-	CBG23249.1	GI:261245459	(3R)-hydroxymyristol acyl carrier protein dehydrase	STM0227	STM14_0269	STM474_0236	STMUK_0229	SL0228
		STMMW_02341	lpxA		+	266987	267775	789	chromosome	CDS		2.3.1.129	CBG23250.1	GI:261245460	UDP-N-acetylglucosamine acyltransferase	STM0228	STM14_0270	STM474_0237	STMUK_0230	SL0229
		STMMW_02351	lpxB		+	267775	268923	1149	chromosome	CDS		2.4.1.182	CBG23251.1	GI:261245461	lipid-A-disaccharide synthase	STM0229	STM14_0271	STM474_0238	STMUK_0231	SL0230
		STMMW_02371	dnaE		+	269540	273022	3483	chromosome	CDS			CBG23253.1	GI:261245463	DNA polymerase III, alpha chain	STM0231	STM14_0273	STM474_0240	STMUK_0233	SL0232
		STMMW_02381	accA		+	273035	273994	960	chromosome	CDS			CBG23254.1	GI:261245464	acetyl-coenzyme A carboxylase carboxyl transferase subunit alpha	STM0232	STM14_0274	STM474_0241	STMUK_0234	SL0233
		STMMW_02421	mesJ	tilS	+	278743	279954	1212	chromosome	CDS			CBG23258.1	GI:261245468	cell cycle protein MesJ	STM0236	STM14_0278	STM474_0245	STMUK_0238	SL0237
		STMMW_02481	proS		-	282454	284172	1719	chromosome	CDS			CBG23264.1	GI:261245474	prolyl-tRNA synthetase	STM0242	STM14_0284	STM474_0251	STMUK_0244	SL0243
		STMMW_02631	dnaQ		+	303389	304120	732	chromosome	CDS			CBG23279.1	GI:261245489	DNA polymerase III epsilon subunit	STM0264	STM14_0309	STM474_0275	STMUK_0266	SL0259
		STMMW_02831			+	318125	318508	384	chromosome	CDS			CBG23293.1	GI:261245503	putative periplasmic protein	STM0278	STM14_0326	STM474_0290	STMUK_0281	SL0273
		STMMW_03011			+	338431	338562	132	chromosome	CDS			CBG23310.1	GI:261245519	conserved hypothetical protein	-	STM14_0343	-	-	-
		STMMW_03021	sciY		+	338765	339244	480	chromosome	CDS					putative phosphotriesterase (pseudogene)
		STMMW_03051			+	340016	340324	309	chromosome	CDS			CBG23313.1	GI:261245521	conserved hypothetical pathogenicity island protein	STM0295	STM14_0348	STM474_0308	STMUK_0301	SL0291
		STMMW_03211	gmhA		+	355253	355831	579	chromosome	CDS		5.-.-.-	CBG23330.1	GI:261245536	phosphoheptose isomerase	STM0310	STM14_0366	STM474_0325	STMUK_0316	SL0306
		STMMW_04051			+	419033	419431	399	chromosome	CDS			CBG23414.1	GI:261245618	probable secreted protein	STM0335	STM14_0391	STM474_0350	STMUK_0341	SL0330
		STMMW_04111			+	426076	426840	765	chromosome	CDS			CBG23420.1	GI:261245624	possible transmembrane regulator	STM0341	STM14_0398	STM474_0356	STMUK_0347	SL0336
		STMMW_04161			+	430893	431417	525	chromosome	CDS			CBG23425.1	GI:261245629	possible outer membrane protein	STM0346	STM14_0404	STM474_0360	STMUK_0352	SL0341
		STMMW_04421	hemB		-	464183	465157	975	chromosome	CDS			CBG23451.1	GI:261245655	delta-aminolevulinic acid dehydratase	STM0372	STM14_0435	STM474_0387	STMUK_0378	SL0367
[truncated: 835 more rows]

## Sheet: e. Raw data Fig 4B
Samples	Number of intergenic regions	Intergenicregion(SystematicNameD23580)	Intergenicregion(Genename)
[truncated: 413 more rows]

[truncated: 5 more sheets: f. Raw data Fig 4C, g. Raw data Fig 5A, h. Raw data Fig 5B, i. Raw data Fig 7A, j. Raw data Fig 7C]
