# Supplementary material for: The fitness landscape of the African Salmonella Typhimurium ST313 strain D23580 reveals unique properties of the pBT1 plasmid
Source: PLoS Pathog. 2019 Sep 27;15(9):e1007948. doi: 10.1371/journal.ppat.1007948 (PMC6785131; doi:10.1371/journal.ppat.1007948)
Supplement: S4 Table — (XLSX) [file ppat.1007948.s012.xlsx]

## Sheet: Content S4 Table
S4 Table tabs
a. Raw data S1A Fig
b. Raw data S1B Fig
c. Raw data S1C Fig
d. Raw data S2AB and S7B Figs
e. Raw data S3ABCDE Figs
f. Raw data S4A Fig
g. Raw data S4B Fig
h. Raw data S4C Fig
i. Raw data S4D Fig
j. Raw data S5A Fig
k. Raw data S5B Fig
l. Raw data S6A Fig
m. Raw data S7F Fig

## Sheet: a. Raw data S1A Fig
Strains	Number of genes	Systematic Name D23580	Common Name D23580	Gene_synonym D23580	strand D23580	start D23580	end D23580	gene length D23580	molecule D23580	Genome Element Type D23580	Note D23580	EC D23580	GenBank Accession No. D23580	Dbid D23580	Description in Genbank D23580	LT2 orthologue	14028 orthologue	ST4-74 orthologue	UK-1 orthologue	Alternate SL1344 identifier
S. Typhimurium ST313 (D23580), S. Typhimurium ST19 (14028), S. Typhimurium (SL3261), S. Typhi (Ty2), S. Typhi (WT174)	250	STMMW_00111	dnaK		+	11593	13509	1917	chromosome	CDS			CBG23030.1	GI:261245245	DnaK protein (heat shock protein 70)	STM0012	STM14_0013	STM474_0013	STMUK_0012	SL0012
		STMMW_00461	ribF		+	52872	53810	939	chromosome	CDS		2.7.7.2	CBG23064.1	GI:261245279	riboflavin biosynthesis protein RibF	STM0045	STM14_0054	STM474_0048	STMUK_0046	SL0046
		STMMW_00471	ileS		+	53855	56689	2835	chromosome	CDS			CBG23065.1	GI:261245280	isoleucyl-tRNA synthetase	STM0046	STM14_0055	STM474_0049	STMUK_0047	SL0047
		STMMW_00481	lspA		+	56689	57189	501	chromosome	CDS			CBG23066.1	GI:261245281	lipoprotein signal peptidase	STM0047	STM14_0056	STM474_0050	STMUK_0048	SL0048
		STMMW_00981	imp		-	105811	108171	2361	chromosome	CDS			CBG23114.1	GI:261245326	organic solvent tolerance protein precursor	STM0093	STM14_0112	STM474_0097	STMUK_0094	SL0094
		STMMW_01271	ftsL		+	141346	141711	366	chromosome	CDS			CBG23143.1	GI:261245354	cell division protein FtsL	STM0121	STM14_0147	STM474_0127	STMUK_0123	SL0121
		STMMW_01281	ftsI		+	141727	143493	1767	chromosome	CDS			CBG23144.1	GI:261245355	penicillin-binding protein 3 precursor	STM0122	STM14_0148	STM474_0128	STMUK_0124	SL0122
		STMMW_01291	murE		+	143480	144967	1488	chromosome	CDS		6.3.2.13	CBG23145.1	GI:261245356	Meso-diaminopimelate-adding enzyme	STM0123	STM14_0149	STM474_0129	STMUK_0125	SL0123
		STMMW_01301	murF		+	144964	146322	1359	chromosome	CDS		6.3.2.10	CBG23146.1	GI:261245357	UDP-N-acetylmuramoylalanyl-D-glutamyl-2,6-diami nopimelate--D-alan alanyl ligase	STM0124	STM14_0150	STM474_0130	STMUK_0126	SL0124
		STMMW_01311	mraY		+	146316	147398	1083	chromosome	CDS		2.7.8.13	CBG23147.1	GI:261245358	UDP-MurNAc-pentapeptide phosphotransferase	STM0125	STM14_0151	STM474_0131	STMUK_0127	SL0125
		STMMW_01321	murD		+	147401	148717	1317	chromosome	CDS		6.3.2.9	CBG23148.1	GI:261245359	D-glutamic acid adding enzyme	STM0126	STM14_0152	STM474_0132	STMUK_0128	SL0126
		STMMW_01331	ftsW		+	148804	149961	1158	chromosome	CDS			CBG23149.1	GI:261245360	cell division protein FtsW	STM0127	STM14_0153	STM474_0133	STMUK_0129	SL0127
		STMMW_01341	murG		+	149958	151025	1068	chromosome	CDS			CBG23150.1	GI:261245361	UDP-N-acetylglucosamine--N-acetylmuramyl-	STM0128	STM14_0154	STM474_0134	STMUK_0130	SL0128
		STMMW_01351	murC		+	151144	152619	1476	chromosome	CDS		6.3.2.8	CBG23151.1	GI:261245362	UDP-N-acetylmuramate--L-alanine ligase	STM0129	STM14_0155	STM474_0135	STMUK_0131	SL0129
		STMMW_01371	ftsQ		+	153534	154364	831	chromosome	CDS			CBG23153.1	GI:261245364	cell division protein FtsQ	STM0131	STM14_0157	STM474_0137	STMUK_0133	SL0131
		STMMW_01381	ftsA		+	154361	155623	1263	chromosome	CDS			CBG23154.1	GI:261245365	cell division protein FtsA	STM0132	STM14_0158	STM474_0138	STMUK_0134	SL0132
		STMMW_01391	ftsZ		+	155684	156835	1152	chromosome	CDS			CBG23155.1	GI:261245366	cell division protein FtsZ	STM0133	STM14_0159	STM474_0139	STMUK_0135	SL0133
		STMMW_01401	lpxC		+	156936	157853	918	chromosome	CDS		3.5.1.-	CBG23156.1	GI:261245367	UDP-3-O-[3-hydroxymyristoyl] N-acetylglucosamine deacetylase	STM0134	STM14_0160	STM474_0140	STMUK_0136	SL0134
		STMMW_01421	secA		+	158691	161396	2706	chromosome	CDS			CBG23158.1	GI:261245369	preprotein translocase SecA subunit	STM0136	STM14_0162	STM474_0142	STMUK_0138	SL0136
		STMMW_01591	aceF		+	178920	180809	1890	chromosome	CDS			CBG23175.1	GI:261245386	dihydrolipoamide acetyltransferase component (E2) of pyruvate dehydrogenase	STM0153	STM14_0184	STM474_0161	STMUK_0155	SL0153
		STMMW_01601	lpdA		+	181009	182433	1425	chromosome	CDS			CBG23176.1	GI:261245387	dihydrolipoamide dehydrogenase	STM0154	STM14_0185	STM474_0162	STMUK_0156	SL0154
		STMMW_01771	yadF		-	201404	202066	663	chromosome	CDS			CBG23193.1	GI:261245403	carbonic anhydrase	STM0171	STM14_0203	STM474_0180	STMUK_0173	SL0172
		STMMW_02101	yadR		+	240111	240500	390	chromosome	CDS			CBG23226.1	GI:261245436	conserved hypothetical protein	STM0204	STM14_0244	STM474_0213	STMUK_0206	SL0205
		STMMW_02191	dapD		-	249281	250105	825	chromosome	CDS			CBG23235.1	GI:261245445	2,3,4,5-tetrahydropyridine-2-carboxylate N-succinyltransferase	STM0213	STM14_0253	STM474_0222	STMUK_0215	SL0214
		STMMW_02211	map		-	253044	253838	795	chromosome	CDS			CBG23237.1	GI:261245447	methionine aminopeptidase	STM0215	STM14_0255	STM474_0224	STMUK_0217	SL0216
		STMMW_02221	rpsB		+	254289	255014	726	chromosome	CDS			CBG23238.1	GI:261245448	30S ribosomal protein S2	STM0216	STM14_0257	STM474_0225	STMUK_0218	SL0217
		STMMW_02231	tsf		+	255272	256123	852	chromosome	CDS			CBG23239.1	GI:261245449	EF-Ts	STM0217	STM14_0258	STM474_0226	STMUK_0219	SL0218
		STMMW_02241	pyrH		+	256268	256993	726	chromosome	CDS		2.7.4.-	CBG23240.1	GI:261245450	UK	STM0218	STM14_0259	STM474_0227	STMUK_0220	SL0219
		STMMW_02251	frr		+	257140	257697	558	chromosome	CDS			CBG23241.1	GI:261245451	RRF	STM0219	STM14_0260	STM474_0228	STMUK_0221	SL0220
		STMMW_02261	dxr		+	257838	259034	1197	chromosome	CDS		1.1.1.267	CBG23242.1	GI:261245452	1-deoxy-D-xylulose 5-phosphate reductoisomerase	STM0220	STM14_0261	STM474_0229	STMUK_0222	SL0221
		STMMW_02301	yaeT		+	262371	264785	2415	chromosome	CDS			CBG23246.1	GI:261245456	outer membrane protein precursor	STM0224	STM14_0266	STM474_0233	STMUK_0226	SL0225
		STMMW_02321	lpxD		+	265397	266422	1026	chromosome	CDS		2.3.1.-	CBG23248.1	GI:261245458	UDP-3-O-[3-hydroxymyristoyl] glucosamine N-acyltransferase	STM0226	STM14_0268	STM474_0235	STMUK_0228	SL0227
		STMMW_02331	fabZ		+	266528	266983	456	chromosome	CDS		4.2.1.-	CBG23249.1	GI:261245459	(3R)-hydroxymyristol acyl carrier protein dehydrase	STM0227	STM14_0269	STM474_0236	STMUK_0229	SL0228
		STMMW_02341	lpxA		+	266987	267775	789	chromosome	CDS		2.3.1.129	CBG23250.1	GI:261245460	UDP-N-acetylglucosamine acyltransferase	STM0228	STM14_0270	STM474_0237	STMUK_0230	SL0229
		STMMW_02371	dnaE		+	269540	273022	3483	chromosome	CDS			CBG23253.1	GI:261245463	DNA polymerase III, alpha chain	STM0231	STM14_0273	STM474_0240	STMUK_0233	SL0232
		STMMW_02381	accA		+	273035	273994	960	chromosome	CDS			CBG23254.1	GI:261245464	acetyl-coenzyme A carboxylase carboxyl transferase subunit alpha	STM0232	STM14_0274	STM474_0241	STMUK_0234	SL0233
		STMMW_02481	proS		-	282454	284172	1719	chromosome	CDS			CBG23264.1	GI:261245474	prolyl-tRNA synthetase	STM0242	STM14_0284	STM474_0251	STMUK_0244	SL0243
		STMMW_02631	dnaQ		+	303389	304120	732	chromosome	CDS			CBG23279.1	GI:261245489	DNA polymerase III epsilon subunit	STM0264	STM14_0309	STM474_0275	STMUK_0266	SL0259
		STMMW_04421	hemB		-	464183	465157	975	chromosome	CDS			CBG23451.1	GI:261245655	delta-aminolevulinic acid dehydratase	STM0372	STM14_0435	STM474_0387	STMUK_0378	SL0367
		STMMW_04771	secD		+	502835	504682	1848	chromosome	CDS			CBG23486.1	GI:261245690	protein-export membrane protein SecD	STM0407	STM14_0482	STM474_0426	STMUK_0413	SL0402
		STMMW_04781	secF		+	504693	505664	972	chromosome	CDS			CBG23487.1	GI:261245691	protein-export membrane protein SecF	STM0408	STM14_0483	STM474_0427	STMUK_0414	SL0403
		STMMW_04861	ribD		+	510348	511451	1104	chromosome	CDS			CBG23495.1	GI:261245699	riboflavin biosynthesis protein RibD	STM0416	STM14_0493	STM474_0436	STMUK_0422	SL0410
		STMMW_04871	ribH		+	511540	512010	471	chromosome	CDS			CBG23496.1	GI:261245700	6,7-dimethyl-8-ribityllumazine synthase (riboflavin synthase beta chain)	STM0417	STM14_0494	STM474_0437	STMUK_0423	SL0411
		STMMW_04881	nusB		+	512031	512450	420	chromosome	CDS			CBG23497.1	GI:261245701	N utilization substance protein B	STM0418	STM14_0495	STM474_0438	STMUK_0424	SL0412
		STMMW_04891	thiL		+	512529	513506	978	chromosome	CDS			CBG23498.1	GI:261245702	thiamine-monophosphate kinase	STM0419	STM14_0496	STM474_0439	STMUK_0425	SL0413
		STMMW_04921	dxs		-	515134	516996	1863	chromosome	CDS			CBG23501.1	GI:261245705	1-deoxyxylulose-5-phosphate synthase	STM0422	STM14_0500	STM474_0442	STMUK_0428	SL0416
		STMMW_05541	dnaX		+	581413	583341	1929	chromosome	CDS			CBG23563.1	GI:261245766	DNA polymerase III subunits gamma and tau	STM0484	STM14_0569	STM474_0504	STMUK_0491	SL0477
		STMMW_05581	adk		+	586547	587191	645	chromosome	CDS			CBG23567.1	GI:261245770	adenylate kinase	STM0488	STM14_0574	STM474_0508	STMUK_0495	SL0481
		STMMW_05591	hemH		+	587420	588382	963	chromosome	CDS			CBG23568.1	GI:261245771	ferrochelatase	STM0489	STM14_0576	STM474_0510	STMUK_0496	SL0482
		STMMW_06031	lpxH		-	636554	637276	723	chromosome	CDS			CBG23612.1	GI:261245814	conserved hypothetical protein	STM0535	STM14_0625	STM474_0556	STMUK_0542	SL0528
		STMMW_06101	folD		-	641513	642379	867	chromosome	CDS			CBG23619.1	GI:261245821	FolD bifunctional protein [includes: methylenetetrahydrofolate dehydrogenase	STM0542	STM14_0632	STM474_0563	STMUK_0549	SL0535
		STMMW_07041	mrdB		-	739719	740831	1113	chromosome	CDS			CBG23713.1	GI:261245912	rod shape-determining protein RodA	STM0639	STM14_0747	STM474_0660	STMUK_0644	SL0627
		STMMW_07051	mrdA		-	740834	742735	1902	chromosome	CDS			CBG23714.1	GI:261245913	penicillin-binding protein	STM0640	STM14_0748	STM474_0661	STMUK_0645	SL0628
		STMMW_07111	holA		-	746300	747331	1032	chromosome	CDS			CBG23720.1	GI:261245919	DNA polymerase III, delta subunit	STM0646	STM14_0754	STM474_0667	STMUK_0651	SL0634
		STMMW_07121	rlpB		-	747331	747921	591	chromosome	CDS			CBG23721.1	GI:261245920	rare lipoprotein B precursor	STM0647	STM14_0755	STM474_0668	STMUK_0652	SL0635
		STMMW_07131	leuS		-	747936	750518	2583	chromosome	CDS			CBG23722.1	GI:261245921	leucyl-tRNA synthetase	STM0648	STM14_0756	STM474_0669	STMUK_0653	SL0636
		STMMW_07361	ubiF	yleB	+	774867	776042	1176	chromosome	CDS			CBG23745.1	GI:261245943	putative monooxygenase	STM0671	STM14_0782	STM474_0692	STMUK_0676	SL0660
		STMMW_07441	glnS		+	786233	787900	1668	chromosome	CDS			CBG23753.1	GI:261245951	glutaminyl-tRNA synthetase	STM0686	STM14_0799	STM474_0707	STMUK_0691	SL0668
		STMMW_07521	fldA		-	795940	796470	531	chromosome	CDS			CBG23761.1	GI:261245959	flavodoxin 1	STM0694	STM14_0810	STM474_0715	STMUK_0699	SL0676
		STMMW_09681	cydC		-	1027536	1029257	1722	chromosome	CDS			CBG23977.1	GI:261246173	transport ATP-binding protein CydC	STM0956	STM14_1078	STM474_0943	STMUK_0924	SL0894
		STMMW_09731	lolA		+	1037506	1038120	615	chromosome	CDS			CBG23982.1	GI:261246178	outer membrane lipoprotein carrier protein precursor	STM0961	STM14_1085	STM474_0948	STMUK_0928	SL0899
		STMMW_09751	serS		+	1039732	1041024	1293	chromosome	CDS			CBG23984.1	GI:261246180	seryl-tRNA synthetase	STM0963	STM14_1088	STM474_0950	STMUK_0930	SL0901
		STMMW_09911	cmk		+	1060934	1061617	684	chromosome	CDS			CBG24000.1	GI:261246196	cytidylate kinase	STM0980	STM14_1109	STM474_0966	STMUK_0946	SL0917
		STMMW_09921	rpsA		+	1061731	1063404	1674	chromosome	CDS			CBG24001.1	GI:261246197	30S ribosomal protein S1	STM0981	STM14_1110	STM474_0967	STMUK_0947	SL0918
		STMMW_09951	msbA		+	1066375	1068123	1749	chromosome	CDS			CBG24004.1	GI:261246200	probable transport ATP-binding protein MsbA	STM0984	STM14_1113	STM474_0970	STMUK_0950	SL0921
		STMMW_09961	lpxK		+	1068120	1069097	978	chromosome	CDS		2.7.1.130	CBG24005.1	GI:261246201	tetraacyldisaccharide 4'-kinase	STM0985	STM14_1114	STM474_0971	STMUK_0951	SL0922
		STMMW_09981	ycaR		+	1070425	1070607	183	chromosome	CDS			CBG24007.1	GI:261246203	conserved hypothetical protein	STM0987	STM14_1116	STM474_0973	STMUK_0953	SL0924
		STMMW_09991	kdsB		+	1070604	1071350	747	chromosome	CDS			CBG24008.1	GI:261246204	3-deoxy-manno-octulosonate cytidylyltransferase	STM0988	STM14_1117	STM474_0974	STMUK_0954	SL0925
		STMMW_10031	mukF		+	1074142	1075464	1323	chromosome	CDS			CBG24012.1	GI:261246208	killing factor KicB	STM0992	STM14_1122	STM474_0978	STMUK_0958	SL0929
		STMMW_10041	mukE		+	1075445	1076149	705	chromosome	CDS			CBG24013.1	GI:261246209	KicA protein	STM0993	STM14_1123	STM474_0979	STMUK_0959	SL0930
		STMMW_10051	mukB		+	1076149	1080615	4467	chromosome	CDS			CBG24014.1	GI:261246210	cell division protein	STM0994	STM14_1124	STM474_0980	STMUK_0960	SL0931
		STMMW_10111	asnCa	asnS	-	1087419	1088819	1401	chromosome	CDS		6.1.1.22	CBG24020.1	GI:261246216	asparaginyl-tRNA synthetase	STM1000	STM14_1132	STM474_0987	STMUK_0966	SL0937
		STMMW_10801	fabA		-	1154600	1155118	519	chromosome	CDS			CBG24092.1	GI:261246284	D-3-hydroxydecanoyl-(acyl carrier-protein)	STM1067	STM14_1211	STM474_1059	STMUK_1036	SL1007
		STMMW_10971	yccK		-	1170544	1170873	330	chromosome	CDS			CBG24109.1	GI:261246301	hypothetical protein in helD-serT intergenic region	STM1084	STM14_1229	STM474_1076	STMUK_1053	SL1024
		STMMW_11631	htrB		-	1238417	1239337	921	chromosome	CDS			CBG24176.1	GI:261246367	lipid A biosynthesis lauroyl acyltransferase (EC 2.3.1.-) (heat shock protein)	STM1155	STM14_1323	STM474_1150	STMUK_1123	SL1092
		STMMW_11781	mviN		+	1250765	1252339	1575	chromosome	CDS			CBG24190.1	GI:261246381	virulence factor MviN	STM1170	STM14_1340	STM474_1166	STMUK_1138	SL1107
		STMMW_11931	rne		-	1264156	1267359	3204	chromosome	CDS		3.1.4.-	CBG24205.1	GI:261246396	ribonuclease E	STM1185	STM14_1357	STM474_1181	STMUK_1153	SL1122
		STMMW_12021	fabH		+	1273114	1274067	954	chromosome	CDS		2.3.1.41	CBG24214.1	GI:261246405	3-oxoacyl-[acyl-carrier-protein] synthase III	STM1193	STM14_1366	STM474_1190	STMUK_1161	SL1130
		STMMW_12031	fabD		+	1274083	1275012	930	chromosome	CDS			CBG24215.1	GI:261246406	malonyl CoA-acyl carrier protein transacylase	STM1194	STM14_1367	STM474_1191	STMUK_1162	SL1131
		STMMW_12041	fabG		+	1275025	1275759	735	chromosome	CDS			CBG24216.1	GI:261246407	3-oxoacyl-[acyl-carrier protein] reductase	STM1195	STM14_1368	STM474_1192	STMUK_1163	SL1132
		STMMW_12051	acpP		+	1275915	1276151	237	chromosome	CDS			CBG24217.1	GI:261246408	ACP	STM1196	STM14_1369	STM474_1193	STMUK_1164	SL1133
		STMMW_12091	tmk		+	1279426	1280067	642	chromosome	CDS		2.7.4.9	CBG24221.1	GI:261246412	dTMP kinase	STM1200	STM14_1373	STM474_1197	STMUK_1168	SL1137
		STMMW_12261	ycfU		+	1298370	1299680	1311	chromosome	CDS			CBG24238.1	GI:261246429	ABC transporter integral membrane subunit	STM1217	STM14_1392	STM474_1214	STMUK_1185	SL1154
		STMMW_12271	lolD	ycfV	+	1299673	1300374	702	chromosome	CDS			CBG24239.1	GI:261246430	ABC transporter ATP-binding subunit	STM1218	STM14_1393	STM474_1215	STMUK_1186	SL1155
		STMMW_12281	ycfW		+	1300374	1301618	1245	chromosome	CDS			CBG24240.1	GI:261246431	ABC transporter integral membrane subunit	STM1219	STM14_1394	STM474_1216	STMUK_1187	SL1156
		STMMW_12421	purB		-	1316000	1317370	1371	chromosome	CDS			CBG24254.1	GI:261246444	adenylosuccinate lyase	STM1232	STM14_1410	STM474_1230	STMUK_1200	SL1170
		STMMW_12441	mnmA	trmU	-	1318102	1319208	1107	chromosome	CDS		2.1.1.61	CBG24256.1	GI:261246446	5-methylaminomethyl-2-thiouridylate-methyltrans ferase EC 2.1.1.61	STM1234	STM14_1412	STM474_1232	STMUK_1202	SL1172
		STMMW_12971	gapA		-	1365207	1366202	996	chromosome	CDS			CBG24309.1	GI:261246499	glyceraldehyde 3-phosphate dehydrogenase a	STM1290	STM14_1565	STM474_1294	STMUK_1257	SL1225
		STMMW_13171	nadE		-	1386633	1387460	828	chromosome	CDS			CBG24329.1	GI:261246519	3-dependent NAD+ synthetase EC 6.3.1.5. Probable glutamine-dependent NAD+ synthetase EC 6.3.5.1	STM1310	STM14_1590	STM474_1314	STMUK_1277	SL1245
		STMMW_13401	thrS		+	1408716	1410644	1929	chromosome	CDS		6.1.1.3	CBG24352.1	GI:261246542	ThrRS	STM1333	STM14_1619	STM474_1337	STMUK_1300	SL1267
		STMMW_13411	infC		+	1410756	1411190	435	chromosome	CDS			CBG24353.1	GI:261246543	Translation initiation factor IF-3. Translation initiation factor IF-3, chloroplast	STM1334	STM14_1620	STM474_1338	STMUK_1301	SL1268
		STMMW_13421	rpl35	rpmI	+	1411286	1411483	198	chromosome	CDS			CBG24354.1	GI:261246544	50S ribosomal protein L35. Chloroplast 50S ribosomal protein L35	STM1335	STM14_1621	STM474_1339	STMUK_1302	SL1269
		STMMW_13431	rpl20	rplT	+	1411534	1411890	357	chromosome	CDS			CBG24355.1	GI:261246545	50S ribosomal subunit protein L20	STM1336	STM14_1622	STM474_1340	STMUK_1303	SL1270
		STMMW_13441	pheS		+	1412192	1413175	984	chromosome	CDS		6.1.1.20	CBG24356.1	GI:261246546	PheRS	STM1337	STM14_1624	STM474_1341	STMUK_1304	SL1271
		STMMW_13451	pheT		+	1413191	1415578	2388	chromosome	CDS		6.1.1.20	CBG24357.1	GI:261246547	PheRS	STM1338	STM14_1625	STM474_1342	STMUK_1305	SL1272
		STMMW_14291	ribE		+	1500066	1500707	642	chromosome	CDS		2.5.1.9	CBG24440.1	GI:261246630	riboflavin synthase alpha chain	STM1426	STM14_1723	STM474_1432	STMUK_1392	SL1358
		STMMW_14521	tyrS		+	1520001	1521275	1275	chromosome	CDS			CBG24463.1	GI:261246653	tyrosyl-tRNA synthetase	STM1449	STM14_1747	STM474_1456	STMUK_1415	SL1381
		STMMW_16961	fabI		+	1784653	1785441	789	chromosome	CDS			CBG24708.1	GI:261246891	enoyl-[acyl-carrier-protein] reductase (NADH)	STM1700	STM14_2053	STM474_1714	STMUK_1670	SL1631
		STMMW_17061	ribA		+	1796626	1797216	591	chromosome	CDS		3.5.4.25	CBG24718.1	GI:261246901	GTP cyclohydrolase II	STM1711	STM14_2069	STM474_1726	STMUK_1682	SL1643
		STMMW_17641	kdsA		-	1862924	1863778	855	chromosome	CDS		2.5.1.55	CBG24775.1	GI:261246958	2-dehydro-3-deoxyphosphooctonate aldolase	STM1772	STM14_2142	STM474_1789	STMUK_1744	SL1700
		STMMW_17681	prfA		-	1865848	1866930	1083	chromosome	CDS			CBG24779.1	GI:261246962	RF-1	STM1776	STM14_2146	STM474_1793	STMUK_1748	SL1704
		STMMW_17691	hemA		-	1866971	1868227	1257	chromosome	CDS		1.2.1.-	CBG24780.1	GI:261246963	GluTR	STM1777	STM14_2147	STM474_1794	STMUK_1749	SL1705
		STMMW_17701	hemM	lolB	+	1868541	1869164	624	chromosome	CDS			CBG24781.1	GI:261246964	outer membrane lipoprotein	STM1778	STM14_2149	STM474_1796	STMUK_1750	SL1706
		STMMW_17711	ipk		+	1869161	1870012	852	chromosome	CDS		2.7.1.-	CBG24782.1	GI:261246965	4-diphosphocytidyl-2-C-methyl-D-erythritol kinase	STM1779	STM14_2150	STM474_1797	STMUK_1751	SL1707
		STMMW_17721	prs	prsA	+	1870278	1871225	948	chromosome	CDS		2.7.6.1	CBG24783.1	GI:261246966	ribose-phosphate pyrophosphokinase	STM1780	STM14_2153	STM474_1799	STMUK_1752	SL1708
		STMMW_18121	yeaZ		-	1910994	1911689	696	chromosome	CDS			CBG24822.1	GI:261247005	conserved hypothetical protein	STM1820	STM14_2202	STM474_1842	STMUK_1793	SL1749
		STMMW_18841	aspS		-	1978623	1980395	1773	chromosome	CDS		6.1.1.12	CBG24892.1	GI:261247071	AspRS	STM1901	STM14_2312	STM474_1934	STMUK_1881	SL1836
		STMMW_18921	argS		+	1986109	1987842	1734	chromosome	CDS		6.1.1.19	CBG24900.1	GI:261247079	ArgRS	STM1909	STM14_2322	STM474_1942	STMUK_1889	SL1844
		STMMW_19241	pgsA		-	2019325	2019873	549	chromosome	CDS		2.7.8.5	CBG24933.1	GI:261247110	phosphotidylglycerophosphate synthetase	STM1945	STM14_2363	STM474_1977	STMUK_1924	SL1875
		STMMW_21861	metG		+	2273397	2275430	2034	chromosome	CDS		6.1.1.10	CBG25194.1	GI:261247369	MetRS	STM2155	STM14_2658	STM474_2242	STMUK_2184	SL2132
		STMMW_22251	folE		-	2314102	2314770	669	chromosome	CDS		3.5.4.16	CBG25232.1	GI:261247407	GTP cyclohydrolase I	STM2193	STM14_2703	STM474_2282	STMUK_2223	SL2170
		STMMW_22551	rplY		+	2350091	2350375	285	chromosome	CDS			CBG25261.1	GI:261247436	50S ribosomal protein L25	STM2224	STM14_2749	STM474_2317	STMUK_2254	SL2201
		STMMW_22961	gyrA		-	2397379	2400015	2637	chromosome	CDS		5.99.1.3	CBG25307.1	GI:261247480	DNA gyrase subunit A	STM2272	STM14_2804	STM474_2368	STMUK_2302	SL2241
		STMMW_23001	ubiG		+	2403984	2404712	729	chromosome	CDS		2.1.1.64	CBG25311.1	GI:261247484	3,4-dihydroxy-5-hexaprenylbenzoate methyltransferase	STM2276	STM14_2810	STM474_2372	STMUK_2306	SL2245
		STMMW_23871	folC		-	2501022	2502290	1269	chromosome	CDS		6.3.2.17	CBG25398.1	GI:261247571	folylpolyglutamate synthase	STM2365	STM14_2913	STM474_2464	STMUK_2395	SL2334
		STMMW_23881	accD		-	2502358	2503272	915	chromosome	CDS		6.4.1.2	CBG25399.1	GI:261247572	acetyl-CoA carboxylase beta subunit	STM2366	STM14_2914	STM474_2465	STMUK_2396	SL2335
		STMMW_24371	gltX		-	2553831	2555246	1416	chromosome	CDS		6.1.1.17	CBG25446.1	GI:261247619	GluRS	STM2415	STM14_2969	STM474_2516	STMUK_2446	SL2381
		STMMW_24461	lig	ligA	-	2562669	2564684	2016	chromosome	CDS		6.5.1.2	CBG25454.1	GI:261247627	DNA ligase	STM2427	STM14_2982	STM474_2529	STMUK_2459	SL2390
		STMMW_24471	zipA		-	2564756	2565793	1038	chromosome	CDS			CBG25455.1	GI:261247628	Cell division protein zipA homolog	STM2428	STM14_2983	STM474_2530	STMUK_2460	SL2391
		STMMW_24521	crr		+	2570328	2570837	510	chromosome	CDS			CBG25460.1	GI:261247633	PTS system, glucose-specific IIA component	STM2433	STM14_2991	STM474_2536	STMUK_2465	SL2396
		STMMW_25021	dapE		+	2621364	2622491	1128	chromosome	CDS			CBG25510.1	GI:261247683	succinyl-diaminopimelate desuccinylase	STM2483	STM14_3046	STM474_2586	STMUK_2515	SL2446
		STMMW_25071	dapA		-	2627713	2628591	879	chromosome	CDS		4.2.1.52	CBG25515.1	GI:261247688	DHDPS	STM2489	STM14_3052	STM474_2592	STMUK_2521	SL2452
		STMMW_25361	engA		-	2675838	2677310	1473	chromosome	CDS			CBG25543.1	GI:261247715	GTP-binding protein engA	STM2519	STM14_3089	STM474_2621	STMUK_2551	SL2481
		STMMW_25391	hisS		-	2679252	2680526	1275	chromosome	CDS		6.1.1.21	CBG25546.1	GI:261247718	HisRS	STM2522	STM14_3093	STM474_2624	STMUK_2554	SL2484
		STMMW_25401	gcpE	ispG	-	2680637	2681755	1119	chromosome	CDS		1.17.7.1	CBG25547.1	GI:261247719	4-hydroxy-3-methylbut-2-en-1-yl diphosphate synthase	STM2523	STM14_3094	STM474_2625	STMUK_2555	SL2485
		STMMW_25601	iscS	nifS	-	2705918	2707132	1215	chromosome	CDS		2.8.1.7	CBG25567.1	GI:261247739	cysteine desulfurase	STM2543	STM14_3118	STM474_2647	STMUK_2575	SL2505
		STMMW_25631	suhB		+	2708817	2709620	804	chromosome	CDS			CBG25570.1	GI:261247742	extragenic suppressor protein SuhB	STM2546	STM14_3124	STM474_2650	STMUK_2578	SL2508
		STMMW_25931	acpS		-	2746444	2746824	381	chromosome	CDS		2.7.8.7	CBG25600.1	GI:261247772	4'-phosphopantetheinyl transferase acpS	STM2577	STM14_3157	STM474_2682	STMUK_2609	SL2539
		STMMW_25961	era		-	2748307	2749212	906	chromosome	CDS			CBG25603.1	GI:261247775	GTP-binding protein	STM2580	STM14_3160	STM474_2685	STMUK_2612	SL2542
		STMMW_25981	lepB		-	2750163	2751137	975	chromosome	CDS		3.4.21.89	CBG25605.1	GI:261247777	signal peptidase I	STM2582	STM14_3162	STM474_2687	STMUK_2614	SL2544
		STMMW_26721	pssA		+	2819313	2820668	1356	chromosome	CDS		2.7.8.8	CBG25679.1	GI:261247850	CDP-diacylglycerol-serine O-phosphatidyltransferase	STM2652	STM14_3250	STM474_2765	STMUK_2688	SL2616
		STMMW_26791	yfiO	ecfD	+	2833317	2834054	738	chromosome	CDS			CBG25686.1	GI:261247857	putative lipoprotein	STM2663	STM14_3264	STM474_2776	STMUK_2699	SL2623
		STMMW_26871	rpl19	rplS	-	2841531	2841878	348	chromosome	CDS			CBG25694.1	GI:261247865	50S ribosomal subunit protein L19	STM2673	STM14_3276	STM474_2797	STMUK_2708	SL2646
		STMMW_26881	trmD		-	2841919	2842686	768	chromosome	CDS		2.1.1.31	CBG25695.1	GI:261247866	Guanine-N1--methyltransferase EC 2.1.1.31	STM2674	STM14_3277	STM474_2798	STMUK_2709	SL2647
		STMMW_26891	rimM		-	2842731	2843279	549	chromosome	CDS			CBG25696.1	GI:261247867	16S rRNA processing protein	STM2675	STM14_3278	STM474_2799	STMUK_2710	SL2648
		STMMW_26901	rps16	rpsP	-	2843298	2843546	249	chromosome	CDS			CBG25697.1	GI:261247868	30S ribosomal subunit protein S16	STM2676	STM14_3279	STM474_2800	STMUK_2711	SL2649
		STMMW_26951	grpE		-	2848246	2848836	591	chromosome	CDS			CBG25702.1	GI:261247872	heat shock protein GrpE (heat shock protein b25.3) (hsp24)	STM2681	STM14_3286	STM474_2805	STMUK_2716	SL2654
		STMMW_26971	ppnK	yfjB	+	2848959	2849837	879	chromosome	CDS		2.7.1.23	CBG25703.1	GI:261247873	conserved hypothetical protein	STM2683	STM14_3288	STM474_2806	STMUK_2718	SL2655
		STMMW_27881	csrA		-	2963938	2964123	186	chromosome	CDS			CBG25795.1	GI:261247962	Carbon storage regulator homolog	STM2826	STM14_3412	STM474_2964	STMUK_2815	SL2806
		STMMW_27891	alaS		-	2964358	2966988	2631	chromosome	CDS		6.1.1.7	CBG25796.1	GI:261247963	AlaRS	STM2827	STM14_3413	STM474_2965	STMUK_2816	SL2807
		STMMW_28921	ispF		-	3063256	3063735	480	chromosome	CDS		4.6.1.12	CBG25899.1	GI:261248065	2-C-methyl-D-erythritol 2,4-cyclodiphosphate synthase	STM2929	STM14_3532	STM474_3069	STMUK_2918	SL2908
		STMMW_28931	ispD		-	3063735	3064445	711	chromosome	CDS		2.7.7.60	CBG25900.1	GI:261248066	2-C-methyl-D-erythritol 4-phosphate cytidylyltransferase	STM2930	STM14_3533	STM474_3070	STMUK_2919	SL2909
		STMMW_29161	pyrG		-	3090758	3092395	1638	chromosome	CDS		6.3.4.2	CBG25923.1	GI:261248088	CTP synthase	STM2953	STM14_3558	STM474_3097	STMUK_2942	SL2932
		STMMW_29621	thyA		-	3150029	3150823	795	chromosome	CDS		2.1.1.45	CBG25970.1	GI:261248135	TS	STM3001	STM14_3617	STM474_3147	STMUK_2989	SL2979
		STMMW_29631	lgt		-	3150830	3151705	876	chromosome	CDS		2.4.99.-	CBG25971.1	GI:261248136	prolipoprotein diacylglyceryl transferase	STM3002	STM14_3618	STM474_3148	STMUK_2990	SL2980
		STMMW_30001	lysS		-	3190480	3191997	1518	chromosome	CDS		6.1.1.6	CBG26008.1	GI:261248172	LysRS	STM3040	STM14_3672	STM474_3187	STMUK_3028	SL3016
		STMMW_30011	prfB		-	3192007	3192888	882	chromosome	CDS			CBG26009.1	GI:261248173	peptide chain release factor 2 (RF-2)	STM3041	STM14_3673	STM474_3188	STMUK_3029	SL3017
		STMMW_30171	ubiH	visB	-	3209726	3210904	1179	chromosome	CDS		1.14.13.-	CBG26025.1	GI:261248189	2-octaprenyl-6-methoxyphenol hydroxylase	STM3057	STM14_3694	STM474_3204	STMUK_3045	SL3033
		STMMW_30231	rpiA		-	3216038	3216697	660	chromosome	CDS		5.3.1.6	CBG26031.1	GI:261248195	PRI	STM3063	STM14_3701	STM474_3210	STMUK_3051	SL3039
		STMMW_30291	fba		-	3220772	3221851	1080	chromosome	CDS			CBG26037.1	GI:261248201	fructose 1,6-bisphosphate aldolase	STM3068	STM14_3708	STM474_3215	STMUK_3056	SL3044
		STMMW_30301	pgk		-	3221953	3223116	1164	chromosome	CDS		2.7.2.3	CBG26038.1	GI:261248202	phosphoglycerate kinase	STM3069	STM14_3709	STM474_3216	STMUK_3057	SL3045
		STMMW_30511	metK		+	3242935	3244089	1155	chromosome	CDS		2.5.1.6	CBG26058.1	GI:261248221	AdoMet synthetase	STM3090	STM14_3733	STM474_3238	STMUK_3078	SL3065
		STMMW_31411	parE		-	3335206	3337098	1893	chromosome	CDS			CBG26148.1	GI:261248311	topoisomerase IV subunit B	STM3181	STM14_3854	STM474_3335	STMUK_3170	SL3155
		STMMW_31561	ribB		-	3349096	3349749	654	chromosome	CDS			CBG26162.1	GI:261248325	3,4-dihydroxy-2-butanone 4-phosphate synthase	STM3195	STM14_3869	STM474_3349	STMUK_3184	SL3168
		STMMW_31651	cca		+	3360467	3361708	1242	chromosome	CDS		2.7.7.72	CBG26171.1	GI:261248334	tRNA nucleotidyltransferase	STM3204	STM14_3880	STM474_3358	STMUK_3193	SL3177
		STMMW_31691	gcp		-	3364060	3365073	1014	chromosome	CDS			CBG26175.1	GI:261248338	possible glycoprotease	STM3208	STM14_3885	STM474_3362	STMUK_3197	SL3182
		STMMW_31711	dnaG		+	3365752	3367497	1746	chromosome	CDS			CBG26177.1	GI:261248340	DNA primase	STM3210	STM14_3887	STM474_3364	STMUK_3199	SL3184
		STMMW_31721	rpoD		+	3367512	3369494	1983	chromosome	CDS			CBG26178.1	GI:261248341	RNA polymerase sigma-70 factor	STM3211	STM14_3888	STM474_3365	STMUK_3200	SL3185
		STMMW_32861	infB		-	3476036	3478714	2679	chromosome	CDS			CBG26289.1	GI:261248452	protein chain initiation factor 2	STM3286	STM14_3969	STM474_3444	STMUK_3270	SL3259
		STMMW_32921	glmM	mrsA	-	3484833	3486170	1338	chromosome	CDS			CBG26295.1	GI:261248458	PGM/PMM-family protein	STM3294	STM14_3977	STM474_3452	STMUK_3278	SL3265
		STMMW_33021	rpmA		-	3495639	3495896	258	chromosome	CDS			CBG26305.1	GI:261248468	50S ribosomal subunit protein L27	STM3303	STM14_3990	STM474_3463	STMUK_3289	SL3275
		STMMW_33031	rplU		-	3495916	3496227	312	chromosome	CDS			CBG26306.1	GI:261248469	50S ribosomal subunit protein L21	STM3304	STM14_3991	STM474_3464	STMUK_3290	SL3276
		STMMW_33041	ispB		+	3496485	3497456	972	chromosome	CDS			CBG26307.1	GI:261248470	octaprenyl-diphosphate synthase	STM3305	STM14_3992	STM474_3465	STMUK_3291	SL3277
		STMMW_33171	yhbN		+	3506214	3506768	555	chromosome	CDS			CBG26320.1	GI:261248483	putative exported protein	STM3318	STM14_4006	STM474_3478	STMUK_3304	SL3290
		STMMW_33181	yhbG		+	3506775	3507500	726	chromosome	CDS			CBG26321.1	GI:261248484	probable ABC transport protein, ATP-binding component	STM3319	STM14_4007	STM474_3479	STMUK_3305	SL3291
		STMMW_33431	rpsI		-	3535544	3535936	393	chromosome	CDS			CBG26346.1	GI:261248509	30S ribosomal subunit protein S9	STM3344	STM14_4036	STM474_3504	STMUK_3330	SL3316
		STMMW_33441	rplM		-	3535952	3536380	429	chromosome	CDS			CBG26347.1	GI:261248510	50S ribosomal subunit protein L13	STM3345	STM14_4037	STM474_3505	STMUK_3331	SL3317
		STMMW_33771	accB		+	3573236	3573706	471	chromosome	CDS			CBG26380.1	GI:261248542	acetyl-CoA carboxylase, biotin carboxyl carrier protein	STM3379	STM14_4076	STM474_3541	STMUK_3365	SL3352
		STMMW_33781	accC		+	3573717	3575066	1350	chromosome	CDS			CBG26381.1	GI:261248543	biotin carboxylase	STM3380	STM14_4077	STM474_3542	STMUK_3366	SL3353
		STMMW_33951	yrdC		-	3597189	3597761	573	chromosome	CDS			CBG26397.1	GI:261248559	conserved hypothetical protein	STM3402	STM14_4105	STM474_3567	STMUK_3388	SL3369
		STMMW_33991	def		+	3600036	3600545	510	chromosome	CDS		3.5.1.31	CBG26401.1	GI:261248563	polypeptide deformylase	STM3406	STM14_4109	STM474_3571	STMUK_3392	SL3373
		STMMW_34001	fmt		+	3600561	3601508	948	chromosome	CDS		2.1.2.9	CBG26402.1	GI:261248564	methionyl-tRNA formyltransferase	STM3407	STM14_4110	STM474_3572	STMUK_3393	SL3374
		STMMW_34071	rplQ		-	3605977	3606360	384	chromosome	CDS			CBG26409.1	GI:261248571	50S ribosomal subunit protein L17	STM3414	STM14_4117	STM474_3579	STMUK_3400	SL3381
		STMMW_34081	pez	rpoA	-	3606401	3607390	990	chromosome	CDS		2.7.7.6	CBG26410.1	GI:261248572	DNA-directed RNA polymerase alpha chain	STM3415	STM14_4118	STM474_3580	STMUK_3401	SL3382
		STMMW_34091	rpsD		-	3607416	3608036	621	chromosome	CDS			CBG26411.1	GI:261248573	30S ribosomal subunit protein S4	STM3416	STM14_4119	STM474_3581	STMUK_3402	SL3383
		STMMW_34101	rpsK		-	3608070	3608402	333	chromosome	CDS			CBG26412.1	GI:261248574	30S ribosomal subunit protein S11	STM3417	STM14_4120	STM474_3582	STMUK_3403	SL3384
		STMMW_34111	rpsM		-	3608476	3608832	357	chromosome	CDS			CBG26413.1	GI:261248575	30S ribosomal subunit protein S13	STM3418	STM14_4121	STM474_3583	STMUK_3404	SL3385
		STMMW_34131	prlA	secY	-	3609127	3610458	1332	chromosome	CDS			CBG26415.1	GI:261248577	preprotein translocase subunit	STM3420	STM14_4123	STM474_3585	STMUK_3406	SL3387
		STMMW_34141	rplO		-	3610466	3610900	435	chromosome	CDS			CBG26416.1	GI:261248578	50S ribosomal subunit protein L15	STM3421	STM14_4124	STM474_3586	STMUK_3407	SL3388
		STMMW_34151	rpmD		-	3610904	3611083	180	chromosome	CDS			CBG26417.1	GI:261248579	50S ribosomal subunit protein L30	STM3422	STM14_4125	STM474_3587	STMUK_3408	SL3389
		STMMW_34161	rpsE		-	3611087	3611590	504	chromosome	CDS			CBG26418.1	GI:261248580	30S ribosomal subunit protein S5	STM3423	STM14_4126	STM474_3588	STMUK_3409	SL3390
		STMMW_34171	rl18	rplR	-	3611605	3611958	354	chromosome	CDS			CBG26419.1	GI:261248581	50S ribosomal subunit protein L18	STM3424	STM14_4127	STM474_3589	STMUK_3410	SL3391
		STMMW_34181	rplF		-	3611968	3612501	534	chromosome	CDS			CBG26420.1	GI:261248582	50S ribosomal subunit protein L6	STM3425	STM14_4128	STM474_3590	STMUK_3411	SL3392
		STMMW_34191	rpsH		-	3612514	3612906	393	chromosome	CDS			CBG26421.1	GI:261248583	30S ribosomal subunit protein S8	STM3426	STM14_4129	STM474_3591	STMUK_3412	SL3393
		STMMW_34201	rpsN		-	3612940	3613245	306	chromosome	CDS			CBG26422.1	GI:261248584	30S ribosomal subunit protein S14	STM3427	STM14_4130	STM474_3592	STMUK_3413	SL3394
		STMMW_34211	rplE		-	3613260	3613799	540	chromosome	CDS			CBG26423.1	GI:261248585	50S ribosomal subunit protein L5	STM3428	STM14_4131	STM474_3593	STMUK_3414	SL3395
		STMMW_34221	rplX		-	3613814	3614128	315	chromosome	CDS			CBG26424.1	GI:261248586	50S ribosomal subunit protein L24	STM3429	STM14_4132	STM474_3594	STMUK_3415	SL3396
		STMMW_34231	rplN		-	3614139	3614510	372	chromosome	CDS			CBG26425.1	GI:261248587	50S ribosomal subunit protein L14	STM3430	STM14_4133	STM474_3595	STMUK_3416	SL3397
		STMMW_34241	rpsQ		-	3614674	3614928	255	chromosome	CDS			CBG26426.1	GI:261248588	30S ribosomal subunit protein S17	STM3431	STM14_4134	STM474_3596	STMUK_3417	SL3398
		STMMW_34242	rpmC		-	3614928	3615119	192	chromosome	CDS					LSU ribosomal protein L29p (L35e)	STM3432	STM14_4135	STM474_3597	STMUK_3418	SL3399
		STMMW_34251	rplP		-	3615119	3615529	411	chromosome	CDS			CBG26427.1	GI:261248589	50S ribosomal subunit protein L16	STM3433	STM14_4136	STM474_3598	STMUK_3419	SL3400
		STMMW_34261	rpsC		-	3615542	3616243	702	chromosome	CDS			CBG26428.1	GI:261248590	30S ribosomal subunit protein S3	STM3434	STM14_4137	STM474_3599	STMUK_3420	SL3401
		STMMW_34271	rplV		-	3616261	3616593	333	chromosome	CDS			CBG26429.1	GI:261248591	50S ribosomal protein L22	STM3435	STM14_4138	STM474_3600	STMUK_3421	SL3402
		STMMW_34281	rpsS		-	3616608	3616886	279	chromosome	CDS			CBG26430.1	GI:261248592	30S ribosomal subunit protein S19	STM3436	STM14_4139	STM474_3601	STMUK_3422	SL3403
		STMMW_34291	rplB		-	3616903	3617724	822	chromosome	CDS			CBG26431.1	GI:261248593	50S ribosomal subunit protein L2	STM3437	STM14_4140	STM474_3602	STMUK_3423	SL3404
		STMMW_34301	rplW		-	3617742	3618044	303	chromosome	CDS			CBG26432.1	GI:261248594	50S ribosomal subunit protein L23	STM3438	STM14_4141	STM474_3603	STMUK_3424	SL3405
		STMMW_34311	rplD		-	3618041	3618646	606	chromosome	CDS			CBG26433.1	GI:261248595	50S ribosomal subunit protein L4	STM3439	STM14_4142	STM474_3604	STMUK_3425	SL3406
		STMMW_34321	rplC		-	3618657	3619286	630	chromosome	CDS			CBG26434.1	GI:261248596	50S ribosomal subunit protein L3	STM3440	STM14_4143	STM474_3605	STMUK_3426	SL3407
		STMMW_34331	rpsJ		-	3619319	3619630	312	chromosome	CDS			CBG26435.1	GI:261248597	30S ribosomal subunit protein S10	STM3441	STM14_4144	STM474_3606	STMUK_3427	SL3408
		STMMW_34381	fusA		-	3622658	3624772	2115	chromosome	CDS			CBG26440.1	GI:261248602	elongation factor G	STM3446	STM14_4150	STM474_3612	STMUK_3432	SL3413
		STMMW_34391	rpsG		-	3624869	3625339	471	chromosome	CDS			CBG26441.1	GI:261248603	30S ribosomal subunit protein S7	STM3447	STM14_4151	STM474_3613	STMUK_3433	SL3414
		STMMW_34401	rpsL		-	3625435	3625809	375	chromosome	CDS			CBG26442.1	GI:261248604	30S ribosomal subunit protein S12	STM3448	STM14_4152	STM474_3614	STMUK_3434	SL3415
		STMMW_35281	asd		-	3731503	3732609	1107	chromosome	CDS		1.2.1.11	CBG26531.1	GI:261248693	aspartate-semialdehyde dehydrogenase	STM3539	STM14_4260	STM474_3706	STMUK_3524	SL3506
		STMMW_35571	rpoH		-	3758802	3759656	855	chromosome	CDS			CBG26559.1	GI:261248721	RNA polymerase sigma-32 factor	STM3568	STM14_4295	STM474_3735	STMUK_3553	SL3533
		STMMW_35581	ftsX		-	3759902	3760957	1056	chromosome	CDS			CBG26560.1	GI:261248722	cell division protein	STM3569	STM14_4297	STM474_3736	STMUK_3554	SL3534
		STMMW_35591	ftsE		-	3760950	3761618	669	chromosome	CDS			CBG26561.1	GI:261248723	cell division ATP-binding protein FtsE	STM3570	STM14_4298	STM474_3737	STMUK_3555	SL3535
		STMMW_35601	ftsY		-	3761621	3763096	1476	chromosome	CDS			CBG26562.1	GI:261248724	cell division protein	STM3571	STM14_4299	STM474_3738	STMUK_3556	SL3536
		STMMW_36441	glyS		-	3862649	3864718	2070	chromosome	CDS		6.1.1.14	CBG26657.1	GI:261248804	glycine-tRNA synthetase, beta subunit	STM3655	STM14_4406	STM474_3827	STMUK_3641	SL3620
		STMMW_36451	glyQ		-	3864728	3865639	912	chromosome	CDS		6.1.1.14	CBG26658.1	GI:261248805	glycine-tRNA synthetase, alpha subunit	STM3656	STM14_4407	STM474_3828	STMUK_3642	SL3621
		STMMW_37131	kdtA	waaA	+	3942283	3943494	1212	chromosome	CDS			CBG26726.1	GI:261248872	3-deoxy-D-manno-octulosonic-acid transferase	STM3724	STM14_4486	STM474_3897	STMUK_3710	SL3690
		STMMW_37171	rpmB		-	3945105	3945341	237	chromosome	CDS			CBG26730.1	GI:261248876	50S ribosomal subunit protein L28	STM3728	STM14_4490	STM474_3901	STMUK_3714	SL3694
		STMMW_37191	dfp		+	3946397	3947620	1224	chromosome	CDS			CBG26732.1	GI:261248878	conserved hypothetical protein	STM3730	STM14_4492	STM474_3903	STMUK_3716	SL3696
		STMMW_37201	dut		+	3947601	3948056	456	chromosome	CDS			CBG26733.1	GI:261248879	deoxyuridine 5'-triphosphate nucleotidohydrolase	STM3731	STM14_4493	STM474_3904	STMUK_3717	SL3697
		STMMW_37291	gmk		+	3955977	3956600	624	chromosome	CDS			CBG26742.1	GI:261248888	5'guanylate kinase	STM3740	STM14_4505	STM474_3914	STMUK_3726	SL3706
		STMMW_38201	gyrB		-	4061733	4064147	2415	chromosome	CDS			CBG26833.1	GI:261248976	DNA gyrase subunit B	STM3835	STM14_4628	STM474_4013	STMUK_3823	SL3802
		STMMW_38231	dnaA		-	4066502	4067902	1401	chromosome	CDS			CBG26836.1	GI:261248979	chromosomal replication initiator protein	STM3838	STM14_4632	STM474_4016	STMUK_3826	SL3805
		STMMW_38241	rpmH		+	4068563	4068703	141	chromosome	CDS			CBG26837.1	GI:261248980	50S ribosomal protein L34	STM3839	STM14_4634	STM474_4017	STMUK_3827	SL3806
		STMMW_38271	yidC		+	4069303	4070949	1647	chromosome	CDS			CBG26840.1	GI:261248983	putative membrane protein	STM3842	STM14_4637	STM474_4020	STMUK_3830	SL3809
		STMMW_38471	glmU		-	4093931	4095301	1371	chromosome	CDS			CBG26860.1	GI:261249002	UDP-n-acetylglucosamine pyrophosphorylase	STM3862	STM14_4657	STM474_4041	STMUK_3851	SL3829
		STMMW_38921	rho		+	4148460	4149719	1260	chromosome	CDS			CBG26905.1	GI:261249045	transcription termination factor	STM3917	STM14_4715	STM474_4095	STMUK_3903	SL3876
		STMMW_39031	rffT	wecF; wzyE	+	4159994	4161352	1359	chromosome	CDS			CBG26916.1	GI:261249056	probable 4-alpha-l-fucosyltransferase	STM3928	STM14_4726	STM474_4106	STMUK_3914	SL3887
		STMMW_39091	hemC		-	4167925	4168881	957	chromosome	CDS			CBG26922.1	GI:261249062	porphobilinogen deaminase	STM3938	STM14_4737	STM474_4116	STMUK_3924	SL3893
		STMMW_39411	ubiE		+	4200167	4200922	756	chromosome	CDS		2.1.1.-	CBG26954.1	GI:261249093	ubiquinone/menaquinone biosynthesis methyltransferase UbiE	STM3970	STM14_4776	STM474_4149	STMUK_3955	SL3924
		STMMW_39431	aarF		+	4201534	4203174	1641	chromosome	CDS			CBG26956.1	GI:261249095	ubiquinone biosynthesis protein	STM3972	STM14_4778	STM474_4151	STMUK_3957	SL3926
		STMMW_39491	yigC	yigC_2	+	4206474	4207952	1479	chromosome	CDS			CBG26962.1	GI:261249101	conserved hypothetical protein	STM3978	STM14_4785	STM474_4157	STMUK_3963	SL3932
		STMMW_39571	hemG		+	4218012	4218557	546	chromosome	CDS			CBG26970.1	GI:261249109	protoporphyrinogen oxidase	STM3987	STM14_4793	STM474_4165	STMUK_3971	SL3940
		STMMW_39651	engB	yihA	-	4232021	4232620	600	chromosome	CDS			CBG26978.1	GI:261249117	ATP/GTP-binding protein	STM4001	STM14_4812	STM474_4179	STMUK_3984	SL3948
		STMMW_40601	priA		-	4326118	4328316	2199	chromosome	CDS			CBG27073.1	GI:261249211	primosomal protein replication factor	STM4095	STM14_4923	STM474_4278	STMUK_4080	SL4044
		STMMW_40951	murI		+	4372755	4373507	753	chromosome	CDS		5.1.1.3	CBG27108.1	GI:261249246	glutamate racemase	STM4131	STM14_4966	STM474_4314	STMUK_4115	SL4080
		STMMW_40981	coaA		-	4381447	4382397	951	chromosome	CDS			CBG27111.1	GI:261249249	pantothenate kinase	STM4139	STM14_4975	STM474_4323	STMUK_4123	SL4083
		STMMW_41001	secE		+	4384725	4385153	429	chromosome	CDS			CBG27113.1	GI:261249251	preprotein translocase SecE subunit	STM4147	STM14_4984	STM474_4332	STMUK_4130	SL4086
		STMMW_41021	rplK		+	4385858	4386286	429	chromosome	CDS			CBG27115.1	GI:261249253	50S ribosomal subunit protein L11	STM4149	STM14_4986	STM474_4334	STMUK_4132	SL4088
		STMMW_41041	rplJ		+	4387414	4387911	498	chromosome	CDS			CBG27117.1	GI:261249255	50S ribosomal subunit protein L10	STM4151	STM14_4988	STM474_4336	STMUK_4134	SL4090
		STMMW_41051	rplL		+	4387978	4388343	366	chromosome	CDS			CBG27118.1	GI:261249256	50S ribosomal subunit protein L7/L12	STM4152	STM14_4989	STM474_4337	STMUK_4135	SL4091
		STMMW_41061	rpoB		+	4388661	4392689	4029	chromosome	CDS			CBG27119.1	GI:261249257	DNA-directed RNA polymerase, beta-subunit	STM4153	STM14_4990	STM474_4338	STMUK_4136	SL4092
		STMMW_41071	rpoC		+	4392766	4396989	4224	chromosome	CDS			CBG27120.1	GI:261249258	DNA-directed RNA polymerase, beta'-subunit	STM4154	STM14_4991	STM474_4339	STMUK_4137	SL4093
		STMMW_41201	hemE		+	4406898	4407962	1065	chromosome	CDS			CBG27133.1	GI:261249271	uroporphyrinogen decarboxylase	STM4167	STM14_5008	STM474_4353	STMUK_4151	SL4106
		STMMW_41851	plsB		-	4478893	4481313	2421	chromosome	CDS		2.3.1.15	CBG27196.1	GI:261249333	glycerol-3-phosphate acyltransferase	STM4235	STM14_5092	STM474_4429	STMUK_4220	SL4172
		STMMW_41871	lexA		+	4481961	4482569	609	chromosome	CDS		3.4.21.88	CBG27198.1	GI:261249335	LexA repressor	STM4237	STM14_5094	STM474_4431	STMUK_4222	SL4174
		STMMW_41961	dnaB		+	4489292	4490707	1416	chromosome	CDS		3.6.1.-	CBG27207.1	GI:261249344	replicative DNA helicase	STM4246	STM14_5104	STM474_4440	STMUK_4231	SL4182
		STMMW_42061	ssb		+	4498864	4499517	654	chromosome	CDS			CBG27217.1	GI:261249354	single-strand DNA-binding protein	STM4256	STM14_5114	STM474_4450	STMUK_4241	SL4192
		STMMW_42781	groES	mopB	+	4596764	4597057	294	chromosome	CDS			CBG27289.1	GI:261249425	GroES protein	STM4329	STM14_5206	STM474_4526	STMUK_4314	SL4266
		STMMW_42791	groEL	mopA	+	4597101	4598747	1647	chromosome	CDS			CBG27290.1	GI:261249426	GroEL protein	STM4330	STM14_5207	STM474_4527	STMUK_4315	SL4267
		STMMW_42971	yjeQ		-	4615628	4616704	1077	chromosome	CDS			CBG27308.1	GI:261249444	putative membrane protein	STM4349	STM14_5230	STM474_4546	STMUK_4334	SL4286
		STMMW_43021	yjeE		+	4621879	4622337	459	chromosome	CDS			CBG27313.1	GI:261249448	conserved hypothetical protein	STM4357	STM14_5238	STM474_4554	STMUK_4342	SL4291
		STMMW_43351	rpsF		+	4652503	4652898	396	chromosome	CDS			CBG27346.1	GI:261249481	30S ribosomal protein S6	STM4391	STM14_5275	STM474_4588	STMUK_4376	SL4324
		STMMW_44211	valS		-	4739005	4741860	2856	chromosome	CDS		6.1.1.9	CBG27430.1	GI:261249563	valyl-tRNA synthetase	STM4475	STM14_5371	STM474_4673	STMUK_4461	SL4405
		STMMW_44251	yjgP		+	4744346	4745446	1101	chromosome	CDS			CBG27434.1	GI:261249567	putative inner membrane protein	STM4479	STM14_5375	STM474_4677	STMUK_4465	SL4409
		STMMW_44891	dnaC		-	4824772	4825509	738	chromosome	CDS			CBG27498.1	GI:261249628	probable DNA replication protein	STM4543	STM14_5458	STM474_4747	STMUK_4530	SL4474
		STMMW_44901	dnaT		-	4825512	4826051	540	chromosome	CDS			CBG27499.1	GI:261249629	primosomal protein I	STM4544	STM14_5459	STM474_4748	STMUK_4531	SL4475
S. Typhimurium ST313 (D23580), S. Typhimurium ST19 (14028), S. Typhimurium (SL3261), S. Typhi (Ty2),	24	STMMW_00311			-	34376	34816	441	chromosome	CDS			CBG23050.1	GI:261245265	putative transcriptional regulator	STM0031	STM14_0039	STM474_0034	STMUK_0032	SL0032
		STMMW_00441	rpsT		-	52280	52543	264	chromosome	CDS			CBG23062.1	GI:261245277	30S ribosomal protein S20	STM0043	STM14_0052	STM474_0046	STMUK_0044	SL0044
		STMMW_06981	lipA		-	733673	734638	966	chromosome	CDS			CBG23707.1	GI:261245906	lipoic acid synthetase	STM0633	STM14_0737	STM474_0654	STMUK_0638	SL0621
		STMMW_07001	lipB		-	736099	736674	576	chromosome	CDS			CBG23709.1	GI:261245908	lipoate-protein ligase B (lipoate biosynthesis protein B)	STM0635	STM14_0741	STM474_0656	STMUK_0640	SL0623
		STMMW_07771			+	823977	824873	897	chromosome	CDS			CBG23786.1	GI:261245984	putative glycosyl transferase	STM0720	STM14_0839	STM474_0743	STMUK_0726	SL0702
		STMMW_07781			+	824886	826019	1134	chromosome	CDS			CBG23787.1	GI:261245985	galactosyltransferase	STM0721	STM14_0840	STM474_0744	STMUK_0727	SL0703
		STMMW_07811			+	827726	829504	1779	chromosome	CDS			CBG23790.1	GI:261245988	putative glycosyltransferase, cell wall biogenesis	STM0724	STM14_0843	STM474_0747	STMUK_0730	SL0706
		STMMW_07821			+	829697	830530	834	chromosome	CDS			CBG23791.1	GI:261245989	putative glycosyltransferase, cell wall biogenesis	STM0725	STM14_0844	STM474_0748	STMUK_0731	SL0707
		STMMW_07971	cydA		+	848340	849908	1569	chromosome	CDS			CBG23805.1	GI:261246003	cytochrome D ubiquinol oxidase subunit I	STM0740	STM14_0861	STM474_0765	STMUK_0746	SL0722
		STMMW_07981	cydB		+	849924	851063	1140	chromosome	CDS			CBG23806.1	GI:261246004	cytochrome D ubiquinol oxidase subunit II	STM0741	STM14_0862	STM474_0766	STMUK_0747	SL0723
		STMMW_09691	cydD		-	1029258	1031024	1767	chromosome	CDS			CBG23978.1	GI:261246174	transport ATP-binding protein CydD	STM0957	STM14_1079	STM474_0944	STMUK_0925	SL0895
		STMMW_09721	ftsK		+	1033224	1037366	4143	chromosome	CDS			CBG23981.1	GI:261246177	cell division protein FtsK	STM0960	STM14_1084	STM474_0947	-	SL0898
		STMMW_11401		nanC	+	1216636	1217328	693	chromosome	CDS			CBG24153.1	GI:261246344	putative secreted protein	STM1131	STM14_1294	STM474_1125	STMUK_1099	SL1069
		STMMW_14121	ssaH		+	1486307	1486534	228	chromosome	CDS			CBG24423.1	GI:261246613	Type three secretion system apparatus	STM1407	STM14_1703	STM474_1413	STMUK_1373	SL1341
		STMMW_15971	sifB		+	1684698	1685648	951	chromosome	CDS			CBG24609.1	GI:261246795	hypothetical protein	STM1602	STM14_1940	STM474_1614	STMUK_1571	SL1532
		STMMW_16901	sapD		+	1779684	1780676	993	chromosome	CDS			CBG24702.1	GI:261246885	peptide transport system ATP-binding protein SapD	STM1695	STM14_2045	STM474_1708	STMUK_1664	SL1625
		STMMW_17101	topA		-	1802309	1804906	2598	chromosome	CDS			CBG24721.1	GI:261246904	DNA topoisomerase I, omega protein I	STM1714	STM14_2075	STM474_1731	STMUK_1686	SL1646
		STMMW_18701	msbB	lpxM	-	1967505	1968476	972	chromosome	CDS		2.3.1.-	CBG24879.1	GI:261247060	lipid A acyltransferase	STM1889	STM14_2297	STM474_1921	STMUK_1869	SL1823
		STMMW_21231	rfbF	ddhA	-	2197007	2197780	774	chromosome	CDS		2.7.7.33	CBG25132.1	GI:261247307	glucose-1-phosphate cytidylyltransferase	STM2092	STM14_2586	STM474_2177	STMUK_2122	SL2069
		STMMW_25971	rnc		-	2749209	2749889	681	chromosome	CDS		3.1.26.3	CBG25604.1	GI:261247776	RNase III	STM2581	STM14_3161	STM474_2686	STMUK_2613	SL2543
		STMMW_38461	glmS		-	4091913	4093742	1830	chromosome	CDS			CBG26859.1	GI:261249001	glucosamine--fructose-6-phosphate aminotransferase	STM3861	STM14_4656	STM474_4040	STMUK_3850	SL3828
		STMMW_40971	birA		+	4380450	4381412	963	chromosome	CDS			CBG27110.1	GI:261249248	bifunctional protein: biotin operon repressor and biotin-[acetyl-CoA carboxylase] synthetase	STM4138	STM14_4974	STM474_4322	STMUK_4122	SL4082
		STMMW_42641	rtsB		-	4582587	4582874	288	chromosome	CDS			CBG27275.1	GI:261249411	putative GerE family regulatory protein	STM4314	STM14_5187	STM474_4509	STMUK_4298	SL4250
		STMMW_42651	rtsA		-	4582871	4583746	876	chromosome	CDS			CBG27276.1	GI:261249412	AraC family regulatory protein	STM4315	STM14_5188	STM474_4510	STMUK_4299	SL4251
S. Typhimurium ST313 (D23580), S. Typhimurium ST19 (14028), S. Typhimurium (SL3261), S. Typhi (WT174)	22	STMMW_00501	ispH	lytB	+	57796	58746	951	chromosome	CDS			CBG23068.1	GI:261245283	LytB protein	STM0049	STM14_0059	STM474_0052	STMUK_0050	SL0050
		STMMW_00651	dapB		+	74017	74838	822	chromosome	CDS			CBG23083.1	GI:261245298	dihydrodipicolinate reductase	STM0064	STM14_0075	STM474_0067	STMUK_0065	SL0065
		STMMW_02271	uppS		+	259347	260105	759	chromosome	CDS			CBG23243.1	GI:261245453	undecaprenyl pyrophosphate synthetase	STM0221	STM14_0263	STM474_0230	STMUK_0223	SL0222
		STMMW_02281	cdsA		+	260118	260975	858	chromosome	CDS			CBG23244.1	GI:261245454	phosphatidate cytidylyltransferase	STM0222	STM14_0264	STM474_0231	STMUK_0224	SL0223
		STMMW_02351	lpxB		+	267775	268923	1149	chromosome	CDS		2.4.1.182	CBG23251.1	GI:261245461	lipid-A-disaccharide synthase	STM0229	STM14_0271	STM474_0238	STMUK_0231	SL0230
		STMMW_02421	mesJ	tilS	+	278743	279954	1212	chromosome	CDS			CBG23258.1	GI:261245468	cell cycle protein MesJ	STM0236	STM14_0278	STM474_0245	STMUK_0238	SL0237
		STMMW_07101	nadD		-	745657	746298	642	chromosome	CDS			CBG23719.1	GI:261245918	conserved hypothetical protein	STM0645	STM14_0753	STM474_0666	STMUK_0650	SL0633
		STMMW_07311	lnt		-	768984	770522	1539	chromosome	CDS			CBG23740.1	GI:261245938	apolipoprotein N-acyltransferase	STM0666	STM14_0775	STM474_0687	STMUK_0671	SL0655
		STMMW_12101	holB		+	1280064	1281068	1005	chromosome	CDS			CBG24222.1	GI:261246413	DNA polymerase III, delta' subunit	STM1201	STM14_1374	STM474_1198	STMUK_1169	SL1138
		STMMW_24001	fabB		-	2512290	2513504	1215	chromosome	CDS		2.3.1.41	CBG25411.1	GI:261247584	3-oxoacyl-[acyl-carrier-protein] synthase I	STM2378	STM14_2927	STM474_2477	STMUK_2408	SL2347
		STMMW_25841	yfhC		-	2738374	2738925	552	chromosome	CDS			CBG25591.1	GI:261247763	conserved hypothetical protein	STM2568	STM14_3148	STM474_2673	STMUK_2600	SL2530
		STMMW_26911	ffh		-	2843860	2845221	1362	chromosome	CDS			CBG25698.1	GI:261247869	signal recognition particle protein	STM2677	STM14_3281	STM474_2801	STMUK_2712	SL2650
		STMMW_27011	yfjG		-	2852520	2852972	453	chromosome	CDS			CBG25707.1	GI:261247877	conserved hypothetical protein	STM2687	STM14_3293	STM474_2810	STMUK_2722	SL2659
		STMMW_29151	eno		-	3089377	3090675	1299	chromosome	CDS		4.2.1.11	CBG25922.1	GI:261248087	2-phospho-D-glycerate hydro-lyase	STM2952	STM14_3557	STM474_3096	STMUK_2941	SL2931
		STMMW_30081	ygfZ		+	3198179	3199159	981	chromosome	CDS			CBG26016.1	GI:261248180	conserved hypothetical protein	STM3048	STM14_3681	STM474_3195	STMUK_3036	SL3024
		STMMW_31331	plsC		-	3327197	3327934	738	chromosome	CDS			CBG26140.1	GI:261248303	1-acyl-glycerol-3-phosphate acyltransferase	STM3173	STM14_3845	STM474_3326	STMUK_3162	SL3147
		STMMW_31341	parC		-	3328191	3330449	2259	chromosome	CDS			CBG26141.1	GI:261248304	topoisomerase IV subunit A	STM3174	STM14_3846	STM474_3327	STMUK_3163	SL3148
		STMMW_33061	murA		-	3498033	3499292	1260	chromosome	CDS			CBG26309.1	GI:261248472	UDP-N-acetylglucosamine 1-carboxyvinyltransferase	STM3307	STM14_3994	STM474_3467	STMUK_3293	SL3279
		STMMW_37141	coaD	kdtB	+	3943503	3943982	480	chromosome	CDS		2.7.7.3	CBG26727.1	GI:261248873	phosphopantetheine adenylyltransferase	STM3725	STM14_4487	STM474_3898	STMUK_3711	SL3691
		STMMW_38221	dnaN		-	4065397	4066497	1101	chromosome	CDS			CBG26835.1	GI:261248978	DNA polymerase III beta-subunit	STM3837	STM14_4631	STM474_4015	STMUK_3825	SL3804
		STMMW_42961	psd		-	4614568	4615536	969	chromosome	CDS		4.1.1.65	CBG27307.1	GI:261249443	phosphatidylserine decarboxylase proenzyme	STM4348	STM14_5229	STM474_4545	STMUK_4333	SL4285
		STMMW_44261	yjgQ		+	4745446	4746528	1083	chromosome	CDS			CBG27435.1	GI:261249568	putative inner membrane protein	STM4480	STM14_5376	STM474_4678	STMUK_4466	SL4410
S. Typhimurium ST313 (D23580), S. Typhimurium ST19 (14028), S. Typhi (Ty2), S. Typhi (WT174)	38	STMMW_01581	aceE		+	176242	178905	2664	chromosome	CDS			CBG23174.1	GI:261245385	pyruvate dehydrogenase E1 component	STM0152	STM14_0183	STM474_0160	STMUK_0154	SL0152
		STMMW_02081	hemL		-	237203	238483	1281	chromosome	CDS		5.4.3.8	CBG23224.1	GI:261245434	GSA	STM0202	STM14_0241	STM474_0211	STMUK_0204	SL0203
		STMMW_02291	yaeL		+	260987	262339	1353	chromosome	CDS			CBG23245.1	GI:261245455	putative membrane protein	STM0223	STM14_0265	STM474_0232	STMUK_0225	SL0224
		STMMW_03211	gmhA		+	355253	355831	579	chromosome	CDS		5.-.-.-	CBG23330.1	GI:261245536	phosphoheptose isomerase	STM0310	STM14_0366	STM474_0325	STMUK_0316	SL0306
		STMMW_04761	yajC		+	502475	502807	333	chromosome	CDS			CBG23485.1	GI:261245689	putative membrane protein	STM0406	STM14_0481	STM474_0425	STMUK_0412	SL0401
		STMMW_04931	ispA		-	517020	517919	900	chromosome	CDS			CBG23502.1	GI:261245706	geranyltranstransferase	STM0423	STM14_0501	STM474_0443	STMUK_0429	SL0417
		STMMW_05211	lon		+	546046	548400	2355	chromosome	CDS			CBG23530.1	GI:261245733	Lon protease	STM0450	STM14_0533	STM474_0471	STMUK_0457	SL0444
		STMMW_07561	pgm		+	798615	800210	1596	chromosome	CDS			CBG23765.1	GI:261245963	phosphoglucomutase	STM0698	STM14_0815	STM474_0719	STMUK_0703	SL0680
		STMMW_07931	sucA		+	840556	843357	2802	chromosome	CDS			CBG23801.1	GI:261245999	2-oxoglutarate dehydrogenase E1 component	STM0736	STM14_0855	STM474_0759	STMUK_0742	SL0718
		STMMW_07941	sucB		+	843372	844580	1209	chromosome	CDS			CBG23802.1	GI:261246000	dihydrolipoamide succinyltransferase component (E2)	STM0737	STM14_0856	STM474_0760	STMUK_0743	SL0719
		STMMW_12481	icdA		+	1320898	1322148	1251	chromosome	CDS			CBG24260.1	GI:261246450	isocitrate dehydrogenase	STM1238	STM14_1416	STM474_1236	STMUK_1206	SL1176
		STMMW_14511	pdxH		+	1519218	1519874	657	chromosome	CDS			CBG24462.1	GI:261246652	pyridoxamine 5'-phosphate oxidase	STM1448	STM14_1746	STM474_1455	STMUK_1414	SL1380
		STMMW_17031	yciM		-	1794032	1795147	1116	chromosome	CDS			CBG24715.1	GI:261246898	conserved hypothetical protein	STM1708	STM14_2066	STM474_1723	STMUK_1679	SL1640
		STMMW_17041	yciS		-	1795208	1795516	309	chromosome	CDS			CBG24716.1	GI:261246899	putative membrane protein	STM1709	STM14_2067	STM474_1724	STMUK_1680	SL1641
		STMMW_23021	nrdB		+	2407466	2408596	1131	chromosome	CDS		1.17.4.1	CBG25313.1	GI:261247486	ribonucleoside-diphosphate reductase 1 beta chain	STM2278	STM14_2813	STM474_2374	STMUK_2308	SL2247
		STMMW_28941	ftsB	ygbQ	-	3064464	3064775	312	chromosome	CDS			CBG25901.1	GI:261248067	Cell division protein ftsB homolog	STM2931	STM14_3534	STM474_3071	STMUK_2920	SL2910
		STMMW_30581	yqgF		+	3249908	3250324	417	chromosome	CDS		3.1.-.-	CBG26065.1	GI:261248228	conserved hypothetical protein	STM3097	STM14_3741	STM474_3245	STMUK_3085	SL3072
		STMMW_31611	rfaE	waaE	-	3353805	3355238	1434	chromosome	CDS		2.7.-.-	CBG26167.1	GI:261248330	ADP-heptose synthase	STM3200	STM14_3876	STM474_3354	STMUK_3189	SL3173
		STMMW_31701	rpsU		+	3365301	3365516	216	chromosome	CDS			CBG26176.1	GI:261248339	30S ribosomal subunit protein S21	STM3209	STM14_3886	STM474_3363	STMUK_3198	SL3183
		STMMW_32831	rpsO		-	3474050	3474319	270	chromosome	CDS			CBG26286.1	GI:261248449	30S ribosomal subunit protein S15	STM3283	STM14_3966	STM474_3441	STMUK_3267	SL3256
		STMMW_32881	yhbC		-	3480269	3480691	423	chromosome	CDS			CBG26291.1	GI:261248454	conserved hypothetical protein	STM3288	STM14_3971	STM474_3446	STMUK_3272	SL3261
		STMMW_32951	ftsH	hflB	-	3487827	3489761	1935	chromosome	CDS			CBG26298.1	GI:261248461	cell division protein	STM3296	STM14_3981	STM474_3455	STMUK_3281	SL3268
		STMMW_33001	obgE	yhbZ	-	3493356	3494528	1173	chromosome	CDS			CBG26303.1	GI:261248466	probable GTP-binding protein	STM3301	STM14_3988	STM474_3461	STMUK_3287	SL3273
		STMMW_33711	mreC		-	3565540	3566592	1053	chromosome	CDS			CBG26374.1	GI:261248536	rod shape-determining protein	STM3373	STM14_4067	STM474_3534	STMUK_3359	SL3345
		STMMW_33721	mreB		-	3566657	3567700	1044	chromosome	CDS			CBG26375.1	GI:261248537	rod shape-determining protein	STM3374	STM14_4068	STM474_3535	STMUK_3360	SL3346
		STMMW_34121	rpmJb		-	3608979	3609095	117	chromosome	CDS			CBG26414.1	GI:261248576	50S ribosomal subunit protein L36	STM3419	STM14_4122	STM474_3584	STMUK_3405	SL3386
		STMMW_36991	rfaD	gmhD	+	3928195	3929127	933	chromosome	CDS		5.1.3.20	CBG26712.1	GI:261248858	ADP-L-Glycero-D-mannoheptose-6-epimerase	STM3710	STM14_4471	STM474_3883	STMUK_3696	SL3676
		STMMW_37001	rfaF	waaF	+	3929130	3930176	1047	chromosome	CDS			CBG26713.1	GI:261248859	ADP-heptose-LPS heptosyltransferase II	STM3711	STM14_4472	STM474_3884	STMUK_3697	SL3677
		STMMW_37011	rfaC	waaC	+	3930176	3931129	954	chromosome	CDS			CBG26714.1	GI:261248860	lipopolysaccharide heptosyltransferase-1	STM3712	STM14_4473	STM474_3885	STMUK_3698	SL3678
		STMMW_38251	rnpA		+	4068720	4069079	360	chromosome	CDS			CBG26838.1	GI:261248981	RNase P, protein component	STM3840	STM14_4635	STM474_4018	STMUK_3828	SL3807
		STMMW_38881	rep		+	4142639	4144663	2025	chromosome	CDS			CBG26901.1	GI:261249041	ATP-dependent DNA helicase	STM3912	STM14_4710	STM474_4090	STMUK_3899	SL3872
		STMMW_39181	dapF		+	4175135	4175962	828	chromosome	CDS			CBG26931.1	GI:261249070	diaminopimelate epimerase	STM3947	STM14_4748	STM474_4124	STMUK_3932	SL3901
		STMMW_39421	yigP		+	4200932	4201537	606	chromosome	CDS			CBG26955.1	GI:261249094	conserved hypothetical protein	STM3971	STM14_4777	STM474_4150	STMUK_3956	SL3925
		STMMW_39641	polA		+	4228900	4231686	2787	chromosome	CDS			CBG26977.1	GI:261249116	DNA polymerase I	STM3999	STM14_4809	STM474_4178	STMUK_3983	SL3947
		STMMW_41011	nusG		+	4385155	4385700	546	chromosome	CDS			CBG27114.1	GI:261249252	transcription antitermination protein	STM4148	STM14_4985	STM474_4333	STMUK_4131	SL4087
		STMMW_42981	orn		+	4616787	4617332	546	chromosome	CDS		3.1.-.-	CBG27309.1	GI:261249445	oligoribonuclease	STM4350	STM14_5231	STM474_4547	STMUK_4335	SL4287
		STMMW_43361	priB		+	4652905	4653219	315	chromosome	CDS			CBG27347.1	GI:261249482	primosomal replication protein n	STM4392	STM14_5276	STM474_4589	STMUK_4377	SL4325
		STMMW_43371	rpsR		+	4653224	4653451	228	chromosome	CDS			CBG27348.1	GI:261249483	30s ribosomal subunit protein S18	STM4393	STM14_5277	STM474_4590	STMUK_4378	SL4326
S. Typhimurium ST19 (14028), S. Typhimurium (SL3261), S. Typhi (Ty2), S. Typhi (WT174)	4	STMMW_01461	coaE	yacE	-	163209	163829	621	chromosome	CDS		2.7.1.24	CBG23162.1	GI:261245373	dephospho-CoA kinase	STM0140	STM14_0168	STM474_0147	STMUK_0142	SL0140
		STMMW_06051	cysS		+	637946	639331	1386	chromosome	CDS			CBG23614.1	GI:261245816	cysteinyl-tRNA synthetase	STM0537	STM14_0627	STM474_0558	STMUK_0544	SL0530
		STMMW_09651	infA		-	1026257	1026475	219	chromosome	CDS			CBG23974.1	GI:261246170	initiation factor IF-1	STM0953	STM14_1075	STM474_0940	STMUK_0921	SL0891
		STMMW_43581	ppa		-	4676730	4677260	531	chromosome	CDS		3.6.1.1	CBG27369.1	GI:261249504	inorganic pyrophosphatase	STM4414	STM14_5301	STM474_4611	STMUK_4399	SL4347
S. Typhimurium ST313 (D23580), S. Typhimurium ST19 (14028), S. Typhimurium (SL3261)	6	STMMW_14261	ssaT		+	1496169	1496948	780	chromosome	CDS			CBG24437.1	GI:261246627	putative type III secretion protein	STM1421	STM14_1717	STM474_1427	STMUK_1387	SL1355
		STMMW_16291			+	1717176	1717823	648	chromosome	CDS			CBG24641.1	GI:261246827	putative ABC amino acid transporter permease	STM1634	STM14_1978	STM474_1646	STMUK_1603	SL1564
		STMMW_17481	hnr		-	1841456	1842469	1014	chromosome	CDS			CBG24759.1	GI:261246942	putative regulatory protein	STM1753	STM14_2119	STM474_1770	STMUK_1726	SL1684
		STMMW_17751	pth		+	1873610	1874218	609	chromosome	CDS		3.1.1.29	CBG24786.1	GI:261246969	PTH	STM1783	STM14_2156	STM474_1802	STMUK_1755	SL1711
		STMMW_18451			+	1946650	1947045	396	chromosome	CDS			CBG24855.1	GI:261247038	conserved hypothetical protein	STM1856	STM14_2247	STM474_1880	STMUK_1830	SL1785
		STMMW_21221	rfbG	ddhB	-	2195923	2197002	1080	chromosome	CDS		4.2.1.45	CBG25131.1	GI:261247306	CDP-glucose 4,6-dehydratase	STM2091	STM14_2585	STM474_2176	STMUK_2121	SL2068
S. Typhimurium ST313 (D23580), S. Typhimurium ST19 (14028), S. Typhi (Ty2)	36	STMMW_04941	xseB		-	517920	518162	243	chromosome	CDS			CBG23503.1	GI:261245707	exodeoxyribonuclease small subunit	STM0424	STM14_0502	STM474_0444	STMUK_0430	SL0418
		STMMW_05201	clpX		+	544589	545860	1272	chromosome	CDS			CBG23529.1	GI:261245732	ATP-dependent Clp protease ATP-binding subunit ClpX	STM0449	STM14_0532	STM474_0470	STMUK_0456	SL0443
		STMMW_06041	ppiB		-	637279	637773	495	chromosome	CDS			CBG23613.1	GI:261245815	peptidyl-prolyl cis-trans isomerase B	STM0536	STM14_0626	STM474_0557	STMUK_0543	SL0529
		STMMW_07511	fur		-	795206	795658	453	chromosome	CDS			CBG23760.1	GI:261245958	ferric uptake regulation protein	STM0693	STM14_0808	STM474_0714	STMUK_0698	SL0675
		STMMW_08021	tolQ		+	852239	852931	693	chromosome	CDS			CBG23810.1	GI:261246008	TolQ protein	STM0745	STM14_0867	STM474_0770	STMUK_0751	SL0727
		STMMW_08041	tolA		+	853428	854651	1224	chromosome	CDS			CBG23812.1	GI:261246010	TolA protein	STM0747	STM14_0869	STM474_0772	STMUK_0753	SL0729
		STMMW_08051	tolB		+	854775	856067	1293	chromosome	CDS			CBG23813.1	GI:261246011	tolB protein precursor	STM0748	STM14_0870	STM474_0773	STMUK_0754	SL0730
		STMMW_16871	sapA		+	1776196	1777845	1650	chromosome	CDS			CBG24699.1	GI:261246882	peptide transport periplasmic protein SapA precursor	STM1692	STM14_2042	STM474_1705	STMUK_1661	SL1622
		STMMW_16881	sapB		+	1778013	1778807	795	chromosome	CDS			CBG24700.1	GI:261246883	peptide transport system permease protein SapB	STM1693	STM14_2043	STM474_1706	STMUK_1662	SL1623
		STMMW_16891	sapC		+	1778794	1779684	891	chromosome	CDS			CBG24701.1	GI:261246884	peptide transport system permease protein SapC	STM1694	STM14_2044	STM474_1707	STMUK_1663	SL1624
		STMMW_16911	sapF		+	1780678	1781484	807	chromosome	CDS			CBG24703.1	GI:261246886	peptide transport system ATP-binding protein SapF	STM1696	STM14_2046	STM474_1709	STMUK_1665	SL1626
		STMMW_17471	galU		-	1840345	1841253	909	chromosome	CDS			CBG24758.1	GI:261246941	glucose-1-phosphate uridylyltransferase	STM1752	STM14_2118	STM474_1769	STMUK_1725	SL1683
		STMMW_23781	ubiX		-	2490250	2490819	570	chromosome	CDS			CBG25389.1	GI:261247562	putative decarboxylase	STM2356	STM14_2903	STM474_2454	STMUK_2386	SL2325
		STMMW_24511	ptsI		+	2568560	2570287	1728	chromosome	CDS		2.7.3.9	CBG25459.1	GI:261247632	phosphoenolpyruvate-protein phosphotransferase (ec 2.7.3.9) (phosphotransferase system, enzyme i)	STM2432	STM14_2990	STM474_2535	STMUK_2464	SL2395
		STMMW_25211			-	2645276	2645413	138	chromosome	CDS			CBG25529.1	GI:261247702	conserved hypothetical protein	STM2504	STM14_3069	-	STMUK_2536	-
		STMMW_25271	guaA		-	2647186	2648763	1578	chromosome	CDS		6.3.5.2	CBG25534.1	GI:261247707	GMP synthase (glutamine-hydrolyzing)	STM2510	STM14_3075	STM474_2611	STMUK_2542	SL2471
		STMMW_25551	fdx		-	2702241	2702576	336	chromosome	CDS			CBG25562.1	GI:261247734	ferredoxin	STM2538	STM14_3113	STM474_2642	STMUK_2570	SL2500
		STMMW_25561	hscA		-	2702578	2704428	1851	chromosome	CDS			CBG25563.1	GI:261247735	Hsc66. Chaperone protein hscA homolog	STM2539	STM14_3114	STM474_2643	STMUK_2571	SL2501
		STMMW_25591	nifU		-	2705504	2705890	387	chromosome	CDS			CBG25566.1	GI:261247738	NifU-like protein	STM2542	STM14_3117	STM474_2646	STMUK_2574	SL2504
		STMMW_28671			+	3040322	3040612	291	chromosome	CDS			CBG25874.1	GI:261248041	salmonella pathogenicity island 1 protein	STM2904	STM14_3505	STM474_3044	STMUK_2893	SL2884
		STMMW_29551	recB		-	3138120	3141665	3546	chromosome	CDS			CBG25963.1	GI:261248128	exonuclease V subunit	STM2994	STM14_3609	STM474_3140	STMUK_2982	SL2972
		STMMW_34431	yheN		-	3626586	3626972	387	chromosome	CDS			CBG26445.1	GI:261248607	conserved hypothetical protein	STM3451	STM14_4155	STM474_3617	STMUK_3437	SL3418
		STMMW_37161	rpmG		-	3944917	3945084	168	chromosome	CDS			CBG26729.1	GI:261248875	50S ribosomal subunit protein L33	STM3727	STM14_4489	STM474_3900	STMUK_3713	SL3693
		STMMW_38491	atpC		-	4096549	4096968	420	chromosome	CDS			CBG26862.1	GI:261249004	ATP synthase epsilon subunit	STM3864	STM14_4660	STM474_4043	STMUK_3853	SL3831
		STMMW_38501	atpD		-	4096989	4098371	1383	chromosome	CDS			CBG26863.1	GI:261249005	ATP synthase beta subunit	STM3865	STM14_4661	STM474_4044	STMUK_3854	SL3832
		STMMW_38511	atpG		-	4098398	4099261	864	chromosome	CDS			CBG26864.1	GI:261249006	ATP synthase gamma subunit	STM3866	STM14_4662	STM474_4045	STMUK_3855	SL3833
		STMMW_38521	atpA		-	4099312	4100853	1542	chromosome	CDS			CBG26865.1	GI:261249007	ATP synthase alpha subunit	STM3867	STM14_4663	STM474_4046	STMUK_3856	SL3834
		STMMW_38531	atpH		-	4100866	4101399	534	chromosome	CDS			CBG26866.1	GI:261249008	ATP synthase delta subunit	STM3868	STM14_4664	STM474_4047	STMUK_3857	SL3835
		STMMW_38541	atpF		-	4101414	4101884	471	chromosome	CDS			CBG26867.1	GI:261249009	ATP synthase subunit B	STM3869	STM14_4665	STM474_4048	STMUK_3858	SL3836
		STMMW_38542	atpE		-	4101944	4102183	240	chromosome	CDS					ATP synthase C chain	STM3870	STM14_4666	STM474_4049	STMUK_3859	SL3837
		STMMW_42081	siiA		+	4500558	4501190	633	chromosome	CDS			CBG27219.1	GI:261249356	putative exported protein	STM4257	STM14_5117	STM474_4452	STMUK_4242	SL4193
		STMMW_42111	siiD		+	4503881	4505158	1278	chromosome	CDS			CBG27222.1	GI:261249359	putative type-I secretion protein	STM4260	STM14_5120	STM474_4455	STMUK_4245	SL4196
		STMMW_42831	efp		+	4601600	4602166	567	chromosome	CDS			CBG27294.1	GI:261249430	elongation factor P	STM4334	STM14_5214	STM474_4531	STMUK_4319	SL4271
		STMMW_42921	yjeA		+	4608085	4609062	978	chromosome	CDS		6.1.1.6	CBG27303.1	GI:261249439	lysyl-tRNA synthetase	STM4344	STM14_5224	STM474_4541	STMUK_4329	SL4281
		STMMW_44751			+	4807903	4808205	303	chromosome	CDS			CBG27484.1	GI:261249614	hypothetical protein	STM4529	STM14_5442	STM474_4733	STMUK_4516	SL4460
		STMMW_45411	arcA		-	4877340	4878056	717	chromosome	CDS			CBG27549.1	GI:261249677	global response regulator	STM4598	STM14_5519	STM474_4804	STMUK_4585	SL4525
S. Typhimurium ST313 (D23580), S. Typhimurium ST19 (14028, S. Typhi (WT174)	9	STMMW_06571	fepD		-	691376	692383	1008	chromosome	CDS			CBG23666.1	GI:261245865	ferric enterobactin transport protein FepD	STM0592	STM14_0690	STM474_0612	STMUK_0597	SL0580
		STMMW_06591	fepB		-	693801	694757	957	chromosome	CDS			CBG23668.1	GI:261245867	ferrienterobactin-binding periplasmic protein precursor	STM0594	STM14_0692	STM474_0614	STMUK_0599	SL0582
		STMMW_23011	nrdA		+	2405068	2407353	2286	chromosome	CDS		1.17.4.1	CBG25312.1	GI:261247485	ribonucleoside-diphosphate reductase 1 alpha chain	STM2277	STM14_2812	STM474_2373	STMUK_2307	SL2246
		STMMW_31671	folB		-	3362732	3363094	363	chromosome	CDS		4.1.2.25	CBG26173.1	GI:261248336	dihydroneopterin aldolase	STM3206	STM14_3882	STM474_3360	STMUK_3195	SL3179
		STMMW_32871	nusA		-	3478739	3480241	1503	chromosome	CDS			CBG26290.1	GI:261248453	L factor	STM3287	STM14_3970	STM474_3445	STMUK_3271	SL3260
		STMMW_32961	ftsJ	rrmJ	-	3489865	3490491	627	chromosome	CDS			CBG26299.1	GI:261248462	cell division protein	STM3297	STM14_3982	STM474_3456	STMUK_3282	SL3269
		STMMW_33161	yrbK		+	3505670	3506245	576	chromosome	CDS			CBG26319.1	GI:261248482	possible exported protein	STM3317	STM14_4005	STM474_3477	STMUK_3303	SL3289
		STMMW_39081	hemD		-	4167188	4167928	741	chromosome	CDS			CBG26921.1	GI:261249061	uroporphyrinogen III synthase	STM3937	STM14_4736	STM474_4115	STMUK_3923	SL3892
		STMMW_41841	ubiA		+	4477922	4478794	873	chromosome	CDS			CBG27195.1	GI:261249332	4-hydroxybenzoate octaprenyl transferase	STM4234	STM14_5091	STM474_4428	STMUK_4219	SL4171
S. Typhimurium ST313 (D23580), S. Typhimurium (SL3261), S. Typhi (Ty2)	8	STMMW_13361			+	1404734	1405048	315	chromosome	CDS			CBG24348.1	GI:261246538	putative membrane protein	STM1329	STM14_1613	STM474_1334	STMUK_1296	SL1264
		STMMW_13981	ssaB	spiC	+	1476513	1476914	402	chromosome	CDS			CBG24409.1	GI:261246599	putative pathogenicity island 2 secreted effector protein	STM1393	STM14_1688	STM474_1399	STMUK_1359	SL1327
		STMMW_14021	sseA		+	1480115	1480441	327	chromosome	CDS			CBG24413.1	GI:261246603	putative pathogenicity island protein	STM1397	STM14_1693	STM474_1403	STMUK_1363	SL1331
		STMMW_14131	ssaI		+	1486546	1486794	249	chromosome	CDS			CBG24424.1	GI:261246614	putative pathogenicity island protein	STM1408	STM14_1704	STM474_1414	STMUK_1374	SL1342
		STMMW_14141	ssaJ		+	1486791	1487540	750	chromosome	CDS			CBG24425.1	GI:261246615	putative pathogenicity island lipoprotein	STM1409	STM14_1705	STM474_1415	STMUK_1375	SL1343
		STMMW_17081	cysB		-	1800924	1801898	975	chromosome	CDS			CBG24720.1	GI:261246903	cys regulon transcriptional activator	STM1713	STM14_2072	STM474_1730	STMUK_1685	SL1645
		STMMW_17231	yciG		+	1818075	1818257	183	chromosome	CDS			CBG24734.1	GI:261246917	conserved hypothetical protein	STM1728	STM14_2091	STM474_1745	STMUK_1700	SL1659
		STMMW_18081	minE		+	1906151	1906417	267	chromosome	CDS			CBG24818.1	GI:261247001	Cell division topological specificity factor	STM1816	STM14_2195	STM474_1837	STMUK_1788	SL1744
S. Typhimurium ST19 (14028), S. Typhimurium (SL3261), S. Typhi (Ty2)	3	STMMW_00921	folA		+	100840	101319	480	chromosome	CDS			CBG23108.1	GI:261245320	dihydrofolate reductase type I	STM0087	STM14_0106	STM474_0091	STMUK_0088	SL0088
		STMMW_02131	mtn	pfs	-	242054	242752	699	chromosome	CDS		3.2.2.16	CBG23229.1	GI:261245439	MTA/SAH nucleosidase	STM0207	STM14_0247	STM474_0216	STMUK_0209	SL0208
		STMMW_07011	ybeD		-	736840	737103	264	chromosome	CDS			CBG23710.1	GI:261245909	conserved hypothetical protein	STM0636	STM14_0743	STM474_0657	STMUK_0641	SL0624
S. Typhimurium ST19 (14028), S. Typhi (Ty2), S. Typhi (WT174)	10	STMMW_01261	mraW	yabC	+	140408	141349	942	chromosome	CDS		2.1.1.-	CBG23142.1	GI:261245353	S-adenosyl-methyltransferase	STM0120	STM14_0146	STM474_0126	STMUK_0122	SL0120
		STMMW_07331	ybeY		-	771578	772051	474	chromosome	CDS			CBG23742.1	GI:261245940	conserved hypothetical protein	STM0668	STM14_0778	STM474_0689	STMUK_0673	SL0657
		STMMW_18751	ruvB		-	1972567	1973496	930	chromosome	CDS			CBG24884.1	GI:261247065	Holliday junction DNA helicase	STM1894	STM14_2303	STM474_1926	STMUK_1874	SL1828
		STMMW_23511			-	2463561	2463713	153	chromosome	CDS			CBG25362.1	GI:261247535	hypothetical protein	STM2329	STM14_2872	STM474_2426	STMUK_2359	SL2298
		STMMW_27911	recA		-	2967841	2968902	1062	chromosome	CDS			CBG25798.1	GI:261247965	RecA protein	STM2829	STM14_3417	STM474_2967	STMUK_2818	SL2809
		STMMW_32851	rbfA		-	3475414	3475815	402	chromosome	CDS			CBG26288.1	GI:261248451	ribosome-binding factor A (P15B protein)	STM3285	STM14_3968	STM474_3443	STMUK_3269	SL3258
		STMMW_33701	mreD		-	3565049	3565540	492	chromosome	CDS			CBG26373.1	GI:261248535	rod shape-determining protein	STM3372	STM14_4066	STM474_3533	STMUK_3358	SL3344
		STMMW_34421	yheM		-	3626230	3626586	357	chromosome	CDS			CBG26444.1	GI:261248606	conserved hypothetical protein	STM3450	STM14_4154	STM474_3616	STMUK_3436	SL3417
		STMMW_35671	yhhP		-	3769384	3769629	246	chromosome	CDS			CBG26569.1	GI:261248731	conserved hypothetical protein	STM3578	STM14_4306	STM474_3745	STMUK_3563	SL3543
		STMMW_38381	phoU		-	4082878	4083603	726	chromosome	CDS			CBG26851.1	GI:261248993	phosphate transport system regulatory protein	STM3853	STM14_4648	STM474_4032	STMUK_3842	SL3820
S. Typhimurium ST313 (D23580), S. Typhimurium ST19 (14028)	20	STMMW_02201	glnD		-	250135	252807	2673	chromosome	CDS		2.7.7.59	CBG23236.1	GI:261245446	PII uridylyl-transferase	STM0214	STM14_0254	STM474_0223	STMUK_0216	SL0215
		STMMW_04561	proC		-	479761	480570	810	chromosome	CDS			CBG23465.1	GI:261245669	pyrroline-5-carboxylate reductase	STM0386	STM14_0456	STM474_0402	STMUK_0392	SL0381
		STMMW_05191	clpP		+	543714	544337	624	chromosome	CDS			CBG23528.1	GI:261245731	ATP-dependent Clp protease proteolytic subunit	STM0448	STM14_0530	STM474_0469	STMUK_0455	SL0442
		STMMW_08031	tolR		+	852935	853363	429	chromosome	CDS			CBG23811.1	GI:261246009	tolR protein	STM0746	STM14_0868	STM474_0771	STMUK_0752	SL0728
		STMMW_08061	pal		+	856102	856626	525	chromosome	CDS			CBG23814.1	GI:261246012	peptidoglycan-associated lipoprotein precursor	STM0749	STM14_0871	STM474_0774	STMUK_0755	SL0731
		STMMW_13931	orf70		+	1470334	1470546	213	chromosome	CDS			CBG24404.1	GI:261246594	pathogenicity island protein	STM1388	STM14_1682	STM474_1393	STMUK_1354	SL1322
		STMMW_14331	purR		-	1504434	1505459	1026	chromosome	CDS			CBG24444.1	GI:261246634	purine nucleotide synthesis repressor	STM1430	STM14_1727	STM474_1436	STMUK_1396	SL1362
		STMMW_14371	rnt		-	1508216	1508863	648	chromosome	CDS		3.1.13.-	CBG24448.1	GI:261246638	Exoribonuclease T	STM1434	STM14_1732	STM474_1441	STMUK_1400	SL1366
		STMMW_15861	ydcZ		+	1671377	1671826	450	chromosome	CDS			CBG24598.1	GI:261246784	putative membrane protein	STM1591	STM14_1926	STM474_1604	STMUK_1560	SL1522
		STMMW_17151	yciL		-	1808321	1809196	876	chromosome	CDS			CBG24726.1	GI:261246909	putative pseudouridine synthase	STM1719	STM14_2082	STM474_1736	STMUK_1691	SL1651
		STMMW_17461	hns	osmZ	+	1839800	1840213	414	chromosome	CDS			CBG24757.1	GI:261246940	DNA-binding protein (histone-like protein Hlp-II)	STM1751	STM14_2116	STM474_1768	STMUK_1724	SL1682
		STMMW_21211	rfbH	ddhC	-	2194583	2195896	1314	chromosome	CDS			CBG25130.1	GI:261247305	putative dehydratase RfbH	STM2090	STM14_2584	STM474_2175	STMUK_2120	SL2067
		STMMW_21691	srcA		-	2256236	2256652	417	chromosome	CDS			CBG25177.1	GI:261247352	conserved hypothetical protein	STM2138	STM14_2637	STM474_2224	STMUK_2167	SL2114
		STMMW_25941	pdxJ		-	2746824	2747555	732	chromosome	CDS			CBG25601.1	GI:261247773	PNP synthase	STM2578	STM14_3158	STM474_2683	STMUK_2610	SL2540
		STMMW_29571	recC		-	3144724	3148095	3372	chromosome	CDS			CBG25965.1	GI:261248130	exonuclease V subunit	STM2996	STM14_3611	STM474_3142	STMUK_2984	SL2974
		STMMW_33191	rpoN		+	3507548	3508981	1434	chromosome	CDS			CBG26322.1	GI:261248485	RNA polymerase sigma-54 factor (sigma-N)	STM3320	STM14_4008	STM474_3480	STMUK_3306	SL3292
		STMMW_34851	igaA	yrfF	+	3673393	3675390	1998	chromosome	CDS			CBG26488.1	GI:261248650	putative membrane protein	STM3495	STM14_4208	STM474_3662	STMUK_3481	SL3462
		STMMW_36881	gpsA		-	3917896	3918915	1020	chromosome	CDS		1.1.1.8	CBG26701.1	GI:261248848	glycerol-3-phosphate dehydrogenase	STM3700	STM14_4460	STM474_3873	STMUK_3686	SL3666
		STMMW_38551	atpB		-	4102230	4103045	816	chromosome	CDS			CBG26868.1	GI:261249010	ATP synthase A chain	STM3871	STM14_4667	STM474_4050	STMUK_3860	SL3838
		STMMW_41031	rplA		+	4386290	4386994	705	chromosome	CDS			CBG27116.1	GI:261249254	50S ribosomal subunit protein L1	STM4150	STM14_4987	STM474_4335	STMUK_4133	SL4089
S. Typhimurium ST313 (D23580), S. Typhimurium (SL3261)	20	STMMW_08171			+	867205	868473	1269	chromosome	CDS			CBG23825.1	GI:261246023	putative cation transporter	STM0765	STM14_0889	STM474_0790	STMUK_0771	SL0742
		STMMW_09051			+	964831	965346	516	chromosome	CDS			CBG23913.1	GI:261246110	conserved hypothetical protein	STM0854	STM14_1001	STM474_0880	STMUK_0859	SL0830
		STMMW_09061			+	965264	966118	855	chromosome	CDS			CBG23914.1	GI:261246111	putative electron transfer flavoprotein (beta subunit)	STM0855	STM14_1002	STM474_0881	STMUK_0860	SL0831
		STMMW_10231			-	1100990	1101400	411	chromosome	CDS	Prophage BTP2 (Gifsy-2)		CBG24033.1	GI:261246229	probable regulatory protein	STM1012	STM14_1148	STM474_1000	STMUK_0978	SL0950
		STMMW_12501	envF		-	1324702	1325490	789	chromosome	CDS			CBG24262.1	GI:261246452	lipoprotein	STM1240	STM14_1490	STM474_1238	STMUK_1209	SL1179
		STMMW_14251	ssaS		+	1495902	1496168	267	chromosome	CDS			CBG24436.1	GI:261246626	putative type III secretion protein	STM1420	STM14_1716	STM474_1426	STMUK_1386	SL1354
		STMMW_15431	pqaA		-	1616281	1617837	1557	chromosome	CDS			CBG24554.1	GI:261246742	PhoPQ-activated protein	STM1544	STM14_1863	STM474_1555	STMUK_1510	SL1473
		STMMW_15911	ydcX		-	1678779	1679042	264	chromosome	CDS			CBG24603.1	GI:261246789	putative membrane protein	STM1596	STM14_1931	STM474_1609	STMUK_1565	SL1527
		STMMW_16251			-	1712668	1713384	717	chromosome	CDS			CBG24637.1	GI:261246823	putative membrane protein	STM1630	STM14_1971	STM474_1642	STMUK_1599	SL1560
		STMMW_16261	sseJ		+	1713810	1715036	1227	chromosome	CDS			CBG24638.1	GI:261246824	salmonella translocated effector protein (SseJ)	STM1631	STM14_1974	STM474_1643	STMUK_1600	SL1561
		STMMW_16281		dalS	+	1716408	1717169	762	chromosome	CDS			CBG24640.1	GI:261246826	putative periplasmic amino acid-binding protein	STM1633	STM14_1977	STM474_1645	STMUK_1602	SL1563
		STMMW_16931	steC		-	1782674	1784047	1374	chromosome	CDS			CBG24705.1	GI:261246888	hypothetical protein	STM1698	STM14_2050	STM474_1711	STMUK_1667	SL1628
		STMMW_20241			+	2098186	2098881	696	chromosome	CDS	Prophage BTP3 (ST64B)		CBG25032.1	GI:261247208	phage encoded transcriptional regulator	-	STM14_2474	STM474_2072	STMUK_2020	SL1967
		STMMW_21181	rfbV	wbaV	-	2191276	2192277	1002	chromosome	CDS			CBG25127.1	GI:261247302	putative glycosyltransferase	STM2087	STM14_2581	STM474_2172	STMUK_2117	SL2064
		STMMW_21191	rfbX	wzx	-	2192282	2193574	1293	chromosome	CDS			CBG25128.1	GI:261247303	putative O-antigen transporter	STM2088	STM14_2582	STM474_2173	STMUK_2118	SL2065
		STMMW_21201	rfbJ	abe	-	2193656	2194555	900	chromosome	CDS			CBG25129.1	GI:261247304	CDP-abequose synthase	STM2089	STM14_2583	STM474_2174	STMUK_2119	SL2066
		STMMW_26041		pagK2	+	2757428	2757598	171	chromosome	CDS	Prophage BTP4 (Gifsy-1)		CBG25610.1	GI:261247782	putative prophage protein	STM2585A	STM14_3167	STM474_2693	STMUK_2618	SL2549
		STMMW_40961	murB		+	4379425	4380453	1029	chromosome	CDS			CBG27109.1	GI:261249247	UDP-N-acetylenolpyruvoylglucosamine reductase	STM4137	STM14_4973	STM474_4321	STMUK_4121	SL4081
		STMMW_41461			-	4441553	4441843	291	chromosome	CDS			CBG27159.1	GI:261249296	hypothetical protein	STM4197	STM14_5046	STM474_4388	STMUK_4181	SL4132
		STMMW_43661			-	4687450	4687752	303	chromosome	CDS			CBG27377.1	GI:261249512	conserved hypothetical protein	STM4422	STM14_5313	-	-	SL4354A
S. Typhimurium ST313 (D23580), S. Typhi (Ty2)	18	STMMW_00121	dnaJ		+	13595	14734	1140	chromosome	CDS			CBG23031.1	GI:261245246	DNAJ protein	STM0013	STM14_0014	STM474_0014	STMUK_0013	SL0013
		STMMW_00301			+	33364	34368	1005	chromosome	CDS			CBG23049.1	GI:261245264	putative transcriptional regulator (LysR family)	STM0030	STM14_0038	STM474_0033	STMUK_0031	SL0031
		STMMW_04051			+	419033	419431	399	chromosome	CDS			CBG23414.1	GI:261245618	probable secreted protein	STM0335	STM14_0391	STM474_0350	STMUK_0341	SL0330
		STMMW_07761			+	822829	823980	1152	chromosome	CDS			CBG23785.1	GI:261245983	putative UDP-galactopyranose mutase	STM0719	STM14_0838	-	STMUK_0725	-
		STMMW_07801			+	826922	827632	711	chromosome	CDS			CBG23789.1	GI:261245987	ABC transporter domain protein	STM0723	STM14_0842	STM474_0746	STMUK_0729	SL0705
		STMMW_12491			+	1322596	1323720	1125	chromosome	CDS			CBG24261.1	GI:261246451	putative bacteriophage protein	STM1239	STM14_1486	STM474_1237	STMUK_1207	SL1177
		STMMW_12841	yeaO		-	1350950	1351297	348	chromosome	CDS			CBG24296.1	GI:261246486	putative bacteriophage protein	STM1277	STM14_1544	STM474_1280	STMUK_1244	SL1213
		STMMW_13391	rfc	wzy	-	1406601	1407824	1224	chromosome	CDS			CBG24351.1	GI:261246541	O-antigen polymerase	STM1332	STM14_1616	STM474_1336	STMUK_1299	SL1266
		STMMW_13822	lpp	lppA	-	1455893	1456129	237	chromosome	CDS					major outer membrane lipoprotein	STM1377	STM14_1671	STM474_1381	STMUK_1343	SL1311
		STMMW_14471	slyA	rap	+	1516394	1516834	441	chromosome	CDS			CBG24458.1	GI:261246648	Transcriptional regulator	STM1444	STM14_1742	STM474_1451	STMUK_1410	SL1376
		STMMW_14621	rnfA		-	1530862	1531443	582	chromosome	CDS			CBG24473.1	GI:261246663	electron transport complex protein RnfA	STM1459	STM14_1758	STM474_1466	STMUK_1425	SL1391
		STMMW_15131			+	1588590	1588772	183	chromosome	CDS			CBG24524.1	GI:261246713	conserved hypothetical protein	STM1513	STM14_1829	STM474_1524	STMUK_1477	SL1443
		STMMW_15261	yneG		+	1600068	1600427	360	chromosome	CDS			CBG24537.1	GI:261246725	conserved hypothetical protein	STM1526	STM14_1844	STM474_1537	STMUK_1491	SL1456
		STMMW_16621			-	1752210	1752767	558	chromosome	CDS			CBG24674.1	GI:261246858	putative thiol peroxidase	STM1667	STM14_2014	STM474_1680	STMUK_1635	SL1597
		STMMW_22572	yejL		+	2352319	2352546	228	chromosome	CDS					hypothetical protein	STM2227	STM14_2753	STM474_2320	STMUK_2257	SL2204
		STMMW_25571	hscB		-	2704441	2704956	516	chromosome	CDS			CBG25564.1	GI:261247736	chaperone protein HscB	STM2540	STM14_3115	STM474_2644	STMUK_2572	SL2502
		STMMW_42101	siiC		+	4502565	4503884	1320	chromosome	CDS			CBG27221.1	GI:261249358	putative type-I secretion protein	STM4259	STM14_5119	STM474_4454	STMUK_4244	SL4195
		STMMW_44221	holC		-	4741860	4742342	483	chromosome	CDS			CBG27431.1	GI:261249564	DNA polymerase III, chi subunit	STM4476	STM14_5372	STM474_4674	STMUK_4462	SL4406
S. Typhimurium ST313 (D23580), S. Typhi (WT174)	3	STMMW_06551	fepC		-	689596	690390	795	chromosome	CDS			CBG23664.1	GI:261245863	ferric enterobactin transport ATP-binding protein FepC	STM0590	STM14_0688	STM474_0610	STMUK_0595	SL0578
		STMMW_06561	fepG		-	690387	691376	990	chromosome	CDS			CBG23665.1	GI:261245864	ferric enterobactin transport protein FepG	STM0591	STM14_0689	STM474_0611	STMUK_0596	SL0579
		STMMW_26601	rpoE		-	2806086	2806661	576	chromosome	CDS			CBG25667.1	GI:261247838	RNA polymerase sigma-E factor (sigma-24)	STM2640	STM14_3234	STM474_2753	STMUK_2676	SL2604
S. Typhimurium ST19 (14028), S. Typhi (Ty2)	47	STMMW_00931	apaH		-	101425	102273	849	chromosome	CDS			CBG23109.1	GI:261245321	bis(5'-nucleosyl)-tetraphosphatase	STM0088	STM14_0107	STM474_0092	STMUK_0089	SL0089
		STMMW_01641	acnB		+	185851	188448	2598	chromosome	CDS			CBG23180.1	GI:261245390	aconitate hydratase 2 (citrate hydro-lyase 2)	STM0158	STM14_0190	STM474_0167	STMUK_0160	SL0159
		STMMW_01921	dksA		-	216391	216846	456	chromosome	CDS			CBG23208.1	GI:261245418	dosage-dependent dnaK suppressor protein	STM0186	STM14_0220	STM474_0195	STMUK_0188	SL0187
		STMMW_02532	yaeD		+	288231	288797	567	chromosome	CDS					D-glycero-D-manno-heptose 1,7-bisphosphate phosphatase	STM0248	STM14_0290	STM474_0257	STMUK_0250	SL0249
		STMMW_07341	phoL	ybeZ	-	772048	773133	1086	chromosome	CDS			CBG23743.1	GI:261245941	PhoH-like ATP-binding protein	STM0669	STM14_0779	STM474_0690	STMUK_0674	SL0658
		STMMW_07891	sdhC		+	836803	837192	390	chromosome	CDS			CBG23797.1	GI:261245995	succinate dehydrogenase cytochrome b-556 subunit	STM0732	STM14_0851	STM474_0755	STMUK_0738	SL0714
		STMMW_07911	sdhA		+	837533	839299	1767	chromosome	CDS			CBG23799.1	GI:261245997	succinate dehydrogenase flavoprotein subunit	STM0734	STM14_0853	STM474_0757	STMUK_0740	SL0716
		STMMW_07951	sucC		+	844722	845888	1167	chromosome	CDS			CBG23803.1	GI:261246001	succinyl-CoA synthetase beta chain	STM0738	STM14_0857	STM474_0761	STMUK_0744	SL0720
		STMMW_10091	aspC		-	1084346	1085536	1191	chromosome	CDS			CBG24018.1	GI:261246214	aspartate aminotransferase	STM0998	STM14_1128	STM474_0984	STMUK_0964	SL0935
		STMMW_11311	ycdC		+	1202477	1203115	639	chromosome	CDS			CBG24144.1	GI:261246335	putative transcriptional regulator	STM1122	STM14_1276	STM474_1116	STMUK_1090	SL1060
		STMMW_11801	flgM		-	1252848	1253141	294	chromosome	CDS			CBG24192.1	GI:261246383	negative regulator of flagellin synthesis (anti-sigma factor)	STM1172	STM14_1342	STM474_1168	STMUK_1140	SL1109
		STMMW_11991	yceD		+	1271075	1271596	522	chromosome	CDS			CBG24211.1	GI:261246402	conserved hypothetical protein	STM1190	STM14_1363	STM474_1186	STMUK_1158	SL1127
		STMMW_12001	rpl32	rpmF	+	1271648	1271821	174	chromosome	CDS			CBG24212.1	GI:261246403	50S ribosomal protein L32	STM1191	STM14_1364	STM474_1188	STMUK_1159	SL1128
		STMMW_13461	himA	ihfA	+	1415583	1415882	300	chromosome	CDS			CBG24358.1	GI:261246548	integration host factor alpha-subunit	STM1339	STM14_1626	STM474_1343	STMUK_1306	SL1273
		STMMW_16981	rnb		+	1786863	1788797	1935	chromosome	CDS		3.1.13.1	CBG24710.1	GI:261246893	RNase II	STM1702	STM14_2056	STM474_1716	STMUK_1672	SL1633
		STMMW_17671	hemK		-	1865015	1865848	834	chromosome	CDS			CBG24778.1	GI:261246961	HemK protein, putative protoporphyrinogen oxidase	STM1775	STM14_2145	STM474_1792	STMUK_1747	SL1703
		STMMW_18651	eda		-	1960455	1961096	642	chromosome	CDS		4.1.3.16	CBG24874.1	GI:261247055	KHG/KDPG aldolase	STM1884	STM14_2289	STM474_1916	STMUK_1864	SL1818
		STMMW_18761	ruvA		-	1973586	1974197	612	chromosome	CDS			CBG24885.1	GI:261247066	Holliday junction DNA helicase	STM1895	STM14_2304	STM474_1927	STMUK_1875	SL1829
		STMMW_18811	ruvC		-	1976740	1977261	522	chromosome	CDS		3.1.22.4	CBG24889.1	GI:261247068	Crossover junction endodeoxyribonuclease ruvC	STM1898	STM14_2309	STM474_1931	STMUK_1878	SL1833
		STMMW_21531	dcd		-	2230544	2231125	582	chromosome	CDS		3.5.4.13	CBG25161.1	GI:261247336	dCTP deaminase	STM2121	STM14_2617	STM474_2206	STMUK_2151	SL2098
		STMMW_23391	nuoN		-	2448022	2449299	1278	chromosome	CDS		1.6.5.3	CBG25350.1	GI:261247523	NADH dehydrogenase I chain N	STM2316	STM14_2857	STM474_2413	STMUK_2346	SL2285
		STMMW_23401	nuoM		-	2449486	2451015	1530	chromosome	CDS		1.6.5.3	CBG25351.1	GI:261247524	NADH dehydrogenase I chain M	STM2317	STM14_2858	STM474_2414	STMUK_2347	SL2286
		STMMW_23471	nuoE		-	2459653	2460153	501	chromosome	CDS		1.6.5.3	CBG25358.1	GI:261247531	NADH dehydrogenase I chain E	STM2325	STM14_2866	STM474_2422	STMUK_2355	SL2294
		STMMW_23501	nuoA		-	2462723	2463166	444	chromosome	CDS		1.6.5.3	CBG25361.1	GI:261247534	NADH dehydrogenase I chain A	STM2328	STM14_2869	STM474_2425	STMUK_2358	SL2297
		STMMW_23601	pta		+	2472886	2475030	2145	chromosome	CDS		2.3.1.8	CBG25371.1	GI:261247544	phosphate acetyltransferase	STM2338	STM14_2883	STM474_2435	STMUK_2368	SL2307
		STMMW_24501	ptsH		+	2568254	2568511	258	chromosome	CDS			CBG25458.1	GI:261247631	phosphocarrier protein HPr	STM2431	STM14_2989	STM474_2534	STMUK_2463	SL2394
		STMMW_25022			+	2622519	2622719	201	chromosome	CDS					putative inner membrane protein	STM2484	STM14_3047	STM474_2587	STMUK_2516	SL2447
		STMMW_25371	yfgL		-	2677429	2678607	1179	chromosome	CDS			CBG25544.1	GI:261247716	putative lipoprotein	STM2520	STM14_3091	STM474_2622	STMUK_2552	SL2482
		STMMW_27712			+	2944587	2944745	159	chromosome	CDS					hypothetical protein	-	STM14_3386	STM474_2942	-	SL2789
		STMMW_32931	folP		-	3486163	3487011	849	chromosome	CDS			CBG26296.1	GI:261248459	dihydropteroate synthase	STM3295	STM14_3978	STM474_3453	STMUK_3279	SL3266
		STMMW_34021	sapG	trkA	+	3602871	3604247	1377	chromosome	CDS			CBG26404.1	GI:261248566	potassium transport protein	STM3409	STM14_4112	STM474_3574	STMUK_3395	SL3376
		STMMW_34411	yheL		-	3625935	3626222	288	chromosome	CDS			CBG26443.1	GI:261248605	conserved hypothetical protein	STM3449	STM14_4153	STM474_3615	STMUK_3435	SL3416
		STMMW_34571	crp	cap	+	3638746	3639378	633	chromosome	CDS			CBG26459.1	GI:261248621	cyclic AMP receptor protein,catabolite gene activator	STM3466	STM14_4173	STM474_3633	STMUK_3452	SL3433
		STMMW_34771	aroK		-	3665298	3665819	522	chromosome	CDS		2.7.1.71	CBG26480.1	GI:261248642	shikimate kinase I	STM3487	STM14_4199	STM474_3654	STMUK_3473	SL3454
		STMMW_35011	yhgI		+	3692512	3693087	576	chromosome	CDS			CBG26504.1	GI:261248666	conserved hypothetical protein	STM3511	STM14_4228	STM474_3679	STMUK_3497	SL3478
		STMMW_36871	cysE		-	3916997	3917818	822	chromosome	CDS		2.3.1.30	CBG26700.1	GI:261248847	serine acetyltransferase	STM3699	STM14_4459	STM474_3872	STMUK_3685	SL3665
		STMMW_38281	thdF	trmE	+	4071091	4072455	1365	chromosome	CDS			CBG26841.1	GI:261248984	thiophene and furan oxidation protein	STM3843	STM14_4638	STM474_4021	STMUK_3831	SL3810
		STMMW_38581	gidA	mnmG	-	4104776	4106665	1890	chromosome	CDS			CBG26871.1	GI:261249013	glucose inhibited division protein	STM3874	STM14_4671	STM474_4053	STMUK_3863	SL3841
		STMMW_39101	cyaA		+	4169243	4171789	2547	chromosome	CDS			CBG26923.1	GI:261249063	adenylate cyclase	STM3939	STM14_4739	STM474_4117	STMUK_3925	SL3894
		STMMW_39201	xerC		+	4176663	4177565	903	chromosome	CDS			CBG26933.1	GI:261249072	integrase/recombinase	STM3949	STM14_4750	STM474_4126	STMUK_3934	SL3903
		STMMW_39561	trkH		+	4216549	4218000	1452	chromosome	CDS			CBG26969.1	GI:261249108	Trk system potassium uptake protein	STM3986	STM14_4792	STM474_4164	STMUK_3970	SL3939
		STMMW_40461	tpiA		-	4313022	4313789	768	chromosome	CDS			CBG27059.1	GI:261249197	triosephosphate isomerase	STM4081	STM14_4906	STM474_4263	STMUK_4066	SL4030
		STMMW_40611	rpmE		+	4328520	4328732	213	chromosome	CDS			CBG27074.1	GI:261249212	50S ribosomal protein L31	STM4096	STM14_4924	STM474_4279	STMUK_4081	SL4045
		STMMW_40901	udhA		-	4366737	4368137	1401	chromosome	CDS			CBG27103.1	GI:261249241	possible pyridine nucleotide-disulphide oxidoreductase	STM4126	STM14_4960	STM474_4309	STMUK_4110	SL4075
		STMMW_43101	purA		+	4631085	4632383	1299	chromosome	CDS		6.3.4.4	CBG27321.1	GI:261249456	adenylosuccinate synthetase	STM4366	STM14_5248	STM474_4563	STMUK_4351	SL4299
		STMMW_43381	rplI		+	4653493	4653942	450	chromosome	CDS			CBG27349.1	GI:261249484	50s ribosomal subunit protein L9	STM4394	STM14_5278	STM474_4591	STMUK_4379	SL4327
		STMMW_45261	trpR		+	4863000	4863326	327	chromosome	CDS			CBG27534.1	GI:261249663	probable trp operon repressor	STM4583	STM14_5504	STM474_4789	STMUK_4570	SL4510
S. Typhimurium ST19 (14028), S. Typhi (WT174)	1	STMMW_25721	glyA		-	2718063	2719316	1254	chromosome	CDS		2.1.2.1	CBG25579.1	GI:261247751	SHMT	STM2555	STM14_3133	STM474_2659	STMUK_2587	SL2517
S. Typhimurium (SL3261), S. Typhi (Ty2)	1	STMMW_09891	aroA		+	1058574	1059857	1284	chromosome	CDS			CBG23998.1	GI:261246194	3-phosphoshikimate 1-carboxyvinyltransferase	STM0978	STM14_1106	STM474_0964	STMUK_0944	SL0915
S. Typhi (Ty2), S. Typhi (WT174)	6	STMMW_21931	yohO		+	2280817	2280924	108	chromosome	CDS	sORF				putative inner membrane protein	STM2161	STM14_2665	STM474_2249	STMUK_2191	SL2139
		STMMW_30371	tktA		-	3227653	3229644	1992	chromosome	CDS			CBG26045.1	GI:261248208	transketolase	STM3076	STM14_3717	STM474_3223	STMUK_3064	SL3052
		STMMW_32371	yhaL		+	3424164	3424328	165	chromosome	CDS			CBG26240.1	GI:261248403	conserved hypothetical protein	STM3237	STM14_3919	STM474_3391	STMUK_3226	SL3209
		STMMW_33481	degS		+	3540015	3541085	1071	chromosome	CDS		3.4.21.-	CBG26351.1	GI:261248514	serine protease	STM3349	STM14_4041	STM474_3509	STMUK_3335	SL3321
		STMMW_43051	miaA		+	4625532	4626482	951	chromosome	CDS		2.5.1.75	CBG27316.1	GI:261249451	tRNA delta-2-isopentenylpyrophosphate (IPP) transferase	STM4360	STM14_5241	STM474_4557	STMUK_4345	SL4294
		STMMW_45001	holD		+	4834249	4834686	438	chromosome	CDS			CBG27509.1	GI:261249639	DNA polymerase III, psi subunit	STM4557	STM14_5475	STM474_4761	STMUK_4544	SL4485
S. Typhimurium ST313 (D23580)	104	STMMW_00291			-	32545	32994	450	chromosome	CDS			CBG23048.1	GI:261245263	putative membrane protein	STM0029	STM14_0037	STM474_0031	STMUK_0030	SL0030
		STMMW_01651			-	188509	189351	843	chromosome	CDS			CBG23181.1	GI:261245391	HNH endonuclease	STM0159	STM14_0191	STM474_0168	STMUK_0161	SL0160
		STMMW_02831			+	318125	318508	384	chromosome	CDS			CBG23293.1	GI:261245503	putative periplasmic protein	STM0278	STM14_0326	STM474_0290	STMUK_0281	SL0273
		STMMW_02991	sciX		+	337801	338247	447	chromosome	CDS			CBG23309.1	GI:261245518	conserved hypothetical cytoplasmic protein	STM0293	STM14_0342	STM474_0305	STMUK_0297	SL0288
		STMMW_03011			+	338431	338562	132	chromosome	CDS			CBG23310.1	GI:261245519	conserved hypothetical protein	-	STM14_0343	-	-	-
		STMMW_03021	sciY		+	338765	339244	480	chromosome	CDS					putative phosphotriesterase (pseudogene)
		STMMW_03051			+	340016	340324	309	chromosome	CDS			CBG23313.1	GI:261245521	conserved hypothetical pathogenicity island protein	STM0295	STM14_0348	STM474_0308	STMUK_0301	SL0291
		STMMW_04111			+	426076	426840	765	chromosome	CDS			CBG23420.1	GI:261245624	possible transmembrane regulator	STM0341	STM14_0398	STM474_0356	STMUK_0347	SL0336
		STMMW_04161			+	430893	431417	525	chromosome	CDS			CBG23425.1	GI:261245629	possible outer membrane protein	STM0346	STM14_0404	STM474_0360	STMUK_0352	SL0341
		STMMW_06951	ccrB	crcB	-	731993	732376	384	chromosome	CDS			CBG23704.1	GI:261245903	putative membrane protein	STM0630	STM14_0733	STM474_0651	STMUK_0635	SL0618
		STMMW_07831			+	830588	832482	1895	chromosome	CDS			CBG23792.1	GI:261245990	putative glycosyl transferase (pseudogene)	STM0726	STM14_0845	STM474_0749	STMUK_0732	SL0708
		STMMW_08151			+	865147	865998	852	chromosome	CDS			CBG23823.1	GI:261246021	LysR-family transcriptional regulator	STM0763	STM14_0887	STM474_0788	STMUK_0769	SL0740
		STMMW_11001	pipB		-	1173141	1174016	876	chromosome	CDS			CBG24112.1	GI:261246304	conserved hypothetical protein	STM1088	STM14_1233	STM474_1080	STMUK_1057	SL1027
		STMMW_11011			+	1174234	1174554	321	chromosome	CDS			CBG24113.1	GI:261246305	conserved hypothetical inner membrane protein	STM1089	STM14_1235	STM474_1081	STMUK_1058	SL1028
		STMMW_11941			+	1267495	1267743	249	chromosome	CDS			CBG24206.1	GI:261246397	conserved hypothetical protein	-	-	-	-	-
		STMMW_12541	pagD		-	1327689	1327952	264	chromosome	CDS			CBG24266.1	GI:261246456	putative outer membrane virulence protein (PagD)	STM1244	STM14_1497	STM474_1242	STMUK_1213	SL1183
		STMMW_13321	ydiZ		-	1401217	1401507	291	chromosome	CDS			CBG24344.1	GI:261246534	conserved hypothetical protein	STM1325	STM14_1609	STM474_1330	STMUK_1292	SL1260
		STMMW_13621	ydiP		+	1432251	1433141	891	chromosome	CDS			CBG24374.1	GI:261246564	putative HTH-type transcriptional regulator	STM1355	STM14_1646	STM474_1360	STMUK_1322	SL1289
		STMMW_13731	ydiH		+	1446580	1446768	189	chromosome	CDS			CBG24385.1	GI:261246575	conserved hypothetical protein	STM1367	STM14_1661	STM474_1371	STMUK_1333	SL1301
		STMMW_13801	ynhA		+	1453932	1454348	417	chromosome	CDS			CBG24392.1	GI:261246582	conserved hypothetical protein	STM1374	STM14_1668	STM474_1378	STMUK_1340	SL1308
		STMMW_13861	orf245		-	1460571	1461308	738	chromosome	CDS			CBG24397.1	GI:261246587	Orf 245 protein	STM1381	STM14_1675	STM474_1386	STMUK_1347	SL1315
		STMMW_13971	ssrA	spiR	-	1473350	1476112	2763	chromosome	CDS			CBG24408.1	GI:261246598	putative two-component sensor kinase	STM1392	STM14_1687	STM474_1398	STMUK_1358	SL1326
		STMMW_14011	ssaE		+	1479609	1479851	243	chromosome	CDS			CBG24412.1	GI:261246602	type three secretion system protein	STM1396	STM14_1691	STM474_1402	STMUK_1362	SL1330
		STMMW_14111	ssaG		+	1486051	1486266	216	chromosome	CDS			CBG24422.1	GI:261246612	putative pathogenicity island protein	STM1406	STM14_1702	STM474_1412	STMUK_1372	SL1340
		STMMW_14151			+	1487558	1488106	549	chromosome	CDS			CBG24426.1	GI:261246616	putative pathogenicity island protein	STM1410	STM14_1706	STM474_1416	STMUK_1376	SL1344
		STMMW_14241	ssaR	yscR	+	1495258	1495905	648	chromosome	CDS			CBG24435.1	GI:261246625	putative type III secretion protein	STM1419	STM14_1715	STM474_1425	STMUK_1385	SL1353
		STMMW_14332	ynhF		+	1505755	1505844	90	chromosome	CDS	sORF				conserved sORF	-	-	-	-	SL1362A
		STMMW_14461	ydhI		-	1515963	1516199	237	chromosome	CDS			CBG24457.1	GI:261246647	putative membrane protein	STM1443	STM14_1741	STM474_1450	STMUK_1409	SL1375
		STMMW_14541	gst		-	1522254	1522859	606	chromosome	CDS		2.5.1.18	CBG24465.1	GI:261246655	glutathione S-transferase	STM1451	STM14_1749	STM474_1458	STMUK_1417	SL1383
		STMMW_14661	add		-	1534010	1535011	1002	chromosome	CDS		3.5.4.4	CBG24477.1	GI:261246667	Adenosine aminohydrolase	STM1463	STM14_1763	STM474_1470	STMUK_1429	SL1395
		STMMW_14801	pntB		+	1553751	1555139	1389	chromosome	CDS		1.6.1.1	CBG24491.1	GI:261246681	pyridine nucleotide transhydrogenase subunit-beta	STM1480	STM14_1788	STM474_1487	STMUK_1443	SL1410
		STMMW_14861	ynfM		-	1559217	1560470	1254	chromosome	CDS			CBG24497.1	GI:261246687	putative membrane transport protein	STM1486	STM14_1797	STM474_1495	STMUK_1449	SL1416
		STMMW_14941			-	1567775	1568485	711	chromosome	CDS			CBG24505.1	GI:261246695	putative ABC transporter membrane protein	STM1494	STM14_1805	STM474_1504	STMUK_1457	SL1424
		STMMW_15001	ynfD		-	1576063	1576371	309	chromosome	CDS			CBG24511.1	GI:261246701	putative exported protein	STM1500	STM14_1812	STM474_1510	STMUK_1463	SL1430
		STMMW_15011	ynfC		+	1576466	1577185	720	chromosome	CDS			CBG24512.1	GI:261246702	putative exported protein	STM1501	STM14_1813	STM474_1511	STMUK_1464	SL1431
		STMMW_15061	rspB		+	1579989	1581008	1020	chromosome	CDS			CBG24517.1	GI:261246707	starvation sensing protein RspB	STM1506	STM14_1819	STM474_1516	STMUK_1469	SL1436
		STMMW_15081	ydfI		+	1582585	1584051	1467	chromosome	CDS		1.1.1.57	CBG24519.1	GI:261246708	putative D-mannonate oxidoreductase	STM1508	STM14_1822	STM474_1519	STMUK_1472	SL1438
		STMMW_15101	ydfH		-	1584502	1585188	687	chromosome	CDS			CBG24521.1	GI:261246710	putative regulatory protein	STM1510	STM14_1824	STM474_1521	STMUK_1474	SL1440
		STMMW_15241	yneI		+	1597681	1599069	1389	chromosome	CDS			CBG24535.1	GI:261246723	putative oxidoreductase	STM1524	STM14_1842	STM474_1535	STMUK_1489	SL1454
		STMMW_15251	yneH		+	1599142	1600068	927	chromosome	CDS		3.5.1.2	CBG24536.1	GI:261246724	probable glutaminase	STM1525	STM14_1843	STM474_1536	STMUK_1490	SL1455
		STMMW_15361	hyaC2		-	1607800	1608543	744	chromosome	CDS			CBG24547.1	GI:261246735	Ni/Fe-hydrogenase 1 b-type cytochrome subunit HyaC2	STM1537	STM14_1855	STM474_1547	STMUK_1502	SL1466
		STMMW_15471			+	1621408	1621738	331	chromosome	CDS					(pseudogene)	STM1548	STM14_1868	STM474_1559	STMUK_1514	SL1477
		STMMW_15481			-	1621740	1622159	420	chromosome	CDS					(pseudogene)
		STMMW_15482			-	1622443	1622652	210	chromosome	CDS			CBG24560.1	GI:261246746	conserved hypothetical protein	-	STM14_1876	-	STMUK_1522	-
		STMMW_15491	srgE		-	1622922	1624388	1467	chromosome	CDS			CBG24561.1	GI:261246747	conserved hypothetical protein	STM1554	STM14_1877	STM474_1566	STMUK_1523	SL1484
		STMMW_15521			+	1627262	1628464	1203	chromosome	CDS			CBG24564.1	GI:261246750	putative aminotransferase	STM1557	STM14_1880	STM474_1569	STMUK_1526	SL1487
		STMMW_15701			+	1650931	1651509	579	chromosome	CDS			CBG24582.1	GI:261246768	putative regulatory protein	STM1575	STM14_1901	STM474_1588	STMUK_1544	SL1506
		STMMW_15771	nhoA		-	1660892	1661737	846	chromosome	CDS		2.3.1.118	CBG24589.1	GI:261246775	N-hydroxyarylamine O-acetyltransferase	STM1582	STM14_1910	STM474_1595	STMUK_1551	SL1513
		STMMW_15821	yncD		+	1666427	1668547	2121	chromosome	CDS			CBG24594.1	GI:261246780	probable TonB-dependent receptor YncD precursor	STM1587	STM14_1920	STM474_1600	STMUK_1556	SL1518
		STMMW_15931	ydcR		-	1680911	1682335	1425	chromosome	CDS			CBG24605.1	GI:261246791	putative regulatory protein	STM1598	STM14_1935	STM474_1611	STMUK_1567	SL1529
		STMMW_15961	ugtL		-	1683763	1684161	399	chromosome	CDS			CBG24608.1	GI:261246794	putative membrane protein	STM1601	STM14_1938	STM474_1613	STMUK_1570	SL1531
		STMMW_15991	ydcP		-	1686153	1688117	1965	chromosome	CDS			CBG24611.1	GI:261246797	putative peptidase	STM1604	STM14_1942	STM474_1616	STMUK_1573	SL1534
		STMMW_16001	ydcN		-	1688196	1688732	537	chromosome	CDS			CBG24612.1	GI:261246798	putative DNA-binding protein	STM1605	STM14_1943	STM474_1617	STMUK_1574	SL1535
		STMMW_16141	aac		+	1699875	1700312	438	chromosome	CDS			CBG24626.1	GI:261246812	aminoglycoside 6'-N-acetyltransferase	STM1619	STM14_1958	STM474_1631	STMUK_1588	SL1549
		STMMW_16181			-	1704219	1705727	1509	chromosome	CDS			CBG24630.1	GI:261246816	putative esterase	STM1623	STM14_1963	STM474_1635	STMUK_1592	SL1553
		STMMW_16201	ydcI		+	1707412	1708335	924	chromosome	CDS			CBG24632.1	GI:261246818	putative LysR-family transcriptional regulatory protein	STM1625	STM14_1965	STM474_1637	STMUK_1594	SL1555
		STMMW_16241	steB		+	1712138	1712539	402	chromosome	CDS			CBG24636.1	GI:261246822	conserved hypothetical protein	STM1629	STM14_1970	-	STMUK_1598	SL1559
		STMMW_16301			+	1717848	1718579	732	chromosome	CDS			CBG24642.1	GI:261246828	ABC transporter ATP-binding subunit	STM1635	STM14_1979	STM474_1647	STMUK_1604	SL1565
		STMMW_16311			+	1718576	1719256	681	chromosome	CDS			CBG24643.1	GI:261246829	putative amino acid ABC transporter	STM1636	STM14_1980	STM474_1648	STMUK_1605	SL1566
		STMMW_16451			+	1734282	1734581	300	chromosome	CDS			CBG24657.1	GI:261246842	conserved hypothetical protein	STM1650	STM14_1994	STM474_1662	STMUK_1619	SL1580
		STMMW_16631			-	1752866	1753696	831	chromosome	CDS			CBG24675.1	GI:261246859	putative exported protein	STM1668	STM14_2015	STM474_1681	STMUK_1636	SL1598
		STMMW_16661			+	1756919	1757771	853	chromosome	CDS				PSEUDO:CBG24678.1	putative transcriptional regulator (Pseudogene)
		STMMW_16761	ycjG		-	1767021	1767986	966	chromosome	CDS			CBG24688.1	GI:261246871	putative mandelate racemase / muconate lactonizing enzyme family protein	STM1681	STM14_2029	STM474_1694	STMUK_1649	SL1611
		STMMW_16781	tyrR		-	1768698	1770239	1542	chromosome	CDS			CBG24690.1	GI:261246873	transcriptional regulatory protein TyrR	STM1683	STM14_2033	STM474_1696	STMUK_1652	SL1613
		STMMW_16861	pspF		+	1775104	1776084	981	chromosome	CDS			CBG24698.1	GI:261246881	psp operon transcriptional activator PspF	STM1691	STM14_2041	STM474_1704	STMUK_1660	SL1621
		STMMW_16921			-	1781500	1782207	708	chromosome	CDS			CBG24704.1	GI:261246887	conserved hypothetical protein	STM1697	STM14_2047	STM474_1710	STMUK_1666	SL1627
		STMMW_16941			+	1784082	1784261	180	chromosome	CDS			CBG24706.1	GI:261246889	conserved hypothetical protein	STM1698A	STM14_2051	STM474_1712	STMUK_1668	SL1629
		STMMW_17072	ymiA		-	1800503	1800631	129	chromosome	CDS	sORF				hypothetical protein	-	-	STM474_1729	STMUK_1684	SL1644A
		STMMW_17241	yciF		+	1818347	1818850	504	chromosome	CDS			CBG24735.1	GI:261246918	conserved hypothetical protein	STM1729	STM14_2092	STM474_1746	STMUK_1701	SL1660
		STMMW_17251	yciE		+	1818924	1819430	507	chromosome	CDS			CBG24736.1	GI:261246919	conserved hypothetical protein	STM1730	STM14_2093	STM474_1747	STMUK_1702	SL1661
		STMMW_17321	tonB		-	1823777	1824505	729	chromosome	CDS			CBG24743.1	GI:261246926	TonB protein	STM1737	STM14_2100	STM474_1754	STMUK_1709	SL1668
		STMMW_17771			-	1875585	1876850	1266	chromosome	CDS			CBG24788.1	GI:261246971	conserved hypothetical protein	STM1785	STM14_2159	STM474_1805	STMUK_1757	SL1713
		STMMW_18441	sopE2		-	1945244	1945966	723	chromosome	CDS			CBG24854.1	GI:261247037	invasion-associated secreted effector protein (sopE2)	STM1855	STM14_2244	STM474_1879	STMUK_1829	SL1784
		STMMW_18771			+	1974530	1975509	980	chromosome	CDS					conserved hypothetical protein (pseudogene)
		STMMW_18791			-	1975573	1976006	434	chromosome	CDS				PSEUDO:CBG24887.1	conserved hypothetical protein (pseudogene)
		STMMW_19812	sseK3		+	2066445	2067452	1008	chromosome	CDS	Prophage BTP3 (ST64B)		CBG24991.1	GI:261247167	predicted phage protein	-	STM14_2428	STM474_2032	STMUK_1979	SL1928
		STMMW_21681	sseK2		+	2255154	2256200	1047	chromosome	CDS			CBG25176.1	GI:261247351	phage protein	STM2137	-	STM474_2223	STMUK_2166	SL2113
		STMMW_21801	stcD		-	2266490	2267497	1008	chromosome	CDS			CBG25188.1	GI:261247363	putative fimbrial protein	STM2149	STM14_2652	STM474_2236	STMUK_2178	SL2126
		STMMW_21821	stcB		-	2270016	2270699	684	chromosome	CDS			CBG25190.1	GI:261247365	fimbrial chaperone protein	STM2151	STM14_2654	STM474_2238	STMUK_2180	SL2128
		STMMW_22411	opvA		-	2333294	2333416	123	chromosome	CDS					hypothetical protein	STM2209	STM14_2729	STM474_2301	STMUK_2240	SL2186
		STMMW_24261			-	2541253	2541399	147	chromosome	CDS			CBG25435.1	GI:261247608	conserved hypothetical protein	-	STM14_2955	STM474_2503	-	-
		STMMW_24382			-	2556998	2557156	159	chromosome	CDS					hypothetical protein	-	STM14_2975	STM474_2522	STMUK_2452	SL2383
		STMMW_26001	gogB		+	2753358	2754851	1494	chromosome	CDS	Prophage BTP4 (Gifsy-1)		CBG25607.1	GI:261247779	leucine-rich repeat protein	STM2584	STM14_3164	STM474_2689	STMUK_2616	SL2546
		STMMW_26461			+	2794165	2794560	396	chromosome	CDS	Prophage BTP4 (Gifsy-1)		CBG25652.1	GI:261247824	putative prophage protein	-	STM14_3217	-	-	-
		STMMW_26481			+	2795451	2795837	387	chromosome	CDS	Prophage BTP4 (Gifsy-1)		CBG25654.1	GI:261247826	putative prophage protein	-	STM14_3219	-	-	-
		STMMW_27131			+	2879040	2880323	1284	chromosome	CDS			CBG25720.1	GI:261247889	putative ATPase	STM2746	STM14_3310	STM474_2881	STMUK_2734	SL2730
		STMMW_27141			+	2880320	2881186	867	chromosome	CDS			CBG25721.1	GI:261247890	conserved hypothetical protein	STM2747	STM14_3311	STM474_2882	STMUK_2735	SL2731
		STMMW_27211			+	2885376	2886578	1203	chromosome	CDS			CBG25728.1	GI:261247897	putative hexulose 6 phosphate synthase	STM2754	STM14_3319	STM474_2889	STMUK_2742	SL2738
		STMMW_27291			+	2894447	2896321	1875	chromosome	CDS			CBG25735.1	GI:261247904	putative inner membrane protein	STM2761	STM14_3328	STM474_2896	STMUK_2749	SL2745
		STMMW_27301			-	2896581	2897864	1284	chromosome	CDS			CBG25736.1	GI:261247905	putative inner membrane protein	STM2762	STM14_3329	STM474_2897	STMUK_2750	SL2746
		STMMW_27331			-	2900772	2901410	639	chromosome	CDS			CBG25740.1	GI:261247907	conserved hypothetical protein	STM2766	STM14_3333	STM474_2901	STMUK_2754	SL2751
		STMMW_28291	hilC		-	3005097	3005984	888	chromosome	CDS			CBG25836.1	GI:261248003	AraC-family transcriptional regulator	STM2867	STM14_3465	STM474_3006	STMUK_2856	SL2847
		STMMW_28651			-	3039307	3039633	327	chromosome	CDS			CBG25872.1	GI:261248039	salmonella pathogenicity island 1 protein	STM2903	STM14_3503	STM474_3043	STMUK_2892	SL2882
		STMMW_31272			-	3319785	3319979	195	chromosome	CDS					hypothetical protein	-	STM14_3838	STM474_3320	STMUK_3156	-
		STMMW_32121			+	3399766	3400347	582	chromosome	CDS	Prophage BTP5		CBG26216.1	GI:261248379	repressor protein	-	-	-	-	-
		STMMW_32461			+	3437231	3437617	387	chromosome	CDS			CBG26249.1	GI:261248412	conserved hypothetical protein	-	-	-	-	-
		STMMW_36891	secB		-	3918915	3919382	468	chromosome	CDS			CBG26702.1	GI:261248849	protein-export protein SecB	STM3701	STM14_4461	STM474_3874	STMUK_3687	SL3667
		STMMW_38311			+	4075284	4076153	870	chromosome	CDS			CBG26844.1	GI:261248986	reverse transcriptase	STM3846	STM14_4641	STM474_4025	STMUK_3835	SL3813
		STMMW_39711	glnA		-	4238356	4239765	1410	chromosome	CDS			CBG26984.1	GI:261249123	glutamine synthetase	STM4007	STM14_4820	STM474_4185	STMUK_3990	SL3954
		STMMW_40153			+	4285168	4285284	117	chromosome	CDS					hypothetical protein	-	STM14_4873	STM474_4232	-	-
		STMMW_41091			-	4397360	4397704	345	chromosome	CDS			CBG27122.1	GI:261249260	conserved hypothetical protein	STM4156	STM14_4993	STM474_4341	STMUK_4139	SL4095
		STMMW_42051			+	4498704	4498820	117	chromosome	CDS			CBG27216.1	GI:261249353	conserved hypothetical protein	STM4255	STM14_5113	STM474_4449	STMUK_4240	SL4191
		STMMW_44131			+	4732638	4732829	192	chromosome	CDS			CBG27422.1	GI:261249555	conserved hypothetical protein	-	STM14_5362	-	-	-
		STMMW_44681			-	4798252	4798953	702	chromosome	CDS			CBG27477.1	GI:261249607	putative inner membrane protein	STM4522	STM14_5433	STM474_4726	STMUK_4509	SL4453
S. Typhimurium ST19 (14028)	68	STMMW_01411	yacA		+	158201	158629	429	chromosome	CDS			CBG23157.1	GI:261245368	conserved hypothetical protein	STM0135	STM14_0161	STM474_0141	STMUK_0137	SL0135
		STMMW_01731	yacC		-	195977	196324	348	chromosome	CDS			CBG23189.1	GI:261245399	putative exported protein	STM0167	STM14_0199	STM474_0176	STMUK_0169	SL0168
		STMMW_02311	hlpA	ompH	+	264908	265393	486	chromosome	CDS			CBG23247.1	GI:261245457	outer membrane protein OmpH precursor	STM0225	STM14_0267	STM474_0234	STMUK_0227	SL0226
		STMMW_02621	rnhA		-	302858	303325	468	chromosome	CDS		3.1.26.4	CBG23278.1	GI:261245488	RNase H	STM0263	STM14_0308	STM474_0274	STMUK_0265	SL0258
		STMMW_04571	yaiI		+	480710	481165	456	chromosome	CDS			CBG23466.1	GI:261245670	conserved hypothetical protein	STM0387	STM14_0458	STM474_0404	STMUK_0393	SL0382
		STMMW_05121	cyoC		-	535089	535604	516	chromosome	CDS			CBG23521.1	GI:261245724	cytochrome o ubiquinol oxidase subunit III	STM0441	STM14_0521	STM474_0461	STMUK_0448	SL0435
		STMMW_05511	priC		-	579622	580137	516	chromosome	CDS			CBG23560.1	GI:261245763	primosomal replication protein n	STM0481	STM14_0566	STM474_0501	STMUK_0488	SL0474
		STMMW_05651	ybaK		-	595909	596388	480	chromosome	CDS			CBG23574.1	GI:261245777	conserved hypothetical protein	STM0495	STM14_0583	STM474_0516	STMUK_0502	SL0488
		STMMW_05701	ybbJ		-	601479	601931	453	chromosome	CDS			CBG23579.1	GI:261245782	putative membrane protein	STM0500	STM14_0588	STM474_0521	STMUK_0507	SL0493
		STMMW_06971	tatE	ybeC	+	733384	733587	204	chromosome	CDS			CBG23706.1	GI:261245905	Sec-independent protein translocase protein	STM0632	STM14_0736	STM474_0653	STMUK_0637	SL0620
		STMMW_07061	ybeA		-	742766	743233	468	chromosome	CDS			CBG23715.1	GI:261245914	conserved hypothetical protein	STM0641	STM14_0749	STM474_0662	STMUK_0646	SL0629
		STMMW_07401	nagC		-	780504	781724	1221	chromosome	CDS			CBG23749.1	GI:261245947	N-acetylglucosamine repressor	STM0682	STM14_0794	STM474_0703	STMUK_0687	SL0664
		STMMW_07901	sdhD		+	837186	837533	348	chromosome	CDS			CBG23798.1	GI:261245996	succinate dehydrogenase hydrophobic membrane anchor protein	STM0733	STM14_0852	STM474_0756	STMUK_0739	SL0715
		STMMW_07921	sdhB		+	839313	840032	720	chromosome	CDS			CBG23800.1	GI:261245998	succinate dehydrogenase iron-sulfur protein	STM0735	STM14_0854	STM474_0758	STMUK_0741	SL0717
		STMMW_07961	sucD		+	845888	846757	870	chromosome	CDS			CBG23804.1	GI:261246002	succinyl-CoA synthetase alpha chain	STM0739	STM14_0858	STM474_0762	STMUK_0745	SL0721
		STMMW_08751	ybiJ		-	929116	929376	261	chromosome	CDS			CBG23883.1	GI:261246081	putative exported protein	STM0823	STM14_955	STM474_0849	STMUK_0828	SL0799
		STMMW_09011	yliC		+	960254	961174	921	chromosome	CDS			CBG23909.1	GI:261246106	hypothetical ABC transporter permease protein	STM0850	STM14_993	STM474_0875	STMUK_0855	SL0826
		STMMW_09281	potF		+	987035	988147	1113	chromosome	CDS			CBG23936.1	GI:261246133	putrescine-binding periplasmic protein precursor	STM0877	STM14_1028	STM474_0902	STMUK_0883	SL0854
		STMMW_10081	ycbL		+	1083637	1084284	648	chromosome	CDS			CBG24017.1	GI:261246213	conserved hypothetical protein	STM0997	STM14_1127	STM474_0983	STMUK_0963	SL0934
		STMMW_10171			-	1095505	1095753	249	chromosome	CDS	Prophage BTP2 (Gifsy-2)		CBG24026.1	GI:261246222	excisionase	STM1006	STM14_1141	-	STMUK_0972	SL0943
		STMMW_10831	ompA		-	1157657	1158709	1053	chromosome	CDS			CBG24095.1	GI:261246287	outer membrane protein A	STM1070	STM14_1214	STM474_1062	STMUK_1039	SL1010
		STMMW_11161	hpaI		+	1189142	1189933	792	chromosome	CDS		4.1.2.-	CBG24128.1	GI:261246319	2,4-dihydroxyhept-2-ene-1,7-dioic acid aldolase	STM1106	STM14_1256	STM474_1098	STMUK_1075	SL1045
		STMMW_11761	yceH		+	1248928	1249575	648	chromosome	CDS			CBG24188.1	GI:261246379	conserved hypothetical protein	STM1168	STM14_1337	STM474_1164	STMUK_1136	SL1105
		STMMW_12061	fabF		+	1276273	1277478	1206	chromosome	CDS			CBG24218.1	GI:261246409	3-oxoacyl-[acyl-carrier-protein] synthase II	STM1197	STM14_1370	STM474_1194	STMUK_1165	SL1134
		STMMW_12231	ycfR		+	1293230	1293487	258	chromosome	CDS			CBG24235.1	GI:261246426	putative secreted protein	STM1214	STM14_1388	STM474_1211	STMUK_1182	SL1151
		STMMW_12301	cobB		+	1302577	1303398	822	chromosome	CDS		3.5.1.-	CBG24242.1	GI:261246433	putative regulatory protein	STM1221	STM14_1396	STM474_1218	STMUK_1189	SL1158
		STMMW_12431	ycfC		-	1317374	1318021	648	chromosome	CDS			CBG24255.1	GI:261246445	conserved hypothetical protein	STM1233	STM14_1411	STM474_1231	STMUK_1201	SL1171
		STMMW_13121	astD		+	1380956	1382434	1479	chromosome	CDS		1.2.1.-	CBG24324.1	GI:261246514	succinylglutamic semialdehyde dehydrogenase	STM1305	STM14_1584	STM474_1309	STMUK_1272	SL1240
		STMMW_13131	astB		+	1382431	1383774	1344	chromosome	CDS		3.-.-.-	CBG24325.1	GI:261246515	succinylarginine dihydrolase	STM1306	STM14_1585	STM474_1310	STMUK_1273	SL1241
		STMMW_13821	lppB		-	1455571	1455810	240	chromosome	CDS					major outer membrane lipoprotein	STM1376	STM14_1670	STM474_1380	STMUK_1342	SL1310
		STMMW_15091	ydfZ		-	1584118	1584321	204	chromosome	CDS			CBG24520.1	GI:261246709	conserved hypothetical protein	STM1509	STM14_1823	STM474_1520	STMUK_1473	SL1439
		STMMW_17491	ychK		-	1842560	1843465	906	chromosome	CDS			CBG24760.1	GI:261246943	conserved hypothetical protein	STM1754	STM14_2120	STM474_1771	STMUK_1727	SL1685
		STMMW_17621	chaB		-	1861273	1861503	231	chromosome	CDS			CBG24773.1	GI:261246956	cation transport regulator ChaB	STM1770	STM14_2140	STM474_1787	STMUK_1742	SL1698
		STMMW_17761	ychF		+	1874335	1875426	1092	chromosome	CDS			CBG24787.1	GI:261246970	putative ATP/GTP-binding protein	STM1784	STM14_2157	STM474_1803	STMUK_1756	SL1712
		STMMW_17921	ldcA	ycgQ	+	1891315	1892229	915	chromosome	CDS			CBG24802.1	GI:261246985	conserved hypothetical protein	STM1800	STM14_2176	STM474_1821	STMUK_1772	SL1728
		STMMW_17971	fadR		-	1898406	1899125	720	chromosome	CDS			CBG24807.1	GI:261246990	Fatty acid metabolism regulator protein	STM1805	STM14_2182	STM474_1826	STMUK_1777	SL1733
		STMMW_17991	dsbB		+	1901031	1901561	531	chromosome	CDS			CBG24809.1	GI:261246992	Disulfide oxidoreductase	STM1807	STM14_2184	STM474_1828	STMUK_1779	SL1735
		STMMW_18541			-	1951809	1952162	354	chromosome	CDS			CBG24863.1	GI:261247044	putative exported protein	STM1873	STM14_2278	STM474_1905	STMUK_1853	SL1807
		STMMW_18991	cheY		-	1995795	1996184	390	chromosome	CDS			CBG24907.1	GI:261247086	chemotaxis protein CheY	STM1916	STM14_2331	STM474_1949	STMUK_1896	SL1851
		STMMW_19001	cheB		-	1996202	1997251	1050	chromosome	CDS		3.1.1.61	CBG24908.1	GI:261247087	Chemotaxis response regulator protein-glutamate methylesterase	STM1917	STM14_2332	STM474_1950	STMUK_1897	SL1852
		STMMW_19021	cheM	tar	-	1998268	2000160	1893	chromosome	CDS			CBG24910.1	GI:261247089	methyl-accepting chemotaxis protein II	STM1919	STM14_2334	STM474_1952	STMUK_1899	SL1854
		STMMW_19411	fliS		+	2034332	2034739	408	chromosome	CDS			CBG24950.1	GI:261247127	flagellar protein FliS	STM1961	STM14_2381	STM474_1993	STMUK_1940	SL1890
		STMMW_20731	pduE		+	2143979	2144500	522	chromosome	CDS			CBG25081.1	GI:261247257	diol dehydratase small subunit	STM2042	STM14_2531	STM474_2127	STMUK_2072	SL2018
		STMMW_23411	nuoL		-	2451329	2453170	1842	chromosome	CDS		1.6.5.3	CBG25352.1	GI:261247525	NADH dehydrogenase I chain L	STM2318	STM14_2859	STM474_2415	STMUK_2348	SL2287
		STMMW_23421	nuoJ		-	2453466	2454020	555	chromosome	CDS		1.6.5.3	CBG25353.1	GI:261247526	NADH dehydrogenase I chain J	STM2320	STM14_2861	STM474_2417	STMUK_2350	SL2289
		STMMW_23431	nuoI		-	2454031	2454573	543	chromosome	CDS		1.6.5.3	CBG25354.1	GI:261247527	NADH dehydrogenase I chain I	STM2321	STM14_2862	STM474_2418	STMUK_2351	SL2290
		STMMW_23441	nuoH		-	2454588	2455565	978	chromosome	CDS		1.6.5.3	CBG25355.1	GI:261247528	NADH dehydrogenase I chain H	STM2322	STM14_2863	STM474_2419	STMUK_2352	SL2291
		STMMW_23451	nuoG		-	2455562	2458294	2733	chromosome	CDS		1.6.5.3	CBG25356.1	GI:261247529	NADH dehydrogenase I chain G	STM2323	STM14_2864	STM474_2420	STMUK_2353	SL2292
		STMMW_23461	nuoF		-	2458319	2459656	1338	chromosome	CDS		1.6.5.3	CBG25357.1	GI:261247530	NADH dehydrogenase I chain F	STM2324	STM14_2865	STM474_2421	STMUK_2354	SL2293
		STMMW_23481	nuoC		-	2460156	2461958	1803	chromosome	CDS		1.6.5.3	CBG25359.1	GI:261247532	NADH dehydrogenase I chain C	STM2326	STM14_2867	STM474_2423	STMUK_2356	SL2295
		STMMW_23591	ackA		+	2471607	2472809	1203	chromosome	CDS		2.7.2.1	CBG25370.1	GI:261247543	Acetokinase	STM2337	STM14_2882	STM474_2434	STMUK_2367	SL2306
		STMMW_24061	aroC		-	2518209	2519294	1086	chromosome	CDS		4.2.3.5	CBG25417.1	GI:261247590	5-enolpyruvylshikimate-3-phosphate phospholyase	STM2384	STM14_2933	STM474_2483	STMUK_2414	SL2353
		STMMW_24091	sixA		-	2521079	2521564	486	chromosome	CDS		3.1.3.-	CBG25420.1	GI:261247593	phosphohistidine phosphatase	STM2387	STM14_2936	STM474_2486	STMUK_2417	SL2356
		STMMW_25051	purC		-	2625774	2626487	714	chromosome	CDS		6.3.2.6	CBG25513.1	GI:261247686	SAICAR synthetase	STM2487	STM14_3050	STM474_2590	STMUK_2519	SL2450
		STMMW_25131	yfgE		-	2633530	2634255	726	chromosome	CDS			CBG25521.1	GI:261247694	conserved hypothetical protein	STM2496	STM14_3060	STM474_2599	STMUK_2528	SL2459
		STMMW_25381	yfgM		-	2678618	2679238	621	chromosome	CDS			CBG25545.1	GI:261247717	putative membrane protein	STM2521	STM14_3092	STM474_2623	STMUK_2553	SL2483
		STMMW_25411	yfgA		-	2681782	2682786	1005	chromosome	CDS			CBG25548.1	GI:261247720	putative DNA-binding protein	STM2524	STM14_3095	STM474_2626	STMUK_2556	SL2486
		STMMW_25611	yfhP	iscR	-	2707313	2707807	495	chromosome	CDS			CBG25568.1	GI:261247740	conserved hypothetical protein	STM2544	STM14_3120	STM474_2648	STMUK_2576	SL2506
		STMMW_25991	lepA		-	2751154	2752953	1800	chromosome	CDS			CBG25606.1	GI:261247778	GTP-binding protein LepA	STM2583	STM14_3163	STM474_2688	STMUK_2615	SL2545
		STMMW_26981	recN		+	2849923	2851584	1662	chromosome	CDS			CBG25704.1	GI:261247874	DNA repair protein	STM2684	STM14_3289	STM474_2807	STMUK_2719	SL2656
		STMMW_27851	gshA		-	2959922	2961478	1557	chromosome	CDS		6.3.2.2	CBG25792.1	GI:261247959	GCS	STM2818	STM14_3403	STM474_2956	STMUK_2807	SL2803
		STMMW_29651	nudH	rppH; ygdP	-	3154180	3154710	531	chromosome	CDS			CBG25973.1	GI:261248138	Probable	STM3004	STM14_3621	STM474_3150	STMUK_2992	SL2982
		STMMW_30041	xerD		-	3195686	3196582	897	chromosome	CDS			CBG26012.1	GI:261248176	Tyrosine recombinase xerD	STM3044	STM14_3676	STM474_3191	STMUK_3032	SL3020
		STMMW_35551			+	3757160	3757294	135	chromosome	CDS			CBG26557.1	GI:261248719	hypothetical protein	STM3566	STM14_4293	STM474_3733	STMUK_3551	-
		STMMW_35911			-	3797416	3798135	720	chromosome	CDS			CBG26605.1	GI:261248755	GntR family regulatory protein	STM3602	STM14_4332	STM474_3770	STMUK_3587	SL3567
		STMMW_36421			-	3861088	3861375	288	chromosome	CDS			CBG26655.1	GI:261248802	conserved hypothetical protein	STM3652	STM14_4402	STM474_3824	STMUK_3639	SL3618
		STMMW_37311	spoT		+	3956949	3959060	2112	chromosome	CDS		3.1.7.2	CBG26744.1	GI:261248890	CG Site No. 156	STM3742	STM14_4507	STM474_3916	STMUK_3728	SL3708
		STMMW_42271			+	4538560	4538706	147	chromosome	CDS			CBG27238.1	GI:261249375	hypothetical protein	STM4276	STM14_5142	STM474_4472	STMUK_4261	SL4212
S. Typhimurium (SL3261)	5	STMMW_09901	ycaL		+	1060000	1060761	762	chromosome	CDS			CBG23999.1	GI:261246195	putative lipoprotein	STM0979	STM14_1107	STM474_0965	STMUK_0945	SL0916
		STMMW_12741			-	1346134	1346283	150	chromosome	CDS			CBG24286.1	GI:261246476	hypothetical protein	STM1268	STM14_1530	STM474_1269	STMUK_1235	SL1203
		STMMW_14361	ydhD		+	1507791	1508138	348	chromosome	CDS			CBG24447.1	GI:261246637	conserved hypothetical protein	STM1433	STM14_1731	STM474_1440	STMUK_1399	SL1365
		STMMW_14571	rnfE	ydgQ	-	1525706	1526398	693	chromosome	CDS			CBG24468.1	GI:261246658	electron transport complex protein	STM1454	STM14_1753	STM474_1461	STMUK_1420	SL1386
		STMMW_19191	tyrP		+	2013912	2015123	1212	chromosome	CDS			CBG24927.1	GI:261247106	tyrosine-specific transport protein	STM1937	STM14_2355	STM474_1969	STMUK_1916	SL1870
S. Typhi (Ty2)	123	STMMW_00451	yaaY		+	52649	52864	216	chromosome	CDS			CBG23063.1	GI:261245278	conserved hypothetical protein	STM0044	STM14_0053	STM474_0047	STMUK_0045	SL0045
		STMMW_00571	oadG		-	66654	66893	240	chromosome	CDS		4.1.1.3	CBG23075.1	GI:261245290	oxaloacetate decarboxylase gamma chain 1	STM0056	STM14_0066	STM474_0059	STMUK_0057	SL0057
		STMMW_00951	ksgA		-	102664	103485	822	chromosome	CDS			CBG23111.1	GI:261245323	dimethyladenosine transferase	STM0090	STM14_0109	STM474_0094	STMUK_0091	SL0091
		STMMW_00971	surA		-	104471	105757	1287	chromosome	CDS			CBG23113.1	GI:261245325	survival protein SurA precursor	STM0092	STM14_0111	STM474_0096	STMUK_0093	SL0093
		STMMW_01241	fruR		+	138338	139342	1005	chromosome	CDS			CBG23140.1	GI:261245351	fructose repressor	STM0118	STM14_0142	STM474_0124	STMUK_0120	SL0118
		STMMW_01441	yacG		-	162265	162456	192	chromosome	CDS			CBG23160.1	GI:261245371	conserved hypothetical protein	STM0138	STM14_0166	STM474_0145	STMUK_0140	SL0138
		STMMW_01701			+	193398	194165	768	chromosome	CDS			CBG23186.1	GI:261245396	putative transcriptional regulator	STM0164	STM14_0196	STM474_0173	STMUK_0166	SL0165
		STMMW_02931	sciV		+	328927	329448	522	chromosome	CDS			CBG23303.1	GI:261245513	conserved hypothetical pathogenicity island protein	STM0288	STM14_0336	STM474_0300	STMUK_0291	SL0283
		STMMW_04611	yaiE		+	483112	483396	285	chromosome	CDS			CBG23470.1	GI:261245674	conserved hypothetical protein	STM0391	STM14_0462	STM474_0408	STMUK_0397	SL0386
		STMMW_04741	queA		+	500064	501128	1065	chromosome	CDS			CBG23483.1	GI:261245687	S-adenosylmethionine:tRNA ribosyltransferase-isomerase	STM0404	STM14_0478	STM474_0423	STMUK_0410	SL0399
		STMMW_04901	pgpA		+	513484	513999	516	chromosome	CDS			CBG23499.1	GI:261245703	phosphatidylglycerophosphatase A	STM0420	STM14_0497	STM474_0440	STMUK_0426	SL0414
		STMMW_05361	ybaY		+	563861	564430	570	chromosome	CDS			CBG23545.1	GI:261245748	conserved hypothetical lipoprotein	STM0465	STM14_0549	STM474_0486	STMUK_0473	SL0459
		STMMW_05391	rpmE2		+	566858	567118	261	chromosome	CDS			CBG23548.1	GI:261245751	putative 50S ribosomal protein L31 (second copy)	STM0469	STM14_0553	STM474_0489	STMUK_0476	SL0462
		STMMW_05401	rpmJa	rpmJ2	+	567124	567264	141	chromosome	CDS			CBG23549.1	GI:261245752	putative 50S ribosomal protein L36 (second copy)	STM0470	STM14_0554	STM474_0490	STMUK_0477	SL0463
		STMMW_05431	hha		-	568637	568855	219	chromosome	CDS			CBG23552.1	GI:261245755	haemolysin expression modulating protein	STM0473	STM14_0557	STM474_0493	STMUK_0480	SL0466
		STMMW_05551	ybaB		+	583363	583716	354	chromosome	CDS			CBG23564.1	GI:261245767	conserved hypothetical protein	STM0485	STM14_0570	STM474_0505	STMUK_0492	SL0478
		STMMW_06661	ybdD		+	702254	702451	198	chromosome	CDS			CBG23675.1	GI:261245874	conserved hypothetical protein	STM0601	STM14_0700	STM474_0621	STMUK_0606	SL0589
		STMMW_07321	ybeX		-	770542	771420	879	chromosome	CDS			CBG23741.1	GI:261245939	haemolysin-related protein	STM0667	STM14_0776	STM474_0688	STMUK_0672	SL0656
		STMMW_07701	ybgK		+	818269	819201	933	chromosome	CDS			CBG23779.1	GI:261245977	conserved hypothetical protein	STM0713	STM14_0832	STM474_0735	STMUK_0719	SL0694
		STMMW_08001	ybgE		+	851328	851609	282	chromosome	CDS			CBG23808.1	GI:261246006	putative membrane protein	STM0743	STM14_0865	STM474_0768	STMUK_0749	SL0725
		STMMW_08011	ybgC		+	851838	852242	405	chromosome	CDS			CBG23809.1	GI:261246007	conserved hypothetical protein	STM0744	STM14_0866	STM474_0769	STMUK_0750	SL0726
		STMMW_08571	moaD		+	911290	911541	252	chromosome	CDS			CBG23865.1	GI:261246063	molybdopterin converting factor, subunit 1	STM0805	STM14_933	STM474_0830	STMUK_0810	SL0781
		STMMW_09041	bssR	yliH	+	963735	964118	384	chromosome	CDS			CBG23912.1	GI:261246109	conserved hypothetical protein	STM0853	STM14_998	STM474_0879	STMUK_0858	SL0829
		STMMW_09241	ybjC		+	984157	984447	291	chromosome	CDS			CBG23932.1	GI:261246129	putative putative membrane protein	STM0873	STM14_1024	-	STMUK_0879	SL0849
		STMMW_09571	clpS	yljA	+	1018257	1018577	321	chromosome	CDS			CBG23965.1	GI:261246161	conserved hypothetical protein	STM0944	STM14_1063	STM474_0931	STMUK_0912	SL0883
		STMMW_09701	trxB		-	1031138	1032106	969	chromosome	CDS			CBG23979.1	GI:261246175	thioredoxin reductase	STM0958	STM14_1080	STM474_0945	STMUK_0926	SL0896
		STMMW_09931	himD	ihfB	+	1063560	1063844	285	chromosome	CDS			CBG24002.1	GI:261246198	integration host factor beta-subunit (IHF-beta)	STM0982	STM14_1111	STM474_0968	STMUK_0948	SL0919
		STMMW_10791	rmf		+	1154333	1154500	168	chromosome	CDS			CBG24091.1	GI:261246283	ribosome modulation factor (protein E)	STM1066	STM14_1210	STM474_1058	STMUK_1035	SL1006
		STMMW_10821	ycbG		+	1157133	1157585	453	chromosome	CDS			CBG24094.1	GI:261246286	conserved hypothetical protein	STM1069	STM14_1213	STM474_1061	STMUK_1038	SL1009
		STMMW_10911			+	1166602	1167018	417	chromosome	CDS			CBG24103.1	GI:261246295	conserved hypothetical protein	STM1078	STM14_1223	STM474_1070	STMUK_1047	SL1018
		STMMW_11281	yccJ		-	1200944	1201171	228	chromosome	CDS			CBG24141.1	GI:261246332	conserved hypothetical protein	STM1118	STM14_1271	STM474_1111	STMUK_1087	SL1057
		STMMW_11301	ymdF		+	1202173	1202340	168	chromosome	CDS			CBG24143.1	GI:261246334	conserved hypothetical protein	STM1121	STM14_1275	STM474_1114	STMUK_1089	SL1059
		STMMW_12191	ycfP		+	1289459	1290001	543	chromosome	CDS			CBG24231.1	GI:261246422	conserved hypothetical protein	STM1210	STM14_1384	STM474_1207	STMUK_1178	SL1147
		STMMW_12411	phoP		-	1315202	1315876	675	chromosome	CDS			CBG24253.1	GI:261246443	transcriptional regulatory protein PhoP, regulator of virulence determinants	STM1231	STM14_1409	STM474_1229	STMUK_1199	SL1169
		STMMW_12731			-	1345807	1346055	249	chromosome	CDS			CBG24285.1	GI:261246475	hypothetical protein	STM1267	STM14_1529	STM474_1268	STMUK_1234	SL1202
		STMMW_13111	astA		+	1379925	1380959	1035	chromosome	CDS		2.3.1.109	CBG24323.1	GI:261246513	arginine N-succinyltransferase	STM1304	STM14_1583	STM474_1308	STMUK_1271	SL1239
		STMMW_13281	ydjM		-	1398117	1398716	600	chromosome	CDS			CBG24340.1	GI:261246530	putative membrane protein	STM1321	STM14_1605	STM474_1326	STMUK_1288	SL1256
		STMMW_13381			+	1406072	1406278	207	chromosome	CDS			CBG24350.1	GI:261246540	conserved hypothetical protein	STM1331	STM14_1615	-	STMUK_1298	SL1330A
		STMMW_13831	pykF		-	1456440	1457798	1359	chromosome	CDS			CBG24394.1	GI:261246584	pyruvate kinase	STM1378	STM14_1672	STM474_1382	STMUK_1344	SL1312
		STMMW_14611	rnfB	ydgM	-	1530284	1530862	579	chromosome	CDS			CBG24472.1	GI:261246662	Electron transport complex protein rnfB	STM1458	STM14_1757	STM474_1465	STMUK_1424	SL1390
		STMMW_14681	manA		-	1537326	1538501	1176	chromosome	CDS			CBG24479.1	GI:261246669	mannose-6-phosphate isomerase	STM1467	STM14_1769	STM474_1474	STMUK_1431	SL1397
		STMMW_14851	asr		-	1558574	1558858	285	chromosome	CDS			CBG24496.1	GI:261246686	putative secreted stress response protein	STM1485	STM14_1795	STM474_1494	STMUK_1448	SL1415
		STMMW_16441			-	1734100	1734255	156	chromosome	CDS			CBG24656.1	GI:261246841	conserved hypothetical protein	STM1649	STM14_1993	STM474_1661	STMUK_1618	SL1579
		STMMW_17831	hyaF		+	1881987	1882835	849	chromosome	CDS			CBG24794.1	GI:261246977	hydrogenase-1 operon protein HyaF	STM1791	STM14_2166	STM474_1811	STMUK_1763	SL1719
		STMMW_18021			-	1902448	1902585	138	chromosome	CDS			CBG24812.1	GI:261246995	hypothetical protein	STM1810	STM14_2188	STM474_1831	STMUK_1782	SL1738
		STMMW_18041	ycgM		-	1903476	1904135	660	chromosome	CDS			CBG24814.1	GI:261246997	putative hydrolase	STM1812	STM14_2191	STM474_1833	STMUK_1784	SL1740
		STMMW_18071	minD		+	1905335	1906147	813	chromosome	CDS			CBG24817.1	GI:261247000	septum site determining protein	STM1815	STM14_2194	STM474_1836	STMUK_1787	SL1743
		STMMW_18571	holE		+	1953567	1953797	231	chromosome	CDS		2.7.7.7	CBG24866.1	GI:261247047	DNA polymerase iii, theta subunit	STM1876	STM14_2281	STM474_1908	STMUK_1856	SL1810
		STMMW_18851	yecD		+	1980720	1981286	567	chromosome	CDS			CBG24893.1	GI:261247072	putative hydrolase	STM1902	STM14_2314	STM474_1935	STMUK_1882	SL1837
		STMMW_20442			+	2117646	2117813	168	chromosome	CDS					hypothetical protein	-	STM14_2498	STM474_2096	-	SL1989
		STMMW_20752	pduJ		+	2146701	2146976	276	chromosome	CDS					propanediol utilization polyhedral body protein PduJ	STM2045	STM14_2534	STM474_2130	STMUK_2075	SL2021
		STMMW_20771	pduL		+	2147462	2148094	633	chromosome	CDS			CBG25085.1	GI:261247261	propanediol utilization protein	STM2047	STM14_2536	STM474_2132	STMUK_2077	SL2023
		STMMW_20851	pduU		+	2154305	2154655	351	chromosome	CDS			CBG25093.1	GI:261247269	putative propanediol utilization protein PduU	STM2055	STM14_2544	STM474_2140	STMUK_2085	SL2031
		STMMW_20901	yeeA		-	2157885	2158943	1059	chromosome	CDS			CBG25098.1	GI:261247274	putative membrane protein	STM2060	STM14_2550	STM474_2145	STMUK_2090	SL2036
		STMMW_21491	wzb		-	2224714	2225163	450	chromosome	CDS			CBG25157.1	GI:261247332	putative protein-tyrosine phosphatase	STM2117	STM14_2612	STM474_2202	STMUK_2147	SL2094
		STMMW_21831	stcA		-	2270755	2271285	531	chromosome	CDS			CBG25191.1	GI:261247366	fimbrial subunit protein	STM2152	STM14_2655	STM474_2239	STMUK_2181	SL2129
		STMMW_22091			-	2297290	2297991	702	chromosome	CDS			CBG25216.1	GI:261247391	FAA-hydrolase-family protein	STM2177	STM14_2684	STM474_2266	STMUK_2207	SL2154
		STMMW_22761		pagL	-	2369077	2369640	564	chromosome	CDS			CBG25282.1	GI:261247455	exported protein	STM2245	STM14_2773	STM474_2341	STMUK_2276	SL2221
		STMMW_22831	napG		-	2379384	2380079	696	chromosome	CDS			CBG25294.1	GI:261247467	ferredoxin-type protein NapG	STM2258	STM14_2787	STM474_2354	STMUK_2289	SL2228
		STMMW_22941	rcsB		+	2393662	2394312	651	chromosome	CDS			CBG25305.1	GI:261247478	regulator of capsule synthesis B component	STM2270	STM14_2801	STM474_2366	STMUK_2300	SL2239
		STMMW_23261	arnF	pmrL	+	2434279	2434614	336	chromosome	CDS			CBG25337.1	GI:261247510	putative inner membrane protein	STM2302	STM14_2840	STM474_2398	STMUK_2332	SL2271
		STMMW_23412	nuoK		-	2453167	2453469	303	chromosome	CDS					NADH-ubiquinone oxidoreductase chain K	STM2319	STM14_2860	STM474_2416	STMUK_2349	SL2288
		STMMW_23491	nuoB		-	2462045	2462707	663	chromosome	CDS		1.6.5.3	CBG25360.1	GI:261247533	NADH dehydrogenase I chain B	STM2327	STM14_2868	STM474_2424	STMUK_2357	SL2296
		STMMW_23651			-	2480002	2480274	273	chromosome	CDS			CBG25376.1	GI:261247549	putative sugar phosphotransferase component II B	STM2343	STM14_2888	STM474_2440	STMUK_2373	SL2312
		STMMW_23701	yfcF		-	2483294	2483938	645	chromosome	CDS			CBG25381.1	GI:261247554	putative glutathione-S transferase	STM2348	STM14_2894	STM474_2445	STMUK_2378	SL2317
		STMMW_23901	truA		-	2504130	2504942	813	chromosome	CDS		4.2.1.70	CBG25401.1	GI:261247574	Pseudouridine synthase I	STM2368	STM14_2916	STM474_2467	STMUK_2398	SL2337
		STMMW_24551	ptsJ		+	2572171	2573463	1293	chromosome	CDS			CBG25463.1	GI:261247636	putative transcriptional regulator	STM2436	STM14_2994	STM474_2539	STMUK_2468	SL2399
		STMMW_24591	cysM		-	2575319	2576230	912	chromosome	CDS		2.5.1.47	CBG25467.1	GI:261247640	cysteine synthase B	STM2440	STM14_2998	STM474_2543	STMUK_2472	SL2403
		STMMW_25581	iscA	yfhF	-	2705152	2705475	324	chromosome	CDS			CBG25565.1	GI:261247737	conserved hypothetical protein	STM2541	STM14_3116	STM474_2645	STMUK_2573	SL2503
		STMMW_25781	glnB		-	2728041	2728379	339	chromosome	CDS			CBG25585.1	GI:261247757	nitrogen regulatory protein P-II	STM2561	STM14_3140	STM474_2666	STMUK_2593	SL2523
		STMMW_26571	rseC		-	2803972	2804451	480	chromosome	CDS			CBG25664.1	GI:261247835	sigma-E factor regulatory protein RseC	STM2637	STM14_3231	STM474_2750	STMUK_2673	SL2601
		STMMW_26591	rseA		-	2805404	2806054	651	chromosome	CDS			CBG25666.1	GI:261247837	sigma-E factor negative regulatory protein	STM2639	STM14_3233	STM474_2752	STMUK_2675	SL2603
		STMMW_26661	yfiD		-	2812564	2812947	384	chromosome	CDS			CBG25673.1	GI:261247844	conserved hypothetical protein	STM2646	STM14_3243	STM474_2759	STMUK_2682	SL2610
		STMMW_27981	gutM		+	2974067	2974426	360	chromosome	CDS			CBG25805.1	GI:261247972	glucitol operon activator protein	STM2836	STM14_3426	STM474_2974	STMUK_2825	SL2816
		STMMW_28411	sicP		-	3016679	3017071	393	chromosome	CDS			CBG25848.1	GI:261248015	chaperone (associated with virulence)	STM2879	STM14_3478	STM474_3018	STMUK_2868	SL2859
		STMMW_28831			-	3055597	3056001	405	chromosome	CDS			CBG25890.1	GI:261248056	putative regulatory protein	STM2920	STM14_3522	STM474_3060	STMUK_2909	SL2899
		STMMW_29581	comQ	ppdC	-	3148111	3148431	321	chromosome	CDS			CBG25966.1	GI:261248131	prepilin peptidase dependent protein C precursor	STM2997	STM14_3612	STM474_3143	STMUK_2985	SL2975
		STMMW_30071	ygfY		-	3197663	3197929	267	chromosome	CDS			CBG26015.1	GI:261248179	conserved hypothetical protein	STM3047	STM14_3679	STM474_3194	STMUK_3035	SL3023
		STMMW_30141	gcvH		-	3206434	3206823	390	chromosome	CDS			CBG26022.1	GI:261248186	Glycine cleavage system H protein. Probable glycine cleavage system H protein	STM3054	STM14_3688	STM474_3201	STMUK_3042	SL3030
		STMMW_31381	ygiY		+	3332698	3334047	1350	chromosome	CDS			CBG26145.1	GI:261248308	probable two-component system sensor histidine kinase	STM3178	STM14_3850	STM474_3331	STMUK_3167	SL3152
		STMMW_31401	ygiN		+	3334767	3335081	315	chromosome	CDS			CBG26147.1	GI:261248310	conserved hypothetical protein	STM3180	STM14_3853	STM474_3333	STMUK_3169	SL3154
		STMMW_33071	yrbA		-	3499346	3499639	294	chromosome	CDS			CBG26310.1	GI:261248473	conserved hypothetical protein	STM3308	STM14_3995	STM474_3468	STMUK_3294	SL3280
		STMMW_33151	yrbI		+	3505107	3505673	567	chromosome	CDS			CBG26318.1	GI:261248481	conserved hypothetical protein	STM3316	STM14_4004	STM474_3476	STMUK_3302	SL3288
		STMMW_33271	arcB		-	3513630	3515966	2337	chromosome	CDS			CBG26330.1	GI:261248493	aerobic respiration control sensor protein	STM3328	STM14_4016	STM474_3488	STMUK_3314	SL3300
		STMMW_33461	yhcB		+	3537994	3538398	405	chromosome	CDS			CBG26349.1	GI:261248512	conserved hypothetical protein	STM3347	STM14_4039	STM474_3507	STMUK_3333	SL3319
		STMMW_33571	mdh		-	3549817	3550755	939	chromosome	CDS			CBG26360.1	GI:261248522	malate dehydrogenase	STM3359	STM14_4052	STM474_3519	STMUK_3345	SL3331
		STMMW_33681	cafA	rnG	-	3562988	3564457	1470	chromosome	CDS		3.1.4.-	CBG26371.1	GI:261248533	ribonuclease G	STM3370	STM14_4064	STM474_3531	STMUK_3356	SL3342
		STMMW_33961	yrdD		-	3597766	3598308	543	chromosome	CDS			CBG26398.1	GI:261248560	conserved hypothetical protein	STM3403	STM14_4106	STM474_3568	STMUK_3389	SL3370
		STMMW_34481	yheV		-	3630100	3630300	201	chromosome	CDS			CBG26450.1	GI:261248612	conserved hypothetical protein	STM3456	STM14_4160	STM474_3622	STMUK_3442	SL3423
		STMMW_34711	trpS		-	3659318	3660322	1005	chromosome	CDS		6.1.1.2	CBG26474.1	GI:261248636	tryptophanyl-tRNA synthetase	STM3481	STM14_4193	STM474_3648	STMUK_3467	SL3448
		STMMW_34731	rpe		-	3661066	3661743	678	chromosome	CDS		5.1.3.1	CBG26476.1	GI:261248638	ribulose-phosphate 3-epimerase	STM3483	STM14_4195	STM474_3650	STMUK_3469	SL3450
		STMMW_34761	aroB		-	3664153	3665241	1089	chromosome	CDS		4.2.3.4	CBG26479.1	GI:261248641	3-dehydroquinate synthase	STM3486	STM14_4198	STM474_3653	STMUK_3472	SL3453
		STMMW_34801	comC	yrfB	-	3667828	3668301	474	chromosome	CDS			CBG26483.1	GI:261248645	putative membrane protein	STM3490	STM14_4202	STM474_3657	STMUK_3476	SL3457
		STMMW_34971	yhgG		+	3689541	3689777	237	chromosome	CDS			CBG26500.1	GI:261248662	conserved hypothetical protein	STM3507	STM14_4223	STM474_3674	STMUK_3493	SL3474
		STMMW_35141	glpE		-	3711080	3711406	327	chromosome	CDS			CBG26517.1	GI:261248679	conserved hypothetical protein	STM3525	STM14_4245	STM474_3692	STMUK_3510	SL3492
		STMMW_35151	glpD		+	3711605	3713113	1509	chromosome	CDS		1.1.5.3	CBG26518.1	GI:261248680	aerobic glycerol-3-phosphate dehydrogenase	STM3526	STM14_4246	STM474_3693	STMUK_3511	SL3493
		STMMW_35781	pitA		+	3781488	3782861	1374	chromosome	CDS			CBG26587.1	GI:261248742	putative low-affinity inorganic phosphate transporter	STM3589	STM14_4318	STM474_3757	STMUK_3574	SL3554
		STMMW_37101	rfaP	waaP	-	3938827	3939624	798	chromosome	CDS			CBG26723.1	GI:261248869	lipopolysaccharide core biosynthesis protein	STM3721	STM14_4482	STM474_3894	STMUK_3707	SL3687
		STMMW_37111	rfaG	waaG	-	3939617	3940741	1125	chromosome	CDS			CBG26724.1	GI:261248870	lipopolysaccharide core biosynthesis protein	STM3722	STM14_4483	STM474_3895	STMUK_3708	SL3688
		STMMW_37301	rpoZ		+	3956655	3956930	276	chromosome	CDS		2.7.7.6	CBG26743.1	GI:261248889	DNA-directed RNA polymerase omega chain	STM3741	STM14_4506	STM474_3915	STMUK_3727	SL3707
		STMMW_37451	rmbA		+	3976947	3977564	618	chromosome	CDS			CBG26757.1	GI:261248901	conserved hypothetical protein	STM3756	STM14_4526	STM474_3930	STMUK_3742	SL3722
		STMMW_37852	ivbL		-	4020589	4020687	99	chromosome	CDS			CBG26798.1	GI:261248941	IlvBN operon leader peptide	STM3797	STM14_4579	STM474_3971	STMUK_3783	SL3763
		STMMW_38391	pstB		-	4083618	4084391	774	chromosome	CDS			CBG26852.1	GI:261248994	phosphate transport ATP-binding protein	STM3854	STM14_4649	STM474_4033	STMUK_3843	SL3821
		STMMW_38561	atpI		-	4103054	4103434	381	chromosome	CDS			CBG26869.1	GI:261249011	ATP synthase protein I	STM3872	STM14_4668	STM474_4051	STMUK_3861	SL3839
		STMMW_38991	rffC	wecD	+	4155986	4156534	549	chromosome	CDS			CBG26912.1	GI:261249052	lipopolysaccharide biosynthesis protein	STM3924	STM14_4722	STM474_4102	STMUK_3910	SL3883
		STMMW_39011	wzxE		+	4157671	4158921	1251	chromosome	CDS			CBG26914.1	GI:261249054	putative lipopolysaccharide biosynthesis protein	STM3926	STM14_4724	STM474_4104	STMUK_3912	SL3885
		STMMW_39171	yifL		+	4174898	4175101	204	chromosome	CDS			CBG26930.1	GI:261249069	putative lipoprotein	STM3946	STM14_4747	STM474_4123	STMUK_3931	SL3900
		STMMW_39191	yigA		+	4175959	4176666	708	chromosome	CDS			CBG26932.1	GI:261249071	conserved hypothetical protein	STM3948	STM14_4749	STM474_4125	STMUK_3933	SL3902
		STMMW_39251	yigG		-	4182446	4182904	459	chromosome	CDS			CBG26938.1	GI:261249077	putative membrane protein	STM3954	STM14_4756	STM474_4131	STMUK_3939	SL3908
		STMMW_40221			+	4290687	4291082	396	chromosome	CDS			CBG27035.1	GI:261249174	hypothetical protein	STM4057	STM14_4880	STM474_4239	STMUK_4042	SL4006
		STMMW_40351	cdh-b		+	4302763	4302909	147	chromosome	CDS						STM4070	STM14_4894	STM474_4252	STMUK_4055	SL4019
		STMMW_40481	yiiR		+	4314599	4315027	429	chromosome	CDS			CBG27061.1	GI:261249199	putative membrane protein	STM4083	STM14_4908	STM474_4265	STMUK_4068	SL4032
		STMMW_40561	hslU		-	4321907	4323238	1332	chromosome	CDS			CBG27069.1	GI:261249207	heat shock protein	STM4091	STM14_4919	STM474_4274	STMUK_4076	SL4040
		STMMW_40581	ftsN		-	4323870	4324844	975	chromosome	CDS			CBG27071.1	GI:261249209	cell division protein	STM4093	STM14_4921	STM474_4276	STMUK_4078	SL4042
		STMMW_40982			-	4382606	4382779	174	chromosome	CDS					putative cytoplasmic protein	STM4141	STM14_4977	STM474_4325	STMUK_4124	SL4084
		STMMW_40991	tufB	tuf; tuf2	+	4383356	4384540	1185	chromosome	CDS			CBG27112.1	GI:261249250	elongation factor Tu	STM4146	STM14_4982	STM474_4331	STMUK_4129	SL4085
		STMMW_41281	purD		-	4413914	4415203	1290	chromosome	CDS			CBG27141.1	GI:261249279	phosphoribosylglycineamide synthetase	STM4175	STM14_5016	STM474_4361	STMUK_4159	SL4114
		STMMW_41891			+	4484070	4484183	114	chromosome	CDS			CBG27200.1	GI:261249337	hypothetical protein	STM4239	STM14_5096	STM474_4433	STMUK_4224	-
		STMMW_41941	pspG	yjbO	+	4487839	4488081	243	chromosome	CDS			CBG27205.1	GI:261249342	putative membrane protein	STM4244	STM14_5102	STM474_4438	STMUK_4229	SL4180
		STMMW_43061	hfq		+	4626565	4626873	309	chromosome	CDS			CBG27317.1	GI:261249452	host factor-I protein(HF-I)	STM4361	STM14_5242	STM474_4558	STMUK_4346	SL4295
		STMMW_43971			+	4716888	4717058	171	chromosome	CDS			CBG27407.1	GI:261249541	hypothetical protein	-	STM14_5344	STM474_4649	-	SL4383
		STMMW_43981	treC		-	4717092	4718744	1653	chromosome	CDS		3.2.1.93	CBG27408.1	GI:261249542	trehalose-6-phosphate hydrolase	STM4453	STM14_5345	STM474_4650	STMUK_4438	SL4384
		STMMW_44741			+	4807629	4807916	288	chromosome	CDS			CBG27483.1	GI:261249613	hypothetical protein	STM4528	STM14_5441	STM474_4732	STMUK_4515	SL4459
S. Typhi (WT174)	1	STMMW_01251	mraZ	yabB	+	139948	140406	459	chromosome	CDS			CBG23141.1	GI:261245352	Protein mraZ	STM0119	STM14_0145	STM474_0125	STMUK_0121	SL0119

## Sheet: b. Raw data S1B Fig
Strains	Number of genes	Systematic Name D23580	Common Name D23580	Gene_synonym D23580	strand D23580	start D23580	end D23580	gene length D23580	molecule D23580	Genome Element Type D23580	Note D23580	EC D23580	GenBank Accession No. D23580	Dbid D23580	Description in Genbank D23580	LT2 orthologue	14028 orthologue	ST4-74 orthologue	UK-1 orthologue	Alternate SL1344 identifier
S. Typhimurium ST313 (D23580), S. Typhimurium ST19 (14028), S. Typhimurium (SL3261)	302	STMMW_00111	dnaK		+	11593	13509	1917	chromosome	CDS			CBG23030.1	GI:261245245	DnaK protein (heat shock protein 70)	STM0012	STM14_0013	STM474_0013	STMUK_0012	SL0012
		STMMW_00311			-	34376	34816	441	chromosome	CDS			CBG23050.1	GI:261245265	putative transcriptional regulator	STM0031	STM14_0039	STM474_0034	STMUK_0032	SL0032
		STMMW_00441	rpsT		-	52280	52543	264	chromosome	CDS			CBG23062.1	GI:261245277	30S ribosomal protein S20	STM0043	STM14_0052	STM474_0046	STMUK_0044	SL0044
		STMMW_00461	ribF		+	52872	53810	939	chromosome	CDS		2.7.7.2	CBG23064.1	GI:261245279	riboflavin biosynthesis protein RibF	STM0045	STM14_0054	STM474_0048	STMUK_0046	SL0046
		STMMW_00471	ileS		+	53855	56689	2835	chromosome	CDS			CBG23065.1	GI:261245280	isoleucyl-tRNA synthetase	STM0046	STM14_0055	STM474_0049	STMUK_0047	SL0047
		STMMW_00481	lspA		+	56689	57189	501	chromosome	CDS			CBG23066.1	GI:261245281	lipoprotein signal peptidase	STM0047	STM14_0056	STM474_0050	STMUK_0048	SL0048
		STMMW_00501	ispH	lytB	+	57796	58746	951	chromosome	CDS			CBG23068.1	GI:261245283	LytB protein	STM0049	STM14_0059	STM474_0052	STMUK_0050	SL0050
		STMMW_00651	dapB		+	74017	74838	822	chromosome	CDS			CBG23083.1	GI:261245298	dihydrodipicolinate reductase	STM0064	STM14_0075	STM474_0067	STMUK_0065	SL0065
		STMMW_00981	imp		-	105811	108171	2361	chromosome	CDS			CBG23114.1	GI:261245326	organic solvent tolerance protein precursor	STM0093	STM14_0112	STM474_0097	STMUK_0094	SL0094
		STMMW_01271	ftsL		+	141346	141711	366	chromosome	CDS			CBG23143.1	GI:261245354	cell division protein FtsL	STM0121	STM14_0147	STM474_0127	STMUK_0123	SL0121
		STMMW_01281	ftsI		+	141727	143493	1767	chromosome	CDS			CBG23144.1	GI:261245355	penicillin-binding protein 3 precursor	STM0122	STM14_0148	STM474_0128	STMUK_0124	SL0122
		STMMW_01291	murE		+	143480	144967	1488	chromosome	CDS		6.3.2.13	CBG23145.1	GI:261245356	Meso-diaminopimelate-adding enzyme	STM0123	STM14_0149	STM474_0129	STMUK_0125	SL0123
		STMMW_01301	murF		+	144964	146322	1359	chromosome	CDS		6.3.2.10	CBG23146.1	GI:261245357	UDP-N-acetylmuramoylalanyl-D-glutamyl-2,6-diami nopimelate--D-alan alanyl ligase	STM0124	STM14_0150	STM474_0130	STMUK_0126	SL0124
		STMMW_01311	mraY		+	146316	147398	1083	chromosome	CDS		2.7.8.13	CBG23147.1	GI:261245358	UDP-MurNAc-pentapeptide phosphotransferase	STM0125	STM14_0151	STM474_0131	STMUK_0127	SL0125
		STMMW_01321	murD		+	147401	148717	1317	chromosome	CDS		6.3.2.9	CBG23148.1	GI:261245359	D-glutamic acid adding enzyme	STM0126	STM14_0152	STM474_0132	STMUK_0128	SL0126
		STMMW_01331	ftsW		+	148804	149961	1158	chromosome	CDS			CBG23149.1	GI:261245360	cell division protein FtsW	STM0127	STM14_0153	STM474_0133	STMUK_0129	SL0127
		STMMW_01341	murG		+	149958	151025	1068	chromosome	CDS			CBG23150.1	GI:261245361	UDP-N-acetylglucosamine--N-acetylmuramyl-	STM0128	STM14_0154	STM474_0134	STMUK_0130	SL0128
		STMMW_01351	murC		+	151144	152619	1476	chromosome	CDS		6.3.2.8	CBG23151.1	GI:261245362	UDP-N-acetylmuramate--L-alanine ligase	STM0129	STM14_0155	STM474_0135	STMUK_0131	SL0129
		STMMW_01371	ftsQ		+	153534	154364	831	chromosome	CDS			CBG23153.1	GI:261245364	cell division protein FtsQ	STM0131	STM14_0157	STM474_0137	STMUK_0133	SL0131
		STMMW_01381	ftsA		+	154361	155623	1263	chromosome	CDS			CBG23154.1	GI:261245365	cell division protein FtsA	STM0132	STM14_0158	STM474_0138	STMUK_0134	SL0132
		STMMW_01391	ftsZ		+	155684	156835	1152	chromosome	CDS			CBG23155.1	GI:261245366	cell division protein FtsZ	STM0133	STM14_0159	STM474_0139	STMUK_0135	SL0133
		STMMW_01401	lpxC		+	156936	157853	918	chromosome	CDS		3.5.1.-	CBG23156.1	GI:261245367	UDP-3-O-[3-hydroxymyristoyl] N-acetylglucosamine deacetylase	STM0134	STM14_0160	STM474_0140	STMUK_0136	SL0134
		STMMW_01421	secA		+	158691	161396	2706	chromosome	CDS			CBG23158.1	GI:261245369	preprotein translocase SecA subunit	STM0136	STM14_0162	STM474_0142	STMUK_0138	SL0136
		STMMW_01591	aceF		+	178920	180809	1890	chromosome	CDS			CBG23175.1	GI:261245386	dihydrolipoamide acetyltransferase component (E2) of pyruvate dehydrogenase	STM0153	STM14_0184	STM474_0161	STMUK_0155	SL0153
		STMMW_01601	lpdA		+	181009	182433	1425	chromosome	CDS			CBG23176.1	GI:261245387	dihydrolipoamide dehydrogenase	STM0154	STM14_0185	STM474_0162	STMUK_0156	SL0154
		STMMW_01771	yadF		-	201404	202066	663	chromosome	CDS			CBG23193.1	GI:261245403	carbonic anhydrase	STM0171	STM14_0203	STM474_0180	STMUK_0173	SL0172
		STMMW_02101	yadR		+	240111	240500	390	chromosome	CDS			CBG23226.1	GI:261245436	conserved hypothetical protein	STM0204	STM14_0244	STM474_0213	STMUK_0206	SL0205
		STMMW_02191	dapD		-	249281	250105	825	chromosome	CDS			CBG23235.1	GI:261245445	2,3,4,5-tetrahydropyridine-2-carboxylate N-succinyltransferase	STM0213	STM14_0253	STM474_0222	STMUK_0215	SL0214
		STMMW_02211	map		-	253044	253838	795	chromosome	CDS			CBG23237.1	GI:261245447	methionine aminopeptidase	STM0215	STM14_0255	STM474_0224	STMUK_0217	SL0216
		STMMW_02221	rpsB		+	254289	255014	726	chromosome	CDS			CBG23238.1	GI:261245448	30S ribosomal protein S2	STM0216	STM14_0257	STM474_0225	STMUK_0218	SL0217
		STMMW_02231	tsf		+	255272	256123	852	chromosome	CDS			CBG23239.1	GI:261245449	EF-Ts	STM0217	STM14_0258	STM474_0226	STMUK_0219	SL0218
		STMMW_02241	pyrH		+	256268	256993	726	chromosome	CDS		2.7.4.-	CBG23240.1	GI:261245450	UK	STM0218	STM14_0259	STM474_0227	STMUK_0220	SL0219
		STMMW_02251	frr		+	257140	257697	558	chromosome	CDS			CBG23241.1	GI:261245451	RRF	STM0219	STM14_0260	STM474_0228	STMUK_0221	SL0220
		STMMW_02261	dxr		+	257838	259034	1197	chromosome	CDS		1.1.1.267	CBG23242.1	GI:261245452	1-deoxy-D-xylulose 5-phosphate reductoisomerase	STM0220	STM14_0261	STM474_0229	STMUK_0222	SL0221
		STMMW_02271	uppS		+	259347	260105	759	chromosome	CDS			CBG23243.1	GI:261245453	undecaprenyl pyrophosphate synthetase	STM0221	STM14_0263	STM474_0230	STMUK_0223	SL0222
		STMMW_02281	cdsA		+	260118	260975	858	chromosome	CDS			CBG23244.1	GI:261245454	phosphatidate cytidylyltransferase	STM0222	STM14_0264	STM474_0231	STMUK_0224	SL0223
		STMMW_02301	yaeT		+	262371	264785	2415	chromosome	CDS			CBG23246.1	GI:261245456	outer membrane protein precursor	STM0224	STM14_0266	STM474_0233	STMUK_0226	SL0225
		STMMW_02321	lpxD		+	265397	266422	1026	chromosome	CDS		2.3.1.-	CBG23248.1	GI:261245458	UDP-3-O-[3-hydroxymyristoyl] glucosamine N-acyltransferase	STM0226	STM14_0268	STM474_0235	STMUK_0228	SL0227
		STMMW_02331	fabZ		+	266528	266983	456	chromosome	CDS		4.2.1.-	CBG23249.1	GI:261245459	(3R)-hydroxymyristol acyl carrier protein dehydrase	STM0227	STM14_0269	STM474_0236	STMUK_0229	SL0228
		STMMW_02341	lpxA		+	266987	267775	789	chromosome	CDS		2.3.1.129	CBG23250.1	GI:261245460	UDP-N-acetylglucosamine acyltransferase	STM0228	STM14_0270	STM474_0237	STMUK_0230	SL0229
		STMMW_02351	lpxB		+	267775	268923	1149	chromosome	CDS		2.4.1.182	CBG23251.1	GI:261245461	lipid-A-disaccharide synthase	STM0229	STM14_0271	STM474_0238	STMUK_0231	SL0230
		STMMW_02371	dnaE		+	269540	273022	3483	chromosome	CDS			CBG23253.1	GI:261245463	DNA polymerase III, alpha chain	STM0231	STM14_0273	STM474_0240	STMUK_0233	SL0232
		STMMW_02381	accA		+	273035	273994	960	chromosome	CDS			CBG23254.1	GI:261245464	acetyl-coenzyme A carboxylase carboxyl transferase subunit alpha	STM0232	STM14_0274	STM474_0241	STMUK_0234	SL0233
		STMMW_02421	mesJ	tilS	+	278743	279954	1212	chromosome	CDS			CBG23258.1	GI:261245468	cell cycle protein MesJ	STM0236	STM14_0278	STM474_0245	STMUK_0238	SL0237
		STMMW_02481	proS		-	282454	284172	1719	chromosome	CDS			CBG23264.1	GI:261245474	prolyl-tRNA synthetase	STM0242	STM14_0284	STM474_0251	STMUK_0244	SL0243
		STMMW_02631	dnaQ		+	303389	304120	732	chromosome	CDS			CBG23279.1	GI:261245489	DNA polymerase III epsilon subunit	STM0264	STM14_0309	STM474_0275	STMUK_0266	SL0259
		STMMW_04421	hemB		-	464183	465157	975	chromosome	CDS			CBG23451.1	GI:261245655	delta-aminolevulinic acid dehydratase	STM0372	STM14_0435	STM474_0387	STMUK_0378	SL0367
		STMMW_04771	secD		+	502835	504682	1848	chromosome	CDS			CBG23486.1	GI:261245690	protein-export membrane protein SecD	STM0407	STM14_0482	STM474_0426	STMUK_0413	SL0402
		STMMW_04781	secF		+	504693	505664	972	chromosome	CDS			CBG23487.1	GI:261245691	protein-export membrane protein SecF	STM0408	STM14_0483	STM474_0427	STMUK_0414	SL0403
		STMMW_04861	ribD		+	510348	511451	1104	chromosome	CDS			CBG23495.1	GI:261245699	riboflavin biosynthesis protein RibD	STM0416	STM14_0493	STM474_0436	STMUK_0422	SL0410
		STMMW_04871	ribH		+	511540	512010	471	chromosome	CDS			CBG23496.1	GI:261245700	6,7-dimethyl-8-ribityllumazine synthase (riboflavin synthase beta chain)	STM0417	STM14_0494	STM474_0437	STMUK_0423	SL0411
		STMMW_04881	nusB		+	512031	512450	420	chromosome	CDS			CBG23497.1	GI:261245701	N utilization substance protein B	STM0418	STM14_0495	STM474_0438	STMUK_0424	SL0412
		STMMW_04891	thiL		+	512529	513506	978	chromosome	CDS			CBG23498.1	GI:261245702	thiamine-monophosphate kinase	STM0419	STM14_0496	STM474_0439	STMUK_0425	SL0413
		STMMW_04921	dxs		-	515134	516996	1863	chromosome	CDS			CBG23501.1	GI:261245705	1-deoxyxylulose-5-phosphate synthase	STM0422	STM14_0500	STM474_0442	STMUK_0428	SL0416
		STMMW_05541	dnaX		+	581413	583341	1929	chromosome	CDS			CBG23563.1	GI:261245766	DNA polymerase III subunits gamma and tau	STM0484	STM14_0569	STM474_0504	STMUK_0491	SL0477
		STMMW_05581	adk		+	586547	587191	645	chromosome	CDS			CBG23567.1	GI:261245770	adenylate kinase	STM0488	STM14_0574	STM474_0508	STMUK_0495	SL0481
		STMMW_05591	hemH		+	587420	588382	963	chromosome	CDS			CBG23568.1	GI:261245771	ferrochelatase	STM0489	STM14_0576	STM474_0510	STMUK_0496	SL0482
		STMMW_06031	lpxH		-	636554	637276	723	chromosome	CDS			CBG23612.1	GI:261245814	conserved hypothetical protein	STM0535	STM14_0625	STM474_0556	STMUK_0542	SL0528
		STMMW_06101	folD		-	641513	642379	867	chromosome	CDS			CBG23619.1	GI:261245821	FolD bifunctional protein [includes: methylenetetrahydrofolate dehydrogenase	STM0542	STM14_0632	STM474_0563	STMUK_0549	SL0535
		STMMW_06981	lipA		-	733673	734638	966	chromosome	CDS			CBG23707.1	GI:261245906	lipoic acid synthetase	STM0633	STM14_0737	STM474_0654	STMUK_0638	SL0621
		STMMW_07001	lipB		-	736099	736674	576	chromosome	CDS			CBG23709.1	GI:261245908	lipoate-protein ligase B (lipoate biosynthesis protein B)	STM0635	STM14_0741	STM474_0656	STMUK_0640	SL0623
		STMMW_07041	mrdB		-	739719	740831	1113	chromosome	CDS			CBG23713.1	GI:261245912	rod shape-determining protein RodA	STM0639	STM14_0747	STM474_0660	STMUK_0644	SL0627
		STMMW_07051	mrdA		-	740834	742735	1902	chromosome	CDS			CBG23714.1	GI:261245913	penicillin-binding protein	STM0640	STM14_0748	STM474_0661	STMUK_0645	SL0628
		STMMW_07101	nadD		-	745657	746298	642	chromosome	CDS			CBG23719.1	GI:261245918	conserved hypothetical protein	STM0645	STM14_0753	STM474_0666	STMUK_0650	SL0633
		STMMW_07111	holA		-	746300	747331	1032	chromosome	CDS			CBG23720.1	GI:261245919	DNA polymerase III, delta subunit	STM0646	STM14_0754	STM474_0667	STMUK_0651	SL0634
		STMMW_07121	rlpB		-	747331	747921	591	chromosome	CDS			CBG23721.1	GI:261245920	rare lipoprotein B precursor	STM0647	STM14_0755	STM474_0668	STMUK_0652	SL0635
		STMMW_07131	leuS		-	747936	750518	2583	chromosome	CDS			CBG23722.1	GI:261245921	leucyl-tRNA synthetase	STM0648	STM14_0756	STM474_0669	STMUK_0653	SL0636
		STMMW_07311	lnt		-	768984	770522	1539	chromosome	CDS			CBG23740.1	GI:261245938	apolipoprotein N-acyltransferase	STM0666	STM14_0775	STM474_0687	STMUK_0671	SL0655
		STMMW_07361	ubiF	yleB	+	774867	776042	1176	chromosome	CDS			CBG23745.1	GI:261245943	putative monooxygenase	STM0671	STM14_0782	STM474_0692	STMUK_0676	SL0660
		STMMW_07441	glnS		+	786233	787900	1668	chromosome	CDS			CBG23753.1	GI:261245951	glutaminyl-tRNA synthetase	STM0686	STM14_0799	STM474_0707	STMUK_0691	SL0668
		STMMW_07521	fldA		-	795940	796470	531	chromosome	CDS			CBG23761.1	GI:261245959	flavodoxin 1	STM0694	STM14_0810	STM474_0715	STMUK_0699	SL0676
		STMMW_07771			+	823977	824873	897	chromosome	CDS			CBG23786.1	GI:261245984	putative glycosyl transferase	STM0720	STM14_0839	STM474_0743	STMUK_0726	SL0702
		STMMW_07781			+	824886	826019	1134	chromosome	CDS			CBG23787.1	GI:261245985	galactosyltransferase	STM0721	STM14_0840	STM474_0744	STMUK_0727	SL0703
		STMMW_07811			+	827726	829504	1779	chromosome	CDS			CBG23790.1	GI:261245988	putative glycosyltransferase, cell wall biogenesis	STM0724	STM14_0843	STM474_0747	STMUK_0730	SL0706
		STMMW_07821			+	829697	830530	834	chromosome	CDS			CBG23791.1	GI:261245989	putative glycosyltransferase, cell wall biogenesis	STM0725	STM14_0844	STM474_0748	STMUK_0731	SL0707
		STMMW_07971	cydA		+	848340	849908	1569	chromosome	CDS			CBG23805.1	GI:261246003	cytochrome D ubiquinol oxidase subunit I	STM0740	STM14_0861	STM474_0765	STMUK_0746	SL0722
		STMMW_07981	cydB		+	849924	851063	1140	chromosome	CDS			CBG23806.1	GI:261246004	cytochrome D ubiquinol oxidase subunit II	STM0741	STM14_0862	STM474_0766	STMUK_0747	SL0723
		STMMW_09681	cydC		-	1027536	1029257	1722	chromosome	CDS			CBG23977.1	GI:261246173	transport ATP-binding protein CydC	STM0956	STM14_1078	STM474_0943	STMUK_0924	SL0894
		STMMW_09691	cydD		-	1029258	1031024	1767	chromosome	CDS			CBG23978.1	GI:261246174	transport ATP-binding protein CydD	STM0957	STM14_1079	STM474_0944	STMUK_0925	SL0895
		STMMW_09721	ftsK		+	1033224	1037366	4143	chromosome	CDS			CBG23981.1	GI:261246177	cell division protein FtsK	STM0960	STM14_1084	STM474_0947	-	SL0898
		STMMW_09731	lolA		+	1037506	1038120	615	chromosome	CDS			CBG23982.1	GI:261246178	outer membrane lipoprotein carrier protein precursor	STM0961	STM14_1085	STM474_0948	STMUK_0928	SL0899
		STMMW_09751	serS		+	1039732	1041024	1293	chromosome	CDS			CBG23984.1	GI:261246180	seryl-tRNA synthetase	STM0963	STM14_1088	STM474_0950	STMUK_0930	SL0901
		STMMW_09911	cmk		+	1060934	1061617	684	chromosome	CDS			CBG24000.1	GI:261246196	cytidylate kinase	STM0980	STM14_1109	STM474_0966	STMUK_0946	SL0917
		STMMW_09921	rpsA		+	1061731	1063404	1674	chromosome	CDS			CBG24001.1	GI:261246197	30S ribosomal protein S1	STM0981	STM14_1110	STM474_0967	STMUK_0947	SL0918
		STMMW_09951	msbA		+	1066375	1068123	1749	chromosome	CDS			CBG24004.1	GI:261246200	probable transport ATP-binding protein MsbA	STM0984	STM14_1113	STM474_0970	STMUK_0950	SL0921
		STMMW_09961	lpxK		+	1068120	1069097	978	chromosome	CDS		2.7.1.130	CBG24005.1	GI:261246201	tetraacyldisaccharide 4'-kinase	STM0985	STM14_1114	STM474_0971	STMUK_0951	SL0922
		STMMW_09981	ycaR		+	1070425	1070607	183	chromosome	CDS			CBG24007.1	GI:261246203	conserved hypothetical protein	STM0987	STM14_1116	STM474_0973	STMUK_0953	SL0924
		STMMW_09991	kdsB		+	1070604	1071350	747	chromosome	CDS			CBG24008.1	GI:261246204	3-deoxy-manno-octulosonate cytidylyltransferase	STM0988	STM14_1117	STM474_0974	STMUK_0954	SL0925
		STMMW_10031	mukF		+	1074142	1075464	1323	chromosome	CDS			CBG24012.1	GI:261246208	killing factor KicB	STM0992	STM14_1122	STM474_0978	STMUK_0958	SL0929
		STMMW_10041	mukE		+	1075445	1076149	705	chromosome	CDS			CBG24013.1	GI:261246209	KicA protein	STM0993	STM14_1123	STM474_0979	STMUK_0959	SL0930
		STMMW_10051	mukB		+	1076149	1080615	4467	chromosome	CDS			CBG24014.1	GI:261246210	cell division protein	STM0994	STM14_1124	STM474_0980	STMUK_0960	SL0931
		STMMW_10111	asnCa	asnS	-	1087419	1088819	1401	chromosome	CDS		6.1.1.22	CBG24020.1	GI:261246216	asparaginyl-tRNA synthetase	STM1000	STM14_1132	STM474_0987	STMUK_0966	SL0937
		STMMW_10801	fabA		-	1154600	1155118	519	chromosome	CDS			CBG24092.1	GI:261246284	D-3-hydroxydecanoyl-(acyl carrier-protein)	STM1067	STM14_1211	STM474_1059	STMUK_1036	SL1007
		STMMW_10971	yccK		-	1170544	1170873	330	chromosome	CDS			CBG24109.1	GI:261246301	hypothetical protein in helD-serT intergenic region	STM1084	STM14_1229	STM474_1076	STMUK_1053	SL1024
		STMMW_11401		nanC	+	1216636	1217328	693	chromosome	CDS			CBG24153.1	GI:261246344	putative secreted protein	STM1131	STM14_1294	STM474_1125	STMUK_1099	SL1069
		STMMW_11631	htrB		-	1238417	1239337	921	chromosome	CDS			CBG24176.1	GI:261246367	lipid A biosynthesis lauroyl acyltransferase (EC 2.3.1.-) (heat shock protein)	STM1155	STM14_1323	STM474_1150	STMUK_1123	SL1092
		STMMW_11781	mviN		+	1250765	1252339	1575	chromosome	CDS			CBG24190.1	GI:261246381	virulence factor MviN	STM1170	STM14_1340	STM474_1166	STMUK_1138	SL1107
		STMMW_11931	rne		-	1264156	1267359	3204	chromosome	CDS		3.1.4.-	CBG24205.1	GI:261246396	ribonuclease E	STM1185	STM14_1357	STM474_1181	STMUK_1153	SL1122
		STMMW_12021	fabH		+	1273114	1274067	954	chromosome	CDS		2.3.1.41	CBG24214.1	GI:261246405	3-oxoacyl-[acyl-carrier-protein] synthase III	STM1193	STM14_1366	STM474_1190	STMUK_1161	SL1130
		STMMW_12031	fabD		+	1274083	1275012	930	chromosome	CDS			CBG24215.1	GI:261246406	malonyl CoA-acyl carrier protein transacylase	STM1194	STM14_1367	STM474_1191	STMUK_1162	SL1131
		STMMW_12041	fabG		+	1275025	1275759	735	chromosome	CDS			CBG24216.1	GI:261246407	3-oxoacyl-[acyl-carrier protein] reductase	STM1195	STM14_1368	STM474_1192	STMUK_1163	SL1132
		STMMW_12051	acpP		+	1275915	1276151	237	chromosome	CDS			CBG24217.1	GI:261246408	ACP	STM1196	STM14_1369	STM474_1193	STMUK_1164	SL1133
		STMMW_12091	tmk		+	1279426	1280067	642	chromosome	CDS		2.7.4.9	CBG24221.1	GI:261246412	dTMP kinase	STM1200	STM14_1373	STM474_1197	STMUK_1168	SL1137
		STMMW_12101	holB		+	1280064	1281068	1005	chromosome	CDS			CBG24222.1	GI:261246413	DNA polymerase III, delta' subunit	STM1201	STM14_1374	STM474_1198	STMUK_1169	SL1138
		STMMW_12261	ycfU		+	1298370	1299680	1311	chromosome	CDS			CBG24238.1	GI:261246429	ABC transporter integral membrane subunit	STM1217	STM14_1392	STM474_1214	STMUK_1185	SL1154
		STMMW_12271	lolD	ycfV	+	1299673	1300374	702	chromosome	CDS			CBG24239.1	GI:261246430	ABC transporter ATP-binding subunit	STM1218	STM14_1393	STM474_1215	STMUK_1186	SL1155
		STMMW_12281	ycfW		+	1300374	1301618	1245	chromosome	CDS			CBG24240.1	GI:261246431	ABC transporter integral membrane subunit	STM1219	STM14_1394	STM474_1216	STMUK_1187	SL1156
		STMMW_12421	purB		-	1316000	1317370	1371	chromosome	CDS			CBG24254.1	GI:261246444	adenylosuccinate lyase	STM1232	STM14_1410	STM474_1230	STMUK_1200	SL1170
		STMMW_12441	mnmA	trmU	-	1318102	1319208	1107	chromosome	CDS		2.1.1.61	CBG24256.1	GI:261246446	5-methylaminomethyl-2-thiouridylate-methyltrans ferase EC 2.1.1.61	STM1234	STM14_1412	STM474_1232	STMUK_1202	SL1172
		STMMW_12971	gapA		-	1365207	1366202	996	chromosome	CDS			CBG24309.1	GI:261246499	glyceraldehyde 3-phosphate dehydrogenase a	STM1290	STM14_1565	STM474_1294	STMUK_1257	SL1225
		STMMW_13171	nadE		-	1386633	1387460	828	chromosome	CDS			CBG24329.1	GI:261246519	3-dependent NAD+ synthetase EC 6.3.1.5. Probable glutamine-dependent NAD+ synthetase EC 6.3.5.1	STM1310	STM14_1590	STM474_1314	STMUK_1277	SL1245
		STMMW_13401	thrS		+	1408716	1410644	1929	chromosome	CDS		6.1.1.3	CBG24352.1	GI:261246542	ThrRS	STM1333	STM14_1619	STM474_1337	STMUK_1300	SL1267
		STMMW_13411	infC		+	1410756	1411190	435	chromosome	CDS			CBG24353.1	GI:261246543	Translation initiation factor IF-3. Translation initiation factor IF-3, chloroplast	STM1334	STM14_1620	STM474_1338	STMUK_1301	SL1268
		STMMW_13421	rpl35	rpmI	+	1411286	1411483	198	chromosome	CDS			CBG24354.1	GI:261246544	50S ribosomal protein L35. Chloroplast 50S ribosomal protein L35	STM1335	STM14_1621	STM474_1339	STMUK_1302	SL1269
		STMMW_13431	rpl20	rplT	+	1411534	1411890	357	chromosome	CDS			CBG24355.1	GI:261246545	50S ribosomal subunit protein L20	STM1336	STM14_1622	STM474_1340	STMUK_1303	SL1270
		STMMW_13441	pheS		+	1412192	1413175	984	chromosome	CDS		6.1.1.20	CBG24356.1	GI:261246546	PheRS	STM1337	STM14_1624	STM474_1341	STMUK_1304	SL1271
		STMMW_13451	pheT		+	1413191	1415578	2388	chromosome	CDS		6.1.1.20	CBG24357.1	GI:261246547	PheRS	STM1338	STM14_1625	STM474_1342	STMUK_1305	SL1272
		STMMW_14121	ssaH		+	1486307	1486534	228	chromosome	CDS			CBG24423.1	GI:261246613	Type three secretion system apparatus	STM1407	STM14_1703	STM474_1413	STMUK_1373	SL1341
		STMMW_14261	ssaT		+	1496169	1496948	780	chromosome	CDS			CBG24437.1	GI:261246627	putative type III secretion protein	STM1421	STM14_1717	STM474_1427	STMUK_1387	SL1355
		STMMW_14291	ribE		+	1500066	1500707	642	chromosome	CDS		2.5.1.9	CBG24440.1	GI:261246630	riboflavin synthase alpha chain	STM1426	STM14_1723	STM474_1432	STMUK_1392	SL1358
		STMMW_14521	tyrS		+	1520001	1521275	1275	chromosome	CDS			CBG24463.1	GI:261246653	tyrosyl-tRNA synthetase	STM1449	STM14_1747	STM474_1456	STMUK_1415	SL1381
		STMMW_15971	sifB		+	1684698	1685648	951	chromosome	CDS			CBG24609.1	GI:261246795	hypothetical protein	STM1602	STM14_1940	STM474_1614	STMUK_1571	SL1532
		STMMW_16291			+	1717176	1717823	648	chromosome	CDS			CBG24641.1	GI:261246827	putative ABC amino acid transporter permease	STM1634	STM14_1978	STM474_1646	STMUK_1603	SL1564
		STMMW_16901	sapD		+	1779684	1780676	993	chromosome	CDS			CBG24702.1	GI:261246885	peptide transport system ATP-binding protein SapD	STM1695	STM14_2045	STM474_1708	STMUK_1664	SL1625
		STMMW_16961	fabI		+	1784653	1785441	789	chromosome	CDS			CBG24708.1	GI:261246891	enoyl-[acyl-carrier-protein] reductase (NADH)	STM1700	STM14_2053	STM474_1714	STMUK_1670	SL1631
		STMMW_17061	ribA		+	1796626	1797216	591	chromosome	CDS		3.5.4.25	CBG24718.1	GI:261246901	GTP cyclohydrolase II	STM1711	STM14_2069	STM474_1726	STMUK_1682	SL1643
		STMMW_17101	topA		-	1802309	1804906	2598	chromosome	CDS			CBG24721.1	GI:261246904	DNA topoisomerase I, omega protein I	STM1714	STM14_2075	STM474_1731	STMUK_1686	SL1646
		STMMW_17481	hnr		-	1841456	1842469	1014	chromosome	CDS			CBG24759.1	GI:261246942	putative regulatory protein	STM1753	STM14_2119	STM474_1770	STMUK_1726	SL1684
		STMMW_17641	kdsA		-	1862924	1863778	855	chromosome	CDS		2.5.1.55	CBG24775.1	GI:261246958	2-dehydro-3-deoxyphosphooctonate aldolase	STM1772	STM14_2142	STM474_1789	STMUK_1744	SL1700
		STMMW_17681	prfA		-	1865848	1866930	1083	chromosome	CDS			CBG24779.1	GI:261246962	RF-1	STM1776	STM14_2146	STM474_1793	STMUK_1748	SL1704
		STMMW_17691	hemA		-	1866971	1868227	1257	chromosome	CDS		1.2.1.-	CBG24780.1	GI:261246963	GluTR	STM1777	STM14_2147	STM474_1794	STMUK_1749	SL1705
		STMMW_17701	hemM	lolB	+	1868541	1869164	624	chromosome	CDS			CBG24781.1	GI:261246964	outer membrane lipoprotein	STM1778	STM14_2149	STM474_1796	STMUK_1750	SL1706
		STMMW_17711	ipk		+	1869161	1870012	852	chromosome	CDS		2.7.1.-	CBG24782.1	GI:261246965	4-diphosphocytidyl-2-C-methyl-D-erythritol kinase	STM1779	STM14_2150	STM474_1797	STMUK_1751	SL1707
		STMMW_17721	prs	prsA	+	1870278	1871225	948	chromosome	CDS		2.7.6.1	CBG24783.1	GI:261246966	ribose-phosphate pyrophosphokinase	STM1780	STM14_2153	STM474_1799	STMUK_1752	SL1708
		STMMW_17751	pth		+	1873610	1874218	609	chromosome	CDS		3.1.1.29	CBG24786.1	GI:261246969	PTH	STM1783	STM14_2156	STM474_1802	STMUK_1755	SL1711
		STMMW_18121	yeaZ		-	1910994	1911689	696	chromosome	CDS			CBG24822.1	GI:261247005	conserved hypothetical protein	STM1820	STM14_2202	STM474_1842	STMUK_1793	SL1749
		STMMW_18451			+	1946650	1947045	396	chromosome	CDS			CBG24855.1	GI:261247038	conserved hypothetical protein	STM1856	STM14_2247	STM474_1880	STMUK_1830	SL1785
		STMMW_18701	msbB	lpxM	-	1967505	1968476	972	chromosome	CDS		2.3.1.-	CBG24879.1	GI:261247060	lipid A acyltransferase	STM1889	STM14_2297	STM474_1921	STMUK_1869	SL1823
		STMMW_18841	aspS		-	1978623	1980395	1773	chromosome	CDS		6.1.1.12	CBG24892.1	GI:261247071	AspRS	STM1901	STM14_2312	STM474_1934	STMUK_1881	SL1836
		STMMW_18921	argS		+	1986109	1987842	1734	chromosome	CDS		6.1.1.19	CBG24900.1	GI:261247079	ArgRS	STM1909	STM14_2322	STM474_1942	STMUK_1889	SL1844
		STMMW_19241	pgsA		-	2019325	2019873	549	chromosome	CDS		2.7.8.5	CBG24933.1	GI:261247110	phosphotidylglycerophosphate synthetase	STM1945	STM14_2363	STM474_1977	STMUK_1924	SL1875
		STMMW_21221	rfbG	ddhB	-	2195923	2197002	1080	chromosome	CDS		4.2.1.45	CBG25131.1	GI:261247306	CDP-glucose 4,6-dehydratase	STM2091	STM14_2585	STM474_2176	STMUK_2121	SL2068
		STMMW_21231	rfbF	ddhA	-	2197007	2197780	774	chromosome	CDS		2.7.7.33	CBG25132.1	GI:261247307	glucose-1-phosphate cytidylyltransferase	STM2092	STM14_2586	STM474_2177	STMUK_2122	SL2069
		STMMW_21861	metG		+	2273397	2275430	2034	chromosome	CDS		6.1.1.10	CBG25194.1	GI:261247369	MetRS	STM2155	STM14_2658	STM474_2242	STMUK_2184	SL2132
		STMMW_22251	folE		-	2314102	2314770	669	chromosome	CDS		3.5.4.16	CBG25232.1	GI:261247407	GTP cyclohydrolase I	STM2193	STM14_2703	STM474_2282	STMUK_2223	SL2170
		STMMW_22551	rplY		+	2350091	2350375	285	chromosome	CDS			CBG25261.1	GI:261247436	50S ribosomal protein L25	STM2224	STM14_2749	STM474_2317	STMUK_2254	SL2201
		STMMW_22961	gyrA		-	2397379	2400015	2637	chromosome	CDS		5.99.1.3	CBG25307.1	GI:261247480	DNA gyrase subunit A	STM2272	STM14_2804	STM474_2368	STMUK_2302	SL2241
		STMMW_23001	ubiG		+	2403984	2404712	729	chromosome	CDS		2.1.1.64	CBG25311.1	GI:261247484	3,4-dihydroxy-5-hexaprenylbenzoate methyltransferase	STM2276	STM14_2810	STM474_2372	STMUK_2306	SL2245
		STMMW_23871	folC		-	2501022	2502290	1269	chromosome	CDS		6.3.2.17	CBG25398.1	GI:261247571	folylpolyglutamate synthase	STM2365	STM14_2913	STM474_2464	STMUK_2395	SL2334
		STMMW_23881	accD		-	2502358	2503272	915	chromosome	CDS		6.4.1.2	CBG25399.1	GI:261247572	acetyl-CoA carboxylase beta subunit	STM2366	STM14_2914	STM474_2465	STMUK_2396	SL2335
		STMMW_24001	fabB		-	2512290	2513504	1215	chromosome	CDS		2.3.1.41	CBG25411.1	GI:261247584	3-oxoacyl-[acyl-carrier-protein] synthase I	STM2378	STM14_2927	STM474_2477	STMUK_2408	SL2347
		STMMW_24371	gltX		-	2553831	2555246	1416	chromosome	CDS		6.1.1.17	CBG25446.1	GI:261247619	GluRS	STM2415	STM14_2969	STM474_2516	STMUK_2446	SL2381
		STMMW_24461	lig	ligA	-	2562669	2564684	2016	chromosome	CDS		6.5.1.2	CBG25454.1	GI:261247627	DNA ligase	STM2427	STM14_2982	STM474_2529	STMUK_2459	SL2390
		STMMW_24471	zipA		-	2564756	2565793	1038	chromosome	CDS			CBG25455.1	GI:261247628	Cell division protein zipA homolog	STM2428	STM14_2983	STM474_2530	STMUK_2460	SL2391
		STMMW_24521	crr		+	2570328	2570837	510	chromosome	CDS			CBG25460.1	GI:261247633	PTS system, glucose-specific IIA component	STM2433	STM14_2991	STM474_2536	STMUK_2465	SL2396
		STMMW_25021	dapE		+	2621364	2622491	1128	chromosome	CDS			CBG25510.1	GI:261247683	succinyl-diaminopimelate desuccinylase	STM2483	STM14_3046	STM474_2586	STMUK_2515	SL2446
		STMMW_25071	dapA		-	2627713	2628591	879	chromosome	CDS		4.2.1.52	CBG25515.1	GI:261247688	DHDPS	STM2489	STM14_3052	STM474_2592	STMUK_2521	SL2452
		STMMW_25361	engA		-	2675838	2677310	1473	chromosome	CDS			CBG25543.1	GI:261247715	GTP-binding protein engA	STM2519	STM14_3089	STM474_2621	STMUK_2551	SL2481
		STMMW_25391	hisS		-	2679252	2680526	1275	chromosome	CDS		6.1.1.21	CBG25546.1	GI:261247718	HisRS	STM2522	STM14_3093	STM474_2624	STMUK_2554	SL2484
		STMMW_25401	gcpE	ispG	-	2680637	2681755	1119	chromosome	CDS		1.17.7.1	CBG25547.1	GI:261247719	4-hydroxy-3-methylbut-2-en-1-yl diphosphate synthase	STM2523	STM14_3094	STM474_2625	STMUK_2555	SL2485
		STMMW_25601	iscS	nifS	-	2705918	2707132	1215	chromosome	CDS		2.8.1.7	CBG25567.1	GI:261247739	cysteine desulfurase	STM2543	STM14_3118	STM474_2647	STMUK_2575	SL2505
		STMMW_25631	suhB		+	2708817	2709620	804	chromosome	CDS			CBG25570.1	GI:261247742	extragenic suppressor protein SuhB	STM2546	STM14_3124	STM474_2650	STMUK_2578	SL2508
		STMMW_25841	yfhC		-	2738374	2738925	552	chromosome	CDS			CBG25591.1	GI:261247763	conserved hypothetical protein	STM2568	STM14_3148	STM474_2673	STMUK_2600	SL2530
		STMMW_25931	acpS		-	2746444	2746824	381	chromosome	CDS		2.7.8.7	CBG25600.1	GI:261247772	4'-phosphopantetheinyl transferase acpS	STM2577	STM14_3157	STM474_2682	STMUK_2609	SL2539
		STMMW_25961	era		-	2748307	2749212	906	chromosome	CDS			CBG25603.1	GI:261247775	GTP-binding protein	STM2580	STM14_3160	STM474_2685	STMUK_2612	SL2542
		STMMW_25971	rnc		-	2749209	2749889	681	chromosome	CDS		3.1.26.3	CBG25604.1	GI:261247776	RNase III	STM2581	STM14_3161	STM474_2686	STMUK_2613	SL2543
		STMMW_25981	lepB		-	2750163	2751137	975	chromosome	CDS		3.4.21.89	CBG25605.1	GI:261247777	signal peptidase I	STM2582	STM14_3162	STM474_2687	STMUK_2614	SL2544
		STMMW_26721	pssA		+	2819313	2820668	1356	chromosome	CDS		2.7.8.8	CBG25679.1	GI:261247850	CDP-diacylglycerol-serine O-phosphatidyltransferase	STM2652	STM14_3250	STM474_2765	STMUK_2688	SL2616
		STMMW_26791	yfiO	ecfD	+	2833317	2834054	738	chromosome	CDS			CBG25686.1	GI:261247857	putative lipoprotein	STM2663	STM14_3264	STM474_2776	STMUK_2699	SL2623
		STMMW_26871	rpl19	rplS	-	2841531	2841878	348	chromosome	CDS			CBG25694.1	GI:261247865	50S ribosomal subunit protein L19	STM2673	STM14_3276	STM474_2797	STMUK_2708	SL2646
		STMMW_26881	trmD		-	2841919	2842686	768	chromosome	CDS		2.1.1.31	CBG25695.1	GI:261247866	Guanine-N1--methyltransferase EC 2.1.1.31	STM2674	STM14_3277	STM474_2798	STMUK_2709	SL2647
		STMMW_26891	rimM		-	2842731	2843279	549	chromosome	CDS			CBG25696.1	GI:261247867	16S rRNA processing protein	STM2675	STM14_3278	STM474_2799	STMUK_2710	SL2648
		STMMW_26901	rps16	rpsP	-	2843298	2843546	249	chromosome	CDS			CBG25697.1	GI:261247868	30S ribosomal subunit protein S16	STM2676	STM14_3279	STM474_2800	STMUK_2711	SL2649
		STMMW_26911	ffh		-	2843860	2845221	1362	chromosome	CDS			CBG25698.1	GI:261247869	signal recognition particle protein	STM2677	STM14_3281	STM474_2801	STMUK_2712	SL2650
		STMMW_26951	grpE		-	2848246	2848836	591	chromosome	CDS			CBG25702.1	GI:261247872	heat shock protein GrpE (heat shock protein b25.3) (hsp24)	STM2681	STM14_3286	STM474_2805	STMUK_2716	SL2654
		STMMW_26971	ppnK	yfjB	+	2848959	2849837	879	chromosome	CDS		2.7.1.23	CBG25703.1	GI:261247873	conserved hypothetical protein	STM2683	STM14_3288	STM474_2806	STMUK_2718	SL2655
		STMMW_27011	yfjG		-	2852520	2852972	453	chromosome	CDS			CBG25707.1	GI:261247877	conserved hypothetical protein	STM2687	STM14_3293	STM474_2810	STMUK_2722	SL2659
		STMMW_27881	csrA		-	2963938	2964123	186	chromosome	CDS			CBG25795.1	GI:261247962	Carbon storage regulator homolog	STM2826	STM14_3412	STM474_2964	STMUK_2815	SL2806
		STMMW_27891	alaS		-	2964358	2966988	2631	chromosome	CDS		6.1.1.7	CBG25796.1	GI:261247963	AlaRS	STM2827	STM14_3413	STM474_2965	STMUK_2816	SL2807
		STMMW_28921	ispF		-	3063256	3063735	480	chromosome	CDS		4.6.1.12	CBG25899.1	GI:261248065	2-C-methyl-D-erythritol 2,4-cyclodiphosphate synthase	STM2929	STM14_3532	STM474_3069	STMUK_2918	SL2908
		STMMW_28931	ispD		-	3063735	3064445	711	chromosome	CDS		2.7.7.60	CBG25900.1	GI:261248066	2-C-methyl-D-erythritol 4-phosphate cytidylyltransferase	STM2930	STM14_3533	STM474_3070	STMUK_2919	SL2909
		STMMW_29151	eno		-	3089377	3090675	1299	chromosome	CDS		4.2.1.11	CBG25922.1	GI:261248087	2-phospho-D-glycerate hydro-lyase	STM2952	STM14_3557	STM474_3096	STMUK_2941	SL2931
		STMMW_29161	pyrG		-	3090758	3092395	1638	chromosome	CDS		6.3.4.2	CBG25923.1	GI:261248088	CTP synthase	STM2953	STM14_3558	STM474_3097	STMUK_2942	SL2932
		STMMW_29621	thyA		-	3150029	3150823	795	chromosome	CDS		2.1.1.45	CBG25970.1	GI:261248135	TS	STM3001	STM14_3617	STM474_3147	STMUK_2989	SL2979
		STMMW_29631	lgt		-	3150830	3151705	876	chromosome	CDS		2.4.99.-	CBG25971.1	GI:261248136	prolipoprotein diacylglyceryl transferase	STM3002	STM14_3618	STM474_3148	STMUK_2990	SL2980
		STMMW_30001	lysS		-	3190480	3191997	1518	chromosome	CDS		6.1.1.6	CBG26008.1	GI:261248172	LysRS	STM3040	STM14_3672	STM474_3187	STMUK_3028	SL3016
		STMMW_30011	prfB		-	3192007	3192888	882	chromosome	CDS			CBG26009.1	GI:261248173	peptide chain release factor 2 (RF-2)	STM3041	STM14_3673	STM474_3188	STMUK_3029	SL3017
		STMMW_30081	ygfZ		+	3198179	3199159	981	chromosome	CDS			CBG26016.1	GI:261248180	conserved hypothetical protein	STM3048	STM14_3681	STM474_3195	STMUK_3036	SL3024
		STMMW_30171	ubiH	visB	-	3209726	3210904	1179	chromosome	CDS		1.14.13.-	CBG26025.1	GI:261248189	2-octaprenyl-6-methoxyphenol hydroxylase	STM3057	STM14_3694	STM474_3204	STMUK_3045	SL3033
		STMMW_30231	rpiA		-	3216038	3216697	660	chromosome	CDS		5.3.1.6	CBG26031.1	GI:261248195	PRI	STM3063	STM14_3701	STM474_3210	STMUK_3051	SL3039
		STMMW_30291	fba		-	3220772	3221851	1080	chromosome	CDS			CBG26037.1	GI:261248201	fructose 1,6-bisphosphate aldolase	STM3068	STM14_3708	STM474_3215	STMUK_3056	SL3044
		STMMW_30301	pgk		-	3221953	3223116	1164	chromosome	CDS		2.7.2.3	CBG26038.1	GI:261248202	phosphoglycerate kinase	STM3069	STM14_3709	STM474_3216	STMUK_3057	SL3045
		STMMW_30511	metK		+	3242935	3244089	1155	chromosome	CDS		2.5.1.6	CBG26058.1	GI:261248221	AdoMet synthetase	STM3090	STM14_3733	STM474_3238	STMUK_3078	SL3065
		STMMW_31331	plsC		-	3327197	3327934	738	chromosome	CDS			CBG26140.1	GI:261248303	1-acyl-glycerol-3-phosphate acyltransferase	STM3173	STM14_3845	STM474_3326	STMUK_3162	SL3147
		STMMW_31341	parC		-	3328191	3330449	2259	chromosome	CDS			CBG26141.1	GI:261248304	topoisomerase IV subunit A	STM3174	STM14_3846	STM474_3327	STMUK_3163	SL3148
		STMMW_31411	parE		-	3335206	3337098	1893	chromosome	CDS			CBG26148.1	GI:261248311	topoisomerase IV subunit B	STM3181	STM14_3854	STM474_3335	STMUK_3170	SL3155
		STMMW_31561	ribB		-	3349096	3349749	654	chromosome	CDS			CBG26162.1	GI:261248325	3,4-dihydroxy-2-butanone 4-phosphate synthase	STM3195	STM14_3869	STM474_3349	STMUK_3184	SL3168
		STMMW_31651	cca		+	3360467	3361708	1242	chromosome	CDS		2.7.7.72	CBG26171.1	GI:261248334	tRNA nucleotidyltransferase	STM3204	STM14_3880	STM474_3358	STMUK_3193	SL3177
		STMMW_31691	gcp		-	3364060	3365073	1014	chromosome	CDS			CBG26175.1	GI:261248338	possible glycoprotease	STM3208	STM14_3885	STM474_3362	STMUK_3197	SL3182
		STMMW_31711	dnaG		+	3365752	3367497	1746	chromosome	CDS			CBG26177.1	GI:261248340	DNA primase	STM3210	STM14_3887	STM474_3364	STMUK_3199	SL3184
		STMMW_31721	rpoD		+	3367512	3369494	1983	chromosome	CDS			CBG26178.1	GI:261248341	RNA polymerase sigma-70 factor	STM3211	STM14_3888	STM474_3365	STMUK_3200	SL3185
		STMMW_32861	infB		-	3476036	3478714	2679	chromosome	CDS			CBG26289.1	GI:261248452	protein chain initiation factor 2	STM3286	STM14_3969	STM474_3444	STMUK_3270	SL3259
		STMMW_32921	glmM	mrsA	-	3484833	3486170	1338	chromosome	CDS			CBG26295.1	GI:261248458	PGM/PMM-family protein	STM3294	STM14_3977	STM474_3452	STMUK_3278	SL3265
		STMMW_33021	rpmA		-	3495639	3495896	258	chromosome	CDS			CBG26305.1	GI:261248468	50S ribosomal subunit protein L27	STM3303	STM14_3990	STM474_3463	STMUK_3289	SL3275
		STMMW_33031	rplU		-	3495916	3496227	312	chromosome	CDS			CBG26306.1	GI:261248469	50S ribosomal subunit protein L21	STM3304	STM14_3991	STM474_3464	STMUK_3290	SL3276
		STMMW_33041	ispB		+	3496485	3497456	972	chromosome	CDS			CBG26307.1	GI:261248470	octaprenyl-diphosphate synthase	STM3305	STM14_3992	STM474_3465	STMUK_3291	SL3277
		STMMW_33061	murA		-	3498033	3499292	1260	chromosome	CDS			CBG26309.1	GI:261248472	UDP-N-acetylglucosamine 1-carboxyvinyltransferase	STM3307	STM14_3994	STM474_3467	STMUK_3293	SL3279
		STMMW_33171	yhbN		+	3506214	3506768	555	chromosome	CDS			CBG26320.1	GI:261248483	putative exported protein	STM3318	STM14_4006	STM474_3478	STMUK_3304	SL3290
		STMMW_33181	yhbG		+	3506775	3507500	726	chromosome	CDS			CBG26321.1	GI:261248484	probable ABC transport protein, ATP-binding component	STM3319	STM14_4007	STM474_3479	STMUK_3305	SL3291
		STMMW_33431	rpsI		-	3535544	3535936	393	chromosome	CDS			CBG26346.1	GI:261248509	30S ribosomal subunit protein S9	STM3344	STM14_4036	STM474_3504	STMUK_3330	SL3316
		STMMW_33441	rplM		-	3535952	3536380	429	chromosome	CDS			CBG26347.1	GI:261248510	50S ribosomal subunit protein L13	STM3345	STM14_4037	STM474_3505	STMUK_3331	SL3317
		STMMW_33771	accB		+	3573236	3573706	471	chromosome	CDS			CBG26380.1	GI:261248542	acetyl-CoA carboxylase, biotin carboxyl carrier protein	STM3379	STM14_4076	STM474_3541	STMUK_3365	SL3352
		STMMW_33781	accC		+	3573717	3575066	1350	chromosome	CDS			CBG26381.1	GI:261248543	biotin carboxylase	STM3380	STM14_4077	STM474_3542	STMUK_3366	SL3353
		STMMW_33951	yrdC		-	3597189	3597761	573	chromosome	CDS			CBG26397.1	GI:261248559	conserved hypothetical protein	STM3402	STM14_4105	STM474_3567	STMUK_3388	SL3369
		STMMW_33991	def		+	3600036	3600545	510	chromosome	CDS		3.5.1.31	CBG26401.1	GI:261248563	polypeptide deformylase	STM3406	STM14_4109	STM474_3571	STMUK_3392	SL3373
		STMMW_34001	fmt		+	3600561	3601508	948	chromosome	CDS		2.1.2.9	CBG26402.1	GI:261248564	methionyl-tRNA formyltransferase	STM3407	STM14_4110	STM474_3572	STMUK_3393	SL3374
		STMMW_34071	rplQ		-	3605977	3606360	384	chromosome	CDS			CBG26409.1	GI:261248571	50S ribosomal subunit protein L17	STM3414	STM14_4117	STM474_3579	STMUK_3400	SL3381
		STMMW_34081	pez	rpoA	-	3606401	3607390	990	chromosome	CDS		2.7.7.6	CBG26410.1	GI:261248572	DNA-directed RNA polymerase alpha chain	STM3415	STM14_4118	STM474_3580	STMUK_3401	SL3382
		STMMW_34091	rpsD		-	3607416	3608036	621	chromosome	CDS			CBG26411.1	GI:261248573	30S ribosomal subunit protein S4	STM3416	STM14_4119	STM474_3581	STMUK_3402	SL3383
		STMMW_34101	rpsK		-	3608070	3608402	333	chromosome	CDS			CBG26412.1	GI:261248574	30S ribosomal subunit protein S11	STM3417	STM14_4120	STM474_3582	STMUK_3403	SL3384
		STMMW_34111	rpsM		-	3608476	3608832	357	chromosome	CDS			CBG26413.1	GI:261248575	30S ribosomal subunit protein S13	STM3418	STM14_4121	STM474_3583	STMUK_3404	SL3385
		STMMW_34131	prlA	secY	-	3609127	3610458	1332	chromosome	CDS			CBG26415.1	GI:261248577	preprotein translocase subunit	STM3420	STM14_4123	STM474_3585	STMUK_3406	SL3387
		STMMW_34141	rplO		-	3610466	3610900	435	chromosome	CDS			CBG26416.1	GI:261248578	50S ribosomal subunit protein L15	STM3421	STM14_4124	STM474_3586	STMUK_3407	SL3388
		STMMW_34151	rpmD		-	3610904	3611083	180	chromosome	CDS			CBG26417.1	GI:261248579	50S ribosomal subunit protein L30	STM3422	STM14_4125	STM474_3587	STMUK_3408	SL3389
		STMMW_34161	rpsE		-	3611087	3611590	504	chromosome	CDS			CBG26418.1	GI:261248580	30S ribosomal subunit protein S5	STM3423	STM14_4126	STM474_3588	STMUK_3409	SL3390
		STMMW_34171	rl18	rplR	-	3611605	3611958	354	chromosome	CDS			CBG26419.1	GI:261248581	50S ribosomal subunit protein L18	STM3424	STM14_4127	STM474_3589	STMUK_3410	SL3391
		STMMW_34181	rplF		-	3611968	3612501	534	chromosome	CDS			CBG26420.1	GI:261248582	50S ribosomal subunit protein L6	STM3425	STM14_4128	STM474_3590	STMUK_3411	SL3392
		STMMW_34191	rpsH		-	3612514	3612906	393	chromosome	CDS			CBG26421.1	GI:261248583	30S ribosomal subunit protein S8	STM3426	STM14_4129	STM474_3591	STMUK_3412	SL3393
		STMMW_34201	rpsN		-	3612940	3613245	306	chromosome	CDS			CBG26422.1	GI:261248584	30S ribosomal subunit protein S14	STM3427	STM14_4130	STM474_3592	STMUK_3413	SL3394
		STMMW_34211	rplE		-	3613260	3613799	540	chromosome	CDS			CBG26423.1	GI:261248585	50S ribosomal subunit protein L5	STM3428	STM14_4131	STM474_3593	STMUK_3414	SL3395
		STMMW_34221	rplX		-	3613814	3614128	315	chromosome	CDS			CBG26424.1	GI:261248586	50S ribosomal subunit protein L24	STM3429	STM14_4132	STM474_3594	STMUK_3415	SL3396
		STMMW_34231	rplN		-	3614139	3614510	372	chromosome	CDS			CBG26425.1	GI:261248587	50S ribosomal subunit protein L14	STM3430	STM14_4133	STM474_3595	STMUK_3416	SL3397
		STMMW_34241	rpsQ		-	3614674	3614928	255	chromosome	CDS			CBG26426.1	GI:261248588	30S ribosomal subunit protein S17	STM3431	STM14_4134	STM474_3596	STMUK_3417	SL3398
		STMMW_34242	rpmC		-	3614928	3615119	192	chromosome	CDS					LSU ribosomal protein L29p (L35e)	STM3432	STM14_4135	STM474_3597	STMUK_3418	SL3399
		STMMW_34251	rplP		-	3615119	3615529	411	chromosome	CDS			CBG26427.1	GI:261248589	50S ribosomal subunit protein L16	STM3433	STM14_4136	STM474_3598	STMUK_3419	SL3400
		STMMW_34261	rpsC		-	3615542	3616243	702	chromosome	CDS			CBG26428.1	GI:261248590	30S ribosomal subunit protein S3	STM3434	STM14_4137	STM474_3599	STMUK_3420	SL3401
		STMMW_34271	rplV		-	3616261	3616593	333	chromosome	CDS			CBG26429.1	GI:261248591	50S ribosomal protein L22	STM3435	STM14_4138	STM474_3600	STMUK_3421	SL3402
		STMMW_34281	rpsS		-	3616608	3616886	279	chromosome	CDS			CBG26430.1	GI:261248592	30S ribosomal subunit protein S19	STM3436	STM14_4139	STM474_3601	STMUK_3422	SL3403
		STMMW_34291	rplB		-	3616903	3617724	822	chromosome	CDS			CBG26431.1	GI:261248593	50S ribosomal subunit protein L2	STM3437	STM14_4140	STM474_3602	STMUK_3423	SL3404
		STMMW_34301	rplW		-	3617742	3618044	303	chromosome	CDS			CBG26432.1	GI:261248594	50S ribosomal subunit protein L23	STM3438	STM14_4141	STM474_3603	STMUK_3424	SL3405
		STMMW_34311	rplD		-	3618041	3618646	606	chromosome	CDS			CBG26433.1	GI:261248595	50S ribosomal subunit protein L4	STM3439	STM14_4142	STM474_3604	STMUK_3425	SL3406
		STMMW_34321	rplC		-	3618657	3619286	630	chromosome	CDS			CBG26434.1	GI:261248596	50S ribosomal subunit protein L3	STM3440	STM14_4143	STM474_3605	STMUK_3426	SL3407
		STMMW_34331	rpsJ		-	3619319	3619630	312	chromosome	CDS			CBG26435.1	GI:261248597	30S ribosomal subunit protein S10	STM3441	STM14_4144	STM474_3606	STMUK_3427	SL3408
		STMMW_34381	fusA		-	3622658	3624772	2115	chromosome	CDS			CBG26440.1	GI:261248602	elongation factor G	STM3446	STM14_4150	STM474_3612	STMUK_3432	SL3413
		STMMW_34391	rpsG		-	3624869	3625339	471	chromosome	CDS			CBG26441.1	GI:261248603	30S ribosomal subunit protein S7	STM3447	STM14_4151	STM474_3613	STMUK_3433	SL3414
		STMMW_34401	rpsL		-	3625435	3625809	375	chromosome	CDS			CBG26442.1	GI:261248604	30S ribosomal subunit protein S12	STM3448	STM14_4152	STM474_3614	STMUK_3434	SL3415
		STMMW_35281	asd		-	3731503	3732609	1107	chromosome	CDS		1.2.1.11	CBG26531.1	GI:261248693	aspartate-semialdehyde dehydrogenase	STM3539	STM14_4260	STM474_3706	STMUK_3524	SL3506
		STMMW_35571	rpoH		-	3758802	3759656	855	chromosome	CDS			CBG26559.1	GI:261248721	RNA polymerase sigma-32 factor	STM3568	STM14_4295	STM474_3735	STMUK_3553	SL3533
		STMMW_35581	ftsX		-	3759902	3760957	1056	chromosome	CDS			CBG26560.1	GI:261248722	cell division protein	STM3569	STM14_4297	STM474_3736	STMUK_3554	SL3534
		STMMW_35591	ftsE		-	3760950	3761618	669	chromosome	CDS			CBG26561.1	GI:261248723	cell division ATP-binding protein FtsE	STM3570	STM14_4298	STM474_3737	STMUK_3555	SL3535
		STMMW_35601	ftsY		-	3761621	3763096	1476	chromosome	CDS			CBG26562.1	GI:261248724	cell division protein	STM3571	STM14_4299	STM474_3738	STMUK_3556	SL3536
		STMMW_36441	glyS		-	3862649	3864718	2070	chromosome	CDS		6.1.1.14	CBG26657.1	GI:261248804	glycine-tRNA synthetase, beta subunit	STM3655	STM14_4406	STM474_3827	STMUK_3641	SL3620
		STMMW_36451	glyQ		-	3864728	3865639	912	chromosome	CDS		6.1.1.14	CBG26658.1	GI:261248805	glycine-tRNA synthetase, alpha subunit	STM3656	STM14_4407	STM474_3828	STMUK_3642	SL3621
		STMMW_37131	kdtA	waaA	+	3942283	3943494	1212	chromosome	CDS			CBG26726.1	GI:261248872	3-deoxy-D-manno-octulosonic-acid transferase	STM3724	STM14_4486	STM474_3897	STMUK_3710	SL3690
		STMMW_37141	coaD	kdtB	+	3943503	3943982	480	chromosome	CDS		2.7.7.3	CBG26727.1	GI:261248873	phosphopantetheine adenylyltransferase	STM3725	STM14_4487	STM474_3898	STMUK_3711	SL3691
		STMMW_37171	rpmB		-	3945105	3945341	237	chromosome	CDS			CBG26730.1	GI:261248876	50S ribosomal subunit protein L28	STM3728	STM14_4490	STM474_3901	STMUK_3714	SL3694
		STMMW_37191	dfp		+	3946397	3947620	1224	chromosome	CDS			CBG26732.1	GI:261248878	conserved hypothetical protein	STM3730	STM14_4492	STM474_3903	STMUK_3716	SL3696
		STMMW_37201	dut		+	3947601	3948056	456	chromosome	CDS			CBG26733.1	GI:261248879	deoxyuridine 5'-triphosphate nucleotidohydrolase	STM3731	STM14_4493	STM474_3904	STMUK_3717	SL3697
		STMMW_37291	gmk		+	3955977	3956600	624	chromosome	CDS			CBG26742.1	GI:261248888	5'guanylate kinase	STM3740	STM14_4505	STM474_3914	STMUK_3726	SL3706
		STMMW_38201	gyrB		-	4061733	4064147	2415	chromosome	CDS			CBG26833.1	GI:261248976	DNA gyrase subunit B	STM3835	STM14_4628	STM474_4013	STMUK_3823	SL3802
		STMMW_38221	dnaN		-	4065397	4066497	1101	chromosome	CDS			CBG26835.1	GI:261248978	DNA polymerase III beta-subunit	STM3837	STM14_4631	STM474_4015	STMUK_3825	SL3804
		STMMW_38231	dnaA		-	4066502	4067902	1401	chromosome	CDS			CBG26836.1	GI:261248979	chromosomal replication initiator protein	STM3838	STM14_4632	STM474_4016	STMUK_3826	SL3805
		STMMW_38241	rpmH		+	4068563	4068703	141	chromosome	CDS			CBG26837.1	GI:261248980	50S ribosomal protein L34	STM3839	STM14_4634	STM474_4017	STMUK_3827	SL3806
		STMMW_38271	yidC		+	4069303	4070949	1647	chromosome	CDS			CBG26840.1	GI:261248983	putative membrane protein	STM3842	STM14_4637	STM474_4020	STMUK_3830	SL3809
		STMMW_38461	glmS		-	4091913	4093742	1830	chromosome	CDS			CBG26859.1	GI:261249001	glucosamine--fructose-6-phosphate aminotransferase	STM3861	STM14_4656	STM474_4040	STMUK_3850	SL3828
		STMMW_38471	glmU		-	4093931	4095301	1371	chromosome	CDS			CBG26860.1	GI:261249002	UDP-n-acetylglucosamine pyrophosphorylase	STM3862	STM14_4657	STM474_4041	STMUK_3851	SL3829
		STMMW_38921	rho		+	4148460	4149719	1260	chromosome	CDS			CBG26905.1	GI:261249045	transcription termination factor	STM3917	STM14_4715	STM474_4095	STMUK_3903	SL3876
		STMMW_39031	rffT	wecF; wzyE	+	4159994	4161352	1359	chromosome	CDS			CBG26916.1	GI:261249056	probable 4-alpha-l-fucosyltransferase	STM3928	STM14_4726	STM474_4106	STMUK_3914	SL3887
		STMMW_39091	hemC		-	4167925	4168881	957	chromosome	CDS			CBG26922.1	GI:261249062	porphobilinogen deaminase	STM3938	STM14_4737	STM474_4116	STMUK_3924	SL3893
		STMMW_39411	ubiE		+	4200167	4200922	756	chromosome	CDS		2.1.1.-	CBG26954.1	GI:261249093	ubiquinone/menaquinone biosynthesis methyltransferase UbiE	STM3970	STM14_4776	STM474_4149	STMUK_3955	SL3924
		STMMW_39431	aarF		+	4201534	4203174	1641	chromosome	CDS			CBG26956.1	GI:261249095	ubiquinone biosynthesis protein	STM3972	STM14_4778	STM474_4151	STMUK_3957	SL3926
		STMMW_39491	yigC	yigC_2	+	4206474	4207952	1479	chromosome	CDS			CBG26962.1	GI:261249101	conserved hypothetical protein	STM3978	STM14_4785	STM474_4157	STMUK_3963	SL3932
		STMMW_39571	hemG		+	4218012	4218557	546	chromosome	CDS			CBG26970.1	GI:261249109	protoporphyrinogen oxidase	STM3987	STM14_4793	STM474_4165	STMUK_3971	SL3940
		STMMW_39651	engB	yihA	-	4232021	4232620	600	chromosome	CDS			CBG26978.1	GI:261249117	ATP/GTP-binding protein	STM4001	STM14_4812	STM474_4179	STMUK_3984	SL3948
		STMMW_40601	priA		-	4326118	4328316	2199	chromosome	CDS			CBG27073.1	GI:261249211	primosomal protein replication factor	STM4095	STM14_4923	STM474_4278	STMUK_4080	SL4044
		STMMW_40951	murI		+	4372755	4373507	753	chromosome	CDS		5.1.1.3	CBG27108.1	GI:261249246	glutamate racemase	STM4131	STM14_4966	STM474_4314	STMUK_4115	SL4080
		STMMW_40971	birA		+	4380450	4381412	963	chromosome	CDS			CBG27110.1	GI:261249248	bifunctional protein: biotin operon repressor and biotin-[acetyl-CoA carboxylase] synthetase	STM4138	STM14_4974	STM474_4322	STMUK_4122	SL4082
		STMMW_40981	coaA		-	4381447	4382397	951	chromosome	CDS			CBG27111.1	GI:261249249	pantothenate kinase	STM4139	STM14_4975	STM474_4323	STMUK_4123	SL4083
		STMMW_41001	secE		+	4384725	4385153	429	chromosome	CDS			CBG27113.1	GI:261249251	preprotein translocase SecE subunit	STM4147	STM14_4984	STM474_4332	STMUK_4130	SL4086
		STMMW_41021	rplK		+	4385858	4386286	429	chromosome	CDS			CBG27115.1	GI:261249253	50S ribosomal subunit protein L11	STM4149	STM14_4986	STM474_4334	STMUK_4132	SL4088
		STMMW_41041	rplJ		+	4387414	4387911	498	chromosome	CDS			CBG27117.1	GI:261249255	50S ribosomal subunit protein L10	STM4151	STM14_4988	STM474_4336	STMUK_4134	SL4090
		STMMW_41051	rplL		+	4387978	4388343	366	chromosome	CDS			CBG27118.1	GI:261249256	50S ribosomal subunit protein L7/L12	STM4152	STM14_4989	STM474_4337	STMUK_4135	SL4091
		STMMW_41061	rpoB		+	4388661	4392689	4029	chromosome	CDS			CBG27119.1	GI:261249257	DNA-directed RNA polymerase, beta-subunit	STM4153	STM14_4990	STM474_4338	STMUK_4136	SL4092
		STMMW_41071	rpoC		+	4392766	4396989	4224	chromosome	CDS			CBG27120.1	GI:261249258	DNA-directed RNA polymerase, beta'-subunit	STM4154	STM14_4991	STM474_4339	STMUK_4137	SL4093
		STMMW_41201	hemE		+	4406898	4407962	1065	chromosome	CDS			CBG27133.1	GI:261249271	uroporphyrinogen decarboxylase	STM4167	STM14_5008	STM474_4353	STMUK_4151	SL4106
		STMMW_41851	plsB		-	4478893	4481313	2421	chromosome	CDS		2.3.1.15	CBG27196.1	GI:261249333	glycerol-3-phosphate acyltransferase	STM4235	STM14_5092	STM474_4429	STMUK_4220	SL4172
		STMMW_41871	lexA		+	4481961	4482569	609	chromosome	CDS		3.4.21.88	CBG27198.1	GI:261249335	LexA repressor	STM4237	STM14_5094	STM474_4431	STMUK_4222	SL4174
		STMMW_41961	dnaB		+	4489292	4490707	1416	chromosome	CDS		3.6.1.-	CBG27207.1	GI:261249344	replicative DNA helicase	STM4246	STM14_5104	STM474_4440	STMUK_4231	SL4182
		STMMW_42061	ssb		+	4498864	4499517	654	chromosome	CDS			CBG27217.1	GI:261249354	single-strand DNA-binding protein	STM4256	STM14_5114	STM474_4450	STMUK_4241	SL4192
		STMMW_42641	rtsB		-	4582587	4582874	288	chromosome	CDS			CBG27275.1	GI:261249411	putative GerE family regulatory protein	STM4314	STM14_5187	STM474_4509	STMUK_4298	SL4250
		STMMW_42651	rtsA		-	4582871	4583746	876	chromosome	CDS			CBG27276.1	GI:261249412	AraC family regulatory protein	STM4315	STM14_5188	STM474_4510	STMUK_4299	SL4251
		STMMW_42781	groES	mopB	+	4596764	4597057	294	chromosome	CDS			CBG27289.1	GI:261249425	GroES protein	STM4329	STM14_5206	STM474_4526	STMUK_4314	SL4266
		STMMW_42791	groEL	mopA	+	4597101	4598747	1647	chromosome	CDS			CBG27290.1	GI:261249426	GroEL protein	STM4330	STM14_5207	STM474_4527	STMUK_4315	SL4267
		STMMW_42961	psd		-	4614568	4615536	969	chromosome	CDS		4.1.1.65	CBG27307.1	GI:261249443	phosphatidylserine decarboxylase proenzyme	STM4348	STM14_5229	STM474_4545	STMUK_4333	SL4285
		STMMW_42971	yjeQ		-	4615628	4616704	1077	chromosome	CDS			CBG27308.1	GI:261249444	putative membrane protein	STM4349	STM14_5230	STM474_4546	STMUK_4334	SL4286
		STMMW_43021	yjeE		+	4621879	4622337	459	chromosome	CDS			CBG27313.1	GI:261249448	conserved hypothetical protein	STM4357	STM14_5238	STM474_4554	STMUK_4342	SL4291
		STMMW_43351	rpsF		+	4652503	4652898	396	chromosome	CDS			CBG27346.1	GI:261249481	30S ribosomal protein S6	STM4391	STM14_5275	STM474_4588	STMUK_4376	SL4324
		STMMW_44211	valS		-	4739005	4741860	2856	chromosome	CDS		6.1.1.9	CBG27430.1	GI:261249563	valyl-tRNA synthetase	STM4475	STM14_5371	STM474_4673	STMUK_4461	SL4405
		STMMW_44251	yjgP		+	4744346	4745446	1101	chromosome	CDS			CBG27434.1	GI:261249567	putative inner membrane protein	STM4479	STM14_5375	STM474_4677	STMUK_4465	SL4409
		STMMW_44261	yjgQ		+	4745446	4746528	1083	chromosome	CDS			CBG27435.1	GI:261249568	putative inner membrane protein	STM4480	STM14_5376	STM474_4678	STMUK_4466	SL4410
		STMMW_44891	dnaC		-	4824772	4825509	738	chromosome	CDS			CBG27498.1	GI:261249628	probable DNA replication protein	STM4543	STM14_5458	STM474_4747	STMUK_4530	SL4474
		STMMW_44901	dnaT		-	4825512	4826051	540	chromosome	CDS			CBG27499.1	GI:261249629	primosomal protein I	STM4544	STM14_5459	STM474_4748	STMUK_4531	SL4475
S. Typhimurium ST313 (D23580), S. Typhimurium ST19 (14028)	103	STMMW_01581	aceE		+	176242	178905	2664	chromosome	CDS			CBG23174.1	GI:261245385	pyruvate dehydrogenase E1 component	STM0152	STM14_0183	STM474_0160	STMUK_0154	SL0152
		STMMW_02081	hemL		-	237203	238483	1281	chromosome	CDS		5.4.3.8	CBG23224.1	GI:261245434	GSA	STM0202	STM14_0241	STM474_0211	STMUK_0204	SL0203
		STMMW_02201	glnD		-	250135	252807	2673	chromosome	CDS		2.7.7.59	CBG23236.1	GI:261245446	PII uridylyl-transferase	STM0214	STM14_0254	STM474_0223	STMUK_0216	SL0215
		STMMW_02291	yaeL		+	260987	262339	1353	chromosome	CDS			CBG23245.1	GI:261245455	putative membrane protein	STM0223	STM14_0265	STM474_0232	STMUK_0225	SL0224
		STMMW_03211	gmhA		+	355253	355831	579	chromosome	CDS		5.-.-.-	CBG23330.1	GI:261245536	phosphoheptose isomerase	STM0310	STM14_0366	STM474_0325	STMUK_0316	SL0306
		STMMW_04561	proC		-	479761	480570	810	chromosome	CDS			CBG23465.1	GI:261245669	pyrroline-5-carboxylate reductase	STM0386	STM14_0456	STM474_0402	STMUK_0392	SL0381
		STMMW_04761	yajC		+	502475	502807	333	chromosome	CDS			CBG23485.1	GI:261245689	putative membrane protein	STM0406	STM14_0481	STM474_0425	STMUK_0412	SL0401
		STMMW_04931	ispA		-	517020	517919	900	chromosome	CDS			CBG23502.1	GI:261245706	geranyltranstransferase	STM0423	STM14_0501	STM474_0443	STMUK_0429	SL0417
		STMMW_04941	xseB		-	517920	518162	243	chromosome	CDS			CBG23503.1	GI:261245707	exodeoxyribonuclease small subunit	STM0424	STM14_0502	STM474_0444	STMUK_0430	SL0418
		STMMW_05191	clpP		+	543714	544337	624	chromosome	CDS			CBG23528.1	GI:261245731	ATP-dependent Clp protease proteolytic subunit	STM0448	STM14_0530	STM474_0469	STMUK_0455	SL0442
		STMMW_05201	clpX		+	544589	545860	1272	chromosome	CDS			CBG23529.1	GI:261245732	ATP-dependent Clp protease ATP-binding subunit ClpX	STM0449	STM14_0532	STM474_0470	STMUK_0456	SL0443
		STMMW_05211	lon		+	546046	548400	2355	chromosome	CDS			CBG23530.1	GI:261245733	Lon protease	STM0450	STM14_0533	STM474_0471	STMUK_0457	SL0444
		STMMW_06041	ppiB		-	637279	637773	495	chromosome	CDS			CBG23613.1	GI:261245815	peptidyl-prolyl cis-trans isomerase B	STM0536	STM14_0626	STM474_0557	STMUK_0543	SL0529
		STMMW_06571	fepD		-	691376	692383	1008	chromosome	CDS			CBG23666.1	GI:261245865	ferric enterobactin transport protein FepD	STM0592	STM14_0690	STM474_0612	STMUK_0597	SL0580
		STMMW_06591	fepB		-	693801	694757	957	chromosome	CDS			CBG23668.1	GI:261245867	ferrienterobactin-binding periplasmic protein precursor	STM0594	STM14_0692	STM474_0614	STMUK_0599	SL0582
		STMMW_07511	fur		-	795206	795658	453	chromosome	CDS			CBG23760.1	GI:261245958	ferric uptake regulation protein	STM0693	STM14_0808	STM474_0714	STMUK_0698	SL0675
		STMMW_07561	pgm		+	798615	800210	1596	chromosome	CDS			CBG23765.1	GI:261245963	phosphoglucomutase	STM0698	STM14_0815	STM474_0719	STMUK_0703	SL0680
		STMMW_07931	sucA		+	840556	843357	2802	chromosome	CDS			CBG23801.1	GI:261245999	2-oxoglutarate dehydrogenase E1 component	STM0736	STM14_0855	STM474_0759	STMUK_0742	SL0718
		STMMW_07941	sucB		+	843372	844580	1209	chromosome	CDS			CBG23802.1	GI:261246000	dihydrolipoamide succinyltransferase component (E2)	STM0737	STM14_0856	STM474_0760	STMUK_0743	SL0719
		STMMW_08021	tolQ		+	852239	852931	693	chromosome	CDS			CBG23810.1	GI:261246008	TolQ protein	STM0745	STM14_0867	STM474_0770	STMUK_0751	SL0727
		STMMW_08031	tolR		+	852935	853363	429	chromosome	CDS			CBG23811.1	GI:261246009	tolR protein	STM0746	STM14_0868	STM474_0771	STMUK_0752	SL0728
		STMMW_08041	tolA		+	853428	854651	1224	chromosome	CDS			CBG23812.1	GI:261246010	TolA protein	STM0747	STM14_0869	STM474_0772	STMUK_0753	SL0729
		STMMW_08051	tolB		+	854775	856067	1293	chromosome	CDS			CBG23813.1	GI:261246011	tolB protein precursor	STM0748	STM14_0870	STM474_0773	STMUK_0754	SL0730
		STMMW_08061	pal		+	856102	856626	525	chromosome	CDS			CBG23814.1	GI:261246012	peptidoglycan-associated lipoprotein precursor	STM0749	STM14_0871	STM474_0774	STMUK_0755	SL0731
		STMMW_12481	icdA		+	1320898	1322148	1251	chromosome	CDS			CBG24260.1	GI:261246450	isocitrate dehydrogenase	STM1238	STM14_1416	STM474_1236	STMUK_1206	SL1176
		STMMW_13931	orf70		+	1470334	1470546	213	chromosome	CDS			CBG24404.1	GI:261246594	pathogenicity island protein	STM1388	STM14_1682	STM474_1393	STMUK_1354	SL1322
		STMMW_14331	purR		-	1504434	1505459	1026	chromosome	CDS			CBG24444.1	GI:261246634	purine nucleotide synthesis repressor	STM1430	STM14_1727	STM474_1436	STMUK_1396	SL1362
		STMMW_14371	rnt		-	1508216	1508863	648	chromosome	CDS		3.1.13.-	CBG24448.1	GI:261246638	Exoribonuclease T	STM1434	STM14_1732	STM474_1441	STMUK_1400	SL1366
		STMMW_14511	pdxH		+	1519218	1519874	657	chromosome	CDS			CBG24462.1	GI:261246652	pyridoxamine 5'-phosphate oxidase	STM1448	STM14_1746	STM474_1455	STMUK_1414	SL1380
		STMMW_15861	ydcZ		+	1671377	1671826	450	chromosome	CDS			CBG24598.1	GI:261246784	putative membrane protein	STM1591	STM14_1926	STM474_1604	STMUK_1560	SL1522
		STMMW_16871	sapA		+	1776196	1777845	1650	chromosome	CDS			CBG24699.1	GI:261246882	peptide transport periplasmic protein SapA precursor	STM1692	STM14_2042	STM474_1705	STMUK_1661	SL1622
		STMMW_16881	sapB		+	1778013	1778807	795	chromosome	CDS			CBG24700.1	GI:261246883	peptide transport system permease protein SapB	STM1693	STM14_2043	STM474_1706	STMUK_1662	SL1623
		STMMW_16891	sapC		+	1778794	1779684	891	chromosome	CDS			CBG24701.1	GI:261246884	peptide transport system permease protein SapC	STM1694	STM14_2044	STM474_1707	STMUK_1663	SL1624
		STMMW_16911	sapF		+	1780678	1781484	807	chromosome	CDS			CBG24703.1	GI:261246886	peptide transport system ATP-binding protein SapF	STM1696	STM14_2046	STM474_1709	STMUK_1665	SL1626
		STMMW_17031	yciM		-	1794032	1795147	1116	chromosome	CDS			CBG24715.1	GI:261246898	conserved hypothetical protein	STM1708	STM14_2066	STM474_1723	STMUK_1679	SL1640
		STMMW_17041	yciS		-	1795208	1795516	309	chromosome	CDS			CBG24716.1	GI:261246899	putative membrane protein	STM1709	STM14_2067	STM474_1724	STMUK_1680	SL1641
		STMMW_17151	yciL		-	1808321	1809196	876	chromosome	CDS			CBG24726.1	GI:261246909	putative pseudouridine synthase	STM1719	STM14_2082	STM474_1736	STMUK_1691	SL1651
		STMMW_17461	hns	osmZ	+	1839800	1840213	414	chromosome	CDS			CBG24757.1	GI:261246940	DNA-binding protein (histone-like protein Hlp-II)	STM1751	STM14_2116	STM474_1768	STMUK_1724	SL1682
		STMMW_17471	galU		-	1840345	1841253	909	chromosome	CDS			CBG24758.1	GI:261246941	glucose-1-phosphate uridylyltransferase	STM1752	STM14_2118	STM474_1769	STMUK_1725	SL1683
		STMMW_21211	rfbH	ddhC	-	2194583	2195896	1314	chromosome	CDS			CBG25130.1	GI:261247305	putative dehydratase RfbH	STM2090	STM14_2584	STM474_2175	STMUK_2120	SL2067
		STMMW_21691	srcA		-	2256236	2256652	417	chromosome	CDS			CBG25177.1	GI:261247352	conserved hypothetical protein	STM2138	STM14_2637	STM474_2224	STMUK_2167	SL2114
		STMMW_23011	nrdA		+	2405068	2407353	2286	chromosome	CDS		1.17.4.1	CBG25312.1	GI:261247485	ribonucleoside-diphosphate reductase 1 alpha chain	STM2277	STM14_2812	STM474_2373	STMUK_2307	SL2246
		STMMW_23021	nrdB		+	2407466	2408596	1131	chromosome	CDS		1.17.4.1	CBG25313.1	GI:261247486	ribonucleoside-diphosphate reductase 1 beta chain	STM2278	STM14_2813	STM474_2374	STMUK_2308	SL2247
		STMMW_23781	ubiX		-	2490250	2490819	570	chromosome	CDS			CBG25389.1	GI:261247562	putative decarboxylase	STM2356	STM14_2903	STM474_2454	STMUK_2386	SL2325
		STMMW_24511	ptsI		+	2568560	2570287	1728	chromosome	CDS		2.7.3.9	CBG25459.1	GI:261247632	phosphoenolpyruvate-protein phosphotransferase (ec 2.7.3.9) (phosphotransferase system, enzyme i)	STM2432	STM14_2990	STM474_2535	STMUK_2464	SL2395
		STMMW_25211			-	2645276	2645413	138	chromosome	CDS			CBG25529.1	GI:261247702	conserved hypothetical protein	STM2504	STM14_3069	-	STMUK_2536	-
		STMMW_25271	guaA		-	2647186	2648763	1578	chromosome	CDS		6.3.5.2	CBG25534.1	GI:261247707	GMP synthase (glutamine-hydrolyzing)	STM2510	STM14_3075	STM474_2611	STMUK_2542	SL2471
		STMMW_25551	fdx		-	2702241	2702576	336	chromosome	CDS			CBG25562.1	GI:261247734	ferredoxin	STM2538	STM14_3113	STM474_2642	STMUK_2570	SL2500
		STMMW_25561	hscA		-	2702578	2704428	1851	chromosome	CDS			CBG25563.1	GI:261247735	Hsc66. Chaperone protein hscA homolog	STM2539	STM14_3114	STM474_2643	STMUK_2571	SL2501
		STMMW_25591	nifU		-	2705504	2705890	387	chromosome	CDS			CBG25566.1	GI:261247738	NifU-like protein	STM2542	STM14_3117	STM474_2646	STMUK_2574	SL2504
		STMMW_25941	pdxJ		-	2746824	2747555	732	chromosome	CDS			CBG25601.1	GI:261247773	PNP synthase	STM2578	STM14_3158	STM474_2683	STMUK_2610	SL2540
		STMMW_28671			+	3040322	3040612	291	chromosome	CDS			CBG25874.1	GI:261248041	salmonella pathogenicity island 1 protein	STM2904	STM14_3505	STM474_3044	STMUK_2893	SL2884
		STMMW_28941	ftsB	ygbQ	-	3064464	3064775	312	chromosome	CDS			CBG25901.1	GI:261248067	Cell division protein ftsB homolog	STM2931	STM14_3534	STM474_3071	STMUK_2920	SL2910
		STMMW_29551	recB		-	3138120	3141665	3546	chromosome	CDS			CBG25963.1	GI:261248128	exonuclease V subunit	STM2994	STM14_3609	STM474_3140	STMUK_2982	SL2972
		STMMW_29571	recC		-	3144724	3148095	3372	chromosome	CDS			CBG25965.1	GI:261248130	exonuclease V subunit	STM2996	STM14_3611	STM474_3142	STMUK_2984	SL2974
		STMMW_30581	yqgF		+	3249908	3250324	417	chromosome	CDS		3.1.-.-	CBG26065.1	GI:261248228	conserved hypothetical protein	STM3097	STM14_3741	STM474_3245	STMUK_3085	SL3072
		STMMW_31611	rfaE	waaE	-	3353805	3355238	1434	chromosome	CDS		2.7.-.-	CBG26167.1	GI:261248330	ADP-heptose synthase	STM3200	STM14_3876	STM474_3354	STMUK_3189	SL3173
		STMMW_31671	folB		-	3362732	3363094	363	chromosome	CDS		4.1.2.25	CBG26173.1	GI:261248336	dihydroneopterin aldolase	STM3206	STM14_3882	STM474_3360	STMUK_3195	SL3179
		STMMW_31701	rpsU		+	3365301	3365516	216	chromosome	CDS			CBG26176.1	GI:261248339	30S ribosomal subunit protein S21	STM3209	STM14_3886	STM474_3363	STMUK_3198	SL3183
		STMMW_32831	rpsO		-	3474050	3474319	270	chromosome	CDS			CBG26286.1	GI:261248449	30S ribosomal subunit protein S15	STM3283	STM14_3966	STM474_3441	STMUK_3267	SL3256
		STMMW_32871	nusA		-	3478739	3480241	1503	chromosome	CDS			CBG26290.1	GI:261248453	L factor	STM3287	STM14_3970	STM474_3445	STMUK_3271	SL3260
		STMMW_32881	yhbC		-	3480269	3480691	423	chromosome	CDS			CBG26291.1	GI:261248454	conserved hypothetical protein	STM3288	STM14_3971	STM474_3446	STMUK_3272	SL3261
		STMMW_32951	ftsH	hflB	-	3487827	3489761	1935	chromosome	CDS			CBG26298.1	GI:261248461	cell division protein	STM3296	STM14_3981	STM474_3455	STMUK_3281	SL3268
		STMMW_32961	ftsJ	rrmJ	-	3489865	3490491	627	chromosome	CDS			CBG26299.1	GI:261248462	cell division protein	STM3297	STM14_3982	STM474_3456	STMUK_3282	SL3269
		STMMW_33001	obgE	yhbZ	-	3493356	3494528	1173	chromosome	CDS			CBG26303.1	GI:261248466	probable GTP-binding protein	STM3301	STM14_3988	STM474_3461	STMUK_3287	SL3273
		STMMW_33161	yrbK		+	3505670	3506245	576	chromosome	CDS			CBG26319.1	GI:261248482	possible exported protein	STM3317	STM14_4005	STM474_3477	STMUK_3303	SL3289
		STMMW_33191	rpoN		+	3507548	3508981	1434	chromosome	CDS			CBG26322.1	GI:261248485	RNA polymerase sigma-54 factor (sigma-N)	STM3320	STM14_4008	STM474_3480	STMUK_3306	SL3292
		STMMW_33711	mreC		-	3565540	3566592	1053	chromosome	CDS			CBG26374.1	GI:261248536	rod shape-determining protein	STM3373	STM14_4067	STM474_3534	STMUK_3359	SL3345
		STMMW_33721	mreB		-	3566657	3567700	1044	chromosome	CDS			CBG26375.1	GI:261248537	rod shape-determining protein	STM3374	STM14_4068	STM474_3535	STMUK_3360	SL3346
		STMMW_34121	rpmJb		-	3608979	3609095	117	chromosome	CDS			CBG26414.1	GI:261248576	50S ribosomal subunit protein L36	STM3419	STM14_4122	STM474_3584	STMUK_3405	SL3386
		STMMW_34431	yheN		-	3626586	3626972	387	chromosome	CDS			CBG26445.1	GI:261248607	conserved hypothetical protein	STM3451	STM14_4155	STM474_3617	STMUK_3437	SL3418
		STMMW_34851	igaA	yrfF	+	3673393	3675390	1998	chromosome	CDS			CBG26488.1	GI:261248650	putative membrane protein	STM3495	STM14_4208	STM474_3662	STMUK_3481	SL3462
		STMMW_36881	gpsA		-	3917896	3918915	1020	chromosome	CDS		1.1.1.8	CBG26701.1	GI:261248848	glycerol-3-phosphate dehydrogenase	STM3700	STM14_4460	STM474_3873	STMUK_3686	SL3666
		STMMW_36991	rfaD	gmhD	+	3928195	3929127	933	chromosome	CDS		5.1.3.20	CBG26712.1	GI:261248858	ADP-L-Glycero-D-mannoheptose-6-epimerase	STM3710	STM14_4471	STM474_3883	STMUK_3696	SL3676
		STMMW_37001	rfaF	waaF	+	3929130	3930176	1047	chromosome	CDS			CBG26713.1	GI:261248859	ADP-heptose-LPS heptosyltransferase II	STM3711	STM14_4472	STM474_3884	STMUK_3697	SL3677
		STMMW_37011	rfaC	waaC	+	3930176	3931129	954	chromosome	CDS			CBG26714.1	GI:261248860	lipopolysaccharide heptosyltransferase-1	STM3712	STM14_4473	STM474_3885	STMUK_3698	SL3678
		STMMW_37161	rpmG		-	3944917	3945084	168	chromosome	CDS			CBG26729.1	GI:261248875	50S ribosomal subunit protein L33	STM3727	STM14_4489	STM474_3900	STMUK_3713	SL3693
		STMMW_38251	rnpA		+	4068720	4069079	360	chromosome	CDS			CBG26838.1	GI:261248981	RNase P, protein component	STM3840	STM14_4635	STM474_4018	STMUK_3828	SL3807
		STMMW_38491	atpC		-	4096549	4096968	420	chromosome	CDS			CBG26862.1	GI:261249004	ATP synthase epsilon subunit	STM3864	STM14_4660	STM474_4043	STMUK_3853	SL3831
		STMMW_38501	atpD		-	4096989	4098371	1383	chromosome	CDS			CBG26863.1	GI:261249005	ATP synthase beta subunit	STM3865	STM14_4661	STM474_4044	STMUK_3854	SL3832
		STMMW_38511	atpG		-	4098398	4099261	864	chromosome	CDS			CBG26864.1	GI:261249006	ATP synthase gamma subunit	STM3866	STM14_4662	STM474_4045	STMUK_3855	SL3833
		STMMW_38521	atpA		-	4099312	4100853	1542	chromosome	CDS			CBG26865.1	GI:261249007	ATP synthase alpha subunit	STM3867	STM14_4663	STM474_4046	STMUK_3856	SL3834
		STMMW_38531	atpH		-	4100866	4101399	534	chromosome	CDS			CBG26866.1	GI:261249008	ATP synthase delta subunit	STM3868	STM14_4664	STM474_4047	STMUK_3857	SL3835
		STMMW_38541	atpF		-	4101414	4101884	471	chromosome	CDS			CBG26867.1	GI:261249009	ATP synthase subunit B	STM3869	STM14_4665	STM474_4048	STMUK_3858	SL3836
		STMMW_38542	atpE		-	4101944	4102183	240	chromosome	CDS					ATP synthase C chain	STM3870	STM14_4666	STM474_4049	STMUK_3859	SL3837
		STMMW_38551	atpB		-	4102230	4103045	816	chromosome	CDS			CBG26868.1	GI:261249010	ATP synthase A chain	STM3871	STM14_4667	STM474_4050	STMUK_3860	SL3838
		STMMW_38881	rep		+	4142639	4144663	2025	chromosome	CDS			CBG26901.1	GI:261249041	ATP-dependent DNA helicase	STM3912	STM14_4710	STM474_4090	STMUK_3899	SL3872
		STMMW_39081	hemD		-	4167188	4167928	741	chromosome	CDS			CBG26921.1	GI:261249061	uroporphyrinogen III synthase	STM3937	STM14_4736	STM474_4115	STMUK_3923	SL3892
		STMMW_39181	dapF		+	4175135	4175962	828	chromosome	CDS			CBG26931.1	GI:261249070	diaminopimelate epimerase	STM3947	STM14_4748	STM474_4124	STMUK_3932	SL3901
		STMMW_39421	yigP		+	4200932	4201537	606	chromosome	CDS			CBG26955.1	GI:261249094	conserved hypothetical protein	STM3971	STM14_4777	STM474_4150	STMUK_3956	SL3925
		STMMW_39641	polA		+	4228900	4231686	2787	chromosome	CDS			CBG26977.1	GI:261249116	DNA polymerase I	STM3999	STM14_4809	STM474_4178	STMUK_3983	SL3947
		STMMW_41011	nusG		+	4385155	4385700	546	chromosome	CDS			CBG27114.1	GI:261249252	transcription antitermination protein	STM4148	STM14_4985	STM474_4333	STMUK_4131	SL4087
		STMMW_41031	rplA		+	4386290	4386994	705	chromosome	CDS			CBG27116.1	GI:261249254	50S ribosomal subunit protein L1	STM4150	STM14_4987	STM474_4335	STMUK_4133	SL4089
		STMMW_41841	ubiA		+	4477922	4478794	873	chromosome	CDS			CBG27195.1	GI:261249332	4-hydroxybenzoate octaprenyl transferase	STM4234	STM14_5091	STM474_4428	STMUK_4219	SL4171
		STMMW_42081	siiA		+	4500558	4501190	633	chromosome	CDS			CBG27219.1	GI:261249356	putative exported protein	STM4257	STM14_5117	STM474_4452	STMUK_4242	SL4193
		STMMW_42111	siiD		+	4503881	4505158	1278	chromosome	CDS			CBG27222.1	GI:261249359	putative type-I secretion protein	STM4260	STM14_5120	STM474_4455	STMUK_4245	SL4196
		STMMW_42831	efp		+	4601600	4602166	567	chromosome	CDS			CBG27294.1	GI:261249430	elongation factor P	STM4334	STM14_5214	STM474_4531	STMUK_4319	SL4271
		STMMW_42921	yjeA		+	4608085	4609062	978	chromosome	CDS		6.1.1.6	CBG27303.1	GI:261249439	lysyl-tRNA synthetase	STM4344	STM14_5224	STM474_4541	STMUK_4329	SL4281
		STMMW_42981	orn		+	4616787	4617332	546	chromosome	CDS		3.1.-.-	CBG27309.1	GI:261249445	oligoribonuclease	STM4350	STM14_5231	STM474_4547	STMUK_4335	SL4287
		STMMW_43361	priB		+	4652905	4653219	315	chromosome	CDS			CBG27347.1	GI:261249482	primosomal replication protein n	STM4392	STM14_5276	STM474_4589	STMUK_4377	SL4325
		STMMW_43371	rpsR		+	4653224	4653451	228	chromosome	CDS			CBG27348.1	GI:261249483	30s ribosomal subunit protein S18	STM4393	STM14_5277	STM474_4590	STMUK_4378	SL4326
		STMMW_44751			+	4807903	4808205	303	chromosome	CDS			CBG27484.1	GI:261249614	hypothetical protein	STM4529	STM14_5442	STM474_4733	STMUK_4516	SL4460
		STMMW_45411	arcA		-	4877340	4878056	717	chromosome	CDS			CBG27549.1	GI:261249677	global response regulator	STM4598	STM14_5519	STM474_4804	STMUK_4585	SL4525
S. Typhimurium ST313 (D23580), S. Typhimurium (SL3261)	28	STMMW_08171			+	867205	868473	1269	chromosome	CDS			CBG23825.1	GI:261246023	putative cation transporter	STM0765	STM14_0889	STM474_0790	STMUK_0771	SL0742
		STMMW_09051			+	964831	965346	516	chromosome	CDS			CBG23913.1	GI:261246110	conserved hypothetical protein	STM0854	STM14_1001	STM474_0880	STMUK_0859	SL0830
		STMMW_09061			+	965264	966118	855	chromosome	CDS			CBG23914.1	GI:261246111	putative electron transfer flavoprotein (beta subunit)	STM0855	STM14_1002	STM474_0881	STMUK_0860	SL0831
		STMMW_10231			-	1100990	1101400	411	chromosome	CDS	Prophage BTP2 (Gifsy-2)		CBG24033.1	GI:261246229	probable regulatory protein	STM1012	STM14_1148	STM474_1000	STMUK_0978	SL0950
		STMMW_12501	envF		-	1324702	1325490	789	chromosome	CDS			CBG24262.1	GI:261246452	lipoprotein	STM1240	STM14_1490	STM474_1238	STMUK_1209	SL1179
		STMMW_13361			+	1404734	1405048	315	chromosome	CDS			CBG24348.1	GI:261246538	putative membrane protein	STM1329	STM14_1613	STM474_1334	STMUK_1296	SL1264
		STMMW_13981	ssaB	spiC	+	1476513	1476914	402	chromosome	CDS			CBG24409.1	GI:261246599	putative pathogenicity island 2 secreted effector protein	STM1393	STM14_1688	STM474_1399	STMUK_1359	SL1327
		STMMW_14021	sseA		+	1480115	1480441	327	chromosome	CDS			CBG24413.1	GI:261246603	putative pathogenicity island protein	STM1397	STM14_1693	STM474_1403	STMUK_1363	SL1331
		STMMW_14131	ssaI		+	1486546	1486794	249	chromosome	CDS			CBG24424.1	GI:261246614	putative pathogenicity island protein	STM1408	STM14_1704	STM474_1414	STMUK_1374	SL1342
		STMMW_14141	ssaJ		+	1486791	1487540	750	chromosome	CDS			CBG24425.1	GI:261246615	putative pathogenicity island lipoprotein	STM1409	STM14_1705	STM474_1415	STMUK_1375	SL1343
		STMMW_14251	ssaS		+	1495902	1496168	267	chromosome	CDS			CBG24436.1	GI:261246626	putative type III secretion protein	STM1420	STM14_1716	STM474_1426	STMUK_1386	SL1354
		STMMW_15431	pqaA		-	1616281	1617837	1557	chromosome	CDS			CBG24554.1	GI:261246742	PhoPQ-activated protein	STM1544	STM14_1863	STM474_1555	STMUK_1510	SL1473
		STMMW_15911	ydcX		-	1678779	1679042	264	chromosome	CDS			CBG24603.1	GI:261246789	putative membrane protein	STM1596	STM14_1931	STM474_1609	STMUK_1565	SL1527
		STMMW_16251			-	1712668	1713384	717	chromosome	CDS			CBG24637.1	GI:261246823	putative membrane protein	STM1630	STM14_1971	STM474_1642	STMUK_1599	SL1560
		STMMW_16261	sseJ		+	1713810	1715036	1227	chromosome	CDS			CBG24638.1	GI:261246824	salmonella translocated effector protein (SseJ)	STM1631	STM14_1974	STM474_1643	STMUK_1600	SL1561
		STMMW_16281		dalS	+	1716408	1717169	762	chromosome	CDS			CBG24640.1	GI:261246826	putative periplasmic amino acid-binding protein	STM1633	STM14_1977	STM474_1645	STMUK_1602	SL1563
		STMMW_16931	steC		-	1782674	1784047	1374	chromosome	CDS			CBG24705.1	GI:261246888	hypothetical protein	STM1698	STM14_2050	STM474_1711	STMUK_1667	SL1628
		STMMW_17081	cysB		-	1800924	1801898	975	chromosome	CDS			CBG24720.1	GI:261246903	cys regulon transcriptional activator	STM1713	STM14_2072	STM474_1730	STMUK_1685	SL1645
		STMMW_17231	yciG		+	1818075	1818257	183	chromosome	CDS			CBG24734.1	GI:261246917	conserved hypothetical protein	STM1728	STM14_2091	STM474_1745	STMUK_1700	SL1659
		STMMW_18081	minE		+	1906151	1906417	267	chromosome	CDS			CBG24818.1	GI:261247001	Cell division topological specificity factor	STM1816	STM14_2195	STM474_1837	STMUK_1788	SL1744
		STMMW_20241			+	2098186	2098881	696	chromosome	CDS	Prophage BTP3 (ST64B)		CBG25032.1	GI:261247208	phage encoded transcriptional regulator	-	STM14_2474	STM474_2072	STMUK_2020	SL1967
		STMMW_21181	rfbV	wbaV	-	2191276	2192277	1002	chromosome	CDS			CBG25127.1	GI:261247302	putative glycosyltransferase	STM2087	STM14_2581	STM474_2172	STMUK_2117	SL2064
		STMMW_21191	rfbX	wzx	-	2192282	2193574	1293	chromosome	CDS			CBG25128.1	GI:261247303	putative O-antigen transporter	STM2088	STM14_2582	STM474_2173	STMUK_2118	SL2065
		STMMW_21201	rfbJ	abe	-	2193656	2194555	900	chromosome	CDS			CBG25129.1	GI:261247304	CDP-abequose synthase	STM2089	STM14_2583	STM474_2174	STMUK_2119	SL2066
		STMMW_26041		pagK2	+	2757428	2757598	171	chromosome	CDS	Prophage BTP4 (Gifsy-1)		CBG25610.1	GI:261247782	putative prophage protein	STM2585A	STM14_3167	STM474_2693	STMUK_2618	SL2549
		STMMW_40961	murB		+	4379425	4380453	1029	chromosome	CDS			CBG27109.1	GI:261249247	UDP-N-acetylenolpyruvoylglucosamine reductase	STM4137	STM14_4973	STM474_4321	STMUK_4121	SL4081
		STMMW_41461			-	4441553	4441843	291	chromosome	CDS			CBG27159.1	GI:261249296	hypothetical protein	STM4197	STM14_5046	STM474_4388	STMUK_4181	SL4132
		STMMW_43661			-	4687450	4687752	303	chromosome	CDS			CBG27377.1	GI:261249512	conserved hypothetical protein	STM4422	STM14_5313	-	-	SL4354A
S. Typhimurium ST19 (14028), S. Typhimurium (SL3261)	7	STMMW_00921	folA		+	100840	101319	480	chromosome	CDS			CBG23108.1	GI:261245320	dihydrofolate reductase type I	STM0087	STM14_0106	STM474_0091	STMUK_0088	SL0088
		STMMW_01461	coaE	yacE	-	163209	163829	621	chromosome	CDS		2.7.1.24	CBG23162.1	GI:261245373	dephospho-CoA kinase	STM0140	STM14_0168	STM474_0147	STMUK_0142	SL0140
		STMMW_02131	mtn	pfs	-	242054	242752	699	chromosome	CDS		3.2.2.16	CBG23229.1	GI:261245439	MTA/SAH nucleosidase	STM0207	STM14_0247	STM474_0216	STMUK_0209	SL0208
		STMMW_06051	cysS		+	637946	639331	1386	chromosome	CDS			CBG23614.1	GI:261245816	cysteinyl-tRNA synthetase	STM0537	STM14_0627	STM474_0558	STMUK_0544	SL0530
		STMMW_07011	ybeD		-	736840	737103	264	chromosome	CDS			CBG23710.1	GI:261245909	conserved hypothetical protein	STM0636	STM14_0743	STM474_0657	STMUK_0641	SL0624
		STMMW_09651	infA		-	1026257	1026475	219	chromosome	CDS			CBG23974.1	GI:261246170	initiation factor IF-1	STM0953	STM14_1075	STM474_0940	STMUK_0921	SL0891
		STMMW_43581	ppa		-	4676730	4677260	531	chromosome	CDS		3.6.1.1	CBG27369.1	GI:261249504	inorganic pyrophosphatase	STM4414	STM14_5301	STM474_4611	STMUK_4399	SL4347
S. Typhimurium ST313 (D23580)	125	STMMW_00121	dnaJ		+	13595	14734	1140	chromosome	CDS			CBG23031.1	GI:261245246	DNAJ protein	STM0013	STM14_0014	STM474_0014	STMUK_0013	SL0013
		STMMW_00291			-	32545	32994	450	chromosome	CDS			CBG23048.1	GI:261245263	putative membrane protein	STM0029	STM14_0037	STM474_0031	STMUK_0030	SL0030
		STMMW_00301			+	33364	34368	1005	chromosome	CDS			CBG23049.1	GI:261245264	putative transcriptional regulator (LysR family)	STM0030	STM14_0038	STM474_0033	STMUK_0031	SL0031
		STMMW_01651			-	188509	189351	843	chromosome	CDS			CBG23181.1	GI:261245391	HNH endonuclease	STM0159	STM14_0191	STM474_0168	STMUK_0161	SL0160
		STMMW_02831			+	318125	318508	384	chromosome	CDS			CBG23293.1	GI:261245503	putative periplasmic protein	STM0278	STM14_0326	STM474_0290	STMUK_0281	SL0273
		STMMW_02991	sciX		+	337801	338247	447	chromosome	CDS			CBG23309.1	GI:261245518	conserved hypothetical cytoplasmic protein	STM0293	STM14_0342	STM474_0305	STMUK_0297	SL0288
		STMMW_03011			+	338431	338562	132	chromosome	CDS			CBG23310.1	GI:261245519	conserved hypothetical protein	-	STM14_0343	-	-	-
		STMMW_03021	sciY		+	338765	339244	480	chromosome	CDS					putative phosphotriesterase (pseudogene)
		STMMW_03051			+	340016	340324	309	chromosome	CDS			CBG23313.1	GI:261245521	conserved hypothetical pathogenicity island protein	STM0295	STM14_0348	STM474_0308	STMUK_0301	SL0291
		STMMW_04051			+	419033	419431	399	chromosome	CDS			CBG23414.1	GI:261245618	probable secreted protein	STM0335	STM14_0391	STM474_0350	STMUK_0341	SL0330
		STMMW_04111			+	426076	426840	765	chromosome	CDS			CBG23420.1	GI:261245624	possible transmembrane regulator	STM0341	STM14_0398	STM474_0356	STMUK_0347	SL0336
		STMMW_04161			+	430893	431417	525	chromosome	CDS			CBG23425.1	GI:261245629	possible outer membrane protein	STM0346	STM14_0404	STM474_0360	STMUK_0352	SL0341
		STMMW_06551	fepC		-	689596	690390	795	chromosome	CDS			CBG23664.1	GI:261245863	ferric enterobactin transport ATP-binding protein FepC	STM0590	STM14_0688	STM474_0610	STMUK_0595	SL0578
		STMMW_06561	fepG		-	690387	691376	990	chromosome	CDS			CBG23665.1	GI:261245864	ferric enterobactin transport protein FepG	STM0591	STM14_0689	STM474_0611	STMUK_0596	SL0579
		STMMW_06951	ccrB	crcB	-	731993	732376	384	chromosome	CDS			CBG23704.1	GI:261245903	putative membrane protein	STM0630	STM14_0733	STM474_0651	STMUK_0635	SL0618
		STMMW_07761			+	822829	823980	1152	chromosome	CDS			CBG23785.1	GI:261245983	putative UDP-galactopyranose mutase	STM0719	STM14_0838	-	STMUK_0725	-
		STMMW_07801			+	826922	827632	711	chromosome	CDS			CBG23789.1	GI:261245987	ABC transporter domain protein	STM0723	STM14_0842	STM474_0746	STMUK_0729	SL0705
		STMMW_07831			+	830588	832482	1895	chromosome	CDS			CBG23792.1	GI:261245990	putative glycosyl transferase (pseudogene)	STM0726	STM14_0845	STM474_0749	STMUK_0732	SL0708
		STMMW_08151			+	865147	865998	852	chromosome	CDS			CBG23823.1	GI:261246021	LysR-family transcriptional regulator	STM0763	STM14_0887	STM474_0788	STMUK_0769	SL0740
		STMMW_11001	pipB		-	1173141	1174016	876	chromosome	CDS			CBG24112.1	GI:261246304	conserved hypothetical protein	STM1088	STM14_1233	STM474_1080	STMUK_1057	SL1027
		STMMW_11011			+	1174234	1174554	321	chromosome	CDS			CBG24113.1	GI:261246305	conserved hypothetical inner membrane protein	STM1089	STM14_1235	STM474_1081	STMUK_1058	SL1028
		STMMW_11941			+	1267495	1267743	249	chromosome	CDS			CBG24206.1	GI:261246397	conserved hypothetical protein	-	-	-	-	-
		STMMW_12491			+	1322596	1323720	1125	chromosome	CDS			CBG24261.1	GI:261246451	putative bacteriophage protein	STM1239	STM14_1486	STM474_1237	STMUK_1207	SL1177
		STMMW_12541	pagD		-	1327689	1327952	264	chromosome	CDS			CBG24266.1	GI:261246456	putative outer membrane virulence protein (PagD)	STM1244	STM14_1497	STM474_1242	STMUK_1213	SL1183
		STMMW_12841	yeaO		-	1350950	1351297	348	chromosome	CDS			CBG24296.1	GI:261246486	putative bacteriophage protein	STM1277	STM14_1544	STM474_1280	STMUK_1244	SL1213
		STMMW_13321	ydiZ		-	1401217	1401507	291	chromosome	CDS			CBG24344.1	GI:261246534	conserved hypothetical protein	STM1325	STM14_1609	STM474_1330	STMUK_1292	SL1260
		STMMW_13391	rfc	wzy	-	1406601	1407824	1224	chromosome	CDS			CBG24351.1	GI:261246541	O-antigen polymerase	STM1332	STM14_1616	STM474_1336	STMUK_1299	SL1266
		STMMW_13621	ydiP		+	1432251	1433141	891	chromosome	CDS			CBG24374.1	GI:261246564	putative HTH-type transcriptional regulator	STM1355	STM14_1646	STM474_1360	STMUK_1322	SL1289
		STMMW_13731	ydiH		+	1446580	1446768	189	chromosome	CDS			CBG24385.1	GI:261246575	conserved hypothetical protein	STM1367	STM14_1661	STM474_1371	STMUK_1333	SL1301
		STMMW_13801	ynhA		+	1453932	1454348	417	chromosome	CDS			CBG24392.1	GI:261246582	conserved hypothetical protein	STM1374	STM14_1668	STM474_1378	STMUK_1340	SL1308
		STMMW_13822	lpp	lppA	-	1455893	1456129	237	chromosome	CDS					major outer membrane lipoprotein	STM1377	STM14_1671	STM474_1381	STMUK_1343	SL1311
		STMMW_13861	orf245		-	1460571	1461308	738	chromosome	CDS			CBG24397.1	GI:261246587	Orf 245 protein	STM1381	STM14_1675	STM474_1386	STMUK_1347	SL1315
		STMMW_13971	ssrA	spiR	-	1473350	1476112	2763	chromosome	CDS			CBG24408.1	GI:261246598	putative two-component sensor kinase	STM1392	STM14_1687	STM474_1398	STMUK_1358	SL1326
		STMMW_14011	ssaE		+	1479609	1479851	243	chromosome	CDS			CBG24412.1	GI:261246602	type three secretion system protein	STM1396	STM14_1691	STM474_1402	STMUK_1362	SL1330
		STMMW_14111	ssaG		+	1486051	1486266	216	chromosome	CDS			CBG24422.1	GI:261246612	putative pathogenicity island protein	STM1406	STM14_1702	STM474_1412	STMUK_1372	SL1340
		STMMW_14151			+	1487558	1488106	549	chromosome	CDS			CBG24426.1	GI:261246616	putative pathogenicity island protein	STM1410	STM14_1706	STM474_1416	STMUK_1376	SL1344
		STMMW_14241	ssaR	yscR	+	1495258	1495905	648	chromosome	CDS			CBG24435.1	GI:261246625	putative type III secretion protein	STM1419	STM14_1715	STM474_1425	STMUK_1385	SL1353
		STMMW_14332	ynhF		+	1505755	1505844	90	chromosome	CDS	sORF				conserved sORF	-	-	-	-	SL1362A
		STMMW_14461	ydhI		-	1515963	1516199	237	chromosome	CDS			CBG24457.1	GI:261246647	putative membrane protein	STM1443	STM14_1741	STM474_1450	STMUK_1409	SL1375
		STMMW_14471	slyA	rap	+	1516394	1516834	441	chromosome	CDS			CBG24458.1	GI:261246648	Transcriptional regulator	STM1444	STM14_1742	STM474_1451	STMUK_1410	SL1376
		STMMW_14541	gst		-	1522254	1522859	606	chromosome	CDS		2.5.1.18	CBG24465.1	GI:261246655	glutathione S-transferase	STM1451	STM14_1749	STM474_1458	STMUK_1417	SL1383
		STMMW_14621	rnfA		-	1530862	1531443	582	chromosome	CDS			CBG24473.1	GI:261246663	electron transport complex protein RnfA	STM1459	STM14_1758	STM474_1466	STMUK_1425	SL1391
		STMMW_14661	add		-	1534010	1535011	1002	chromosome	CDS		3.5.4.4	CBG24477.1	GI:261246667	Adenosine aminohydrolase	STM1463	STM14_1763	STM474_1470	STMUK_1429	SL1395
		STMMW_14801	pntB		+	1553751	1555139	1389	chromosome	CDS		1.6.1.1	CBG24491.1	GI:261246681	pyridine nucleotide transhydrogenase subunit-beta	STM1480	STM14_1788	STM474_1487	STMUK_1443	SL1410
		STMMW_14861	ynfM		-	1559217	1560470	1254	chromosome	CDS			CBG24497.1	GI:261246687	putative membrane transport protein	STM1486	STM14_1797	STM474_1495	STMUK_1449	SL1416
		STMMW_14941			-	1567775	1568485	711	chromosome	CDS			CBG24505.1	GI:261246695	putative ABC transporter membrane protein	STM1494	STM14_1805	STM474_1504	STMUK_1457	SL1424
		STMMW_15001	ynfD		-	1576063	1576371	309	chromosome	CDS			CBG24511.1	GI:261246701	putative exported protein	STM1500	STM14_1812	STM474_1510	STMUK_1463	SL1430
		STMMW_15011	ynfC		+	1576466	1577185	720	chromosome	CDS			CBG24512.1	GI:261246702	putative exported protein	STM1501	STM14_1813	STM474_1511	STMUK_1464	SL1431
		STMMW_15061	rspB		+	1579989	1581008	1020	chromosome	CDS			CBG24517.1	GI:261246707	starvation sensing protein RspB	STM1506	STM14_1819	STM474_1516	STMUK_1469	SL1436
		STMMW_15081	ydfI		+	1582585	1584051	1467	chromosome	CDS		1.1.1.57	CBG24519.1	GI:261246708	putative D-mannonate oxidoreductase	STM1508	STM14_1822	STM474_1519	STMUK_1472	SL1438
		STMMW_15101	ydfH		-	1584502	1585188	687	chromosome	CDS			CBG24521.1	GI:261246710	putative regulatory protein	STM1510	STM14_1824	STM474_1521	STMUK_1474	SL1440
		STMMW_15131			+	1588590	1588772	183	chromosome	CDS			CBG24524.1	GI:261246713	conserved hypothetical protein	STM1513	STM14_1829	STM474_1524	STMUK_1477	SL1443
		STMMW_15241	yneI		+	1597681	1599069	1389	chromosome	CDS			CBG24535.1	GI:261246723	putative oxidoreductase	STM1524	STM14_1842	STM474_1535	STMUK_1489	SL1454
		STMMW_15251	yneH		+	1599142	1600068	927	chromosome	CDS		3.5.1.2	CBG24536.1	GI:261246724	probable glutaminase	STM1525	STM14_1843	STM474_1536	STMUK_1490	SL1455
		STMMW_15261	yneG		+	1600068	1600427	360	chromosome	CDS			CBG24537.1	GI:261246725	conserved hypothetical protein	STM1526	STM14_1844	STM474_1537	STMUK_1491	SL1456
		STMMW_15361	hyaC2		-	1607800	1608543	744	chromosome	CDS			CBG24547.1	GI:261246735	Ni/Fe-hydrogenase 1 b-type cytochrome subunit HyaC2	STM1537	STM14_1855	STM474_1547	STMUK_1502	SL1466
		STMMW_15471			+	1621408	1621738	331	chromosome	CDS					(pseudogene)	STM1548	STM14_1868	STM474_1559	STMUK_1514	SL1477
		STMMW_15481			-	1621740	1622159	420	chromosome	CDS					(pseudogene)
		STMMW_15482			-	1622443	1622652	210	chromosome	CDS			CBG24560.1	GI:261246746	conserved hypothetical protein	-	STM14_1876	-	STMUK_1522	-
		STMMW_15491	srgE		-	1622922	1624388	1467	chromosome	CDS			CBG24561.1	GI:261246747	conserved hypothetical protein	STM1554	STM14_1877	STM474_1566	STMUK_1523	SL1484
		STMMW_15521			+	1627262	1628464	1203	chromosome	CDS			CBG24564.1	GI:261246750	putative aminotransferase	STM1557	STM14_1880	STM474_1569	STMUK_1526	SL1487
		STMMW_15701			+	1650931	1651509	579	chromosome	CDS			CBG24582.1	GI:261246768	putative regulatory protein	STM1575	STM14_1901	STM474_1588	STMUK_1544	SL1506
		STMMW_15771	nhoA		-	1660892	1661737	846	chromosome	CDS		2.3.1.118	CBG24589.1	GI:261246775	N-hydroxyarylamine O-acetyltransferase	STM1582	STM14_1910	STM474_1595	STMUK_1551	SL1513
		STMMW_15821	yncD		+	1666427	1668547	2121	chromosome	CDS			CBG24594.1	GI:261246780	probable TonB-dependent receptor YncD precursor	STM1587	STM14_1920	STM474_1600	STMUK_1556	SL1518
		STMMW_15931	ydcR		-	1680911	1682335	1425	chromosome	CDS			CBG24605.1	GI:261246791	putative regulatory protein	STM1598	STM14_1935	STM474_1611	STMUK_1567	SL1529
		STMMW_15961	ugtL		-	1683763	1684161	399	chromosome	CDS			CBG24608.1	GI:261246794	putative membrane protein	STM1601	STM14_1938	STM474_1613	STMUK_1570	SL1531
		STMMW_15991	ydcP		-	1686153	1688117	1965	chromosome	CDS			CBG24611.1	GI:261246797	putative peptidase	STM1604	STM14_1942	STM474_1616	STMUK_1573	SL1534
		STMMW_16001	ydcN		-	1688196	1688732	537	chromosome	CDS			CBG24612.1	GI:261246798	putative DNA-binding protein	STM1605	STM14_1943	STM474_1617	STMUK_1574	SL1535
		STMMW_16141	aac		+	1699875	1700312	438	chromosome	CDS			CBG24626.1	GI:261246812	aminoglycoside 6'-N-acetyltransferase	STM1619	STM14_1958	STM474_1631	STMUK_1588	SL1549
		STMMW_16181			-	1704219	1705727	1509	chromosome	CDS			CBG24630.1	GI:261246816	putative esterase	STM1623	STM14_1963	STM474_1635	STMUK_1592	SL1553
		STMMW_16201	ydcI		+	1707412	1708335	924	chromosome	CDS			CBG24632.1	GI:261246818	putative LysR-family transcriptional regulatory protein	STM1625	STM14_1965	STM474_1637	STMUK_1594	SL1555
		STMMW_16241	steB		+	1712138	1712539	402	chromosome	CDS			CBG24636.1	GI:261246822	conserved hypothetical protein	STM1629	STM14_1970	-	STMUK_1598	SL1559
		STMMW_16301			+	1717848	1718579	732	chromosome	CDS			CBG24642.1	GI:261246828	ABC transporter ATP-binding subunit	STM1635	STM14_1979	STM474_1647	STMUK_1604	SL1565
		STMMW_16311			+	1718576	1719256	681	chromosome	CDS			CBG24643.1	GI:261246829	putative amino acid ABC transporter	STM1636	STM14_1980	STM474_1648	STMUK_1605	SL1566
		STMMW_16451			+	1734282	1734581	300	chromosome	CDS			CBG24657.1	GI:261246842	conserved hypothetical protein	STM1650	STM14_1994	STM474_1662	STMUK_1619	SL1580
		STMMW_16621			-	1752210	1752767	558	chromosome	CDS			CBG24674.1	GI:261246858	putative thiol peroxidase	STM1667	STM14_2014	STM474_1680	STMUK_1635	SL1597
		STMMW_16631			-	1752866	1753696	831	chromosome	CDS			CBG24675.1	GI:261246859	putative exported protein	STM1668	STM14_2015	STM474_1681	STMUK_1636	SL1598
		STMMW_16661			+	1756919	1757771	853	chromosome	CDS				PSEUDO:CBG24678.1	putative transcriptional regulator (Pseudogene)
		STMMW_16761	ycjG		-	1767021	1767986	966	chromosome	CDS			CBG24688.1	GI:261246871	putative mandelate racemase / muconate lactonizing enzyme family protein	STM1681	STM14_2029	STM474_1694	STMUK_1649	SL1611
		STMMW_16781	tyrR		-	1768698	1770239	1542	chromosome	CDS			CBG24690.1	GI:261246873	transcriptional regulatory protein TyrR	STM1683	STM14_2033	STM474_1696	STMUK_1652	SL1613
		STMMW_16861	pspF		+	1775104	1776084	981	chromosome	CDS			CBG24698.1	GI:261246881	psp operon transcriptional activator PspF	STM1691	STM14_2041	STM474_1704	STMUK_1660	SL1621
		STMMW_16921			-	1781500	1782207	708	chromosome	CDS			CBG24704.1	GI:261246887	conserved hypothetical protein	STM1697	STM14_2047	STM474_1710	STMUK_1666	SL1627
		STMMW_16941			+	1784082	1784261	180	chromosome	CDS			CBG24706.1	GI:261246889	conserved hypothetical protein	STM1698A	STM14_2051	STM474_1712	STMUK_1668	SL1629
		STMMW_17072	ymiA		-	1800503	1800631	129	chromosome	CDS	sORF				hypothetical protein	-	-	STM474_1729	STMUK_1684	SL1644A
		STMMW_17241	yciF		+	1818347	1818850	504	chromosome	CDS			CBG24735.1	GI:261246918	conserved hypothetical protein	STM1729	STM14_2092	STM474_1746	STMUK_1701	SL1660
		STMMW_17251	yciE		+	1818924	1819430	507	chromosome	CDS			CBG24736.1	GI:261246919	conserved hypothetical protein	STM1730	STM14_2093	STM474_1747	STMUK_1702	SL1661
		STMMW_17321	tonB		-	1823777	1824505	729	chromosome	CDS			CBG24743.1	GI:261246926	TonB protein	STM1737	STM14_2100	STM474_1754	STMUK_1709	SL1668
		STMMW_17771			-	1875585	1876850	1266	chromosome	CDS			CBG24788.1	GI:261246971	conserved hypothetical protein	STM1785	STM14_2159	STM474_1805	STMUK_1757	SL1713
		STMMW_18441	sopE2		-	1945244	1945966	723	chromosome	CDS			CBG24854.1	GI:261247037	invasion-associated secreted effector protein (sopE2)	STM1855	STM14_2244	STM474_1879	STMUK_1829	SL1784
		STMMW_18771			+	1974530	1975509	980	chromosome	CDS					conserved hypothetical protein (pseudogene)
		STMMW_18791			-	1975573	1976006	434	chromosome	CDS				PSEUDO:CBG24887.1	conserved hypothetical protein (pseudogene)
		STMMW_19812	sseK3		+	2066445	2067452	1008	chromosome	CDS	Prophage BTP3 (ST64B)		CBG24991.1	GI:261247167	predicted phage protein	-	STM14_2428	STM474_2032	STMUK_1979	SL1928
		STMMW_21681	sseK2		+	2255154	2256200	1047	chromosome	CDS			CBG25176.1	GI:261247351	phage protein	STM2137	-	STM474_2223	STMUK_2166	SL2113
		STMMW_21801	stcD		-	2266490	2267497	1008	chromosome	CDS			CBG25188.1	GI:261247363	putative fimbrial protein	STM2149	STM14_2652	STM474_2236	STMUK_2178	SL2126
		STMMW_21821	stcB		-	2270016	2270699	684	chromosome	CDS			CBG25190.1	GI:261247365	fimbrial chaperone protein	STM2151	STM14_2654	STM474_2238	STMUK_2180	SL2128
		STMMW_22411	opvA		-	2333294	2333416	123	chromosome	CDS					hypothetical protein	STM2209	STM14_2729	STM474_2301	STMUK_2240	SL2186
		STMMW_22572	yejL		+	2352319	2352546	228	chromosome	CDS					hypothetical protein	STM2227	STM14_2753	STM474_2320	STMUK_2257	SL2204
		STMMW_24261			-	2541253	2541399	147	chromosome	CDS			CBG25435.1	GI:261247608	conserved hypothetical protein	-	STM14_2955	STM474_2503	-	-
		STMMW_24382			-	2556998	2557156	159	chromosome	CDS					hypothetical protein	-	STM14_2975	STM474_2522	STMUK_2452	SL2383
		STMMW_25571	hscB		-	2704441	2704956	516	chromosome	CDS			CBG25564.1	GI:261247736	chaperone protein HscB	STM2540	STM14_3115	STM474_2644	STMUK_2572	SL2502
		STMMW_26001	gogB		+	2753358	2754851	1494	chromosome	CDS	Prophage BTP4 (Gifsy-1)		CBG25607.1	GI:261247779	leucine-rich repeat protein	STM2584	STM14_3164	STM474_2689	STMUK_2616	SL2546
		STMMW_26461			+	2794165	2794560	396	chromosome	CDS	Prophage BTP4 (Gifsy-1)		CBG25652.1	GI:261247824	putative prophage protein	-	STM14_3217	-	-	-
		STMMW_26481			+	2795451	2795837	387	chromosome	CDS	Prophage BTP4 (Gifsy-1)		CBG25654.1	GI:261247826	putative prophage protein	-	STM14_3219	-	-	-
		STMMW_26601	rpoE		-	2806086	2806661	576	chromosome	CDS			CBG25667.1	GI:261247838	RNA polymerase sigma-E factor (sigma-24)	STM2640	STM14_3234	STM474_2753	STMUK_2676	SL2604
		STMMW_27131			+	2879040	2880323	1284	chromosome	CDS			CBG25720.1	GI:261247889	putative ATPase	STM2746	STM14_3310	STM474_2881	STMUK_2734	SL2730
		STMMW_27141			+	2880320	2881186	867	chromosome	CDS			CBG25721.1	GI:261247890	conserved hypothetical protein	STM2747	STM14_3311	STM474_2882	STMUK_2735	SL2731
		STMMW_27211			+	2885376	2886578	1203	chromosome	CDS			CBG25728.1	GI:261247897	putative hexulose 6 phosphate synthase	STM2754	STM14_3319	STM474_2889	STMUK_2742	SL2738
		STMMW_27291			+	2894447	2896321	1875	chromosome	CDS			CBG25735.1	GI:261247904	putative inner membrane protein	STM2761	STM14_3328	STM474_2896	STMUK_2749	SL2745
		STMMW_27301			-	2896581	2897864	1284	chromosome	CDS			CBG25736.1	GI:261247905	putative inner membrane protein	STM2762	STM14_3329	STM474_2897	STMUK_2750	SL2746
		STMMW_27331			-	2900772	2901410	639	chromosome	CDS			CBG25740.1	GI:261247907	conserved hypothetical protein	STM2766	STM14_3333	STM474_2901	STMUK_2754	SL2751
		STMMW_28291	hilC		-	3005097	3005984	888	chromosome	CDS			CBG25836.1	GI:261248003	AraC-family transcriptional regulator	STM2867	STM14_3465	STM474_3006	STMUK_2856	SL2847
		STMMW_28651			-	3039307	3039633	327	chromosome	CDS			CBG25872.1	GI:261248039	salmonella pathogenicity island 1 protein	STM2903	STM14_3503	STM474_3043	STMUK_2892	SL2882
		STMMW_31272			-	3319785	3319979	195	chromosome	CDS					hypothetical protein	-	STM14_3838	STM474_3320	STMUK_3156	-
		STMMW_32121			+	3399766	3400347	582	chromosome	CDS	Prophage BTP5		CBG26216.1	GI:261248379	repressor protein	-	-	-	-	-
		STMMW_32461			+	3437231	3437617	387	chromosome	CDS			CBG26249.1	GI:261248412	conserved hypothetical protein	-	-	-	-	-
		STMMW_36891	secB		-	3918915	3919382	468	chromosome	CDS			CBG26702.1	GI:261248849	protein-export protein SecB	STM3701	STM14_4461	STM474_3874	STMUK_3687	SL3667
		STMMW_38311			+	4075284	4076153	870	chromosome	CDS			CBG26844.1	GI:261248986	reverse transcriptase	STM3846	STM14_4641	STM474_4025	STMUK_3835	SL3813
		STMMW_39711	glnA		-	4238356	4239765	1410	chromosome	CDS			CBG26984.1	GI:261249123	glutamine synthetase	STM4007	STM14_4820	STM474_4185	STMUK_3990	SL3954
		STMMW_40153			+	4285168	4285284	117	chromosome	CDS					hypothetical protein	-	STM14_4873	STM474_4232	-	-
		STMMW_41091			-	4397360	4397704	345	chromosome	CDS			CBG27122.1	GI:261249260	conserved hypothetical protein	STM4156	STM14_4993	STM474_4341	STMUK_4139	SL4095
		STMMW_42051			+	4498704	4498820	117	chromosome	CDS			CBG27216.1	GI:261249353	conserved hypothetical protein	STM4255	STM14_5113	STM474_4449	STMUK_4240	SL4191
		STMMW_42101	siiC		+	4502565	4503884	1320	chromosome	CDS			CBG27221.1	GI:261249358	putative type-I secretion protein	STM4259	STM14_5119	STM474_4454	STMUK_4244	SL4195
		STMMW_44131			+	4732638	4732829	192	chromosome	CDS			CBG27422.1	GI:261249555	conserved hypothetical protein	-	STM14_5362	-	-	-
		STMMW_44221	holC		-	4741860	4742342	483	chromosome	CDS			CBG27431.1	GI:261249564	DNA polymerase III, chi subunit	STM4476	STM14_5372	STM474_4674	STMUK_4462	SL4406
		STMMW_44681			-	4798252	4798953	702	chromosome	CDS			CBG27477.1	GI:261249607	putative inner membrane protein	STM4522	STM14_5433	STM474_4726	STMUK_4509	SL4453
S. Typhimurium ST19 (14028)	126	STMMW_00931	apaH		-	101425	102273	849	chromosome	CDS			CBG23109.1	GI:261245321	bis(5'-nucleosyl)-tetraphosphatase	STM0088	STM14_0107	STM474_0092	STMUK_0089	SL0089
		STMMW_01261	mraW	yabC	+	140408	141349	942	chromosome	CDS		2.1.1.-	CBG23142.1	GI:261245353	S-adenosyl-methyltransferase	STM0120	STM14_0146	STM474_0126	STMUK_0122	SL0120
		STMMW_01411	yacA		+	158201	158629	429	chromosome	CDS			CBG23157.1	GI:261245368	conserved hypothetical protein	STM0135	STM14_0161	STM474_0141	STMUK_0137	SL0135
		STMMW_01641	acnB		+	185851	188448	2598	chromosome	CDS			CBG23180.1	GI:261245390	aconitate hydratase 2 (citrate hydro-lyase 2)	STM0158	STM14_0190	STM474_0167	STMUK_0160	SL0159
		STMMW_01731	yacC		-	195977	196324	348	chromosome	CDS			CBG23189.1	GI:261245399	putative exported protein	STM0167	STM14_0199	STM474_0176	STMUK_0169	SL0168
		STMMW_01921	dksA		-	216391	216846	456	chromosome	CDS			CBG23208.1	GI:261245418	dosage-dependent dnaK suppressor protein	STM0186	STM14_0220	STM474_0195	STMUK_0188	SL0187
		STMMW_02311	hlpA	ompH	+	264908	265393	486	chromosome	CDS			CBG23247.1	GI:261245457	outer membrane protein OmpH precursor	STM0225	STM14_0267	STM474_0234	STMUK_0227	SL0226
		STMMW_02532	yaeD		+	288231	288797	567	chromosome	CDS					D-glycero-D-manno-heptose 1,7-bisphosphate phosphatase	STM0248	STM14_0290	STM474_0257	STMUK_0250	SL0249
		STMMW_02621	rnhA		-	302858	303325	468	chromosome	CDS		3.1.26.4	CBG23278.1	GI:261245488	RNase H	STM0263	STM14_0308	STM474_0274	STMUK_0265	SL0258
		STMMW_04571	yaiI		+	480710	481165	456	chromosome	CDS			CBG23466.1	GI:261245670	conserved hypothetical protein	STM0387	STM14_0458	STM474_0404	STMUK_0393	SL0382
		STMMW_05121	cyoC		-	535089	535604	516	chromosome	CDS			CBG23521.1	GI:261245724	cytochrome o ubiquinol oxidase subunit III	STM0441	STM14_0521	STM474_0461	STMUK_0448	SL0435
		STMMW_05511	priC		-	579622	580137	516	chromosome	CDS			CBG23560.1	GI:261245763	primosomal replication protein n	STM0481	STM14_0566	STM474_0501	STMUK_0488	SL0474
		STMMW_05651	ybaK		-	595909	596388	480	chromosome	CDS			CBG23574.1	GI:261245777	conserved hypothetical protein	STM0495	STM14_0583	STM474_0516	STMUK_0502	SL0488
		STMMW_05701	ybbJ		-	601479	601931	453	chromosome	CDS			CBG23579.1	GI:261245782	putative membrane protein	STM0500	STM14_0588	STM474_0521	STMUK_0507	SL0493
		STMMW_06971	tatE	ybeC	+	733384	733587	204	chromosome	CDS			CBG23706.1	GI:261245905	Sec-independent protein translocase protein	STM0632	STM14_0736	STM474_0653	STMUK_0637	SL0620
		STMMW_07061	ybeA		-	742766	743233	468	chromosome	CDS			CBG23715.1	GI:261245914	conserved hypothetical protein	STM0641	STM14_0749	STM474_0662	STMUK_0646	SL0629
		STMMW_07331	ybeY		-	771578	772051	474	chromosome	CDS			CBG23742.1	GI:261245940	conserved hypothetical protein	STM0668	STM14_0778	STM474_0689	STMUK_0673	SL0657
		STMMW_07341	phoL	ybeZ	-	772048	773133	1086	chromosome	CDS			CBG23743.1	GI:261245941	PhoH-like ATP-binding protein	STM0669	STM14_0779	STM474_0690	STMUK_0674	SL0658
		STMMW_07401	nagC		-	780504	781724	1221	chromosome	CDS			CBG23749.1	GI:261245947	N-acetylglucosamine repressor	STM0682	STM14_0794	STM474_0703	STMUK_0687	SL0664
		STMMW_07891	sdhC		+	836803	837192	390	chromosome	CDS			CBG23797.1	GI:261245995	succinate dehydrogenase cytochrome b-556 subunit	STM0732	STM14_0851	STM474_0755	STMUK_0738	SL0714
		STMMW_07901	sdhD		+	837186	837533	348	chromosome	CDS			CBG23798.1	GI:261245996	succinate dehydrogenase hydrophobic membrane anchor protein	STM0733	STM14_0852	STM474_0756	STMUK_0739	SL0715
		STMMW_07911	sdhA		+	837533	839299	1767	chromosome	CDS			CBG23799.1	GI:261245997	succinate dehydrogenase flavoprotein subunit	STM0734	STM14_0853	STM474_0757	STMUK_0740	SL0716
		STMMW_07921	sdhB		+	839313	840032	720	chromosome	CDS			CBG23800.1	GI:261245998	succinate dehydrogenase iron-sulfur protein	STM0735	STM14_0854	STM474_0758	STMUK_0741	SL0717
		STMMW_07951	sucC		+	844722	845888	1167	chromosome	CDS			CBG23803.1	GI:261246001	succinyl-CoA synthetase beta chain	STM0738	STM14_0857	STM474_0761	STMUK_0744	SL0720
		STMMW_07961	sucD		+	845888	846757	870	chromosome	CDS			CBG23804.1	GI:261246002	succinyl-CoA synthetase alpha chain	STM0739	STM14_0858	STM474_0762	STMUK_0745	SL0721
		STMMW_08751	ybiJ		-	929116	929376	261	chromosome	CDS			CBG23883.1	GI:261246081	putative exported protein	STM0823	STM14_955	STM474_0849	STMUK_0828	SL0799
		STMMW_09011	yliC		+	960254	961174	921	chromosome	CDS			CBG23909.1	GI:261246106	hypothetical ABC transporter permease protein	STM0850	STM14_993	STM474_0875	STMUK_0855	SL0826
		STMMW_09281	potF		+	987035	988147	1113	chromosome	CDS			CBG23936.1	GI:261246133	putrescine-binding periplasmic protein precursor	STM0877	STM14_1028	STM474_0902	STMUK_0883	SL0854
		STMMW_10081	ycbL		+	1083637	1084284	648	chromosome	CDS			CBG24017.1	GI:261246213	conserved hypothetical protein	STM0997	STM14_1127	STM474_0983	STMUK_0963	SL0934
		STMMW_10091	aspC		-	1084346	1085536	1191	chromosome	CDS			CBG24018.1	GI:261246214	aspartate aminotransferase	STM0998	STM14_1128	STM474_0984	STMUK_0964	SL0935
		STMMW_10171			-	1095505	1095753	249	chromosome	CDS	Prophage BTP2 (Gifsy-2)		CBG24026.1	GI:261246222	excisionase	STM1006	STM14_1141	-	STMUK_0972	SL0943
		STMMW_10831	ompA		-	1157657	1158709	1053	chromosome	CDS			CBG24095.1	GI:261246287	outer membrane protein A	STM1070	STM14_1214	STM474_1062	STMUK_1039	SL1010
		STMMW_11161	hpaI		+	1189142	1189933	792	chromosome	CDS		4.1.2.-	CBG24128.1	GI:261246319	2,4-dihydroxyhept-2-ene-1,7-dioic acid aldolase	STM1106	STM14_1256	STM474_1098	STMUK_1075	SL1045
		STMMW_11311	ycdC		+	1202477	1203115	639	chromosome	CDS			CBG24144.1	GI:261246335	putative transcriptional regulator	STM1122	STM14_1276	STM474_1116	STMUK_1090	SL1060
		STMMW_11761	yceH		+	1248928	1249575	648	chromosome	CDS			CBG24188.1	GI:261246379	conserved hypothetical protein	STM1168	STM14_1337	STM474_1164	STMUK_1136	SL1105
		STMMW_11801	flgM		-	1252848	1253141	294	chromosome	CDS			CBG24192.1	GI:261246383	negative regulator of flagellin synthesis (anti-sigma factor)	STM1172	STM14_1342	STM474_1168	STMUK_1140	SL1109
		STMMW_11991	yceD		+	1271075	1271596	522	chromosome	CDS			CBG24211.1	GI:261246402	conserved hypothetical protein	STM1190	STM14_1363	STM474_1186	STMUK_1158	SL1127
		STMMW_12001	rpl32	rpmF	+	1271648	1271821	174	chromosome	CDS			CBG24212.1	GI:261246403	50S ribosomal protein L32	STM1191	STM14_1364	STM474_1188	STMUK_1159	SL1128
		STMMW_12061	fabF		+	1276273	1277478	1206	chromosome	CDS			CBG24218.1	GI:261246409	3-oxoacyl-[acyl-carrier-protein] synthase II	STM1197	STM14_1370	STM474_1194	STMUK_1165	SL1134
		STMMW_12231	ycfR		+	1293230	1293487	258	chromosome	CDS			CBG24235.1	GI:261246426	putative secreted protein	STM1214	STM14_1388	STM474_1211	STMUK_1182	SL1151
		STMMW_12301	cobB		+	1302577	1303398	822	chromosome	CDS		3.5.1.-	CBG24242.1	GI:261246433	putative regulatory protein	STM1221	STM14_1396	STM474_1218	STMUK_1189	SL1158
		STMMW_12431	ycfC		-	1317374	1318021	648	chromosome	CDS			CBG24255.1	GI:261246445	conserved hypothetical protein	STM1233	STM14_1411	STM474_1231	STMUK_1201	SL1171
		STMMW_13121	astD		+	1380956	1382434	1479	chromosome	CDS		1.2.1.-	CBG24324.1	GI:261246514	succinylglutamic semialdehyde dehydrogenase	STM1305	STM14_1584	STM474_1309	STMUK_1272	SL1240
		STMMW_13131	astB		+	1382431	1383774	1344	chromosome	CDS		3.-.-.-	CBG24325.1	GI:261246515	succinylarginine dihydrolase	STM1306	STM14_1585	STM474_1310	STMUK_1273	SL1241
		STMMW_13461	himA	ihfA	+	1415583	1415882	300	chromosome	CDS			CBG24358.1	GI:261246548	integration host factor alpha-subunit	STM1339	STM14_1626	STM474_1343	STMUK_1306	SL1273
		STMMW_13821	lppB		-	1455571	1455810	240	chromosome	CDS					major outer membrane lipoprotein	STM1376	STM14_1670	STM474_1380	STMUK_1342	SL1310
		STMMW_15091	ydfZ		-	1584118	1584321	204	chromosome	CDS			CBG24520.1	GI:261246709	conserved hypothetical protein	STM1509	STM14_1823	STM474_1520	STMUK_1473	SL1439
		STMMW_16981	rnb		+	1786863	1788797	1935	chromosome	CDS		3.1.13.1	CBG24710.1	GI:261246893	RNase II	STM1702	STM14_2056	STM474_1716	STMUK_1672	SL1633
		STMMW_17491	ychK		-	1842560	1843465	906	chromosome	CDS			CBG24760.1	GI:261246943	conserved hypothetical protein	STM1754	STM14_2120	STM474_1771	STMUK_1727	SL1685
		STMMW_17621	chaB		-	1861273	1861503	231	chromosome	CDS			CBG24773.1	GI:261246956	cation transport regulator ChaB	STM1770	STM14_2140	STM474_1787	STMUK_1742	SL1698
		STMMW_17671	hemK		-	1865015	1865848	834	chromosome	CDS			CBG24778.1	GI:261246961	HemK protein, putative protoporphyrinogen oxidase	STM1775	STM14_2145	STM474_1792	STMUK_1747	SL1703
		STMMW_17761	ychF		+	1874335	1875426	1092	chromosome	CDS			CBG24787.1	GI:261246970	putative ATP/GTP-binding protein	STM1784	STM14_2157	STM474_1803	STMUK_1756	SL1712
		STMMW_17921	ldcA	ycgQ	+	1891315	1892229	915	chromosome	CDS			CBG24802.1	GI:261246985	conserved hypothetical protein	STM1800	STM14_2176	STM474_1821	STMUK_1772	SL1728
		STMMW_17971	fadR		-	1898406	1899125	720	chromosome	CDS			CBG24807.1	GI:261246990	Fatty acid metabolism regulator protein	STM1805	STM14_2182	STM474_1826	STMUK_1777	SL1733
		STMMW_17991	dsbB		+	1901031	1901561	531	chromosome	CDS			CBG24809.1	GI:261246992	Disulfide oxidoreductase	STM1807	STM14_2184	STM474_1828	STMUK_1779	SL1735
		STMMW_18541			-	1951809	1952162	354	chromosome	CDS			CBG24863.1	GI:261247044	putative exported protein	STM1873	STM14_2278	STM474_1905	STMUK_1853	SL1807
		STMMW_18651	eda		-	1960455	1961096	642	chromosome	CDS		4.1.3.16	CBG24874.1	GI:261247055	KHG/KDPG aldolase	STM1884	STM14_2289	STM474_1916	STMUK_1864	SL1818
		STMMW_18751	ruvB		-	1972567	1973496	930	chromosome	CDS			CBG24884.1	GI:261247065	Holliday junction DNA helicase	STM1894	STM14_2303	STM474_1926	STMUK_1874	SL1828
		STMMW_18761	ruvA		-	1973586	1974197	612	chromosome	CDS			CBG24885.1	GI:261247066	Holliday junction DNA helicase	STM1895	STM14_2304	STM474_1927	STMUK_1875	SL1829
		STMMW_18811	ruvC		-	1976740	1977261	522	chromosome	CDS		3.1.22.4	CBG24889.1	GI:261247068	Crossover junction endodeoxyribonuclease ruvC	STM1898	STM14_2309	STM474_1931	STMUK_1878	SL1833
		STMMW_18991	cheY		-	1995795	1996184	390	chromosome	CDS			CBG24907.1	GI:261247086	chemotaxis protein CheY	STM1916	STM14_2331	STM474_1949	STMUK_1896	SL1851
		STMMW_19001	cheB		-	1996202	1997251	1050	chromosome	CDS		3.1.1.61	CBG24908.1	GI:261247087	Chemotaxis response regulator protein-glutamate methylesterase	STM1917	STM14_2332	STM474_1950	STMUK_1897	SL1852
		STMMW_19021	cheM	tar	-	1998268	2000160	1893	chromosome	CDS			CBG24910.1	GI:261247089	methyl-accepting chemotaxis protein II	STM1919	STM14_2334	STM474_1952	STMUK_1899	SL1854
		STMMW_19411	fliS		+	2034332	2034739	408	chromosome	CDS			CBG24950.1	GI:261247127	flagellar protein FliS	STM1961	STM14_2381	STM474_1993	STMUK_1940	SL1890
		STMMW_20731	pduE		+	2143979	2144500	522	chromosome	CDS			CBG25081.1	GI:261247257	diol dehydratase small subunit	STM2042	STM14_2531	STM474_2127	STMUK_2072	SL2018
		STMMW_21531	dcd		-	2230544	2231125	582	chromosome	CDS		3.5.4.13	CBG25161.1	GI:261247336	dCTP deaminase	STM2121	STM14_2617	STM474_2206	STMUK_2151	SL2098
		STMMW_23391	nuoN		-	2448022	2449299	1278	chromosome	CDS		1.6.5.3	CBG25350.1	GI:261247523	NADH dehydrogenase I chain N	STM2316	STM14_2857	STM474_2413	STMUK_2346	SL2285
		STMMW_23401	nuoM		-	2449486	2451015	1530	chromosome	CDS		1.6.5.3	CBG25351.1	GI:261247524	NADH dehydrogenase I chain M	STM2317	STM14_2858	STM474_2414	STMUK_2347	SL2286
		STMMW_23411	nuoL		-	2451329	2453170	1842	chromosome	CDS		1.6.5.3	CBG25352.1	GI:261247525	NADH dehydrogenase I chain L	STM2318	STM14_2859	STM474_2415	STMUK_2348	SL2287
		STMMW_23421	nuoJ		-	2453466	2454020	555	chromosome	CDS		1.6.5.3	CBG25353.1	GI:261247526	NADH dehydrogenase I chain J	STM2320	STM14_2861	STM474_2417	STMUK_2350	SL2289
		STMMW_23431	nuoI		-	2454031	2454573	543	chromosome	CDS		1.6.5.3	CBG25354.1	GI:261247527	NADH dehydrogenase I chain I	STM2321	STM14_2862	STM474_2418	STMUK_2351	SL2290
		STMMW_23441	nuoH		-	2454588	2455565	978	chromosome	CDS		1.6.5.3	CBG25355.1	GI:261247528	NADH dehydrogenase I chain H	STM2322	STM14_2863	STM474_2419	STMUK_2352	SL2291
		STMMW_23451	nuoG		-	2455562	2458294	2733	chromosome	CDS		1.6.5.3	CBG25356.1	GI:261247529	NADH dehydrogenase I chain G	STM2323	STM14_2864	STM474_2420	STMUK_2353	SL2292
		STMMW_23461	nuoF		-	2458319	2459656	1338	chromosome	CDS		1.6.5.3	CBG25357.1	GI:261247530	NADH dehydrogenase I chain F	STM2324	STM14_2865	STM474_2421	STMUK_2354	SL2293
		STMMW_23471	nuoE		-	2459653	2460153	501	chromosome	CDS		1.6.5.3	CBG25358.1	GI:261247531	NADH dehydrogenase I chain E	STM2325	STM14_2866	STM474_2422	STMUK_2355	SL2294
		STMMW_23481	nuoC		-	2460156	2461958	1803	chromosome	CDS		1.6.5.3	CBG25359.1	GI:261247532	NADH dehydrogenase I chain C	STM2326	STM14_2867	STM474_2423	STMUK_2356	SL2295
		STMMW_23501	nuoA		-	2462723	2463166	444	chromosome	CDS		1.6.5.3	CBG25361.1	GI:261247534	NADH dehydrogenase I chain A	STM2328	STM14_2869	STM474_2425	STMUK_2358	SL2297
		STMMW_23511			-	2463561	2463713	153	chromosome	CDS			CBG25362.1	GI:261247535	hypothetical protein	STM2329	STM14_2872	STM474_2426	STMUK_2359	SL2298
		STMMW_23591	ackA		+	2471607	2472809	1203	chromosome	CDS		2.7.2.1	CBG25370.1	GI:261247543	Acetokinase	STM2337	STM14_2882	STM474_2434	STMUK_2367	SL2306
		STMMW_23601	pta		+	2472886	2475030	2145	chromosome	CDS		2.3.1.8	CBG25371.1	GI:261247544	phosphate acetyltransferase	STM2338	STM14_2883	STM474_2435	STMUK_2368	SL2307
		STMMW_24061	aroC		-	2518209	2519294	1086	chromosome	CDS		4.2.3.5	CBG25417.1	GI:261247590	5-enolpyruvylshikimate-3-phosphate phospholyase	STM2384	STM14_2933	STM474_2483	STMUK_2414	SL2353
		STMMW_24091	sixA		-	2521079	2521564	486	chromosome	CDS		3.1.3.-	CBG25420.1	GI:261247593	phosphohistidine phosphatase	STM2387	STM14_2936	STM474_2486	STMUK_2417	SL2356
		STMMW_24501	ptsH		+	2568254	2568511	258	chromosome	CDS			CBG25458.1	GI:261247631	phosphocarrier protein HPr	STM2431	STM14_2989	STM474_2534	STMUK_2463	SL2394
		STMMW_25022			+	2622519	2622719	201	chromosome	CDS					putative inner membrane protein	STM2484	STM14_3047	STM474_2587	STMUK_2516	SL2447
		STMMW_25051	purC		-	2625774	2626487	714	chromosome	CDS		6.3.2.6	CBG25513.1	GI:261247686	SAICAR synthetase	STM2487	STM14_3050	STM474_2590	STMUK_2519	SL2450
		STMMW_25131	yfgE		-	2633530	2634255	726	chromosome	CDS			CBG25521.1	GI:261247694	conserved hypothetical protein	STM2496	STM14_3060	STM474_2599	STMUK_2528	SL2459
		STMMW_25371	yfgL		-	2677429	2678607	1179	chromosome	CDS			CBG25544.1	GI:261247716	putative lipoprotein	STM2520	STM14_3091	STM474_2622	STMUK_2552	SL2482
		STMMW_25381	yfgM		-	2678618	2679238	621	chromosome	CDS			CBG25545.1	GI:261247717	putative membrane protein	STM2521	STM14_3092	STM474_2623	STMUK_2553	SL2483
		STMMW_25411	yfgA		-	2681782	2682786	1005	chromosome	CDS			CBG25548.1	GI:261247720	putative DNA-binding protein	STM2524	STM14_3095	STM474_2626	STMUK_2556	SL2486
		STMMW_25611	yfhP	iscR	-	2707313	2707807	495	chromosome	CDS			CBG25568.1	GI:261247740	conserved hypothetical protein	STM2544	STM14_3120	STM474_2648	STMUK_2576	SL2506
		STMMW_25721	glyA		-	2718063	2719316	1254	chromosome	CDS		2.1.2.1	CBG25579.1	GI:261247751	SHMT	STM2555	STM14_3133	STM474_2659	STMUK_2587	SL2517
		STMMW_25991	lepA		-	2751154	2752953	1800	chromosome	CDS			CBG25606.1	GI:261247778	GTP-binding protein LepA	STM2583	STM14_3163	STM474_2688	STMUK_2615	SL2545
		STMMW_26981	recN		+	2849923	2851584	1662	chromosome	CDS			CBG25704.1	GI:261247874	DNA repair protein	STM2684	STM14_3289	STM474_2807	STMUK_2719	SL2656
		STMMW_27712			+	2944587	2944745	159	chromosome	CDS					hypothetical protein	-	STM14_3386	STM474_2942	-	SL2789
		STMMW_27851	gshA		-	2959922	2961478	1557	chromosome	CDS		6.3.2.2	CBG25792.1	GI:261247959	GCS	STM2818	STM14_3403	STM474_2956	STMUK_2807	SL2803
		STMMW_27911	recA		-	2967841	2968902	1062	chromosome	CDS			CBG25798.1	GI:261247965	RecA protein	STM2829	STM14_3417	STM474_2967	STMUK_2818	SL2809
		STMMW_29651	nudH	rppH; ygdP	-	3154180	3154710	531	chromosome	CDS			CBG25973.1	GI:261248138	Probable	STM3004	STM14_3621	STM474_3150	STMUK_2992	SL2982
		STMMW_30041	xerD		-	3195686	3196582	897	chromosome	CDS			CBG26012.1	GI:261248176	Tyrosine recombinase xerD	STM3044	STM14_3676	STM474_3191	STMUK_3032	SL3020
		STMMW_32851	rbfA		-	3475414	3475815	402	chromosome	CDS			CBG26288.1	GI:261248451	ribosome-binding factor A (P15B protein)	STM3285	STM14_3968	STM474_3443	STMUK_3269	SL3258
		STMMW_32931	folP		-	3486163	3487011	849	chromosome	CDS			CBG26296.1	GI:261248459	dihydropteroate synthase	STM3295	STM14_3978	STM474_3453	STMUK_3279	SL3266
		STMMW_33701	mreD		-	3565049	3565540	492	chromosome	CDS			CBG26373.1	GI:261248535	rod shape-determining protein	STM3372	STM14_4066	STM474_3533	STMUK_3358	SL3344
		STMMW_34021	sapG	trkA	+	3602871	3604247	1377	chromosome	CDS			CBG26404.1	GI:261248566	potassium transport protein	STM3409	STM14_4112	STM474_3574	STMUK_3395	SL3376
		STMMW_34411	yheL		-	3625935	3626222	288	chromosome	CDS			CBG26443.1	GI:261248605	conserved hypothetical protein	STM3449	STM14_4153	STM474_3615	STMUK_3435	SL3416
		STMMW_34421	yheM		-	3626230	3626586	357	chromosome	CDS			CBG26444.1	GI:261248606	conserved hypothetical protein	STM3450	STM14_4154	STM474_3616	STMUK_3436	SL3417
		STMMW_34571	crp	cap	+	3638746	3639378	633	chromosome	CDS			CBG26459.1	GI:261248621	cyclic AMP receptor protein,catabolite gene activator	STM3466	STM14_4173	STM474_3633	STMUK_3452	SL3433
		STMMW_34771	aroK		-	3665298	3665819	522	chromosome	CDS		2.7.1.71	CBG26480.1	GI:261248642	shikimate kinase I	STM3487	STM14_4199	STM474_3654	STMUK_3473	SL3454
		STMMW_35011	yhgI		+	3692512	3693087	576	chromosome	CDS			CBG26504.1	GI:261248666	conserved hypothetical protein	STM3511	STM14_4228	STM474_3679	STMUK_3497	SL3478
		STMMW_35551			+	3757160	3757294	135	chromosome	CDS			CBG26557.1	GI:261248719	hypothetical protein	STM3566	STM14_4293	STM474_3733	STMUK_3551	-
		STMMW_35671	yhhP		-	3769384	3769629	246	chromosome	CDS			CBG26569.1	GI:261248731	conserved hypothetical protein	STM3578	STM14_4306	STM474_3745	STMUK_3563	SL3543
		STMMW_35911			-	3797416	3798135	720	chromosome	CDS			CBG26605.1	GI:261248755	GntR family regulatory protein	STM3602	STM14_4332	STM474_3770	STMUK_3587	SL3567
		STMMW_36421			-	3861088	3861375	288	chromosome	CDS			CBG26655.1	GI:261248802	conserved hypothetical protein	STM3652	STM14_4402	STM474_3824	STMUK_3639	SL3618
		STMMW_36871	cysE		-	3916997	3917818	822	chromosome	CDS		2.3.1.30	CBG26700.1	GI:261248847	serine acetyltransferase	STM3699	STM14_4459	STM474_3872	STMUK_3685	SL3665
		STMMW_37311	spoT		+	3956949	3959060	2112	chromosome	CDS		3.1.7.2	CBG26744.1	GI:261248890	CG Site No. 156	STM3742	STM14_4507	STM474_3916	STMUK_3728	SL3708
		STMMW_38281	thdF	trmE	+	4071091	4072455	1365	chromosome	CDS			CBG26841.1	GI:261248984	thiophene and furan oxidation protein	STM3843	STM14_4638	STM474_4021	STMUK_3831	SL3810
		STMMW_38381	phoU		-	4082878	4083603	726	chromosome	CDS			CBG26851.1	GI:261248993	phosphate transport system regulatory protein	STM3853	STM14_4648	STM474_4032	STMUK_3842	SL3820
		STMMW_38581	gidA	mnmG	-	4104776	4106665	1890	chromosome	CDS			CBG26871.1	GI:261249013	glucose inhibited division protein	STM3874	STM14_4671	STM474_4053	STMUK_3863	SL3841
		STMMW_39101	cyaA		+	4169243	4171789	2547	chromosome	CDS			CBG26923.1	GI:261249063	adenylate cyclase	STM3939	STM14_4739	STM474_4117	STMUK_3925	SL3894
		STMMW_39201	xerC		+	4176663	4177565	903	chromosome	CDS			CBG26933.1	GI:261249072	integrase/recombinase	STM3949	STM14_4750	STM474_4126	STMUK_3934	SL3903
		STMMW_39561	trkH		+	4216549	4218000	1452	chromosome	CDS			CBG26969.1	GI:261249108	Trk system potassium uptake protein	STM3986	STM14_4792	STM474_4164	STMUK_3970	SL3939
		STMMW_40461	tpiA		-	4313022	4313789	768	chromosome	CDS			CBG27059.1	GI:261249197	triosephosphate isomerase	STM4081	STM14_4906	STM474_4263	STMUK_4066	SL4030
		STMMW_40611	rpmE		+	4328520	4328732	213	chromosome	CDS			CBG27074.1	GI:261249212	50S ribosomal protein L31	STM4096	STM14_4924	STM474_4279	STMUK_4081	SL4045
		STMMW_40901	udhA		-	4366737	4368137	1401	chromosome	CDS			CBG27103.1	GI:261249241	possible pyridine nucleotide-disulphide oxidoreductase	STM4126	STM14_4960	STM474_4309	STMUK_4110	SL4075
		STMMW_42271			+	4538560	4538706	147	chromosome	CDS			CBG27238.1	GI:261249375	hypothetical protein	STM4276	STM14_5142	STM474_4472	STMUK_4261	SL4212
		STMMW_43101	purA		+	4631085	4632383	1299	chromosome	CDS		6.3.4.4	CBG27321.1	GI:261249456	adenylosuccinate synthetase	STM4366	STM14_5248	STM474_4563	STMUK_4351	SL4299
		STMMW_43381	rplI		+	4653493	4653942	450	chromosome	CDS			CBG27349.1	GI:261249484	50s ribosomal subunit protein L9	STM4394	STM14_5278	STM474_4591	STMUK_4379	SL4327
		STMMW_45261	trpR		+	4863000	4863326	327	chromosome	CDS			CBG27534.1	GI:261249663	probable trp operon repressor	STM4583	STM14_5504	STM474_4789	STMUK_4570	SL4510
S. Typhimurium (SL3261)	6	STMMW_09891	aroA		+	1058574	1059857	1284	chromosome	CDS			CBG23998.1	GI:261246194	3-phosphoshikimate 1-carboxyvinyltransferase	STM0978	STM14_1106	STM474_0964	STMUK_0944	SL0915
		STMMW_09901	ycaL		+	1060000	1060761	762	chromosome	CDS			CBG23999.1	GI:261246195	putative lipoprotein	STM0979	STM14_1107	STM474_0965	STMUK_0945	SL0916
		STMMW_12741			-	1346134	1346283	150	chromosome	CDS			CBG24286.1	GI:261246476	hypothetical protein	STM1268	STM14_1530	STM474_1269	STMUK_1235	SL1203
		STMMW_14361	ydhD		+	1507791	1508138	348	chromosome	CDS			CBG24447.1	GI:261246637	conserved hypothetical protein	STM1433	STM14_1731	STM474_1440	STMUK_1399	SL1365
		STMMW_14571	rnfE	ydgQ	-	1525706	1526398	693	chromosome	CDS			CBG24468.1	GI:261246658	electron transport complex protein	STM1454	STM14_1753	STM474_1461	STMUK_1420	SL1386
		STMMW_19191	tyrP		+	2013912	2015123	1212	chromosome	CDS			CBG24927.1	GI:261247106	tyrosine-specific transport protein	STM1937	STM14_2355	STM474_1969	STMUK_1916	SL1870

## Sheet: c. Raw data S1C Fig
Strains	Number of genes	Systematic Name D23580	Common Name D23580	Gene_synonym D23580	strand D23580	start D23580	end D23580	gene length D23580	molecule D23580	Genome Element Type D23580	Note D23580	EC D23580	GenBank Accession No. D23580	Dbid D23580	Description in Genbank D23580	LT2 orthologue	14028 orthologue	ST4-74 orthologue	UK-1 orthologue	Alternate SL1344 identifier
S. Typhimurium ST313 (D23580), S. Typhi (Ty2), S. Typhi (WT174)	288	STMMW_00111	dnaK		+	11593	13509	1917	chromosome	CDS			CBG23030.1	GI:261245245	DnaK protein (heat shock protein 70)	STM0012	STM14_0013	STM474_0013	STMUK_0012	SL0012
		STMMW_00461	ribF		+	52872	53810	939	chromosome	CDS		2.7.7.2	CBG23064.1	GI:261245279	riboflavin biosynthesis protein RibF	STM0045	STM14_0054	STM474_0048	STMUK_0046	SL0046
		STMMW_00471	ileS		+	53855	56689	2835	chromosome	CDS			CBG23065.1	GI:261245280	isoleucyl-tRNA synthetase	STM0046	STM14_0055	STM474_0049	STMUK_0047	SL0047
		STMMW_00481	lspA		+	56689	57189	501	chromosome	CDS			CBG23066.1	GI:261245281	lipoprotein signal peptidase	STM0047	STM14_0056	STM474_0050	STMUK_0048	SL0048
		STMMW_00981	imp		-	105811	108171	2361	chromosome	CDS			CBG23114.1	GI:261245326	organic solvent tolerance protein precursor	STM0093	STM14_0112	STM474_0097	STMUK_0094	SL0094
		STMMW_01271	ftsL		+	141346	141711	366	chromosome	CDS			CBG23143.1	GI:261245354	cell division protein FtsL	STM0121	STM14_0147	STM474_0127	STMUK_0123	SL0121
		STMMW_01281	ftsI		+	141727	143493	1767	chromosome	CDS			CBG23144.1	GI:261245355	penicillin-binding protein 3 precursor	STM0122	STM14_0148	STM474_0128	STMUK_0124	SL0122
		STMMW_01291	murE		+	143480	144967	1488	chromosome	CDS		6.3.2.13	CBG23145.1	GI:261245356	Meso-diaminopimelate-adding enzyme	STM0123	STM14_0149	STM474_0129	STMUK_0125	SL0123
		STMMW_01301	murF		+	144964	146322	1359	chromosome	CDS		6.3.2.10	CBG23146.1	GI:261245357	UDP-N-acetylmuramoylalanyl-D-glutamyl-2,6-diami nopimelate--D-alan alanyl ligase	STM0124	STM14_0150	STM474_0130	STMUK_0126	SL0124
		STMMW_01311	mraY		+	146316	147398	1083	chromosome	CDS		2.7.8.13	CBG23147.1	GI:261245358	UDP-MurNAc-pentapeptide phosphotransferase	STM0125	STM14_0151	STM474_0131	STMUK_0127	SL0125
		STMMW_01321	murD		+	147401	148717	1317	chromosome	CDS		6.3.2.9	CBG23148.1	GI:261245359	D-glutamic acid adding enzyme	STM0126	STM14_0152	STM474_0132	STMUK_0128	SL0126
		STMMW_01331	ftsW		+	148804	149961	1158	chromosome	CDS			CBG23149.1	GI:261245360	cell division protein FtsW	STM0127	STM14_0153	STM474_0133	STMUK_0129	SL0127
		STMMW_01341	murG		+	149958	151025	1068	chromosome	CDS			CBG23150.1	GI:261245361	UDP-N-acetylglucosamine--N-acetylmuramyl-	STM0128	STM14_0154	STM474_0134	STMUK_0130	SL0128
		STMMW_01351	murC		+	151144	152619	1476	chromosome	CDS		6.3.2.8	CBG23151.1	GI:261245362	UDP-N-acetylmuramate--L-alanine ligase	STM0129	STM14_0155	STM474_0135	STMUK_0131	SL0129
		STMMW_01371	ftsQ		+	153534	154364	831	chromosome	CDS			CBG23153.1	GI:261245364	cell division protein FtsQ	STM0131	STM14_0157	STM474_0137	STMUK_0133	SL0131
		STMMW_01381	ftsA		+	154361	155623	1263	chromosome	CDS			CBG23154.1	GI:261245365	cell division protein FtsA	STM0132	STM14_0158	STM474_0138	STMUK_0134	SL0132
		STMMW_01391	ftsZ		+	155684	156835	1152	chromosome	CDS			CBG23155.1	GI:261245366	cell division protein FtsZ	STM0133	STM14_0159	STM474_0139	STMUK_0135	SL0133
		STMMW_01401	lpxC		+	156936	157853	918	chromosome	CDS		3.5.1.-	CBG23156.1	GI:261245367	UDP-3-O-[3-hydroxymyristoyl] N-acetylglucosamine deacetylase	STM0134	STM14_0160	STM474_0140	STMUK_0136	SL0134
		STMMW_01421	secA		+	158691	161396	2706	chromosome	CDS			CBG23158.1	GI:261245369	preprotein translocase SecA subunit	STM0136	STM14_0162	STM474_0142	STMUK_0138	SL0136
		STMMW_01581	aceE		+	176242	178905	2664	chromosome	CDS			CBG23174.1	GI:261245385	pyruvate dehydrogenase E1 component	STM0152	STM14_0183	STM474_0160	STMUK_0154	SL0152
		STMMW_01591	aceF		+	178920	180809	1890	chromosome	CDS			CBG23175.1	GI:261245386	dihydrolipoamide acetyltransferase component (E2) of pyruvate dehydrogenase	STM0153	STM14_0184	STM474_0161	STMUK_0155	SL0153
		STMMW_01601	lpdA		+	181009	182433	1425	chromosome	CDS			CBG23176.1	GI:261245387	dihydrolipoamide dehydrogenase	STM0154	STM14_0185	STM474_0162	STMUK_0156	SL0154
		STMMW_01771	yadF		-	201404	202066	663	chromosome	CDS			CBG23193.1	GI:261245403	carbonic anhydrase	STM0171	STM14_0203	STM474_0180	STMUK_0173	SL0172
		STMMW_02081	hemL		-	237203	238483	1281	chromosome	CDS		5.4.3.8	CBG23224.1	GI:261245434	GSA	STM0202	STM14_0241	STM474_0211	STMUK_0204	SL0203
		STMMW_02101	yadR		+	240111	240500	390	chromosome	CDS			CBG23226.1	GI:261245436	conserved hypothetical protein	STM0204	STM14_0244	STM474_0213	STMUK_0206	SL0205
		STMMW_02191	dapD		-	249281	250105	825	chromosome	CDS			CBG23235.1	GI:261245445	2,3,4,5-tetrahydropyridine-2-carboxylate N-succinyltransferase	STM0213	STM14_0253	STM474_0222	STMUK_0215	SL0214
		STMMW_02211	map		-	253044	253838	795	chromosome	CDS			CBG23237.1	GI:261245447	methionine aminopeptidase	STM0215	STM14_0255	STM474_0224	STMUK_0217	SL0216
		STMMW_02221	rpsB		+	254289	255014	726	chromosome	CDS			CBG23238.1	GI:261245448	30S ribosomal protein S2	STM0216	STM14_0257	STM474_0225	STMUK_0218	SL0217
		STMMW_02231	tsf		+	255272	256123	852	chromosome	CDS			CBG23239.1	GI:261245449	EF-Ts	STM0217	STM14_0258	STM474_0226	STMUK_0219	SL0218
		STMMW_02241	pyrH		+	256268	256993	726	chromosome	CDS		2.7.4.-	CBG23240.1	GI:261245450	UK	STM0218	STM14_0259	STM474_0227	STMUK_0220	SL0219
		STMMW_02251	frr		+	257140	257697	558	chromosome	CDS			CBG23241.1	GI:261245451	RRF	STM0219	STM14_0260	STM474_0228	STMUK_0221	SL0220
		STMMW_02261	dxr		+	257838	259034	1197	chromosome	CDS		1.1.1.267	CBG23242.1	GI:261245452	1-deoxy-D-xylulose 5-phosphate reductoisomerase	STM0220	STM14_0261	STM474_0229	STMUK_0222	SL0221
		STMMW_02291	yaeL		+	260987	262339	1353	chromosome	CDS			CBG23245.1	GI:261245455	putative membrane protein	STM0223	STM14_0265	STM474_0232	STMUK_0225	SL0224
		STMMW_02301	yaeT		+	262371	264785	2415	chromosome	CDS			CBG23246.1	GI:261245456	outer membrane protein precursor	STM0224	STM14_0266	STM474_0233	STMUK_0226	SL0225
		STMMW_02321	lpxD		+	265397	266422	1026	chromosome	CDS		2.3.1.-	CBG23248.1	GI:261245458	UDP-3-O-[3-hydroxymyristoyl] glucosamine N-acyltransferase	STM0226	STM14_0268	STM474_0235	STMUK_0228	SL0227
		STMMW_02331	fabZ		+	266528	266983	456	chromosome	CDS		4.2.1.-	CBG23249.1	GI:261245459	(3R)-hydroxymyristol acyl carrier protein dehydrase	STM0227	STM14_0269	STM474_0236	STMUK_0229	SL0228
		STMMW_02341	lpxA		+	266987	267775	789	chromosome	CDS		2.3.1.129	CBG23250.1	GI:261245460	UDP-N-acetylglucosamine acyltransferase	STM0228	STM14_0270	STM474_0237	STMUK_0230	SL0229
		STMMW_02371	dnaE		+	269540	273022	3483	chromosome	CDS			CBG23253.1	GI:261245463	DNA polymerase III, alpha chain	STM0231	STM14_0273	STM474_0240	STMUK_0233	SL0232
		STMMW_02381	accA		+	273035	273994	960	chromosome	CDS			CBG23254.1	GI:261245464	acetyl-coenzyme A carboxylase carboxyl transferase subunit alpha	STM0232	STM14_0274	STM474_0241	STMUK_0234	SL0233
		STMMW_02481	proS		-	282454	284172	1719	chromosome	CDS			CBG23264.1	GI:261245474	prolyl-tRNA synthetase	STM0242	STM14_0284	STM474_0251	STMUK_0244	SL0243
		STMMW_02631	dnaQ		+	303389	304120	732	chromosome	CDS			CBG23279.1	GI:261245489	DNA polymerase III epsilon subunit	STM0264	STM14_0309	STM474_0275	STMUK_0266	SL0259
		STMMW_03211	gmhA		+	355253	355831	579	chromosome	CDS		5.-.-.-	CBG23330.1	GI:261245536	phosphoheptose isomerase	STM0310	STM14_0366	STM474_0325	STMUK_0316	SL0306
		STMMW_04421	hemB		-	464183	465157	975	chromosome	CDS			CBG23451.1	GI:261245655	delta-aminolevulinic acid dehydratase	STM0372	STM14_0435	STM474_0387	STMUK_0378	SL0367
		STMMW_04761	yajC		+	502475	502807	333	chromosome	CDS			CBG23485.1	GI:261245689	putative membrane protein	STM0406	STM14_0481	STM474_0425	STMUK_0412	SL0401
		STMMW_04771	secD		+	502835	504682	1848	chromosome	CDS			CBG23486.1	GI:261245690	protein-export membrane protein SecD	STM0407	STM14_0482	STM474_0426	STMUK_0413	SL0402
		STMMW_04781	secF		+	504693	505664	972	chromosome	CDS			CBG23487.1	GI:261245691	protein-export membrane protein SecF	STM0408	STM14_0483	STM474_0427	STMUK_0414	SL0403
		STMMW_04861	ribD		+	510348	511451	1104	chromosome	CDS			CBG23495.1	GI:261245699	riboflavin biosynthesis protein RibD	STM0416	STM14_0493	STM474_0436	STMUK_0422	SL0410
		STMMW_04871	ribH		+	511540	512010	471	chromosome	CDS			CBG23496.1	GI:261245700	6,7-dimethyl-8-ribityllumazine synthase (riboflavin synthase beta chain)	STM0417	STM14_0494	STM474_0437	STMUK_0423	SL0411
		STMMW_04881	nusB		+	512031	512450	420	chromosome	CDS			CBG23497.1	GI:261245701	N utilization substance protein B	STM0418	STM14_0495	STM474_0438	STMUK_0424	SL0412
		STMMW_04891	thiL		+	512529	513506	978	chromosome	CDS			CBG23498.1	GI:261245702	thiamine-monophosphate kinase	STM0419	STM14_0496	STM474_0439	STMUK_0425	SL0413
		STMMW_04921	dxs		-	515134	516996	1863	chromosome	CDS			CBG23501.1	GI:261245705	1-deoxyxylulose-5-phosphate synthase	STM0422	STM14_0500	STM474_0442	STMUK_0428	SL0416
		STMMW_04931	ispA		-	517020	517919	900	chromosome	CDS			CBG23502.1	GI:261245706	geranyltranstransferase	STM0423	STM14_0501	STM474_0443	STMUK_0429	SL0417
		STMMW_05211	lon		+	546046	548400	2355	chromosome	CDS			CBG23530.1	GI:261245733	Lon protease	STM0450	STM14_0533	STM474_0471	STMUK_0457	SL0444
		STMMW_05541	dnaX		+	581413	583341	1929	chromosome	CDS			CBG23563.1	GI:261245766	DNA polymerase III subunits gamma and tau	STM0484	STM14_0569	STM474_0504	STMUK_0491	SL0477
		STMMW_05581	adk		+	586547	587191	645	chromosome	CDS			CBG23567.1	GI:261245770	adenylate kinase	STM0488	STM14_0574	STM474_0508	STMUK_0495	SL0481
		STMMW_05591	hemH		+	587420	588382	963	chromosome	CDS			CBG23568.1	GI:261245771	ferrochelatase	STM0489	STM14_0576	STM474_0510	STMUK_0496	SL0482
		STMMW_06031	lpxH		-	636554	637276	723	chromosome	CDS			CBG23612.1	GI:261245814	conserved hypothetical protein	STM0535	STM14_0625	STM474_0556	STMUK_0542	SL0528
		STMMW_06101	folD		-	641513	642379	867	chromosome	CDS			CBG23619.1	GI:261245821	FolD bifunctional protein [includes: methylenetetrahydrofolate dehydrogenase	STM0542	STM14_0632	STM474_0563	STMUK_0549	SL0535
		STMMW_07041	mrdB		-	739719	740831	1113	chromosome	CDS			CBG23713.1	GI:261245912	rod shape-determining protein RodA	STM0639	STM14_0747	STM474_0660	STMUK_0644	SL0627
		STMMW_07051	mrdA		-	740834	742735	1902	chromosome	CDS			CBG23714.1	GI:261245913	penicillin-binding protein	STM0640	STM14_0748	STM474_0661	STMUK_0645	SL0628
		STMMW_07111	holA		-	746300	747331	1032	chromosome	CDS			CBG23720.1	GI:261245919	DNA polymerase III, delta subunit	STM0646	STM14_0754	STM474_0667	STMUK_0651	SL0634
		STMMW_07121	rlpB		-	747331	747921	591	chromosome	CDS			CBG23721.1	GI:261245920	rare lipoprotein B precursor	STM0647	STM14_0755	STM474_0668	STMUK_0652	SL0635
		STMMW_07131	leuS		-	747936	750518	2583	chromosome	CDS			CBG23722.1	GI:261245921	leucyl-tRNA synthetase	STM0648	STM14_0756	STM474_0669	STMUK_0653	SL0636
		STMMW_07361	ubiF	yleB	+	774867	776042	1176	chromosome	CDS			CBG23745.1	GI:261245943	putative monooxygenase	STM0671	STM14_0782	STM474_0692	STMUK_0676	SL0660
		STMMW_07441	glnS		+	786233	787900	1668	chromosome	CDS			CBG23753.1	GI:261245951	glutaminyl-tRNA synthetase	STM0686	STM14_0799	STM474_0707	STMUK_0691	SL0668
		STMMW_07521	fldA		-	795940	796470	531	chromosome	CDS			CBG23761.1	GI:261245959	flavodoxin 1	STM0694	STM14_0810	STM474_0715	STMUK_0699	SL0676
		STMMW_07561	pgm		+	798615	800210	1596	chromosome	CDS			CBG23765.1	GI:261245963	phosphoglucomutase	STM0698	STM14_0815	STM474_0719	STMUK_0703	SL0680
		STMMW_07931	sucA		+	840556	843357	2802	chromosome	CDS			CBG23801.1	GI:261245999	2-oxoglutarate dehydrogenase E1 component	STM0736	STM14_0855	STM474_0759	STMUK_0742	SL0718
		STMMW_07941	sucB		+	843372	844580	1209	chromosome	CDS			CBG23802.1	GI:261246000	dihydrolipoamide succinyltransferase component (E2)	STM0737	STM14_0856	STM474_0760	STMUK_0743	SL0719
		STMMW_09681	cydC		-	1027536	1029257	1722	chromosome	CDS			CBG23977.1	GI:261246173	transport ATP-binding protein CydC	STM0956	STM14_1078	STM474_0943	STMUK_0924	SL0894
		STMMW_09731	lolA		+	1037506	1038120	615	chromosome	CDS			CBG23982.1	GI:261246178	outer membrane lipoprotein carrier protein precursor	STM0961	STM14_1085	STM474_0948	STMUK_0928	SL0899
		STMMW_09751	serS		+	1039732	1041024	1293	chromosome	CDS			CBG23984.1	GI:261246180	seryl-tRNA synthetase	STM0963	STM14_1088	STM474_0950	STMUK_0930	SL0901
		STMMW_09911	cmk		+	1060934	1061617	684	chromosome	CDS			CBG24000.1	GI:261246196	cytidylate kinase	STM0980	STM14_1109	STM474_0966	STMUK_0946	SL0917
		STMMW_09921	rpsA		+	1061731	1063404	1674	chromosome	CDS			CBG24001.1	GI:261246197	30S ribosomal protein S1	STM0981	STM14_1110	STM474_0967	STMUK_0947	SL0918
		STMMW_09951	msbA		+	1066375	1068123	1749	chromosome	CDS			CBG24004.1	GI:261246200	probable transport ATP-binding protein MsbA	STM0984	STM14_1113	STM474_0970	STMUK_0950	SL0921
		STMMW_09961	lpxK		+	1068120	1069097	978	chromosome	CDS		2.7.1.130	CBG24005.1	GI:261246201	tetraacyldisaccharide 4'-kinase	STM0985	STM14_1114	STM474_0971	STMUK_0951	SL0922
		STMMW_09981	ycaR		+	1070425	1070607	183	chromosome	CDS			CBG24007.1	GI:261246203	conserved hypothetical protein	STM0987	STM14_1116	STM474_0973	STMUK_0953	SL0924
		STMMW_09991	kdsB		+	1070604	1071350	747	chromosome	CDS			CBG24008.1	GI:261246204	3-deoxy-manno-octulosonate cytidylyltransferase	STM0988	STM14_1117	STM474_0974	STMUK_0954	SL0925
		STMMW_10031	mukF		+	1074142	1075464	1323	chromosome	CDS			CBG24012.1	GI:261246208	killing factor KicB	STM0992	STM14_1122	STM474_0978	STMUK_0958	SL0929
		STMMW_10041	mukE		+	1075445	1076149	705	chromosome	CDS			CBG24013.1	GI:261246209	KicA protein	STM0993	STM14_1123	STM474_0979	STMUK_0959	SL0930
		STMMW_10051	mukB		+	1076149	1080615	4467	chromosome	CDS			CBG24014.1	GI:261246210	cell division protein	STM0994	STM14_1124	STM474_0980	STMUK_0960	SL0931
		STMMW_10111	asnCa	asnS	-	1087419	1088819	1401	chromosome	CDS		6.1.1.22	CBG24020.1	GI:261246216	asparaginyl-tRNA synthetase	STM1000	STM14_1132	STM474_0987	STMUK_0966	SL0937
		STMMW_10801	fabA		-	1154600	1155118	519	chromosome	CDS			CBG24092.1	GI:261246284	D-3-hydroxydecanoyl-(acyl carrier-protein)	STM1067	STM14_1211	STM474_1059	STMUK_1036	SL1007
		STMMW_10971	yccK		-	1170544	1170873	330	chromosome	CDS			CBG24109.1	GI:261246301	hypothetical protein in helD-serT intergenic region	STM1084	STM14_1229	STM474_1076	STMUK_1053	SL1024
		STMMW_11631	htrB		-	1238417	1239337	921	chromosome	CDS			CBG24176.1	GI:261246367	lipid A biosynthesis lauroyl acyltransferase (EC 2.3.1.-) (heat shock protein)	STM1155	STM14_1323	STM474_1150	STMUK_1123	SL1092
		STMMW_11781	mviN		+	1250765	1252339	1575	chromosome	CDS			CBG24190.1	GI:261246381	virulence factor MviN	STM1170	STM14_1340	STM474_1166	STMUK_1138	SL1107
		STMMW_11931	rne		-	1264156	1267359	3204	chromosome	CDS		3.1.4.-	CBG24205.1	GI:261246396	ribonuclease E	STM1185	STM14_1357	STM474_1181	STMUK_1153	SL1122
		STMMW_12021	fabH		+	1273114	1274067	954	chromosome	CDS		2.3.1.41	CBG24214.1	GI:261246405	3-oxoacyl-[acyl-carrier-protein] synthase III	STM1193	STM14_1366	STM474_1190	STMUK_1161	SL1130
		STMMW_12031	fabD		+	1274083	1275012	930	chromosome	CDS			CBG24215.1	GI:261246406	malonyl CoA-acyl carrier protein transacylase	STM1194	STM14_1367	STM474_1191	STMUK_1162	SL1131
		STMMW_12041	fabG		+	1275025	1275759	735	chromosome	CDS			CBG24216.1	GI:261246407	3-oxoacyl-[acyl-carrier protein] reductase	STM1195	STM14_1368	STM474_1192	STMUK_1163	SL1132
		STMMW_12051	acpP		+	1275915	1276151	237	chromosome	CDS			CBG24217.1	GI:261246408	ACP	STM1196	STM14_1369	STM474_1193	STMUK_1164	SL1133
		STMMW_12091	tmk		+	1279426	1280067	642	chromosome	CDS		2.7.4.9	CBG24221.1	GI:261246412	dTMP kinase	STM1200	STM14_1373	STM474_1197	STMUK_1168	SL1137
		STMMW_12261	ycfU		+	1298370	1299680	1311	chromosome	CDS			CBG24238.1	GI:261246429	ABC transporter integral membrane subunit	STM1217	STM14_1392	STM474_1214	STMUK_1185	SL1154
		STMMW_12271	lolD	ycfV	+	1299673	1300374	702	chromosome	CDS			CBG24239.1	GI:261246430	ABC transporter ATP-binding subunit	STM1218	STM14_1393	STM474_1215	STMUK_1186	SL1155
		STMMW_12281	ycfW		+	1300374	1301618	1245	chromosome	CDS			CBG24240.1	GI:261246431	ABC transporter integral membrane subunit	STM1219	STM14_1394	STM474_1216	STMUK_1187	SL1156
		STMMW_12421	purB		-	1316000	1317370	1371	chromosome	CDS			CBG24254.1	GI:261246444	adenylosuccinate lyase	STM1232	STM14_1410	STM474_1230	STMUK_1200	SL1170
		STMMW_12441	mnmA	trmU	-	1318102	1319208	1107	chromosome	CDS		2.1.1.61	CBG24256.1	GI:261246446	5-methylaminomethyl-2-thiouridylate-methyltrans ferase EC 2.1.1.61	STM1234	STM14_1412	STM474_1232	STMUK_1202	SL1172
		STMMW_12481	icdA		+	1320898	1322148	1251	chromosome	CDS			CBG24260.1	GI:261246450	isocitrate dehydrogenase	STM1238	STM14_1416	STM474_1236	STMUK_1206	SL1176
		STMMW_12971	gapA		-	1365207	1366202	996	chromosome	CDS			CBG24309.1	GI:261246499	glyceraldehyde 3-phosphate dehydrogenase a	STM1290	STM14_1565	STM474_1294	STMUK_1257	SL1225
		STMMW_13171	nadE		-	1386633	1387460	828	chromosome	CDS			CBG24329.1	GI:261246519	3-dependent NAD+ synthetase EC 6.3.1.5. Probable glutamine-dependent NAD+ synthetase EC 6.3.5.1	STM1310	STM14_1590	STM474_1314	STMUK_1277	SL1245
		STMMW_13401	thrS		+	1408716	1410644	1929	chromosome	CDS		6.1.1.3	CBG24352.1	GI:261246542	ThrRS	STM1333	STM14_1619	STM474_1337	STMUK_1300	SL1267
		STMMW_13411	infC		+	1410756	1411190	435	chromosome	CDS			CBG24353.1	GI:261246543	Translation initiation factor IF-3. Translation initiation factor IF-3, chloroplast	STM1334	STM14_1620	STM474_1338	STMUK_1301	SL1268
		STMMW_13421	rpl35	rpmI	+	1411286	1411483	198	chromosome	CDS			CBG24354.1	GI:261246544	50S ribosomal protein L35. Chloroplast 50S ribosomal protein L35	STM1335	STM14_1621	STM474_1339	STMUK_1302	SL1269
		STMMW_13431	rpl20	rplT	+	1411534	1411890	357	chromosome	CDS			CBG24355.1	GI:261246545	50S ribosomal subunit protein L20	STM1336	STM14_1622	STM474_1340	STMUK_1303	SL1270
		STMMW_13441	pheS		+	1412192	1413175	984	chromosome	CDS		6.1.1.20	CBG24356.1	GI:261246546	PheRS	STM1337	STM14_1624	STM474_1341	STMUK_1304	SL1271
		STMMW_13451	pheT		+	1413191	1415578	2388	chromosome	CDS		6.1.1.20	CBG24357.1	GI:261246547	PheRS	STM1338	STM14_1625	STM474_1342	STMUK_1305	SL1272
		STMMW_14291	ribE		+	1500066	1500707	642	chromosome	CDS		2.5.1.9	CBG24440.1	GI:261246630	riboflavin synthase alpha chain	STM1426	STM14_1723	STM474_1432	STMUK_1392	SL1358
		STMMW_14511	pdxH		+	1519218	1519874	657	chromosome	CDS			CBG24462.1	GI:261246652	pyridoxamine 5'-phosphate oxidase	STM1448	STM14_1746	STM474_1455	STMUK_1414	SL1380
		STMMW_14521	tyrS		+	1520001	1521275	1275	chromosome	CDS			CBG24463.1	GI:261246653	tyrosyl-tRNA synthetase	STM1449	STM14_1747	STM474_1456	STMUK_1415	SL1381
		STMMW_16961	fabI		+	1784653	1785441	789	chromosome	CDS			CBG24708.1	GI:261246891	enoyl-[acyl-carrier-protein] reductase (NADH)	STM1700	STM14_2053	STM474_1714	STMUK_1670	SL1631
		STMMW_17031	yciM		-	1794032	1795147	1116	chromosome	CDS			CBG24715.1	GI:261246898	conserved hypothetical protein	STM1708	STM14_2066	STM474_1723	STMUK_1679	SL1640
		STMMW_17041	yciS		-	1795208	1795516	309	chromosome	CDS			CBG24716.1	GI:261246899	putative membrane protein	STM1709	STM14_2067	STM474_1724	STMUK_1680	SL1641
		STMMW_17061	ribA		+	1796626	1797216	591	chromosome	CDS		3.5.4.25	CBG24718.1	GI:261246901	GTP cyclohydrolase II	STM1711	STM14_2069	STM474_1726	STMUK_1682	SL1643
		STMMW_17641	kdsA		-	1862924	1863778	855	chromosome	CDS		2.5.1.55	CBG24775.1	GI:261246958	2-dehydro-3-deoxyphosphooctonate aldolase	STM1772	STM14_2142	STM474_1789	STMUK_1744	SL1700
		STMMW_17681	prfA		-	1865848	1866930	1083	chromosome	CDS			CBG24779.1	GI:261246962	RF-1	STM1776	STM14_2146	STM474_1793	STMUK_1748	SL1704
		STMMW_17691	hemA		-	1866971	1868227	1257	chromosome	CDS		1.2.1.-	CBG24780.1	GI:261246963	GluTR	STM1777	STM14_2147	STM474_1794	STMUK_1749	SL1705
		STMMW_17701	hemM	lolB	+	1868541	1869164	624	chromosome	CDS			CBG24781.1	GI:261246964	outer membrane lipoprotein	STM1778	STM14_2149	STM474_1796	STMUK_1750	SL1706
		STMMW_17711	ipk		+	1869161	1870012	852	chromosome	CDS		2.7.1.-	CBG24782.1	GI:261246965	4-diphosphocytidyl-2-C-methyl-D-erythritol kinase	STM1779	STM14_2150	STM474_1797	STMUK_1751	SL1707
		STMMW_17721	prs	prsA	+	1870278	1871225	948	chromosome	CDS		2.7.6.1	CBG24783.1	GI:261246966	ribose-phosphate pyrophosphokinase	STM1780	STM14_2153	STM474_1799	STMUK_1752	SL1708
		STMMW_18121	yeaZ		-	1910994	1911689	696	chromosome	CDS			CBG24822.1	GI:261247005	conserved hypothetical protein	STM1820	STM14_2202	STM474_1842	STMUK_1793	SL1749
		STMMW_18841	aspS		-	1978623	1980395	1773	chromosome	CDS		6.1.1.12	CBG24892.1	GI:261247071	AspRS	STM1901	STM14_2312	STM474_1934	STMUK_1881	SL1836
		STMMW_18921	argS		+	1986109	1987842	1734	chromosome	CDS		6.1.1.19	CBG24900.1	GI:261247079	ArgRS	STM1909	STM14_2322	STM474_1942	STMUK_1889	SL1844
		STMMW_19241	pgsA		-	2019325	2019873	549	chromosome	CDS		2.7.8.5	CBG24933.1	GI:261247110	phosphotidylglycerophosphate synthetase	STM1945	STM14_2363	STM474_1977	STMUK_1924	SL1875
		STMMW_21861	metG		+	2273397	2275430	2034	chromosome	CDS		6.1.1.10	CBG25194.1	GI:261247369	MetRS	STM2155	STM14_2658	STM474_2242	STMUK_2184	SL2132
		STMMW_22251	folE		-	2314102	2314770	669	chromosome	CDS		3.5.4.16	CBG25232.1	GI:261247407	GTP cyclohydrolase I	STM2193	STM14_2703	STM474_2282	STMUK_2223	SL2170
		STMMW_22551	rplY		+	2350091	2350375	285	chromosome	CDS			CBG25261.1	GI:261247436	50S ribosomal protein L25	STM2224	STM14_2749	STM474_2317	STMUK_2254	SL2201
		STMMW_22961	gyrA		-	2397379	2400015	2637	chromosome	CDS		5.99.1.3	CBG25307.1	GI:261247480	DNA gyrase subunit A	STM2272	STM14_2804	STM474_2368	STMUK_2302	SL2241
		STMMW_23001	ubiG		+	2403984	2404712	729	chromosome	CDS		2.1.1.64	CBG25311.1	GI:261247484	3,4-dihydroxy-5-hexaprenylbenzoate methyltransferase	STM2276	STM14_2810	STM474_2372	STMUK_2306	SL2245
		STMMW_23021	nrdB		+	2407466	2408596	1131	chromosome	CDS		1.17.4.1	CBG25313.1	GI:261247486	ribonucleoside-diphosphate reductase 1 beta chain	STM2278	STM14_2813	STM474_2374	STMUK_2308	SL2247
		STMMW_23871	folC		-	2501022	2502290	1269	chromosome	CDS		6.3.2.17	CBG25398.1	GI:261247571	folylpolyglutamate synthase	STM2365	STM14_2913	STM474_2464	STMUK_2395	SL2334
		STMMW_23881	accD		-	2502358	2503272	915	chromosome	CDS		6.4.1.2	CBG25399.1	GI:261247572	acetyl-CoA carboxylase beta subunit	STM2366	STM14_2914	STM474_2465	STMUK_2396	SL2335
		STMMW_24371	gltX		-	2553831	2555246	1416	chromosome	CDS		6.1.1.17	CBG25446.1	GI:261247619	GluRS	STM2415	STM14_2969	STM474_2516	STMUK_2446	SL2381
		STMMW_24461	lig	ligA	-	2562669	2564684	2016	chromosome	CDS		6.5.1.2	CBG25454.1	GI:261247627	DNA ligase	STM2427	STM14_2982	STM474_2529	STMUK_2459	SL2390
		STMMW_24471	zipA		-	2564756	2565793	1038	chromosome	CDS			CBG25455.1	GI:261247628	Cell division protein zipA homolog	STM2428	STM14_2983	STM474_2530	STMUK_2460	SL2391
		STMMW_24521	crr		+	2570328	2570837	510	chromosome	CDS			CBG25460.1	GI:261247633	PTS system, glucose-specific IIA component	STM2433	STM14_2991	STM474_2536	STMUK_2465	SL2396
		STMMW_25021	dapE		+	2621364	2622491	1128	chromosome	CDS			CBG25510.1	GI:261247683	succinyl-diaminopimelate desuccinylase	STM2483	STM14_3046	STM474_2586	STMUK_2515	SL2446
		STMMW_25071	dapA		-	2627713	2628591	879	chromosome	CDS		4.2.1.52	CBG25515.1	GI:261247688	DHDPS	STM2489	STM14_3052	STM474_2592	STMUK_2521	SL2452
		STMMW_25361	engA		-	2675838	2677310	1473	chromosome	CDS			CBG25543.1	GI:261247715	GTP-binding protein engA	STM2519	STM14_3089	STM474_2621	STMUK_2551	SL2481
		STMMW_25391	hisS		-	2679252	2680526	1275	chromosome	CDS		6.1.1.21	CBG25546.1	GI:261247718	HisRS	STM2522	STM14_3093	STM474_2624	STMUK_2554	SL2484
		STMMW_25401	gcpE	ispG	-	2680637	2681755	1119	chromosome	CDS		1.17.7.1	CBG25547.1	GI:261247719	4-hydroxy-3-methylbut-2-en-1-yl diphosphate synthase	STM2523	STM14_3094	STM474_2625	STMUK_2555	SL2485
		STMMW_25601	iscS	nifS	-	2705918	2707132	1215	chromosome	CDS		2.8.1.7	CBG25567.1	GI:261247739	cysteine desulfurase	STM2543	STM14_3118	STM474_2647	STMUK_2575	SL2505
		STMMW_25631	suhB		+	2708817	2709620	804	chromosome	CDS			CBG25570.1	GI:261247742	extragenic suppressor protein SuhB	STM2546	STM14_3124	STM474_2650	STMUK_2578	SL2508
		STMMW_25931	acpS		-	2746444	2746824	381	chromosome	CDS		2.7.8.7	CBG25600.1	GI:261247772	4'-phosphopantetheinyl transferase acpS	STM2577	STM14_3157	STM474_2682	STMUK_2609	SL2539
		STMMW_25961	era		-	2748307	2749212	906	chromosome	CDS			CBG25603.1	GI:261247775	GTP-binding protein	STM2580	STM14_3160	STM474_2685	STMUK_2612	SL2542
		STMMW_25981	lepB		-	2750163	2751137	975	chromosome	CDS		3.4.21.89	CBG25605.1	GI:261247777	signal peptidase I	STM2582	STM14_3162	STM474_2687	STMUK_2614	SL2544
		STMMW_26721	pssA		+	2819313	2820668	1356	chromosome	CDS		2.7.8.8	CBG25679.1	GI:261247850	CDP-diacylglycerol-serine O-phosphatidyltransferase	STM2652	STM14_3250	STM474_2765	STMUK_2688	SL2616
		STMMW_26791	yfiO	ecfD	+	2833317	2834054	738	chromosome	CDS			CBG25686.1	GI:261247857	putative lipoprotein	STM2663	STM14_3264	STM474_2776	STMUK_2699	SL2623
		STMMW_26871	rpl19	rplS	-	2841531	2841878	348	chromosome	CDS			CBG25694.1	GI:261247865	50S ribosomal subunit protein L19	STM2673	STM14_3276	STM474_2797	STMUK_2708	SL2646
		STMMW_26881	trmD		-	2841919	2842686	768	chromosome	CDS		2.1.1.31	CBG25695.1	GI:261247866	Guanine-N1--methyltransferase EC 2.1.1.31	STM2674	STM14_3277	STM474_2798	STMUK_2709	SL2647
		STMMW_26891	rimM		-	2842731	2843279	549	chromosome	CDS			CBG25696.1	GI:261247867	16S rRNA processing protein	STM2675	STM14_3278	STM474_2799	STMUK_2710	SL2648
		STMMW_26901	rps16	rpsP	-	2843298	2843546	249	chromosome	CDS			CBG25697.1	GI:261247868	30S ribosomal subunit protein S16	STM2676	STM14_3279	STM474_2800	STMUK_2711	SL2649
		STMMW_26951	grpE		-	2848246	2848836	591	chromosome	CDS			CBG25702.1	GI:261247872	heat shock protein GrpE (heat shock protein b25.3) (hsp24)	STM2681	STM14_3286	STM474_2805	STMUK_2716	SL2654
		STMMW_26971	ppnK	yfjB	+	2848959	2849837	879	chromosome	CDS		2.7.1.23	CBG25703.1	GI:261247873	conserved hypothetical protein	STM2683	STM14_3288	STM474_2806	STMUK_2718	SL2655
		STMMW_27881	csrA		-	2963938	2964123	186	chromosome	CDS			CBG25795.1	GI:261247962	Carbon storage regulator homolog	STM2826	STM14_3412	STM474_2964	STMUK_2815	SL2806
		STMMW_27891	alaS		-	2964358	2966988	2631	chromosome	CDS		6.1.1.7	CBG25796.1	GI:261247963	AlaRS	STM2827	STM14_3413	STM474_2965	STMUK_2816	SL2807
		STMMW_28921	ispF		-	3063256	3063735	480	chromosome	CDS		4.6.1.12	CBG25899.1	GI:261248065	2-C-methyl-D-erythritol 2,4-cyclodiphosphate synthase	STM2929	STM14_3532	STM474_3069	STMUK_2918	SL2908
		STMMW_28931	ispD		-	3063735	3064445	711	chromosome	CDS		2.7.7.60	CBG25900.1	GI:261248066	2-C-methyl-D-erythritol 4-phosphate cytidylyltransferase	STM2930	STM14_3533	STM474_3070	STMUK_2919	SL2909
		STMMW_28941	ftsB	ygbQ	-	3064464	3064775	312	chromosome	CDS			CBG25901.1	GI:261248067	Cell division protein ftsB homolog	STM2931	STM14_3534	STM474_3071	STMUK_2920	SL2910
		STMMW_29161	pyrG		-	3090758	3092395	1638	chromosome	CDS		6.3.4.2	CBG25923.1	GI:261248088	CTP synthase	STM2953	STM14_3558	STM474_3097	STMUK_2942	SL2932
		STMMW_29621	thyA		-	3150029	3150823	795	chromosome	CDS		2.1.1.45	CBG25970.1	GI:261248135	TS	STM3001	STM14_3617	STM474_3147	STMUK_2989	SL2979
		STMMW_29631	lgt		-	3150830	3151705	876	chromosome	CDS		2.4.99.-	CBG25971.1	GI:261248136	prolipoprotein diacylglyceryl transferase	STM3002	STM14_3618	STM474_3148	STMUK_2990	SL2980
		STMMW_30001	lysS		-	3190480	3191997	1518	chromosome	CDS		6.1.1.6	CBG26008.1	GI:261248172	LysRS	STM3040	STM14_3672	STM474_3187	STMUK_3028	SL3016
		STMMW_30011	prfB		-	3192007	3192888	882	chromosome	CDS			CBG26009.1	GI:261248173	peptide chain release factor 2 (RF-2)	STM3041	STM14_3673	STM474_3188	STMUK_3029	SL3017
		STMMW_30171	ubiH	visB	-	3209726	3210904	1179	chromosome	CDS		1.14.13.-	CBG26025.1	GI:261248189	2-octaprenyl-6-methoxyphenol hydroxylase	STM3057	STM14_3694	STM474_3204	STMUK_3045	SL3033
		STMMW_30231	rpiA		-	3216038	3216697	660	chromosome	CDS		5.3.1.6	CBG26031.1	GI:261248195	PRI	STM3063	STM14_3701	STM474_3210	STMUK_3051	SL3039
		STMMW_30291	fba		-	3220772	3221851	1080	chromosome	CDS			CBG26037.1	GI:261248201	fructose 1,6-bisphosphate aldolase	STM3068	STM14_3708	STM474_3215	STMUK_3056	SL3044
		STMMW_30301	pgk		-	3221953	3223116	1164	chromosome	CDS		2.7.2.3	CBG26038.1	GI:261248202	phosphoglycerate kinase	STM3069	STM14_3709	STM474_3216	STMUK_3057	SL3045
		STMMW_30511	metK		+	3242935	3244089	1155	chromosome	CDS		2.5.1.6	CBG26058.1	GI:261248221	AdoMet synthetase	STM3090	STM14_3733	STM474_3238	STMUK_3078	SL3065
		STMMW_30581	yqgF		+	3249908	3250324	417	chromosome	CDS		3.1.-.-	CBG26065.1	GI:261248228	conserved hypothetical protein	STM3097	STM14_3741	STM474_3245	STMUK_3085	SL3072
		STMMW_31411	parE		-	3335206	3337098	1893	chromosome	CDS			CBG26148.1	GI:261248311	topoisomerase IV subunit B	STM3181	STM14_3854	STM474_3335	STMUK_3170	SL3155
		STMMW_31561	ribB		-	3349096	3349749	654	chromosome	CDS			CBG26162.1	GI:261248325	3,4-dihydroxy-2-butanone 4-phosphate synthase	STM3195	STM14_3869	STM474_3349	STMUK_3184	SL3168
		STMMW_31611	rfaE	waaE	-	3353805	3355238	1434	chromosome	CDS		2.7.-.-	CBG26167.1	GI:261248330	ADP-heptose synthase	STM3200	STM14_3876	STM474_3354	STMUK_3189	SL3173
		STMMW_31651	cca		+	3360467	3361708	1242	chromosome	CDS		2.7.7.72	CBG26171.1	GI:261248334	tRNA nucleotidyltransferase	STM3204	STM14_3880	STM474_3358	STMUK_3193	SL3177
		STMMW_31691	gcp		-	3364060	3365073	1014	chromosome	CDS			CBG26175.1	GI:261248338	possible glycoprotease	STM3208	STM14_3885	STM474_3362	STMUK_3197	SL3182
		STMMW_31701	rpsU		+	3365301	3365516	216	chromosome	CDS			CBG26176.1	GI:261248339	30S ribosomal subunit protein S21	STM3209	STM14_3886	STM474_3363	STMUK_3198	SL3183
		STMMW_31711	dnaG		+	3365752	3367497	1746	chromosome	CDS			CBG26177.1	GI:261248340	DNA primase	STM3210	STM14_3887	STM474_3364	STMUK_3199	SL3184
		STMMW_31721	rpoD		+	3367512	3369494	1983	chromosome	CDS			CBG26178.1	GI:261248341	RNA polymerase sigma-70 factor	STM3211	STM14_3888	STM474_3365	STMUK_3200	SL3185
		STMMW_32831	rpsO		-	3474050	3474319	270	chromosome	CDS			CBG26286.1	GI:261248449	30S ribosomal subunit protein S15	STM3283	STM14_3966	STM474_3441	STMUK_3267	SL3256
		STMMW_32861	infB		-	3476036	3478714	2679	chromosome	CDS			CBG26289.1	GI:261248452	protein chain initiation factor 2	STM3286	STM14_3969	STM474_3444	STMUK_3270	SL3259
		STMMW_32881	yhbC		-	3480269	3480691	423	chromosome	CDS			CBG26291.1	GI:261248454	conserved hypothetical protein	STM3288	STM14_3971	STM474_3446	STMUK_3272	SL3261
		STMMW_32921	glmM	mrsA	-	3484833	3486170	1338	chromosome	CDS			CBG26295.1	GI:261248458	PGM/PMM-family protein	STM3294	STM14_3977	STM474_3452	STMUK_3278	SL3265
		STMMW_32951	ftsH	hflB	-	3487827	3489761	1935	chromosome	CDS			CBG26298.1	GI:261248461	cell division protein	STM3296	STM14_3981	STM474_3455	STMUK_3281	SL3268
		STMMW_33001	obgE	yhbZ	-	3493356	3494528	1173	chromosome	CDS			CBG26303.1	GI:261248466	probable GTP-binding protein	STM3301	STM14_3988	STM474_3461	STMUK_3287	SL3273
		STMMW_33021	rpmA		-	3495639	3495896	258	chromosome	CDS			CBG26305.1	GI:261248468	50S ribosomal subunit protein L27	STM3303	STM14_3990	STM474_3463	STMUK_3289	SL3275
		STMMW_33031	rplU		-	3495916	3496227	312	chromosome	CDS			CBG26306.1	GI:261248469	50S ribosomal subunit protein L21	STM3304	STM14_3991	STM474_3464	STMUK_3290	SL3276
		STMMW_33041	ispB		+	3496485	3497456	972	chromosome	CDS			CBG26307.1	GI:261248470	octaprenyl-diphosphate synthase	STM3305	STM14_3992	STM474_3465	STMUK_3291	SL3277
		STMMW_33171	yhbN		+	3506214	3506768	555	chromosome	CDS			CBG26320.1	GI:261248483	putative exported protein	STM3318	STM14_4006	STM474_3478	STMUK_3304	SL3290
		STMMW_33181	yhbG		+	3506775	3507500	726	chromosome	CDS			CBG26321.1	GI:261248484	probable ABC transport protein, ATP-binding component	STM3319	STM14_4007	STM474_3479	STMUK_3305	SL3291
		STMMW_33431	rpsI		-	3535544	3535936	393	chromosome	CDS			CBG26346.1	GI:261248509	30S ribosomal subunit protein S9	STM3344	STM14_4036	STM474_3504	STMUK_3330	SL3316
		STMMW_33441	rplM		-	3535952	3536380	429	chromosome	CDS			CBG26347.1	GI:261248510	50S ribosomal subunit protein L13	STM3345	STM14_4037	STM474_3505	STMUK_3331	SL3317
		STMMW_33711	mreC		-	3565540	3566592	1053	chromosome	CDS			CBG26374.1	GI:261248536	rod shape-determining protein	STM3373	STM14_4067	STM474_3534	STMUK_3359	SL3345
		STMMW_33721	mreB		-	3566657	3567700	1044	chromosome	CDS			CBG26375.1	GI:261248537	rod shape-determining protein	STM3374	STM14_4068	STM474_3535	STMUK_3360	SL3346
		STMMW_33771	accB		+	3573236	3573706	471	chromosome	CDS			CBG26380.1	GI:261248542	acetyl-CoA carboxylase, biotin carboxyl carrier protein	STM3379	STM14_4076	STM474_3541	STMUK_3365	SL3352
		STMMW_33781	accC		+	3573717	3575066	1350	chromosome	CDS			CBG26381.1	GI:261248543	biotin carboxylase	STM3380	STM14_4077	STM474_3542	STMUK_3366	SL3353
		STMMW_33951	yrdC		-	3597189	3597761	573	chromosome	CDS			CBG26397.1	GI:261248559	conserved hypothetical protein	STM3402	STM14_4105	STM474_3567	STMUK_3388	SL3369
		STMMW_33991	def		+	3600036	3600545	510	chromosome	CDS		3.5.1.31	CBG26401.1	GI:261248563	polypeptide deformylase	STM3406	STM14_4109	STM474_3571	STMUK_3392	SL3373
		STMMW_34001	fmt		+	3600561	3601508	948	chromosome	CDS		2.1.2.9	CBG26402.1	GI:261248564	methionyl-tRNA formyltransferase	STM3407	STM14_4110	STM474_3572	STMUK_3393	SL3374
		STMMW_34071	rplQ		-	3605977	3606360	384	chromosome	CDS			CBG26409.1	GI:261248571	50S ribosomal subunit protein L17	STM3414	STM14_4117	STM474_3579	STMUK_3400	SL3381
		STMMW_34081	pez	rpoA	-	3606401	3607390	990	chromosome	CDS		2.7.7.6	CBG26410.1	GI:261248572	DNA-directed RNA polymerase alpha chain	STM3415	STM14_4118	STM474_3580	STMUK_3401	SL3382
		STMMW_34091	rpsD		-	3607416	3608036	621	chromosome	CDS			CBG26411.1	GI:261248573	30S ribosomal subunit protein S4	STM3416	STM14_4119	STM474_3581	STMUK_3402	SL3383
		STMMW_34101	rpsK		-	3608070	3608402	333	chromosome	CDS			CBG26412.1	GI:261248574	30S ribosomal subunit protein S11	STM3417	STM14_4120	STM474_3582	STMUK_3403	SL3384
		STMMW_34111	rpsM		-	3608476	3608832	357	chromosome	CDS			CBG26413.1	GI:261248575	30S ribosomal subunit protein S13	STM3418	STM14_4121	STM474_3583	STMUK_3404	SL3385
		STMMW_34121	rpmJb		-	3608979	3609095	117	chromosome	CDS			CBG26414.1	GI:261248576	50S ribosomal subunit protein L36	STM3419	STM14_4122	STM474_3584	STMUK_3405	SL3386
		STMMW_34131	prlA	secY	-	3609127	3610458	1332	chromosome	CDS			CBG26415.1	GI:261248577	preprotein translocase subunit	STM3420	STM14_4123	STM474_3585	STMUK_3406	SL3387
		STMMW_34141	rplO		-	3610466	3610900	435	chromosome	CDS			CBG26416.1	GI:261248578	50S ribosomal subunit protein L15	STM3421	STM14_4124	STM474_3586	STMUK_3407	SL3388
		STMMW_34151	rpmD		-	3610904	3611083	180	chromosome	CDS			CBG26417.1	GI:261248579	50S ribosomal subunit protein L30	STM3422	STM14_4125	STM474_3587	STMUK_3408	SL3389
		STMMW_34161	rpsE		-	3611087	3611590	504	chromosome	CDS			CBG26418.1	GI:261248580	30S ribosomal subunit protein S5	STM3423	STM14_4126	STM474_3588	STMUK_3409	SL3390
		STMMW_34171	rl18	rplR	-	3611605	3611958	354	chromosome	CDS			CBG26419.1	GI:261248581	50S ribosomal subunit protein L18	STM3424	STM14_4127	STM474_3589	STMUK_3410	SL3391
		STMMW_34181	rplF		-	3611968	3612501	534	chromosome	CDS			CBG26420.1	GI:261248582	50S ribosomal subunit protein L6	STM3425	STM14_4128	STM474_3590	STMUK_3411	SL3392
		STMMW_34191	rpsH		-	3612514	3612906	393	chromosome	CDS			CBG26421.1	GI:261248583	30S ribosomal subunit protein S8	STM3426	STM14_4129	STM474_3591	STMUK_3412	SL3393
		STMMW_34201	rpsN		-	3612940	3613245	306	chromosome	CDS			CBG26422.1	GI:261248584	30S ribosomal subunit protein S14	STM3427	STM14_4130	STM474_3592	STMUK_3413	SL3394
		STMMW_34211	rplE		-	3613260	3613799	540	chromosome	CDS			CBG26423.1	GI:261248585	50S ribosomal subunit protein L5	STM3428	STM14_4131	STM474_3593	STMUK_3414	SL3395
		STMMW_34221	rplX		-	3613814	3614128	315	chromosome	CDS			CBG26424.1	GI:261248586	50S ribosomal subunit protein L24	STM3429	STM14_4132	STM474_3594	STMUK_3415	SL3396
		STMMW_34231	rplN		-	3614139	3614510	372	chromosome	CDS			CBG26425.1	GI:261248587	50S ribosomal subunit protein L14	STM3430	STM14_4133	STM474_3595	STMUK_3416	SL3397
		STMMW_34241	rpsQ		-	3614674	3614928	255	chromosome	CDS			CBG26426.1	GI:261248588	30S ribosomal subunit protein S17	STM3431	STM14_4134	STM474_3596	STMUK_3417	SL3398
		STMMW_34242	rpmC		-	3614928	3615119	192	chromosome	CDS					LSU ribosomal protein L29p (L35e)	STM3432	STM14_4135	STM474_3597	STMUK_3418	SL3399
		STMMW_34251	rplP		-	3615119	3615529	411	chromosome	CDS			CBG26427.1	GI:261248589	50S ribosomal subunit protein L16	STM3433	STM14_4136	STM474_3598	STMUK_3419	SL3400
		STMMW_34261	rpsC		-	3615542	3616243	702	chromosome	CDS			CBG26428.1	GI:261248590	30S ribosomal subunit protein S3	STM3434	STM14_4137	STM474_3599	STMUK_3420	SL3401
		STMMW_34271	rplV		-	3616261	3616593	333	chromosome	CDS			CBG26429.1	GI:261248591	50S ribosomal protein L22	STM3435	STM14_4138	STM474_3600	STMUK_3421	SL3402
		STMMW_34281	rpsS		-	3616608	3616886	279	chromosome	CDS			CBG26430.1	GI:261248592	30S ribosomal subunit protein S19	STM3436	STM14_4139	STM474_3601	STMUK_3422	SL3403
		STMMW_34291	rplB		-	3616903	3617724	822	chromosome	CDS			CBG26431.1	GI:261248593	50S ribosomal subunit protein L2	STM3437	STM14_4140	STM474_3602	STMUK_3423	SL3404
		STMMW_34301	rplW		-	3617742	3618044	303	chromosome	CDS			CBG26432.1	GI:261248594	50S ribosomal subunit protein L23	STM3438	STM14_4141	STM474_3603	STMUK_3424	SL3405
		STMMW_34311	rplD		-	3618041	3618646	606	chromosome	CDS			CBG26433.1	GI:261248595	50S ribosomal subunit protein L4	STM3439	STM14_4142	STM474_3604	STMUK_3425	SL3406
		STMMW_34321	rplC		-	3618657	3619286	630	chromosome	CDS			CBG26434.1	GI:261248596	50S ribosomal subunit protein L3	STM3440	STM14_4143	STM474_3605	STMUK_3426	SL3407
		STMMW_34331	rpsJ		-	3619319	3619630	312	chromosome	CDS			CBG26435.1	GI:261248597	30S ribosomal subunit protein S10	STM3441	STM14_4144	STM474_3606	STMUK_3427	SL3408
		STMMW_34381	fusA		-	3622658	3624772	2115	chromosome	CDS			CBG26440.1	GI:261248602	elongation factor G	STM3446	STM14_4150	STM474_3612	STMUK_3432	SL3413
		STMMW_34391	rpsG		-	3624869	3625339	471	chromosome	CDS			CBG26441.1	GI:261248603	30S ribosomal subunit protein S7	STM3447	STM14_4151	STM474_3613	STMUK_3433	SL3414
		STMMW_34401	rpsL		-	3625435	3625809	375	chromosome	CDS			CBG26442.1	GI:261248604	30S ribosomal subunit protein S12	STM3448	STM14_4152	STM474_3614	STMUK_3434	SL3415
		STMMW_35281	asd		-	3731503	3732609	1107	chromosome	CDS		1.2.1.11	CBG26531.1	GI:261248693	aspartate-semialdehyde dehydrogenase	STM3539	STM14_4260	STM474_3706	STMUK_3524	SL3506
		STMMW_35571	rpoH		-	3758802	3759656	855	chromosome	CDS			CBG26559.1	GI:261248721	RNA polymerase sigma-32 factor	STM3568	STM14_4295	STM474_3735	STMUK_3553	SL3533
		STMMW_35581	ftsX		-	3759902	3760957	1056	chromosome	CDS			CBG26560.1	GI:261248722	cell division protein	STM3569	STM14_4297	STM474_3736	STMUK_3554	SL3534
		STMMW_35591	ftsE		-	3760950	3761618	669	chromosome	CDS			CBG26561.1	GI:261248723	cell division ATP-binding protein FtsE	STM3570	STM14_4298	STM474_3737	STMUK_3555	SL3535
		STMMW_35601	ftsY		-	3761621	3763096	1476	chromosome	CDS			CBG26562.1	GI:261248724	cell division protein	STM3571	STM14_4299	STM474_3738	STMUK_3556	SL3536
		STMMW_36441	glyS		-	3862649	3864718	2070	chromosome	CDS		6.1.1.14	CBG26657.1	GI:261248804	glycine-tRNA synthetase, beta subunit	STM3655	STM14_4406	STM474_3827	STMUK_3641	SL3620
		STMMW_36451	glyQ		-	3864728	3865639	912	chromosome	CDS		6.1.1.14	CBG26658.1	GI:261248805	glycine-tRNA synthetase, alpha subunit	STM3656	STM14_4407	STM474_3828	STMUK_3642	SL3621
		STMMW_36991	rfaD	gmhD	+	3928195	3929127	933	chromosome	CDS		5.1.3.20	CBG26712.1	GI:261248858	ADP-L-Glycero-D-mannoheptose-6-epimerase	STM3710	STM14_4471	STM474_3883	STMUK_3696	SL3676
		STMMW_37001	rfaF	waaF	+	3929130	3930176	1047	chromosome	CDS			CBG26713.1	GI:261248859	ADP-heptose-LPS heptosyltransferase II	STM3711	STM14_4472	STM474_3884	STMUK_3697	SL3677
		STMMW_37011	rfaC	waaC	+	3930176	3931129	954	chromosome	CDS			CBG26714.1	GI:261248860	lipopolysaccharide heptosyltransferase-1	STM3712	STM14_4473	STM474_3885	STMUK_3698	SL3678
		STMMW_37131	kdtA	waaA	+	3942283	3943494	1212	chromosome	CDS			CBG26726.1	GI:261248872	3-deoxy-D-manno-octulosonic-acid transferase	STM3724	STM14_4486	STM474_3897	STMUK_3710	SL3690
		STMMW_37171	rpmB		-	3945105	3945341	237	chromosome	CDS			CBG26730.1	GI:261248876	50S ribosomal subunit protein L28	STM3728	STM14_4490	STM474_3901	STMUK_3714	SL3694
		STMMW_37191	dfp		+	3946397	3947620	1224	chromosome	CDS			CBG26732.1	GI:261248878	conserved hypothetical protein	STM3730	STM14_4492	STM474_3903	STMUK_3716	SL3696
		STMMW_37201	dut		+	3947601	3948056	456	chromosome	CDS			CBG26733.1	GI:261248879	deoxyuridine 5'-triphosphate nucleotidohydrolase	STM3731	STM14_4493	STM474_3904	STMUK_3717	SL3697
		STMMW_37291	gmk		+	3955977	3956600	624	chromosome	CDS			CBG26742.1	GI:261248888	5'guanylate kinase	STM3740	STM14_4505	STM474_3914	STMUK_3726	SL3706
		STMMW_38201	gyrB		-	4061733	4064147	2415	chromosome	CDS			CBG26833.1	GI:261248976	DNA gyrase subunit B	STM3835	STM14_4628	STM474_4013	STMUK_3823	SL3802
		STMMW_38231	dnaA		-	4066502	4067902	1401	chromosome	CDS			CBG26836.1	GI:261248979	chromosomal replication initiator protein	STM3838	STM14_4632	STM474_4016	STMUK_3826	SL3805
		STMMW_38241	rpmH		+	4068563	4068703	141	chromosome	CDS			CBG26837.1	GI:261248980	50S ribosomal protein L34	STM3839	STM14_4634	STM474_4017	STMUK_3827	SL3806
		STMMW_38251	rnpA		+	4068720	4069079	360	chromosome	CDS			CBG26838.1	GI:261248981	RNase P, protein component	STM3840	STM14_4635	STM474_4018	STMUK_3828	SL3807
		STMMW_38271	yidC		+	4069303	4070949	1647	chromosome	CDS			CBG26840.1	GI:261248983	putative membrane protein	STM3842	STM14_4637	STM474_4020	STMUK_3830	SL3809
		STMMW_38471	glmU		-	4093931	4095301	1371	chromosome	CDS			CBG26860.1	GI:261249002	UDP-n-acetylglucosamine pyrophosphorylase	STM3862	STM14_4657	STM474_4041	STMUK_3851	SL3829
		STMMW_38881	rep		+	4142639	4144663	2025	chromosome	CDS			CBG26901.1	GI:261249041	ATP-dependent DNA helicase	STM3912	STM14_4710	STM474_4090	STMUK_3899	SL3872
		STMMW_38921	rho		+	4148460	4149719	1260	chromosome	CDS			CBG26905.1	GI:261249045	transcription termination factor	STM3917	STM14_4715	STM474_4095	STMUK_3903	SL3876
		STMMW_39031	rffT	wecF; wzyE	+	4159994	4161352	1359	chromosome	CDS			CBG26916.1	GI:261249056	probable 4-alpha-l-fucosyltransferase	STM3928	STM14_4726	STM474_4106	STMUK_3914	SL3887
		STMMW_39091	hemC		-	4167925	4168881	957	chromosome	CDS			CBG26922.1	GI:261249062	porphobilinogen deaminase	STM3938	STM14_4737	STM474_4116	STMUK_3924	SL3893
		STMMW_39181	dapF		+	4175135	4175962	828	chromosome	CDS			CBG26931.1	GI:261249070	diaminopimelate epimerase	STM3947	STM14_4748	STM474_4124	STMUK_3932	SL3901
		STMMW_39411	ubiE		+	4200167	4200922	756	chromosome	CDS		2.1.1.-	CBG26954.1	GI:261249093	ubiquinone/menaquinone biosynthesis methyltransferase UbiE	STM3970	STM14_4776	STM474_4149	STMUK_3955	SL3924
		STMMW_39421	yigP		+	4200932	4201537	606	chromosome	CDS			CBG26955.1	GI:261249094	conserved hypothetical protein	STM3971	STM14_4777	STM474_4150	STMUK_3956	SL3925
		STMMW_39431	aarF		+	4201534	4203174	1641	chromosome	CDS			CBG26956.1	GI:261249095	ubiquinone biosynthesis protein	STM3972	STM14_4778	STM474_4151	STMUK_3957	SL3926
		STMMW_39491	yigC	yigC_2	+	4206474	4207952	1479	chromosome	CDS			CBG26962.1	GI:261249101	conserved hypothetical protein	STM3978	STM14_4785	STM474_4157	STMUK_3963	SL3932
		STMMW_39571	hemG		+	4218012	4218557	546	chromosome	CDS			CBG26970.1	GI:261249109	protoporphyrinogen oxidase	STM3987	STM14_4793	STM474_4165	STMUK_3971	SL3940
		STMMW_39641	polA		+	4228900	4231686	2787	chromosome	CDS			CBG26977.1	GI:261249116	DNA polymerase I	STM3999	STM14_4809	STM474_4178	STMUK_3983	SL3947
		STMMW_39651	engB	yihA	-	4232021	4232620	600	chromosome	CDS			CBG26978.1	GI:261249117	ATP/GTP-binding protein	STM4001	STM14_4812	STM474_4179	STMUK_3984	SL3948
		STMMW_40601	priA		-	4326118	4328316	2199	chromosome	CDS			CBG27073.1	GI:261249211	primosomal protein replication factor	STM4095	STM14_4923	STM474_4278	STMUK_4080	SL4044
		STMMW_40951	murI		+	4372755	4373507	753	chromosome	CDS		5.1.1.3	CBG27108.1	GI:261249246	glutamate racemase	STM4131	STM14_4966	STM474_4314	STMUK_4115	SL4080
		STMMW_40981	coaA		-	4381447	4382397	951	chromosome	CDS			CBG27111.1	GI:261249249	pantothenate kinase	STM4139	STM14_4975	STM474_4323	STMUK_4123	SL4083
		STMMW_41001	secE		+	4384725	4385153	429	chromosome	CDS			CBG27113.1	GI:261249251	preprotein translocase SecE subunit	STM4147	STM14_4984	STM474_4332	STMUK_4130	SL4086
		STMMW_41011	nusG		+	4385155	4385700	546	chromosome	CDS			CBG27114.1	GI:261249252	transcription antitermination protein	STM4148	STM14_4985	STM474_4333	STMUK_4131	SL4087
		STMMW_41021	rplK		+	4385858	4386286	429	chromosome	CDS			CBG27115.1	GI:261249253	50S ribosomal subunit protein L11	STM4149	STM14_4986	STM474_4334	STMUK_4132	SL4088
		STMMW_41041	rplJ		+	4387414	4387911	498	chromosome	CDS			CBG27117.1	GI:261249255	50S ribosomal subunit protein L10	STM4151	STM14_4988	STM474_4336	STMUK_4134	SL4090
		STMMW_41051	rplL		+	4387978	4388343	366	chromosome	CDS			CBG27118.1	GI:261249256	50S ribosomal subunit protein L7/L12	STM4152	STM14_4989	STM474_4337	STMUK_4135	SL4091
		STMMW_41061	rpoB		+	4388661	4392689	4029	chromosome	CDS			CBG27119.1	GI:261249257	DNA-directed RNA polymerase, beta-subunit	STM4153	STM14_4990	STM474_4338	STMUK_4136	SL4092
		STMMW_41071	rpoC		+	4392766	4396989	4224	chromosome	CDS			CBG27120.1	GI:261249258	DNA-directed RNA polymerase, beta'-subunit	STM4154	STM14_4991	STM474_4339	STMUK_4137	SL4093
		STMMW_41201	hemE		+	4406898	4407962	1065	chromosome	CDS			CBG27133.1	GI:261249271	uroporphyrinogen decarboxylase	STM4167	STM14_5008	STM474_4353	STMUK_4151	SL4106
		STMMW_41851	plsB		-	4478893	4481313	2421	chromosome	CDS		2.3.1.15	CBG27196.1	GI:261249333	glycerol-3-phosphate acyltransferase	STM4235	STM14_5092	STM474_4429	STMUK_4220	SL4172
		STMMW_41871	lexA		+	4481961	4482569	609	chromosome	CDS		3.4.21.88	CBG27198.1	GI:261249335	LexA repressor	STM4237	STM14_5094	STM474_4431	STMUK_4222	SL4174
		STMMW_41961	dnaB		+	4489292	4490707	1416	chromosome	CDS		3.6.1.-	CBG27207.1	GI:261249344	replicative DNA helicase	STM4246	STM14_5104	STM474_4440	STMUK_4231	SL4182
		STMMW_42061	ssb		+	4498864	4499517	654	chromosome	CDS			CBG27217.1	GI:261249354	single-strand DNA-binding protein	STM4256	STM14_5114	STM474_4450	STMUK_4241	SL4192
		STMMW_42781	groES	mopB	+	4596764	4597057	294	chromosome	CDS			CBG27289.1	GI:261249425	GroES protein	STM4329	STM14_5206	STM474_4526	STMUK_4314	SL4266
		STMMW_42791	groEL	mopA	+	4597101	4598747	1647	chromosome	CDS			CBG27290.1	GI:261249426	GroEL protein	STM4330	STM14_5207	STM474_4527	STMUK_4315	SL4267
		STMMW_42971	yjeQ		-	4615628	4616704	1077	chromosome	CDS			CBG27308.1	GI:261249444	putative membrane protein	STM4349	STM14_5230	STM474_4546	STMUK_4334	SL4286
		STMMW_42981	orn		+	4616787	4617332	546	chromosome	CDS		3.1.-.-	CBG27309.1	GI:261249445	oligoribonuclease	STM4350	STM14_5231	STM474_4547	STMUK_4335	SL4287
		STMMW_43021	yjeE		+	4621879	4622337	459	chromosome	CDS			CBG27313.1	GI:261249448	conserved hypothetical protein	STM4357	STM14_5238	STM474_4554	STMUK_4342	SL4291
		STMMW_43351	rpsF		+	4652503	4652898	396	chromosome	CDS			CBG27346.1	GI:261249481	30S ribosomal protein S6	STM4391	STM14_5275	STM474_4588	STMUK_4376	SL4324
		STMMW_43361	priB		+	4652905	4653219	315	chromosome	CDS			CBG27347.1	GI:261249482	primosomal replication protein n	STM4392	STM14_5276	STM474_4589	STMUK_4377	SL4325
		STMMW_43371	rpsR		+	4653224	4653451	228	chromosome	CDS			CBG27348.1	GI:261249483	30s ribosomal subunit protein S18	STM4393	STM14_5277	STM474_4590	STMUK_4378	SL4326
		STMMW_44211	valS		-	4739005	4741860	2856	chromosome	CDS		6.1.1.9	CBG27430.1	GI:261249563	valyl-tRNA synthetase	STM4475	STM14_5371	STM474_4673	STMUK_4461	SL4405
		STMMW_44251	yjgP		+	4744346	4745446	1101	chromosome	CDS			CBG27434.1	GI:261249567	putative inner membrane protein	STM4479	STM14_5375	STM474_4677	STMUK_4465	SL4409
		STMMW_44891	dnaC		-	4824772	4825509	738	chromosome	CDS			CBG27498.1	GI:261249628	probable DNA replication protein	STM4543	STM14_5458	STM474_4747	STMUK_4530	SL4474
		STMMW_44901	dnaT		-	4825512	4826051	540	chromosome	CDS			CBG27499.1	GI:261249629	primosomal protein I	STM4544	STM14_5459	STM474_4748	STMUK_4531	SL4475
S. Typhimurium ST313 (D23580), S. Typhi (Ty2)	86	STMMW_00121	dnaJ		+	13595	14734	1140	chromosome	CDS			CBG23031.1	GI:261245246	DNAJ protein	STM0013	STM14_0014	STM474_0014	STMUK_0013	SL0013
		STMMW_00301			+	33364	34368	1005	chromosome	CDS			CBG23049.1	GI:261245264	putative transcriptional regulator (LysR family)	STM0030	STM14_0038	STM474_0033	STMUK_0031	SL0031
		STMMW_00311			-	34376	34816	441	chromosome	CDS			CBG23050.1	GI:261245265	putative transcriptional regulator	STM0031	STM14_0039	STM474_0034	STMUK_0032	SL0032
		STMMW_00441	rpsT		-	52280	52543	264	chromosome	CDS			CBG23062.1	GI:261245277	30S ribosomal protein S20	STM0043	STM14_0052	STM474_0046	STMUK_0044	SL0044
		STMMW_04051			+	419033	419431	399	chromosome	CDS			CBG23414.1	GI:261245618	probable secreted protein	STM0335	STM14_0391	STM474_0350	STMUK_0341	SL0330
		STMMW_04941	xseB		-	517920	518162	243	chromosome	CDS			CBG23503.1	GI:261245707	exodeoxyribonuclease small subunit	STM0424	STM14_0502	STM474_0444	STMUK_0430	SL0418
		STMMW_05201	clpX		+	544589	545860	1272	chromosome	CDS			CBG23529.1	GI:261245732	ATP-dependent Clp protease ATP-binding subunit ClpX	STM0449	STM14_0532	STM474_0470	STMUK_0456	SL0443
		STMMW_06041	ppiB		-	637279	637773	495	chromosome	CDS			CBG23613.1	GI:261245815	peptidyl-prolyl cis-trans isomerase B	STM0536	STM14_0626	STM474_0557	STMUK_0543	SL0529
		STMMW_06981	lipA		-	733673	734638	966	chromosome	CDS			CBG23707.1	GI:261245906	lipoic acid synthetase	STM0633	STM14_0737	STM474_0654	STMUK_0638	SL0621
		STMMW_07001	lipB		-	736099	736674	576	chromosome	CDS			CBG23709.1	GI:261245908	lipoate-protein ligase B (lipoate biosynthesis protein B)	STM0635	STM14_0741	STM474_0656	STMUK_0640	SL0623
		STMMW_07511	fur		-	795206	795658	453	chromosome	CDS			CBG23760.1	GI:261245958	ferric uptake regulation protein	STM0693	STM14_0808	STM474_0714	STMUK_0698	SL0675
		STMMW_07761			+	822829	823980	1152	chromosome	CDS			CBG23785.1	GI:261245983	putative UDP-galactopyranose mutase	STM0719	STM14_0838	-	STMUK_0725	-
		STMMW_07771			+	823977	824873	897	chromosome	CDS			CBG23786.1	GI:261245984	putative glycosyl transferase	STM0720	STM14_0839	STM474_0743	STMUK_0726	SL0702
		STMMW_07781			+	824886	826019	1134	chromosome	CDS			CBG23787.1	GI:261245985	galactosyltransferase	STM0721	STM14_0840	STM474_0744	STMUK_0727	SL0703
		STMMW_07801			+	826922	827632	711	chromosome	CDS			CBG23789.1	GI:261245987	ABC transporter domain protein	STM0723	STM14_0842	STM474_0746	STMUK_0729	SL0705
		STMMW_07811			+	827726	829504	1779	chromosome	CDS			CBG23790.1	GI:261245988	putative glycosyltransferase, cell wall biogenesis	STM0724	STM14_0843	STM474_0747	STMUK_0730	SL0706
		STMMW_07821			+	829697	830530	834	chromosome	CDS			CBG23791.1	GI:261245989	putative glycosyltransferase, cell wall biogenesis	STM0725	STM14_0844	STM474_0748	STMUK_0731	SL0707
		STMMW_07971	cydA		+	848340	849908	1569	chromosome	CDS			CBG23805.1	GI:261246003	cytochrome D ubiquinol oxidase subunit I	STM0740	STM14_0861	STM474_0765	STMUK_0746	SL0722
		STMMW_07981	cydB		+	849924	851063	1140	chromosome	CDS			CBG23806.1	GI:261246004	cytochrome D ubiquinol oxidase subunit II	STM0741	STM14_0862	STM474_0766	STMUK_0747	SL0723
		STMMW_08021	tolQ		+	852239	852931	693	chromosome	CDS			CBG23810.1	GI:261246008	TolQ protein	STM0745	STM14_0867	STM474_0770	STMUK_0751	SL0727
		STMMW_08041	tolA		+	853428	854651	1224	chromosome	CDS			CBG23812.1	GI:261246010	TolA protein	STM0747	STM14_0869	STM474_0772	STMUK_0753	SL0729
		STMMW_08051	tolB		+	854775	856067	1293	chromosome	CDS			CBG23813.1	GI:261246011	tolB protein precursor	STM0748	STM14_0870	STM474_0773	STMUK_0754	SL0730
		STMMW_09691	cydD		-	1029258	1031024	1767	chromosome	CDS			CBG23978.1	GI:261246174	transport ATP-binding protein CydD	STM0957	STM14_1079	STM474_0944	STMUK_0925	SL0895
		STMMW_09721	ftsK		+	1033224	1037366	4143	chromosome	CDS			CBG23981.1	GI:261246177	cell division protein FtsK	STM0960	STM14_1084	STM474_0947	-	SL0898
		STMMW_11401		nanC	+	1216636	1217328	693	chromosome	CDS			CBG24153.1	GI:261246344	putative secreted protein	STM1131	STM14_1294	STM474_1125	STMUK_1099	SL1069
		STMMW_12491			+	1322596	1323720	1125	chromosome	CDS			CBG24261.1	GI:261246451	putative bacteriophage protein	STM1239	STM14_1486	STM474_1237	STMUK_1207	SL1177
		STMMW_12841	yeaO		-	1350950	1351297	348	chromosome	CDS			CBG24296.1	GI:261246486	putative bacteriophage protein	STM1277	STM14_1544	STM474_1280	STMUK_1244	SL1213
		STMMW_13361			+	1404734	1405048	315	chromosome	CDS			CBG24348.1	GI:261246538	putative membrane protein	STM1329	STM14_1613	STM474_1334	STMUK_1296	SL1264
		STMMW_13391	rfc	wzy	-	1406601	1407824	1224	chromosome	CDS			CBG24351.1	GI:261246541	O-antigen polymerase	STM1332	STM14_1616	STM474_1336	STMUK_1299	SL1266
		STMMW_13822	lpp	lppA	-	1455893	1456129	237	chromosome	CDS					major outer membrane lipoprotein	STM1377	STM14_1671	STM474_1381	STMUK_1343	SL1311
		STMMW_13981	ssaB	spiC	+	1476513	1476914	402	chromosome	CDS			CBG24409.1	GI:261246599	putative pathogenicity island 2 secreted effector protein	STM1393	STM14_1688	STM474_1399	STMUK_1359	SL1327
		STMMW_14021	sseA		+	1480115	1480441	327	chromosome	CDS			CBG24413.1	GI:261246603	putative pathogenicity island protein	STM1397	STM14_1693	STM474_1403	STMUK_1363	SL1331
		STMMW_14121	ssaH		+	1486307	1486534	228	chromosome	CDS			CBG24423.1	GI:261246613	Type three secretion system apparatus	STM1407	STM14_1703	STM474_1413	STMUK_1373	SL1341
		STMMW_14131	ssaI		+	1486546	1486794	249	chromosome	CDS			CBG24424.1	GI:261246614	putative pathogenicity island protein	STM1408	STM14_1704	STM474_1414	STMUK_1374	SL1342
		STMMW_14141	ssaJ		+	1486791	1487540	750	chromosome	CDS			CBG24425.1	GI:261246615	putative pathogenicity island lipoprotein	STM1409	STM14_1705	STM474_1415	STMUK_1375	SL1343
		STMMW_14471	slyA	rap	+	1516394	1516834	441	chromosome	CDS			CBG24458.1	GI:261246648	Transcriptional regulator	STM1444	STM14_1742	STM474_1451	STMUK_1410	SL1376
		STMMW_14621	rnfA		-	1530862	1531443	582	chromosome	CDS			CBG24473.1	GI:261246663	electron transport complex protein RnfA	STM1459	STM14_1758	STM474_1466	STMUK_1425	SL1391
		STMMW_15131			+	1588590	1588772	183	chromosome	CDS			CBG24524.1	GI:261246713	conserved hypothetical protein	STM1513	STM14_1829	STM474_1524	STMUK_1477	SL1443
		STMMW_15261	yneG		+	1600068	1600427	360	chromosome	CDS			CBG24537.1	GI:261246725	conserved hypothetical protein	STM1526	STM14_1844	STM474_1537	STMUK_1491	SL1456
		STMMW_15971	sifB		+	1684698	1685648	951	chromosome	CDS			CBG24609.1	GI:261246795	hypothetical protein	STM1602	STM14_1940	STM474_1614	STMUK_1571	SL1532
		STMMW_16621			-	1752210	1752767	558	chromosome	CDS			CBG24674.1	GI:261246858	putative thiol peroxidase	STM1667	STM14_2014	STM474_1680	STMUK_1635	SL1597
		STMMW_16871	sapA		+	1776196	1777845	1650	chromosome	CDS			CBG24699.1	GI:261246882	peptide transport periplasmic protein SapA precursor	STM1692	STM14_2042	STM474_1705	STMUK_1661	SL1622
		STMMW_16881	sapB		+	1778013	1778807	795	chromosome	CDS			CBG24700.1	GI:261246883	peptide transport system permease protein SapB	STM1693	STM14_2043	STM474_1706	STMUK_1662	SL1623
		STMMW_16891	sapC		+	1778794	1779684	891	chromosome	CDS			CBG24701.1	GI:261246884	peptide transport system permease protein SapC	STM1694	STM14_2044	STM474_1707	STMUK_1663	SL1624
		STMMW_16901	sapD		+	1779684	1780676	993	chromosome	CDS			CBG24702.1	GI:261246885	peptide transport system ATP-binding protein SapD	STM1695	STM14_2045	STM474_1708	STMUK_1664	SL1625
		STMMW_16911	sapF		+	1780678	1781484	807	chromosome	CDS			CBG24703.1	GI:261246886	peptide transport system ATP-binding protein SapF	STM1696	STM14_2046	STM474_1709	STMUK_1665	SL1626
		STMMW_17081	cysB		-	1800924	1801898	975	chromosome	CDS			CBG24720.1	GI:261246903	cys regulon transcriptional activator	STM1713	STM14_2072	STM474_1730	STMUK_1685	SL1645
		STMMW_17101	topA		-	1802309	1804906	2598	chromosome	CDS			CBG24721.1	GI:261246904	DNA topoisomerase I, omega protein I	STM1714	STM14_2075	STM474_1731	STMUK_1686	SL1646
		STMMW_17231	yciG		+	1818075	1818257	183	chromosome	CDS			CBG24734.1	GI:261246917	conserved hypothetical protein	STM1728	STM14_2091	STM474_1745	STMUK_1700	SL1659
		STMMW_17471	galU		-	1840345	1841253	909	chromosome	CDS			CBG24758.1	GI:261246941	glucose-1-phosphate uridylyltransferase	STM1752	STM14_2118	STM474_1769	STMUK_1725	SL1683
		STMMW_18081	minE		+	1906151	1906417	267	chromosome	CDS			CBG24818.1	GI:261247001	Cell division topological specificity factor	STM1816	STM14_2195	STM474_1837	STMUK_1788	SL1744
		STMMW_18701	msbB	lpxM	-	1967505	1968476	972	chromosome	CDS		2.3.1.-	CBG24879.1	GI:261247060	lipid A acyltransferase	STM1889	STM14_2297	STM474_1921	STMUK_1869	SL1823
		STMMW_21231	rfbF	ddhA	-	2197007	2197780	774	chromosome	CDS		2.7.7.33	CBG25132.1	GI:261247307	glucose-1-phosphate cytidylyltransferase	STM2092	STM14_2586	STM474_2177	STMUK_2122	SL2069
		STMMW_22572	yejL		+	2352319	2352546	228	chromosome	CDS					hypothetical protein	STM2227	STM14_2753	STM474_2320	STMUK_2257	SL2204
		STMMW_23781	ubiX		-	2490250	2490819	570	chromosome	CDS			CBG25389.1	GI:261247562	putative decarboxylase	STM2356	STM14_2903	STM474_2454	STMUK_2386	SL2325
		STMMW_24511	ptsI		+	2568560	2570287	1728	chromosome	CDS		2.7.3.9	CBG25459.1	GI:261247632	phosphoenolpyruvate-protein phosphotransferase (ec 2.7.3.9) (phosphotransferase system, enzyme i)	STM2432	STM14_2990	STM474_2535	STMUK_2464	SL2395
		STMMW_25211			-	2645276	2645413	138	chromosome	CDS			CBG25529.1	GI:261247702	conserved hypothetical protein	STM2504	STM14_3069	-	STMUK_2536	-
		STMMW_25271	guaA		-	2647186	2648763	1578	chromosome	CDS		6.3.5.2	CBG25534.1	GI:261247707	GMP synthase (glutamine-hydrolyzing)	STM2510	STM14_3075	STM474_2611	STMUK_2542	SL2471
		STMMW_25551	fdx		-	2702241	2702576	336	chromosome	CDS			CBG25562.1	GI:261247734	ferredoxin	STM2538	STM14_3113	STM474_2642	STMUK_2570	SL2500
		STMMW_25561	hscA		-	2702578	2704428	1851	chromosome	CDS			CBG25563.1	GI:261247735	Hsc66. Chaperone protein hscA homolog	STM2539	STM14_3114	STM474_2643	STMUK_2571	SL2501
		STMMW_25571	hscB		-	2704441	2704956	516	chromosome	CDS			CBG25564.1	GI:261247736	chaperone protein HscB	STM2540	STM14_3115	STM474_2644	STMUK_2572	SL2502
		STMMW_25591	nifU		-	2705504	2705890	387	chromosome	CDS			CBG25566.1	GI:261247738	NifU-like protein	STM2542	STM14_3117	STM474_2646	STMUK_2574	SL2504
		STMMW_25971	rnc		-	2749209	2749889	681	chromosome	CDS		3.1.26.3	CBG25604.1	GI:261247776	RNase III	STM2581	STM14_3161	STM474_2686	STMUK_2613	SL2543
		STMMW_28671			+	3040322	3040612	291	chromosome	CDS			CBG25874.1	GI:261248041	salmonella pathogenicity island 1 protein	STM2904	STM14_3505	STM474_3044	STMUK_2893	SL2884
		STMMW_29551	recB		-	3138120	3141665	3546	chromosome	CDS			CBG25963.1	GI:261248128	exonuclease V subunit	STM2994	STM14_3609	STM474_3140	STMUK_2982	SL2972
		STMMW_34431	yheN		-	3626586	3626972	387	chromosome	CDS			CBG26445.1	GI:261248607	conserved hypothetical protein	STM3451	STM14_4155	STM474_3617	STMUK_3437	SL3418
		STMMW_37161	rpmG		-	3944917	3945084	168	chromosome	CDS			CBG26729.1	GI:261248875	50S ribosomal subunit protein L33	STM3727	STM14_4489	STM474_3900	STMUK_3713	SL3693
		STMMW_38461	glmS		-	4091913	4093742	1830	chromosome	CDS			CBG26859.1	GI:261249001	glucosamine--fructose-6-phosphate aminotransferase	STM3861	STM14_4656	STM474_4040	STMUK_3850	SL3828
		STMMW_38491	atpC		-	4096549	4096968	420	chromosome	CDS			CBG26862.1	GI:261249004	ATP synthase epsilon subunit	STM3864	STM14_4660	STM474_4043	STMUK_3853	SL3831
		STMMW_38501	atpD		-	4096989	4098371	1383	chromosome	CDS			CBG26863.1	GI:261249005	ATP synthase beta subunit	STM3865	STM14_4661	STM474_4044	STMUK_3854	SL3832
		STMMW_38511	atpG		-	4098398	4099261	864	chromosome	CDS			CBG26864.1	GI:261249006	ATP synthase gamma subunit	STM3866	STM14_4662	STM474_4045	STMUK_3855	SL3833
		STMMW_38521	atpA		-	4099312	4100853	1542	chromosome	CDS			CBG26865.1	GI:261249007	ATP synthase alpha subunit	STM3867	STM14_4663	STM474_4046	STMUK_3856	SL3834
		STMMW_38531	atpH		-	4100866	4101399	534	chromosome	CDS			CBG26866.1	GI:261249008	ATP synthase delta subunit	STM3868	STM14_4664	STM474_4047	STMUK_3857	SL3835
		STMMW_38541	atpF		-	4101414	4101884	471	chromosome	CDS			CBG26867.1	GI:261249009	ATP synthase subunit B	STM3869	STM14_4665	STM474_4048	STMUK_3858	SL3836
		STMMW_38542	atpE		-	4101944	4102183	240	chromosome	CDS					ATP synthase C chain	STM3870	STM14_4666	STM474_4049	STMUK_3859	SL3837
		STMMW_40971	birA		+	4380450	4381412	963	chromosome	CDS			CBG27110.1	GI:261249248	bifunctional protein: biotin operon repressor and biotin-[acetyl-CoA carboxylase] synthetase	STM4138	STM14_4974	STM474_4322	STMUK_4122	SL4082
		STMMW_42081	siiA		+	4500558	4501190	633	chromosome	CDS			CBG27219.1	GI:261249356	putative exported protein	STM4257	STM14_5117	STM474_4452	STMUK_4242	SL4193
		STMMW_42101	siiC		+	4502565	4503884	1320	chromosome	CDS			CBG27221.1	GI:261249358	putative type-I secretion protein	STM4259	STM14_5119	STM474_4454	STMUK_4244	SL4195
		STMMW_42111	siiD		+	4503881	4505158	1278	chromosome	CDS			CBG27222.1	GI:261249359	putative type-I secretion protein	STM4260	STM14_5120	STM474_4455	STMUK_4245	SL4196
		STMMW_42641	rtsB		-	4582587	4582874	288	chromosome	CDS			CBG27275.1	GI:261249411	putative GerE family regulatory protein	STM4314	STM14_5187	STM474_4509	STMUK_4298	SL4250
		STMMW_42651	rtsA		-	4582871	4583746	876	chromosome	CDS			CBG27276.1	GI:261249412	AraC family regulatory protein	STM4315	STM14_5188	STM474_4510	STMUK_4299	SL4251
		STMMW_42831	efp		+	4601600	4602166	567	chromosome	CDS			CBG27294.1	GI:261249430	elongation factor P	STM4334	STM14_5214	STM474_4531	STMUK_4319	SL4271
		STMMW_42921	yjeA		+	4608085	4609062	978	chromosome	CDS		6.1.1.6	CBG27303.1	GI:261249439	lysyl-tRNA synthetase	STM4344	STM14_5224	STM474_4541	STMUK_4329	SL4281
		STMMW_44221	holC		-	4741860	4742342	483	chromosome	CDS			CBG27431.1	GI:261249564	DNA polymerase III, chi subunit	STM4476	STM14_5372	STM474_4674	STMUK_4462	SL4406
		STMMW_44751			+	4807903	4808205	303	chromosome	CDS			CBG27484.1	GI:261249614	hypothetical protein	STM4529	STM14_5442	STM474_4733	STMUK_4516	SL4460
		STMMW_45411	arcA		-	4877340	4878056	717	chromosome	CDS			CBG27549.1	GI:261249677	global response regulator	STM4598	STM14_5519	STM474_4804	STMUK_4585	SL4525
S. Typhimurium ST313 (D23580), S. Typhi (WT174)	34	STMMW_00501	ispH	lytB	+	57796	58746	951	chromosome	CDS			CBG23068.1	GI:261245283	LytB protein	STM0049	STM14_0059	STM474_0052	STMUK_0050	SL0050
		STMMW_00651	dapB		+	74017	74838	822	chromosome	CDS			CBG23083.1	GI:261245298	dihydrodipicolinate reductase	STM0064	STM14_0075	STM474_0067	STMUK_0065	SL0065
		STMMW_02271	uppS		+	259347	260105	759	chromosome	CDS			CBG23243.1	GI:261245453	undecaprenyl pyrophosphate synthetase	STM0221	STM14_0263	STM474_0230	STMUK_0223	SL0222
		STMMW_02281	cdsA		+	260118	260975	858	chromosome	CDS			CBG23244.1	GI:261245454	phosphatidate cytidylyltransferase	STM0222	STM14_0264	STM474_0231	STMUK_0224	SL0223
		STMMW_02351	lpxB		+	267775	268923	1149	chromosome	CDS		2.4.1.182	CBG23251.1	GI:261245461	lipid-A-disaccharide synthase	STM0229	STM14_0271	STM474_0238	STMUK_0231	SL0230
		STMMW_02421	mesJ	tilS	+	278743	279954	1212	chromosome	CDS			CBG23258.1	GI:261245468	cell cycle protein MesJ	STM0236	STM14_0278	STM474_0245	STMUK_0238	SL0237
		STMMW_06551	fepC		-	689596	690390	795	chromosome	CDS			CBG23664.1	GI:261245863	ferric enterobactin transport ATP-binding protein FepC	STM0590	STM14_0688	STM474_0610	STMUK_0595	SL0578
		STMMW_06561	fepG		-	690387	691376	990	chromosome	CDS			CBG23665.1	GI:261245864	ferric enterobactin transport protein FepG	STM0591	STM14_0689	STM474_0611	STMUK_0596	SL0579
		STMMW_06571	fepD		-	691376	692383	1008	chromosome	CDS			CBG23666.1	GI:261245865	ferric enterobactin transport protein FepD	STM0592	STM14_0690	STM474_0612	STMUK_0597	SL0580
		STMMW_06591	fepB		-	693801	694757	957	chromosome	CDS			CBG23668.1	GI:261245867	ferrienterobactin-binding periplasmic protein precursor	STM0594	STM14_0692	STM474_0614	STMUK_0599	SL0582
		STMMW_07101	nadD		-	745657	746298	642	chromosome	CDS			CBG23719.1	GI:261245918	conserved hypothetical protein	STM0645	STM14_0753	STM474_0666	STMUK_0650	SL0633
		STMMW_07311	lnt		-	768984	770522	1539	chromosome	CDS			CBG23740.1	GI:261245938	apolipoprotein N-acyltransferase	STM0666	STM14_0775	STM474_0687	STMUK_0671	SL0655
		STMMW_12101	holB		+	1280064	1281068	1005	chromosome	CDS			CBG24222.1	GI:261246413	DNA polymerase III, delta' subunit	STM1201	STM14_1374	STM474_1198	STMUK_1169	SL1138
		STMMW_23011	nrdA		+	2405068	2407353	2286	chromosome	CDS		1.17.4.1	CBG25312.1	GI:261247485	ribonucleoside-diphosphate reductase 1 alpha chain	STM2277	STM14_2812	STM474_2373	STMUK_2307	SL2246
		STMMW_24001	fabB		-	2512290	2513504	1215	chromosome	CDS		2.3.1.41	CBG25411.1	GI:261247584	3-oxoacyl-[acyl-carrier-protein] synthase I	STM2378	STM14_2927	STM474_2477	STMUK_2408	SL2347
		STMMW_25841	yfhC		-	2738374	2738925	552	chromosome	CDS			CBG25591.1	GI:261247763	conserved hypothetical protein	STM2568	STM14_3148	STM474_2673	STMUK_2600	SL2530
		STMMW_26601	rpoE		-	2806086	2806661	576	chromosome	CDS			CBG25667.1	GI:261247838	RNA polymerase sigma-E factor (sigma-24)	STM2640	STM14_3234	STM474_2753	STMUK_2676	SL2604
		STMMW_26911	ffh		-	2843860	2845221	1362	chromosome	CDS			CBG25698.1	GI:261247869	signal recognition particle protein	STM2677	STM14_3281	STM474_2801	STMUK_2712	SL2650
		STMMW_27011	yfjG		-	2852520	2852972	453	chromosome	CDS			CBG25707.1	GI:261247877	conserved hypothetical protein	STM2687	STM14_3293	STM474_2810	STMUK_2722	SL2659
		STMMW_29151	eno		-	3089377	3090675	1299	chromosome	CDS		4.2.1.11	CBG25922.1	GI:261248087	2-phospho-D-glycerate hydro-lyase	STM2952	STM14_3557	STM474_3096	STMUK_2941	SL2931
		STMMW_30081	ygfZ		+	3198179	3199159	981	chromosome	CDS			CBG26016.1	GI:261248180	conserved hypothetical protein	STM3048	STM14_3681	STM474_3195	STMUK_3036	SL3024
		STMMW_31331	plsC		-	3327197	3327934	738	chromosome	CDS			CBG26140.1	GI:261248303	1-acyl-glycerol-3-phosphate acyltransferase	STM3173	STM14_3845	STM474_3326	STMUK_3162	SL3147
		STMMW_31341	parC		-	3328191	3330449	2259	chromosome	CDS			CBG26141.1	GI:261248304	topoisomerase IV subunit A	STM3174	STM14_3846	STM474_3327	STMUK_3163	SL3148
		STMMW_31671	folB		-	3362732	3363094	363	chromosome	CDS		4.1.2.25	CBG26173.1	GI:261248336	dihydroneopterin aldolase	STM3206	STM14_3882	STM474_3360	STMUK_3195	SL3179
		STMMW_32871	nusA		-	3478739	3480241	1503	chromosome	CDS			CBG26290.1	GI:261248453	L factor	STM3287	STM14_3970	STM474_3445	STMUK_3271	SL3260
		STMMW_32961	ftsJ	rrmJ	-	3489865	3490491	627	chromosome	CDS			CBG26299.1	GI:261248462	cell division protein	STM3297	STM14_3982	STM474_3456	STMUK_3282	SL3269
		STMMW_33061	murA		-	3498033	3499292	1260	chromosome	CDS			CBG26309.1	GI:261248472	UDP-N-acetylglucosamine 1-carboxyvinyltransferase	STM3307	STM14_3994	STM474_3467	STMUK_3293	SL3279
		STMMW_33161	yrbK		+	3505670	3506245	576	chromosome	CDS			CBG26319.1	GI:261248482	possible exported protein	STM3317	STM14_4005	STM474_3477	STMUK_3303	SL3289
		STMMW_37141	coaD	kdtB	+	3943503	3943982	480	chromosome	CDS		2.7.7.3	CBG26727.1	GI:261248873	phosphopantetheine adenylyltransferase	STM3725	STM14_4487	STM474_3898	STMUK_3711	SL3691
		STMMW_38221	dnaN		-	4065397	4066497	1101	chromosome	CDS			CBG26835.1	GI:261248978	DNA polymerase III beta-subunit	STM3837	STM14_4631	STM474_4015	STMUK_3825	SL3804
		STMMW_39081	hemD		-	4167188	4167928	741	chromosome	CDS			CBG26921.1	GI:261249061	uroporphyrinogen III synthase	STM3937	STM14_4736	STM474_4115	STMUK_3923	SL3892
		STMMW_41841	ubiA		+	4477922	4478794	873	chromosome	CDS			CBG27195.1	GI:261249332	4-hydroxybenzoate octaprenyl transferase	STM4234	STM14_5091	STM474_4428	STMUK_4219	SL4171
		STMMW_42961	psd		-	4614568	4615536	969	chromosome	CDS		4.1.1.65	CBG27307.1	GI:261249443	phosphatidylserine decarboxylase proenzyme	STM4348	STM14_5229	STM474_4545	STMUK_4333	SL4285
		STMMW_44261	yjgQ		+	4745446	4746528	1083	chromosome	CDS			CBG27435.1	GI:261249568	putative inner membrane protein	STM4480	STM14_5376	STM474_4678	STMUK_4466	SL4410
S. Typhi (Ty2), S. Typhi (WT174)	20	STMMW_01261	mraW	yabC	+	140408	141349	942	chromosome	CDS		2.1.1.-	CBG23142.1	GI:261245353	S-adenosyl-methyltransferase	STM0120	STM14_0146	STM474_0126	STMUK_0122	SL0120
		STMMW_01461	coaE	yacE	-	163209	163829	621	chromosome	CDS		2.7.1.24	CBG23162.1	GI:261245373	dephospho-CoA kinase	STM0140	STM14_0168	STM474_0147	STMUK_0142	SL0140
		STMMW_06051	cysS		+	637946	639331	1386	chromosome	CDS			CBG23614.1	GI:261245816	cysteinyl-tRNA synthetase	STM0537	STM14_0627	STM474_0558	STMUK_0544	SL0530
		STMMW_07331	ybeY		-	771578	772051	474	chromosome	CDS			CBG23742.1	GI:261245940	conserved hypothetical protein	STM0668	STM14_0778	STM474_0689	STMUK_0673	SL0657
		STMMW_09651	infA		-	1026257	1026475	219	chromosome	CDS			CBG23974.1	GI:261246170	initiation factor IF-1	STM0953	STM14_1075	STM474_0940	STMUK_0921	SL0891
		STMMW_18751	ruvB		-	1972567	1973496	930	chromosome	CDS			CBG24884.1	GI:261247065	Holliday junction DNA helicase	STM1894	STM14_2303	STM474_1926	STMUK_1874	SL1828
		STMMW_21931	yohO		+	2280817	2280924	108	chromosome	CDS	sORF				putative inner membrane protein	STM2161	STM14_2665	STM474_2249	STMUK_2191	SL2139
		STMMW_23511			-	2463561	2463713	153	chromosome	CDS			CBG25362.1	GI:261247535	hypothetical protein	STM2329	STM14_2872	STM474_2426	STMUK_2359	SL2298
		STMMW_27911	recA		-	2967841	2968902	1062	chromosome	CDS			CBG25798.1	GI:261247965	RecA protein	STM2829	STM14_3417	STM474_2967	STMUK_2818	SL2809
		STMMW_30371	tktA		-	3227653	3229644	1992	chromosome	CDS			CBG26045.1	GI:261248208	transketolase	STM3076	STM14_3717	STM474_3223	STMUK_3064	SL3052
		STMMW_32371	yhaL		+	3424164	3424328	165	chromosome	CDS			CBG26240.1	GI:261248403	conserved hypothetical protein	STM3237	STM14_3919	STM474_3391	STMUK_3226	SL3209
		STMMW_32851	rbfA		-	3475414	3475815	402	chromosome	CDS			CBG26288.1	GI:261248451	ribosome-binding factor A (P15B protein)	STM3285	STM14_3968	STM474_3443	STMUK_3269	SL3258
		STMMW_33481	degS		+	3540015	3541085	1071	chromosome	CDS		3.4.21.-	CBG26351.1	GI:261248514	serine protease	STM3349	STM14_4041	STM474_3509	STMUK_3335	SL3321
		STMMW_33701	mreD		-	3565049	3565540	492	chromosome	CDS			CBG26373.1	GI:261248535	rod shape-determining protein	STM3372	STM14_4066	STM474_3533	STMUK_3358	SL3344
		STMMW_34421	yheM		-	3626230	3626586	357	chromosome	CDS			CBG26444.1	GI:261248606	conserved hypothetical protein	STM3450	STM14_4154	STM474_3616	STMUK_3436	SL3417
		STMMW_35671	yhhP		-	3769384	3769629	246	chromosome	CDS			CBG26569.1	GI:261248731	conserved hypothetical protein	STM3578	STM14_4306	STM474_3745	STMUK_3563	SL3543
		STMMW_38381	phoU		-	4082878	4083603	726	chromosome	CDS			CBG26851.1	GI:261248993	phosphate transport system regulatory protein	STM3853	STM14_4648	STM474_4032	STMUK_3842	SL3820
		STMMW_43051	miaA		+	4625532	4626482	951	chromosome	CDS		2.5.1.75	CBG27316.1	GI:261249451	tRNA delta-2-isopentenylpyrophosphate (IPP) transferase	STM4360	STM14_5241	STM474_4557	STMUK_4345	SL4294
		STMMW_43581	ppa		-	4676730	4677260	531	chromosome	CDS		3.6.1.1	CBG27369.1	GI:261249504	inorganic pyrophosphatase	STM4414	STM14_5301	STM474_4611	STMUK_4399	SL4347
		STMMW_45001	holD		+	4834249	4834686	438	chromosome	CDS			CBG27509.1	GI:261249639	DNA polymerase III, psi subunit	STM4557	STM14_5475	STM474_4761	STMUK_4544	SL4485
S. Typhimurium ST313 (D23580)	150	STMMW_00291			-	32545	32994	450	chromosome	CDS			CBG23048.1	GI:261245263	putative membrane protein	STM0029	STM14_0037	STM474_0031	STMUK_0030	SL0030
		STMMW_01651			-	188509	189351	843	chromosome	CDS			CBG23181.1	GI:261245391	HNH endonuclease	STM0159	STM14_0191	STM474_0168	STMUK_0161	SL0160
		STMMW_02201	glnD		-	250135	252807	2673	chromosome	CDS		2.7.7.59	CBG23236.1	GI:261245446	PII uridylyl-transferase	STM0214	STM14_0254	STM474_0223	STMUK_0216	SL0215
		STMMW_02831			+	318125	318508	384	chromosome	CDS			CBG23293.1	GI:261245503	putative periplasmic protein	STM0278	STM14_0326	STM474_0290	STMUK_0281	SL0273
		STMMW_02991	sciX		+	337801	338247	447	chromosome	CDS			CBG23309.1	GI:261245518	conserved hypothetical cytoplasmic protein	STM0293	STM14_0342	STM474_0305	STMUK_0297	SL0288
		STMMW_03011			+	338431	338562	132	chromosome	CDS			CBG23310.1	GI:261245519	conserved hypothetical protein	-	STM14_0343	-	-	-
		STMMW_03021	sciY		+	338765	339244	480	chromosome	CDS					putative phosphotriesterase (pseudogene)
		STMMW_03051			+	340016	340324	309	chromosome	CDS			CBG23313.1	GI:261245521	conserved hypothetical pathogenicity island protein	STM0295	STM14_0348	STM474_0308	STMUK_0301	SL0291
		STMMW_04111			+	426076	426840	765	chromosome	CDS			CBG23420.1	GI:261245624	possible transmembrane regulator	STM0341	STM14_0398	STM474_0356	STMUK_0347	SL0336
		STMMW_04161			+	430893	431417	525	chromosome	CDS			CBG23425.1	GI:261245629	possible outer membrane protein	STM0346	STM14_0404	STM474_0360	STMUK_0352	SL0341
		STMMW_04561	proC		-	479761	480570	810	chromosome	CDS			CBG23465.1	GI:261245669	pyrroline-5-carboxylate reductase	STM0386	STM14_0456	STM474_0402	STMUK_0392	SL0381
		STMMW_05191	clpP		+	543714	544337	624	chromosome	CDS			CBG23528.1	GI:261245731	ATP-dependent Clp protease proteolytic subunit	STM0448	STM14_0530	STM474_0469	STMUK_0455	SL0442
		STMMW_06951	ccrB	crcB	-	731993	732376	384	chromosome	CDS			CBG23704.1	GI:261245903	putative membrane protein	STM0630	STM14_0733	STM474_0651	STMUK_0635	SL0618
		STMMW_07831			+	830588	832482	1895	chromosome	CDS			CBG23792.1	GI:261245990	putative glycosyl transferase (pseudogene)	STM0726	STM14_0845	STM474_0749	STMUK_0732	SL0708
		STMMW_08031	tolR		+	852935	853363	429	chromosome	CDS			CBG23811.1	GI:261246009	tolR protein	STM0746	STM14_0868	STM474_0771	STMUK_0752	SL0728
		STMMW_08061	pal		+	856102	856626	525	chromosome	CDS			CBG23814.1	GI:261246012	peptidoglycan-associated lipoprotein precursor	STM0749	STM14_0871	STM474_0774	STMUK_0755	SL0731
		STMMW_08151			+	865147	865998	852	chromosome	CDS			CBG23823.1	GI:261246021	LysR-family transcriptional regulator	STM0763	STM14_0887	STM474_0788	STMUK_0769	SL0740
		STMMW_08171			+	867205	868473	1269	chromosome	CDS			CBG23825.1	GI:261246023	putative cation transporter	STM0765	STM14_0889	STM474_0790	STMUK_0771	SL0742
		STMMW_09051			+	964831	965346	516	chromosome	CDS			CBG23913.1	GI:261246110	conserved hypothetical protein	STM0854	STM14_1001	STM474_0880	STMUK_0859	SL0830
		STMMW_09061			+	965264	966118	855	chromosome	CDS			CBG23914.1	GI:261246111	putative electron transfer flavoprotein (beta subunit)	STM0855	STM14_1002	STM474_0881	STMUK_0860	SL0831
		STMMW_10231			-	1100990	1101400	411	chromosome	CDS	Prophage BTP2 (Gifsy-2)		CBG24033.1	GI:261246229	probable regulatory protein	STM1012	STM14_1148	STM474_1000	STMUK_0978	SL0950
		STMMW_11001	pipB		-	1173141	1174016	876	chromosome	CDS			CBG24112.1	GI:261246304	conserved hypothetical protein	STM1088	STM14_1233	STM474_1080	STMUK_1057	SL1027
		STMMW_11011			+	1174234	1174554	321	chromosome	CDS			CBG24113.1	GI:261246305	conserved hypothetical inner membrane protein	STM1089	STM14_1235	STM474_1081	STMUK_1058	SL1028
		STMMW_11941			+	1267495	1267743	249	chromosome	CDS			CBG24206.1	GI:261246397	conserved hypothetical protein	-	-	-	-	-
		STMMW_12501	envF		-	1324702	1325490	789	chromosome	CDS			CBG24262.1	GI:261246452	lipoprotein	STM1240	STM14_1490	STM474_1238	STMUK_1209	SL1179
		STMMW_12541	pagD		-	1327689	1327952	264	chromosome	CDS			CBG24266.1	GI:261246456	putative outer membrane virulence protein (PagD)	STM1244	STM14_1497	STM474_1242	STMUK_1213	SL1183
		STMMW_13321	ydiZ		-	1401217	1401507	291	chromosome	CDS			CBG24344.1	GI:261246534	conserved hypothetical protein	STM1325	STM14_1609	STM474_1330	STMUK_1292	SL1260
		STMMW_13621	ydiP		+	1432251	1433141	891	chromosome	CDS			CBG24374.1	GI:261246564	putative HTH-type transcriptional regulator	STM1355	STM14_1646	STM474_1360	STMUK_1322	SL1289
		STMMW_13731	ydiH		+	1446580	1446768	189	chromosome	CDS			CBG24385.1	GI:261246575	conserved hypothetical protein	STM1367	STM14_1661	STM474_1371	STMUK_1333	SL1301
		STMMW_13801	ynhA		+	1453932	1454348	417	chromosome	CDS			CBG24392.1	GI:261246582	conserved hypothetical protein	STM1374	STM14_1668	STM474_1378	STMUK_1340	SL1308
		STMMW_13861	orf245		-	1460571	1461308	738	chromosome	CDS			CBG24397.1	GI:261246587	Orf 245 protein	STM1381	STM14_1675	STM474_1386	STMUK_1347	SL1315
		STMMW_13931	orf70		+	1470334	1470546	213	chromosome	CDS			CBG24404.1	GI:261246594	pathogenicity island protein	STM1388	STM14_1682	STM474_1393	STMUK_1354	SL1322
		STMMW_13971	ssrA	spiR	-	1473350	1476112	2763	chromosome	CDS			CBG24408.1	GI:261246598	putative two-component sensor kinase	STM1392	STM14_1687	STM474_1398	STMUK_1358	SL1326
		STMMW_14011	ssaE		+	1479609	1479851	243	chromosome	CDS			CBG24412.1	GI:261246602	type three secretion system protein	STM1396	STM14_1691	STM474_1402	STMUK_1362	SL1330
		STMMW_14111	ssaG		+	1486051	1486266	216	chromosome	CDS			CBG24422.1	GI:261246612	putative pathogenicity island protein	STM1406	STM14_1702	STM474_1412	STMUK_1372	SL1340
		STMMW_14151			+	1487558	1488106	549	chromosome	CDS			CBG24426.1	GI:261246616	putative pathogenicity island protein	STM1410	STM14_1706	STM474_1416	STMUK_1376	SL1344
		STMMW_14241	ssaR	yscR	+	1495258	1495905	648	chromosome	CDS			CBG24435.1	GI:261246625	putative type III secretion protein	STM1419	STM14_1715	STM474_1425	STMUK_1385	SL1353
		STMMW_14251	ssaS		+	1495902	1496168	267	chromosome	CDS			CBG24436.1	GI:261246626	putative type III secretion protein	STM1420	STM14_1716	STM474_1426	STMUK_1386	SL1354
		STMMW_14261	ssaT		+	1496169	1496948	780	chromosome	CDS			CBG24437.1	GI:261246627	putative type III secretion protein	STM1421	STM14_1717	STM474_1427	STMUK_1387	SL1355
		STMMW_14331	purR		-	1504434	1505459	1026	chromosome	CDS			CBG24444.1	GI:261246634	purine nucleotide synthesis repressor	STM1430	STM14_1727	STM474_1436	STMUK_1396	SL1362
		STMMW_14332	ynhF		+	1505755	1505844	90	chromosome	CDS	sORF				conserved sORF	-	-	-	-	SL1362A
		STMMW_14371	rnt		-	1508216	1508863	648	chromosome	CDS		3.1.13.-	CBG24448.1	GI:261246638	Exoribonuclease T	STM1434	STM14_1732	STM474_1441	STMUK_1400	SL1366
		STMMW_14461	ydhI		-	1515963	1516199	237	chromosome	CDS			CBG24457.1	GI:261246647	putative membrane protein	STM1443	STM14_1741	STM474_1450	STMUK_1409	SL1375
		STMMW_14541	gst		-	1522254	1522859	606	chromosome	CDS		2.5.1.18	CBG24465.1	GI:261246655	glutathione S-transferase	STM1451	STM14_1749	STM474_1458	STMUK_1417	SL1383
		STMMW_14661	add		-	1534010	1535011	1002	chromosome	CDS		3.5.4.4	CBG24477.1	GI:261246667	Adenosine aminohydrolase	STM1463	STM14_1763	STM474_1470	STMUK_1429	SL1395
		STMMW_14801	pntB		+	1553751	1555139	1389	chromosome	CDS		1.6.1.1	CBG24491.1	GI:261246681	pyridine nucleotide transhydrogenase subunit-beta	STM1480	STM14_1788	STM474_1487	STMUK_1443	SL1410
		STMMW_14861	ynfM		-	1559217	1560470	1254	chromosome	CDS			CBG24497.1	GI:261246687	putative membrane transport protein	STM1486	STM14_1797	STM474_1495	STMUK_1449	SL1416
		STMMW_14941			-	1567775	1568485	711	chromosome	CDS			CBG24505.1	GI:261246695	putative ABC transporter membrane protein	STM1494	STM14_1805	STM474_1504	STMUK_1457	SL1424
		STMMW_15001	ynfD		-	1576063	1576371	309	chromosome	CDS			CBG24511.1	GI:261246701	putative exported protein	STM1500	STM14_1812	STM474_1510	STMUK_1463	SL1430
		STMMW_15011	ynfC		+	1576466	1577185	720	chromosome	CDS			CBG24512.1	GI:261246702	putative exported protein	STM1501	STM14_1813	STM474_1511	STMUK_1464	SL1431
		STMMW_15061	rspB		+	1579989	1581008	1020	chromosome	CDS			CBG24517.1	GI:261246707	starvation sensing protein RspB	STM1506	STM14_1819	STM474_1516	STMUK_1469	SL1436
		STMMW_15081	ydfI		+	1582585	1584051	1467	chromosome	CDS		1.1.1.57	CBG24519.1	GI:261246708	putative D-mannonate oxidoreductase	STM1508	STM14_1822	STM474_1519	STMUK_1472	SL1438
		STMMW_15101	ydfH		-	1584502	1585188	687	chromosome	CDS			CBG24521.1	GI:261246710	putative regulatory protein	STM1510	STM14_1824	STM474_1521	STMUK_1474	SL1440
		STMMW_15241	yneI		+	1597681	1599069	1389	chromosome	CDS			CBG24535.1	GI:261246723	putative oxidoreductase	STM1524	STM14_1842	STM474_1535	STMUK_1489	SL1454
		STMMW_15251	yneH		+	1599142	1600068	927	chromosome	CDS		3.5.1.2	CBG24536.1	GI:261246724	probable glutaminase	STM1525	STM14_1843	STM474_1536	STMUK_1490	SL1455
		STMMW_15361	hyaC2		-	1607800	1608543	744	chromosome	CDS			CBG24547.1	GI:261246735	Ni/Fe-hydrogenase 1 b-type cytochrome subunit HyaC2	STM1537	STM14_1855	STM474_1547	STMUK_1502	SL1466
		STMMW_15431	pqaA		-	1616281	1617837	1557	chromosome	CDS			CBG24554.1	GI:261246742	PhoPQ-activated protein	STM1544	STM14_1863	STM474_1555	STMUK_1510	SL1473
		STMMW_15471			+	1621408	1621738	331	chromosome	CDS					(pseudogene)	STM1548	STM14_1868	STM474_1559	STMUK_1514	SL1477
		STMMW_15481			-	1621740	1622159	420	chromosome	CDS					(pseudogene)
		STMMW_15482			-	1622443	1622652	210	chromosome	CDS			CBG24560.1	GI:261246746	conserved hypothetical protein	-	STM14_1876	-	STMUK_1522	-
		STMMW_15491	srgE		-	1622922	1624388	1467	chromosome	CDS			CBG24561.1	GI:261246747	conserved hypothetical protein	STM1554	STM14_1877	STM474_1566	STMUK_1523	SL1484
		STMMW_15521			+	1627262	1628464	1203	chromosome	CDS			CBG24564.1	GI:261246750	putative aminotransferase	STM1557	STM14_1880	STM474_1569	STMUK_1526	SL1487
		STMMW_15701			+	1650931	1651509	579	chromosome	CDS			CBG24582.1	GI:261246768	putative regulatory protein	STM1575	STM14_1901	STM474_1588	STMUK_1544	SL1506
		STMMW_15771	nhoA		-	1660892	1661737	846	chromosome	CDS		2.3.1.118	CBG24589.1	GI:261246775	N-hydroxyarylamine O-acetyltransferase	STM1582	STM14_1910	STM474_1595	STMUK_1551	SL1513
		STMMW_15821	yncD		+	1666427	1668547	2121	chromosome	CDS			CBG24594.1	GI:261246780	probable TonB-dependent receptor YncD precursor	STM1587	STM14_1920	STM474_1600	STMUK_1556	SL1518
		STMMW_15861	ydcZ		+	1671377	1671826	450	chromosome	CDS			CBG24598.1	GI:261246784	putative membrane protein	STM1591	STM14_1926	STM474_1604	STMUK_1560	SL1522
		STMMW_15911	ydcX		-	1678779	1679042	264	chromosome	CDS			CBG24603.1	GI:261246789	putative membrane protein	STM1596	STM14_1931	STM474_1609	STMUK_1565	SL1527
		STMMW_15931	ydcR		-	1680911	1682335	1425	chromosome	CDS			CBG24605.1	GI:261246791	putative regulatory protein	STM1598	STM14_1935	STM474_1611	STMUK_1567	SL1529
		STMMW_15961	ugtL		-	1683763	1684161	399	chromosome	CDS			CBG24608.1	GI:261246794	putative membrane protein	STM1601	STM14_1938	STM474_1613	STMUK_1570	SL1531
		STMMW_15991	ydcP		-	1686153	1688117	1965	chromosome	CDS			CBG24611.1	GI:261246797	putative peptidase	STM1604	STM14_1942	STM474_1616	STMUK_1573	SL1534
		STMMW_16001	ydcN		-	1688196	1688732	537	chromosome	CDS			CBG24612.1	GI:261246798	putative DNA-binding protein	STM1605	STM14_1943	STM474_1617	STMUK_1574	SL1535
		STMMW_16141	aac		+	1699875	1700312	438	chromosome	CDS			CBG24626.1	GI:261246812	aminoglycoside 6'-N-acetyltransferase	STM1619	STM14_1958	STM474_1631	STMUK_1588	SL1549
		STMMW_16181			-	1704219	1705727	1509	chromosome	CDS			CBG24630.1	GI:261246816	putative esterase	STM1623	STM14_1963	STM474_1635	STMUK_1592	SL1553
		STMMW_16201	ydcI		+	1707412	1708335	924	chromosome	CDS			CBG24632.1	GI:261246818	putative LysR-family transcriptional regulatory protein	STM1625	STM14_1965	STM474_1637	STMUK_1594	SL1555
		STMMW_16241	steB		+	1712138	1712539	402	chromosome	CDS			CBG24636.1	GI:261246822	conserved hypothetical protein	STM1629	STM14_1970	-	STMUK_1598	SL1559
		STMMW_16251			-	1712668	1713384	717	chromosome	CDS			CBG24637.1	GI:261246823	putative membrane protein	STM1630	STM14_1971	STM474_1642	STMUK_1599	SL1560
		STMMW_16261	sseJ		+	1713810	1715036	1227	chromosome	CDS			CBG24638.1	GI:261246824	salmonella translocated effector protein (SseJ)	STM1631	STM14_1974	STM474_1643	STMUK_1600	SL1561
		STMMW_16281		dalS	+	1716408	1717169	762	chromosome	CDS			CBG24640.1	GI:261246826	putative periplasmic amino acid-binding protein	STM1633	STM14_1977	STM474_1645	STMUK_1602	SL1563
		STMMW_16291			+	1717176	1717823	648	chromosome	CDS			CBG24641.1	GI:261246827	putative ABC amino acid transporter permease	STM1634	STM14_1978	STM474_1646	STMUK_1603	SL1564
		STMMW_16301			+	1717848	1718579	732	chromosome	CDS			CBG24642.1	GI:261246828	ABC transporter ATP-binding subunit	STM1635	STM14_1979	STM474_1647	STMUK_1604	SL1565
		STMMW_16311			+	1718576	1719256	681	chromosome	CDS			CBG24643.1	GI:261246829	putative amino acid ABC transporter	STM1636	STM14_1980	STM474_1648	STMUK_1605	SL1566
		STMMW_16451			+	1734282	1734581	300	chromosome	CDS			CBG24657.1	GI:261246842	conserved hypothetical protein	STM1650	STM14_1994	STM474_1662	STMUK_1619	SL1580
		STMMW_16631			-	1752866	1753696	831	chromosome	CDS			CBG24675.1	GI:261246859	putative exported protein	STM1668	STM14_2015	STM474_1681	STMUK_1636	SL1598
		STMMW_16661			+	1756919	1757771	853	chromosome	CDS				PSEUDO:CBG24678.1	putative transcriptional regulator (Pseudogene)
		STMMW_16761	ycjG		-	1767021	1767986	966	chromosome	CDS			CBG24688.1	GI:261246871	putative mandelate racemase / muconate lactonizing enzyme family protein	STM1681	STM14_2029	STM474_1694	STMUK_1649	SL1611
		STMMW_16781	tyrR		-	1768698	1770239	1542	chromosome	CDS			CBG24690.1	GI:261246873	transcriptional regulatory protein TyrR	STM1683	STM14_2033	STM474_1696	STMUK_1652	SL1613
		STMMW_16861	pspF		+	1775104	1776084	981	chromosome	CDS			CBG24698.1	GI:261246881	psp operon transcriptional activator PspF	STM1691	STM14_2041	STM474_1704	STMUK_1660	SL1621
		STMMW_16921			-	1781500	1782207	708	chromosome	CDS			CBG24704.1	GI:261246887	conserved hypothetical protein	STM1697	STM14_2047	STM474_1710	STMUK_1666	SL1627
		STMMW_16931	steC		-	1782674	1784047	1374	chromosome	CDS			CBG24705.1	GI:261246888	hypothetical protein	STM1698	STM14_2050	STM474_1711	STMUK_1667	SL1628
		STMMW_16941			+	1784082	1784261	180	chromosome	CDS			CBG24706.1	GI:261246889	conserved hypothetical protein	STM1698A	STM14_2051	STM474_1712	STMUK_1668	SL1629
		STMMW_17072	ymiA		-	1800503	1800631	129	chromosome	CDS	sORF				hypothetical protein	-	-	STM474_1729	STMUK_1684	SL1644A
		STMMW_17151	yciL		-	1808321	1809196	876	chromosome	CDS			CBG24726.1	GI:261246909	putative pseudouridine synthase	STM1719	STM14_2082	STM474_1736	STMUK_1691	SL1651
		STMMW_17241	yciF		+	1818347	1818850	504	chromosome	CDS			CBG24735.1	GI:261246918	conserved hypothetical protein	STM1729	STM14_2092	STM474_1746	STMUK_1701	SL1660
		STMMW_17251	yciE		+	1818924	1819430	507	chromosome	CDS			CBG24736.1	GI:261246919	conserved hypothetical protein	STM1730	STM14_2093	STM474_1747	STMUK_1702	SL1661
		STMMW_17321	tonB		-	1823777	1824505	729	chromosome	CDS			CBG24743.1	GI:261246926	TonB protein	STM1737	STM14_2100	STM474_1754	STMUK_1709	SL1668
		STMMW_17461	hns	osmZ	+	1839800	1840213	414	chromosome	CDS			CBG24757.1	GI:261246940	DNA-binding protein (histone-like protein Hlp-II)	STM1751	STM14_2116	STM474_1768	STMUK_1724	SL1682
		STMMW_17481	hnr		-	1841456	1842469	1014	chromosome	CDS			CBG24759.1	GI:261246942	putative regulatory protein	STM1753	STM14_2119	STM474_1770	STMUK_1726	SL1684
		STMMW_17751	pth		+	1873610	1874218	609	chromosome	CDS		3.1.1.29	CBG24786.1	GI:261246969	PTH	STM1783	STM14_2156	STM474_1802	STMUK_1755	SL1711
		STMMW_17771			-	1875585	1876850	1266	chromosome	CDS			CBG24788.1	GI:261246971	conserved hypothetical protein	STM1785	STM14_2159	STM474_1805	STMUK_1757	SL1713
		STMMW_18441	sopE2		-	1945244	1945966	723	chromosome	CDS			CBG24854.1	GI:261247037	invasion-associated secreted effector protein (sopE2)	STM1855	STM14_2244	STM474_1879	STMUK_1829	SL1784
		STMMW_18451			+	1946650	1947045	396	chromosome	CDS			CBG24855.1	GI:261247038	conserved hypothetical protein	STM1856	STM14_2247	STM474_1880	STMUK_1830	SL1785
		STMMW_18771			+	1974530	1975509	980	chromosome	CDS					conserved hypothetical protein (pseudogene)
		STMMW_18791			-	1975573	1976006	434	chromosome	CDS				PSEUDO:CBG24887.1	conserved hypothetical protein (pseudogene)
		STMMW_19812	sseK3		+	2066445	2067452	1008	chromosome	CDS	Prophage BTP3 (ST64B)		CBG24991.1	GI:261247167	predicted phage protein	-	STM14_2428	STM474_2032	STMUK_1979	SL1928
		STMMW_20241			+	2098186	2098881	696	chromosome	CDS	Prophage BTP3 (ST64B)		CBG25032.1	GI:261247208	phage encoded transcriptional regulator	-	STM14_2474	STM474_2072	STMUK_2020	SL1967
		STMMW_21181	rfbV	wbaV	-	2191276	2192277	1002	chromosome	CDS			CBG25127.1	GI:261247302	putative glycosyltransferase	STM2087	STM14_2581	STM474_2172	STMUK_2117	SL2064
		STMMW_21191	rfbX	wzx	-	2192282	2193574	1293	chromosome	CDS			CBG25128.1	GI:261247303	putative O-antigen transporter	STM2088	STM14_2582	STM474_2173	STMUK_2118	SL2065
		STMMW_21201	rfbJ	abe	-	2193656	2194555	900	chromosome	CDS			CBG25129.1	GI:261247304	CDP-abequose synthase	STM2089	STM14_2583	STM474_2174	STMUK_2119	SL2066
		STMMW_21211	rfbH	ddhC	-	2194583	2195896	1314	chromosome	CDS			CBG25130.1	GI:261247305	putative dehydratase RfbH	STM2090	STM14_2584	STM474_2175	STMUK_2120	SL2067
		STMMW_21221	rfbG	ddhB	-	2195923	2197002	1080	chromosome	CDS		4.2.1.45	CBG25131.1	GI:261247306	CDP-glucose 4,6-dehydratase	STM2091	STM14_2585	STM474_2176	STMUK_2121	SL2068
		STMMW_21681	sseK2		+	2255154	2256200	1047	chromosome	CDS			CBG25176.1	GI:261247351	phage protein	STM2137	-	STM474_2223	STMUK_2166	SL2113
		STMMW_21691	srcA		-	2256236	2256652	417	chromosome	CDS			CBG25177.1	GI:261247352	conserved hypothetical protein	STM2138	STM14_2637	STM474_2224	STMUK_2167	SL2114
		STMMW_21801	stcD		-	2266490	2267497	1008	chromosome	CDS			CBG25188.1	GI:261247363	putative fimbrial protein	STM2149	STM14_2652	STM474_2236	STMUK_2178	SL2126
		STMMW_21821	stcB		-	2270016	2270699	684	chromosome	CDS			CBG25190.1	GI:261247365	fimbrial chaperone protein	STM2151	STM14_2654	STM474_2238	STMUK_2180	SL2128
		STMMW_22411	opvA		-	2333294	2333416	123	chromosome	CDS					hypothetical protein	STM2209	STM14_2729	STM474_2301	STMUK_2240	SL2186
		STMMW_24261			-	2541253	2541399	147	chromosome	CDS			CBG25435.1	GI:261247608	conserved hypothetical protein	-	STM14_2955	STM474_2503	-	-
		STMMW_24382			-	2556998	2557156	159	chromosome	CDS					hypothetical protein	-	STM14_2975	STM474_2522	STMUK_2452	SL2383
		STMMW_25941	pdxJ		-	2746824	2747555	732	chromosome	CDS			CBG25601.1	GI:261247773	PNP synthase	STM2578	STM14_3158	STM474_2683	STMUK_2610	SL2540
		STMMW_26001	gogB		+	2753358	2754851	1494	chromosome	CDS	Prophage BTP4 (Gifsy-1)		CBG25607.1	GI:261247779	leucine-rich repeat protein	STM2584	STM14_3164	STM474_2689	STMUK_2616	SL2546
		STMMW_26041		pagK2	+	2757428	2757598	171	chromosome	CDS	Prophage BTP4 (Gifsy-1)		CBG25610.1	GI:261247782	putative prophage protein	STM2585A	STM14_3167	STM474_2693	STMUK_2618	SL2549
		STMMW_26461			+	2794165	2794560	396	chromosome	CDS	Prophage BTP4 (Gifsy-1)		CBG25652.1	GI:261247824	putative prophage protein	-	STM14_3217	-	-	-
		STMMW_26481			+	2795451	2795837	387	chromosome	CDS	Prophage BTP4 (Gifsy-1)		CBG25654.1	GI:261247826	putative prophage protein	-	STM14_3219	-	-	-
		STMMW_27131			+	2879040	2880323	1284	chromosome	CDS			CBG25720.1	GI:261247889	putative ATPase	STM2746	STM14_3310	STM474_2881	STMUK_2734	SL2730
		STMMW_27141			+	2880320	2881186	867	chromosome	CDS			CBG25721.1	GI:261247890	conserved hypothetical protein	STM2747	STM14_3311	STM474_2882	STMUK_2735	SL2731
		STMMW_27211			+	2885376	2886578	1203	chromosome	CDS			CBG25728.1	GI:261247897	putative hexulose 6 phosphate synthase	STM2754	STM14_3319	STM474_2889	STMUK_2742	SL2738
		STMMW_27291			+	2894447	2896321	1875	chromosome	CDS			CBG25735.1	GI:261247904	putative inner membrane protein	STM2761	STM14_3328	STM474_2896	STMUK_2749	SL2745
		STMMW_27301			-	2896581	2897864	1284	chromosome	CDS			CBG25736.1	GI:261247905	putative inner membrane protein	STM2762	STM14_3329	STM474_2897	STMUK_2750	SL2746
		STMMW_27331			-	2900772	2901410	639	chromosome	CDS			CBG25740.1	GI:261247907	conserved hypothetical protein	STM2766	STM14_3333	STM474_2901	STMUK_2754	SL2751
		STMMW_28291	hilC		-	3005097	3005984	888	chromosome	CDS			CBG25836.1	GI:261248003	AraC-family transcriptional regulator	STM2867	STM14_3465	STM474_3006	STMUK_2856	SL2847
		STMMW_28651			-	3039307	3039633	327	chromosome	CDS			CBG25872.1	GI:261248039	salmonella pathogenicity island 1 protein	STM2903	STM14_3503	STM474_3043	STMUK_2892	SL2882
		STMMW_29571	recC		-	3144724	3148095	3372	chromosome	CDS			CBG25965.1	GI:261248130	exonuclease V subunit	STM2996	STM14_3611	STM474_3142	STMUK_2984	SL2974
		STMMW_31272			-	3319785	3319979	195	chromosome	CDS					hypothetical protein	-	STM14_3838	STM474_3320	STMUK_3156	-
		STMMW_32121			+	3399766	3400347	582	chromosome	CDS	Prophage BTP5		CBG26216.1	GI:261248379	repressor protein	-	-	-	-	-
		STMMW_32461			+	3437231	3437617	387	chromosome	CDS			CBG26249.1	GI:261248412	conserved hypothetical protein	-	-	-	-	-
		STMMW_33191	rpoN		+	3507548	3508981	1434	chromosome	CDS			CBG26322.1	GI:261248485	RNA polymerase sigma-54 factor (sigma-N)	STM3320	STM14_4008	STM474_3480	STMUK_3306	SL3292
		STMMW_34851	igaA	yrfF	+	3673393	3675390	1998	chromosome	CDS			CBG26488.1	GI:261248650	putative membrane protein	STM3495	STM14_4208	STM474_3662	STMUK_3481	SL3462
		STMMW_36881	gpsA		-	3917896	3918915	1020	chromosome	CDS		1.1.1.8	CBG26701.1	GI:261248848	glycerol-3-phosphate dehydrogenase	STM3700	STM14_4460	STM474_3873	STMUK_3686	SL3666
		STMMW_36891	secB		-	3918915	3919382	468	chromosome	CDS			CBG26702.1	GI:261248849	protein-export protein SecB	STM3701	STM14_4461	STM474_3874	STMUK_3687	SL3667
		STMMW_38311			+	4075284	4076153	870	chromosome	CDS			CBG26844.1	GI:261248986	reverse transcriptase	STM3846	STM14_4641	STM474_4025	STMUK_3835	SL3813
		STMMW_38551	atpB		-	4102230	4103045	816	chromosome	CDS			CBG26868.1	GI:261249010	ATP synthase A chain	STM3871	STM14_4667	STM474_4050	STMUK_3860	SL3838
		STMMW_39711	glnA		-	4238356	4239765	1410	chromosome	CDS			CBG26984.1	GI:261249123	glutamine synthetase	STM4007	STM14_4820	STM474_4185	STMUK_3990	SL3954
		STMMW_40153			+	4285168	4285284	117	chromosome	CDS					hypothetical protein	-	STM14_4873	STM474_4232	-	-
		STMMW_40961	murB		+	4379425	4380453	1029	chromosome	CDS			CBG27109.1	GI:261249247	UDP-N-acetylenolpyruvoylglucosamine reductase	STM4137	STM14_4973	STM474_4321	STMUK_4121	SL4081
		STMMW_41031	rplA		+	4386290	4386994	705	chromosome	CDS			CBG27116.1	GI:261249254	50S ribosomal subunit protein L1	STM4150	STM14_4987	STM474_4335	STMUK_4133	SL4089
		STMMW_41091			-	4397360	4397704	345	chromosome	CDS			CBG27122.1	GI:261249260	conserved hypothetical protein	STM4156	STM14_4993	STM474_4341	STMUK_4139	SL4095
		STMMW_41461			-	4441553	4441843	291	chromosome	CDS			CBG27159.1	GI:261249296	hypothetical protein	STM4197	STM14_5046	STM474_4388	STMUK_4181	SL4132
		STMMW_42051			+	4498704	4498820	117	chromosome	CDS			CBG27216.1	GI:261249353	conserved hypothetical protein	STM4255	STM14_5113	STM474_4449	STMUK_4240	SL4191
		STMMW_43661			-	4687450	4687752	303	chromosome	CDS			CBG27377.1	GI:261249512	conserved hypothetical protein	STM4422	STM14_5313	-	-	SL4354A
		STMMW_44131			+	4732638	4732829	192	chromosome	CDS			CBG27422.1	GI:261249555	conserved hypothetical protein	-	STM14_5362	-	-	-
		STMMW_44681			-	4798252	4798953	702	chromosome	CDS			CBG27477.1	GI:261249607	putative inner membrane protein	STM4522	STM14_5433	STM474_4726	STMUK_4509	SL4453
S. Typhi (Ty2)	174	STMMW_00451	yaaY		+	52649	52864	216	chromosome	CDS			CBG23063.1	GI:261245278	conserved hypothetical protein	STM0044	STM14_0053	STM474_0047	STMUK_0045	SL0045
		STMMW_00571	oadG		-	66654	66893	240	chromosome	CDS		4.1.1.3	CBG23075.1	GI:261245290	oxaloacetate decarboxylase gamma chain 1	STM0056	STM14_0066	STM474_0059	STMUK_0057	SL0057
		STMMW_00921	folA		+	100840	101319	480	chromosome	CDS			CBG23108.1	GI:261245320	dihydrofolate reductase type I	STM0087	STM14_0106	STM474_0091	STMUK_0088	SL0088
		STMMW_00931	apaH		-	101425	102273	849	chromosome	CDS			CBG23109.1	GI:261245321	bis(5'-nucleosyl)-tetraphosphatase	STM0088	STM14_0107	STM474_0092	STMUK_0089	SL0089
		STMMW_00951	ksgA		-	102664	103485	822	chromosome	CDS			CBG23111.1	GI:261245323	dimethyladenosine transferase	STM0090	STM14_0109	STM474_0094	STMUK_0091	SL0091
		STMMW_00971	surA		-	104471	105757	1287	chromosome	CDS			CBG23113.1	GI:261245325	survival protein SurA precursor	STM0092	STM14_0111	STM474_0096	STMUK_0093	SL0093
		STMMW_01241	fruR		+	138338	139342	1005	chromosome	CDS			CBG23140.1	GI:261245351	fructose repressor	STM0118	STM14_0142	STM474_0124	STMUK_0120	SL0118
		STMMW_01441	yacG		-	162265	162456	192	chromosome	CDS			CBG23160.1	GI:261245371	conserved hypothetical protein	STM0138	STM14_0166	STM474_0145	STMUK_0140	SL0138
		STMMW_01641	acnB		+	185851	188448	2598	chromosome	CDS			CBG23180.1	GI:261245390	aconitate hydratase 2 (citrate hydro-lyase 2)	STM0158	STM14_0190	STM474_0167	STMUK_0160	SL0159
		STMMW_01701			+	193398	194165	768	chromosome	CDS			CBG23186.1	GI:261245396	putative transcriptional regulator	STM0164	STM14_0196	STM474_0173	STMUK_0166	SL0165
		STMMW_01921	dksA		-	216391	216846	456	chromosome	CDS			CBG23208.1	GI:261245418	dosage-dependent dnaK suppressor protein	STM0186	STM14_0220	STM474_0195	STMUK_0188	SL0187
		STMMW_02131	mtn	pfs	-	242054	242752	699	chromosome	CDS		3.2.2.16	CBG23229.1	GI:261245439	MTA/SAH nucleosidase	STM0207	STM14_0247	STM474_0216	STMUK_0209	SL0208
		STMMW_02532	yaeD		+	288231	288797	567	chromosome	CDS					D-glycero-D-manno-heptose 1,7-bisphosphate phosphatase	STM0248	STM14_0290	STM474_0257	STMUK_0250	SL0249
		STMMW_02931	sciV		+	328927	329448	522	chromosome	CDS			CBG23303.1	GI:261245513	conserved hypothetical pathogenicity island protein	STM0288	STM14_0336	STM474_0300	STMUK_0291	SL0283
		STMMW_04611	yaiE		+	483112	483396	285	chromosome	CDS			CBG23470.1	GI:261245674	conserved hypothetical protein	STM0391	STM14_0462	STM474_0408	STMUK_0397	SL0386
		STMMW_04741	queA		+	500064	501128	1065	chromosome	CDS			CBG23483.1	GI:261245687	S-adenosylmethionine:tRNA ribosyltransferase-isomerase	STM0404	STM14_0478	STM474_0423	STMUK_0410	SL0399
		STMMW_04901	pgpA		+	513484	513999	516	chromosome	CDS			CBG23499.1	GI:261245703	phosphatidylglycerophosphatase A	STM0420	STM14_0497	STM474_0440	STMUK_0426	SL0414
		STMMW_05361	ybaY		+	563861	564430	570	chromosome	CDS			CBG23545.1	GI:261245748	conserved hypothetical lipoprotein	STM0465	STM14_0549	STM474_0486	STMUK_0473	SL0459
		STMMW_05391	rpmE2		+	566858	567118	261	chromosome	CDS			CBG23548.1	GI:261245751	putative 50S ribosomal protein L31 (second copy)	STM0469	STM14_0553	STM474_0489	STMUK_0476	SL0462
		STMMW_05401	rpmJa	rpmJ2	+	567124	567264	141	chromosome	CDS			CBG23549.1	GI:261245752	putative 50S ribosomal protein L36 (second copy)	STM0470	STM14_0554	STM474_0490	STMUK_0477	SL0463
		STMMW_05431	hha		-	568637	568855	219	chromosome	CDS			CBG23552.1	GI:261245755	haemolysin expression modulating protein	STM0473	STM14_0557	STM474_0493	STMUK_0480	SL0466
		STMMW_05551	ybaB		+	583363	583716	354	chromosome	CDS			CBG23564.1	GI:261245767	conserved hypothetical protein	STM0485	STM14_0570	STM474_0505	STMUK_0492	SL0478
		STMMW_06661	ybdD		+	702254	702451	198	chromosome	CDS			CBG23675.1	GI:261245874	conserved hypothetical protein	STM0601	STM14_0700	STM474_0621	STMUK_0606	SL0589
		STMMW_07011	ybeD		-	736840	737103	264	chromosome	CDS			CBG23710.1	GI:261245909	conserved hypothetical protein	STM0636	STM14_0743	STM474_0657	STMUK_0641	SL0624
		STMMW_07321	ybeX		-	770542	771420	879	chromosome	CDS			CBG23741.1	GI:261245939	haemolysin-related protein	STM0667	STM14_0776	STM474_0688	STMUK_0672	SL0656
		STMMW_07341	phoL	ybeZ	-	772048	773133	1086	chromosome	CDS			CBG23743.1	GI:261245941	PhoH-like ATP-binding protein	STM0669	STM14_0779	STM474_0690	STMUK_0674	SL0658
		STMMW_07701	ybgK		+	818269	819201	933	chromosome	CDS			CBG23779.1	GI:261245977	conserved hypothetical protein	STM0713	STM14_0832	STM474_0735	STMUK_0719	SL0694
		STMMW_07891	sdhC		+	836803	837192	390	chromosome	CDS			CBG23797.1	GI:261245995	succinate dehydrogenase cytochrome b-556 subunit	STM0732	STM14_0851	STM474_0755	STMUK_0738	SL0714
		STMMW_07911	sdhA		+	837533	839299	1767	chromosome	CDS			CBG23799.1	GI:261245997	succinate dehydrogenase flavoprotein subunit	STM0734	STM14_0853	STM474_0757	STMUK_0740	SL0716
		STMMW_07951	sucC		+	844722	845888	1167	chromosome	CDS			CBG23803.1	GI:261246001	succinyl-CoA synthetase beta chain	STM0738	STM14_0857	STM474_0761	STMUK_0744	SL0720
		STMMW_08001	ybgE		+	851328	851609	282	chromosome	CDS			CBG23808.1	GI:261246006	putative membrane protein	STM0743	STM14_0865	STM474_0768	STMUK_0749	SL0725
		STMMW_08011	ybgC		+	851838	852242	405	chromosome	CDS			CBG23809.1	GI:261246007	conserved hypothetical protein	STM0744	STM14_0866	STM474_0769	STMUK_0750	SL0726
		STMMW_08571	moaD		+	911290	911541	252	chromosome	CDS			CBG23865.1	GI:261246063	molybdopterin converting factor, subunit 1	STM0805	STM14_933	STM474_0830	STMUK_0810	SL0781
		STMMW_09041	bssR	yliH	+	963735	964118	384	chromosome	CDS			CBG23912.1	GI:261246109	conserved hypothetical protein	STM0853	STM14_998	STM474_0879	STMUK_0858	SL0829
		STMMW_09241	ybjC		+	984157	984447	291	chromosome	CDS			CBG23932.1	GI:261246129	putative putative membrane protein	STM0873	STM14_1024	-	STMUK_0879	SL0849
		STMMW_09571	clpS	yljA	+	1018257	1018577	321	chromosome	CDS			CBG23965.1	GI:261246161	conserved hypothetical protein	STM0944	STM14_1063	STM474_0931	STMUK_0912	SL0883
		STMMW_09701	trxB		-	1031138	1032106	969	chromosome	CDS			CBG23979.1	GI:261246175	thioredoxin reductase	STM0958	STM14_1080	STM474_0945	STMUK_0926	SL0896
		STMMW_09891	aroA		+	1058574	1059857	1284	chromosome	CDS			CBG23998.1	GI:261246194	3-phosphoshikimate 1-carboxyvinyltransferase	STM0978	STM14_1106	STM474_0964	STMUK_0944	SL0915
		STMMW_09931	himD	ihfB	+	1063560	1063844	285	chromosome	CDS			CBG24002.1	GI:261246198	integration host factor beta-subunit (IHF-beta)	STM0982	STM14_1111	STM474_0968	STMUK_0948	SL0919
		STMMW_10091	aspC		-	1084346	1085536	1191	chromosome	CDS			CBG24018.1	GI:261246214	aspartate aminotransferase	STM0998	STM14_1128	STM474_0984	STMUK_0964	SL0935
		STMMW_10791	rmf		+	1154333	1154500	168	chromosome	CDS			CBG24091.1	GI:261246283	ribosome modulation factor (protein E)	STM1066	STM14_1210	STM474_1058	STMUK_1035	SL1006
		STMMW_10821	ycbG		+	1157133	1157585	453	chromosome	CDS			CBG24094.1	GI:261246286	conserved hypothetical protein	STM1069	STM14_1213	STM474_1061	STMUK_1038	SL1009
		STMMW_10911			+	1166602	1167018	417	chromosome	CDS			CBG24103.1	GI:261246295	conserved hypothetical protein	STM1078	STM14_1223	STM474_1070	STMUK_1047	SL1018
		STMMW_11281	yccJ		-	1200944	1201171	228	chromosome	CDS			CBG24141.1	GI:261246332	conserved hypothetical protein	STM1118	STM14_1271	STM474_1111	STMUK_1087	SL1057
		STMMW_11301	ymdF		+	1202173	1202340	168	chromosome	CDS			CBG24143.1	GI:261246334	conserved hypothetical protein	STM1121	STM14_1275	STM474_1114	STMUK_1089	SL1059
		STMMW_11311	ycdC		+	1202477	1203115	639	chromosome	CDS			CBG24144.1	GI:261246335	putative transcriptional regulator	STM1122	STM14_1276	STM474_1116	STMUK_1090	SL1060
		STMMW_11801	flgM		-	1252848	1253141	294	chromosome	CDS			CBG24192.1	GI:261246383	negative regulator of flagellin synthesis (anti-sigma factor)	STM1172	STM14_1342	STM474_1168	STMUK_1140	SL1109
		STMMW_11991	yceD		+	1271075	1271596	522	chromosome	CDS			CBG24211.1	GI:261246402	conserved hypothetical protein	STM1190	STM14_1363	STM474_1186	STMUK_1158	SL1127
		STMMW_12001	rpl32	rpmF	+	1271648	1271821	174	chromosome	CDS			CBG24212.1	GI:261246403	50S ribosomal protein L32	STM1191	STM14_1364	STM474_1188	STMUK_1159	SL1128
		STMMW_12191	ycfP		+	1289459	1290001	543	chromosome	CDS			CBG24231.1	GI:261246422	conserved hypothetical protein	STM1210	STM14_1384	STM474_1207	STMUK_1178	SL1147
		STMMW_12411	phoP		-	1315202	1315876	675	chromosome	CDS			CBG24253.1	GI:261246443	transcriptional regulatory protein PhoP, regulator of virulence determinants	STM1231	STM14_1409	STM474_1229	STMUK_1199	SL1169
		STMMW_12731			-	1345807	1346055	249	chromosome	CDS			CBG24285.1	GI:261246475	hypothetical protein	STM1267	STM14_1529	STM474_1268	STMUK_1234	SL1202
		STMMW_13111	astA		+	1379925	1380959	1035	chromosome	CDS		2.3.1.109	CBG24323.1	GI:261246513	arginine N-succinyltransferase	STM1304	STM14_1583	STM474_1308	STMUK_1271	SL1239
		STMMW_13281	ydjM		-	1398117	1398716	600	chromosome	CDS			CBG24340.1	GI:261246530	putative membrane protein	STM1321	STM14_1605	STM474_1326	STMUK_1288	SL1256
		STMMW_13381			+	1406072	1406278	207	chromosome	CDS			CBG24350.1	GI:261246540	conserved hypothetical protein	STM1331	STM14_1615	-	STMUK_1298	SL1330A
		STMMW_13461	himA	ihfA	+	1415583	1415882	300	chromosome	CDS			CBG24358.1	GI:261246548	integration host factor alpha-subunit	STM1339	STM14_1626	STM474_1343	STMUK_1306	SL1273
		STMMW_13831	pykF		-	1456440	1457798	1359	chromosome	CDS			CBG24394.1	GI:261246584	pyruvate kinase	STM1378	STM14_1672	STM474_1382	STMUK_1344	SL1312
		STMMW_14611	rnfB	ydgM	-	1530284	1530862	579	chromosome	CDS			CBG24472.1	GI:261246662	Electron transport complex protein rnfB	STM1458	STM14_1757	STM474_1465	STMUK_1424	SL1390
		STMMW_14681	manA		-	1537326	1538501	1176	chromosome	CDS			CBG24479.1	GI:261246669	mannose-6-phosphate isomerase	STM1467	STM14_1769	STM474_1474	STMUK_1431	SL1397
		STMMW_14851	asr		-	1558574	1558858	285	chromosome	CDS			CBG24496.1	GI:261246686	putative secreted stress response protein	STM1485	STM14_1795	STM474_1494	STMUK_1448	SL1415
		STMMW_16441			-	1734100	1734255	156	chromosome	CDS			CBG24656.1	GI:261246841	conserved hypothetical protein	STM1649	STM14_1993	STM474_1661	STMUK_1618	SL1579
		STMMW_16981	rnb		+	1786863	1788797	1935	chromosome	CDS		3.1.13.1	CBG24710.1	GI:261246893	RNase II	STM1702	STM14_2056	STM474_1716	STMUK_1672	SL1633
		STMMW_17671	hemK		-	1865015	1865848	834	chromosome	CDS			CBG24778.1	GI:261246961	HemK protein, putative protoporphyrinogen oxidase	STM1775	STM14_2145	STM474_1792	STMUK_1747	SL1703
		STMMW_17831	hyaF		+	1881987	1882835	849	chromosome	CDS			CBG24794.1	GI:261246977	hydrogenase-1 operon protein HyaF	STM1791	STM14_2166	STM474_1811	STMUK_1763	SL1719
		STMMW_18021			-	1902448	1902585	138	chromosome	CDS			CBG24812.1	GI:261246995	hypothetical protein	STM1810	STM14_2188	STM474_1831	STMUK_1782	SL1738
		STMMW_18041	ycgM		-	1903476	1904135	660	chromosome	CDS			CBG24814.1	GI:261246997	putative hydrolase	STM1812	STM14_2191	STM474_1833	STMUK_1784	SL1740
		STMMW_18071	minD		+	1905335	1906147	813	chromosome	CDS			CBG24817.1	GI:261247000	septum site determining protein	STM1815	STM14_2194	STM474_1836	STMUK_1787	SL1743
		STMMW_18571	holE		+	1953567	1953797	231	chromosome	CDS		2.7.7.7	CBG24866.1	GI:261247047	DNA polymerase iii, theta subunit	STM1876	STM14_2281	STM474_1908	STMUK_1856	SL1810
		STMMW_18651	eda		-	1960455	1961096	642	chromosome	CDS		4.1.3.16	CBG24874.1	GI:261247055	KHG/KDPG aldolase	STM1884	STM14_2289	STM474_1916	STMUK_1864	SL1818
		STMMW_18761	ruvA		-	1973586	1974197	612	chromosome	CDS			CBG24885.1	GI:261247066	Holliday junction DNA helicase	STM1895	STM14_2304	STM474_1927	STMUK_1875	SL1829
		STMMW_18811	ruvC		-	1976740	1977261	522	chromosome	CDS		3.1.22.4	CBG24889.1	GI:261247068	Crossover junction endodeoxyribonuclease ruvC	STM1898	STM14_2309	STM474_1931	STMUK_1878	SL1833
		STMMW_18851	yecD		+	1980720	1981286	567	chromosome	CDS			CBG24893.1	GI:261247072	putative hydrolase	STM1902	STM14_2314	STM474_1935	STMUK_1882	SL1837
		STMMW_20442			+	2117646	2117813	168	chromosome	CDS					hypothetical protein	-	STM14_2498	STM474_2096	-	SL1989
		STMMW_20752	pduJ		+	2146701	2146976	276	chromosome	CDS					propanediol utilization polyhedral body protein PduJ	STM2045	STM14_2534	STM474_2130	STMUK_2075	SL2021
		STMMW_20771	pduL		+	2147462	2148094	633	chromosome	CDS			CBG25085.1	GI:261247261	propanediol utilization protein	STM2047	STM14_2536	STM474_2132	STMUK_2077	SL2023
		STMMW_20851	pduU		+	2154305	2154655	351	chromosome	CDS			CBG25093.1	GI:261247269	putative propanediol utilization protein PduU	STM2055	STM14_2544	STM474_2140	STMUK_2085	SL2031
		STMMW_20901	yeeA		-	2157885	2158943	1059	chromosome	CDS			CBG25098.1	GI:261247274	putative membrane protein	STM2060	STM14_2550	STM474_2145	STMUK_2090	SL2036
		STMMW_21491	wzb		-	2224714	2225163	450	chromosome	CDS			CBG25157.1	GI:261247332	putative protein-tyrosine phosphatase	STM2117	STM14_2612	STM474_2202	STMUK_2147	SL2094
		STMMW_21531	dcd		-	2230544	2231125	582	chromosome	CDS		3.5.4.13	CBG25161.1	GI:261247336	dCTP deaminase	STM2121	STM14_2617	STM474_2206	STMUK_2151	SL2098
		STMMW_21831	stcA		-	2270755	2271285	531	chromosome	CDS			CBG25191.1	GI:261247366	fimbrial subunit protein	STM2152	STM14_2655	STM474_2239	STMUK_2181	SL2129
		STMMW_22091			-	2297290	2297991	702	chromosome	CDS			CBG25216.1	GI:261247391	FAA-hydrolase-family protein	STM2177	STM14_2684	STM474_2266	STMUK_2207	SL2154
		STMMW_22761		pagL	-	2369077	2369640	564	chromosome	CDS			CBG25282.1	GI:261247455	exported protein	STM2245	STM14_2773	STM474_2341	STMUK_2276	SL2221
		STMMW_22831	napG		-	2379384	2380079	696	chromosome	CDS			CBG25294.1	GI:261247467	ferredoxin-type protein NapG	STM2258	STM14_2787	STM474_2354	STMUK_2289	SL2228
		STMMW_22941	rcsB		+	2393662	2394312	651	chromosome	CDS			CBG25305.1	GI:261247478	regulator of capsule synthesis B component	STM2270	STM14_2801	STM474_2366	STMUK_2300	SL2239
		STMMW_23261	arnF	pmrL	+	2434279	2434614	336	chromosome	CDS			CBG25337.1	GI:261247510	putative inner membrane protein	STM2302	STM14_2840	STM474_2398	STMUK_2332	SL2271
		STMMW_23391	nuoN		-	2448022	2449299	1278	chromosome	CDS		1.6.5.3	CBG25350.1	GI:261247523	NADH dehydrogenase I chain N	STM2316	STM14_2857	STM474_2413	STMUK_2346	SL2285
		STMMW_23401	nuoM		-	2449486	2451015	1530	chromosome	CDS		1.6.5.3	CBG25351.1	GI:261247524	NADH dehydrogenase I chain M	STM2317	STM14_2858	STM474_2414	STMUK_2347	SL2286
		STMMW_23412	nuoK		-	2453167	2453469	303	chromosome	CDS					NADH-ubiquinone oxidoreductase chain K	STM2319	STM14_2860	STM474_2416	STMUK_2349	SL2288
		STMMW_23471	nuoE		-	2459653	2460153	501	chromosome	CDS		1.6.5.3	CBG25358.1	GI:261247531	NADH dehydrogenase I chain E	STM2325	STM14_2866	STM474_2422	STMUK_2355	SL2294
		STMMW_23491	nuoB		-	2462045	2462707	663	chromosome	CDS		1.6.5.3	CBG25360.1	GI:261247533	NADH dehydrogenase I chain B	STM2327	STM14_2868	STM474_2424	STMUK_2357	SL2296
		STMMW_23501	nuoA		-	2462723	2463166	444	chromosome	CDS		1.6.5.3	CBG25361.1	GI:261247534	NADH dehydrogenase I chain A	STM2328	STM14_2869	STM474_2425	STMUK_2358	SL2297
		STMMW_23601	pta		+	2472886	2475030	2145	chromosome	CDS		2.3.1.8	CBG25371.1	GI:261247544	phosphate acetyltransferase	STM2338	STM14_2883	STM474_2435	STMUK_2368	SL2307
		STMMW_23651			-	2480002	2480274	273	chromosome	CDS			CBG25376.1	GI:261247549	putative sugar phosphotransferase component II B	STM2343	STM14_2888	STM474_2440	STMUK_2373	SL2312
		STMMW_23701	yfcF		-	2483294	2483938	645	chromosome	CDS			CBG25381.1	GI:261247554	putative glutathione-S transferase	STM2348	STM14_2894	STM474_2445	STMUK_2378	SL2317
		STMMW_23901	truA		-	2504130	2504942	813	chromosome	CDS		4.2.1.70	CBG25401.1	GI:261247574	Pseudouridine synthase I	STM2368	STM14_2916	STM474_2467	STMUK_2398	SL2337
		STMMW_24501	ptsH		+	2568254	2568511	258	chromosome	CDS			CBG25458.1	GI:261247631	phosphocarrier protein HPr	STM2431	STM14_2989	STM474_2534	STMUK_2463	SL2394
		STMMW_24551	ptsJ		+	2572171	2573463	1293	chromosome	CDS			CBG25463.1	GI:261247636	putative transcriptional regulator	STM2436	STM14_2994	STM474_2539	STMUK_2468	SL2399
		STMMW_24591	cysM		-	2575319	2576230	912	chromosome	CDS		2.5.1.47	CBG25467.1	GI:261247640	cysteine synthase B	STM2440	STM14_2998	STM474_2543	STMUK_2472	SL2403
		STMMW_25022			+	2622519	2622719	201	chromosome	CDS					putative inner membrane protein	STM2484	STM14_3047	STM474_2587	STMUK_2516	SL2447
		STMMW_25371	yfgL		-	2677429	2678607	1179	chromosome	CDS			CBG25544.1	GI:261247716	putative lipoprotein	STM2520	STM14_3091	STM474_2622	STMUK_2552	SL2482
		STMMW_25581	iscA	yfhF	-	2705152	2705475	324	chromosome	CDS			CBG25565.1	GI:261247737	conserved hypothetical protein	STM2541	STM14_3116	STM474_2645	STMUK_2573	SL2503
		STMMW_25781	glnB		-	2728041	2728379	339	chromosome	CDS			CBG25585.1	GI:261247757	nitrogen regulatory protein P-II	STM2561	STM14_3140	STM474_2666	STMUK_2593	SL2523
		STMMW_26571	rseC		-	2803972	2804451	480	chromosome	CDS			CBG25664.1	GI:261247835	sigma-E factor regulatory protein RseC	STM2637	STM14_3231	STM474_2750	STMUK_2673	SL2601
		STMMW_26591	rseA		-	2805404	2806054	651	chromosome	CDS			CBG25666.1	GI:261247837	sigma-E factor negative regulatory protein	STM2639	STM14_3233	STM474_2752	STMUK_2675	SL2603
		STMMW_26661	yfiD		-	2812564	2812947	384	chromosome	CDS			CBG25673.1	GI:261247844	conserved hypothetical protein	STM2646	STM14_3243	STM474_2759	STMUK_2682	SL2610
		STMMW_27712			+	2944587	2944745	159	chromosome	CDS					hypothetical protein	-	STM14_3386	STM474_2942	-	SL2789
		STMMW_27981	gutM		+	2974067	2974426	360	chromosome	CDS			CBG25805.1	GI:261247972	glucitol operon activator protein	STM2836	STM14_3426	STM474_2974	STMUK_2825	SL2816
		STMMW_28411	sicP		-	3016679	3017071	393	chromosome	CDS			CBG25848.1	GI:261248015	chaperone (associated with virulence)	STM2879	STM14_3478	STM474_3018	STMUK_2868	SL2859
		STMMW_28831			-	3055597	3056001	405	chromosome	CDS			CBG25890.1	GI:261248056	putative regulatory protein	STM2920	STM14_3522	STM474_3060	STMUK_2909	SL2899
		STMMW_29581	comQ	ppdC	-	3148111	3148431	321	chromosome	CDS			CBG25966.1	GI:261248131	prepilin peptidase dependent protein C precursor	STM2997	STM14_3612	STM474_3143	STMUK_2985	SL2975
		STMMW_30071	ygfY		-	3197663	3197929	267	chromosome	CDS			CBG26015.1	GI:261248179	conserved hypothetical protein	STM3047	STM14_3679	STM474_3194	STMUK_3035	SL3023
		STMMW_30141	gcvH		-	3206434	3206823	390	chromosome	CDS			CBG26022.1	GI:261248186	Glycine cleavage system H protein. Probable glycine cleavage system H protein	STM3054	STM14_3688	STM474_3201	STMUK_3042	SL3030
		STMMW_31381	ygiY		+	3332698	3334047	1350	chromosome	CDS			CBG26145.1	GI:261248308	probable two-component system sensor histidine kinase	STM3178	STM14_3850	STM474_3331	STMUK_3167	SL3152
		STMMW_31401	ygiN		+	3334767	3335081	315	chromosome	CDS			CBG26147.1	GI:261248310	conserved hypothetical protein	STM3180	STM14_3853	STM474_3333	STMUK_3169	SL3154
		STMMW_32931	folP		-	3486163	3487011	849	chromosome	CDS			CBG26296.1	GI:261248459	dihydropteroate synthase	STM3295	STM14_3978	STM474_3453	STMUK_3279	SL3266
		STMMW_33071	yrbA		-	3499346	3499639	294	chromosome	CDS			CBG26310.1	GI:261248473	conserved hypothetical protein	STM3308	STM14_3995	STM474_3468	STMUK_3294	SL3280
		STMMW_33151	yrbI		+	3505107	3505673	567	chromosome	CDS			CBG26318.1	GI:261248481	conserved hypothetical protein	STM3316	STM14_4004	STM474_3476	STMUK_3302	SL3288
		STMMW_33271	arcB		-	3513630	3515966	2337	chromosome	CDS			CBG26330.1	GI:261248493	aerobic respiration control sensor protein	STM3328	STM14_4016	STM474_3488	STMUK_3314	SL3300
		STMMW_33461	yhcB		+	3537994	3538398	405	chromosome	CDS			CBG26349.1	GI:261248512	conserved hypothetical protein	STM3347	STM14_4039	STM474_3507	STMUK_3333	SL3319
		STMMW_33571	mdh		-	3549817	3550755	939	chromosome	CDS			CBG26360.1	GI:261248522	malate dehydrogenase	STM3359	STM14_4052	STM474_3519	STMUK_3345	SL3331
		STMMW_33681	cafA	rnG	-	3562988	3564457	1470	chromosome	CDS		3.1.4.-	CBG26371.1	GI:261248533	ribonuclease G	STM3370	STM14_4064	STM474_3531	STMUK_3356	SL3342
		STMMW_33961	yrdD		-	3597766	3598308	543	chromosome	CDS			CBG26398.1	GI:261248560	conserved hypothetical protein	STM3403	STM14_4106	STM474_3568	STMUK_3389	SL3370
		STMMW_34021	sapG	trkA	+	3602871	3604247	1377	chromosome	CDS			CBG26404.1	GI:261248566	potassium transport protein	STM3409	STM14_4112	STM474_3574	STMUK_3395	SL3376
		STMMW_34411	yheL		-	3625935	3626222	288	chromosome	CDS			CBG26443.1	GI:261248605	conserved hypothetical protein	STM3449	STM14_4153	STM474_3615	STMUK_3435	SL3416
		STMMW_34481	yheV		-	3630100	3630300	201	chromosome	CDS			CBG26450.1	GI:261248612	conserved hypothetical protein	STM3456	STM14_4160	STM474_3622	STMUK_3442	SL3423
		STMMW_34571	crp	cap	+	3638746	3639378	633	chromosome	CDS			CBG26459.1	GI:261248621	cyclic AMP receptor protein,catabolite gene activator	STM3466	STM14_4173	STM474_3633	STMUK_3452	SL3433
		STMMW_34711	trpS		-	3659318	3660322	1005	chromosome	CDS		6.1.1.2	CBG26474.1	GI:261248636	tryptophanyl-tRNA synthetase	STM3481	STM14_4193	STM474_3648	STMUK_3467	SL3448
		STMMW_34731	rpe		-	3661066	3661743	678	chromosome	CDS		5.1.3.1	CBG26476.1	GI:261248638	ribulose-phosphate 3-epimerase	STM3483	STM14_4195	STM474_3650	STMUK_3469	SL3450
		STMMW_34761	aroB		-	3664153	3665241	1089	chromosome	CDS		4.2.3.4	CBG26479.1	GI:261248641	3-dehydroquinate synthase	STM3486	STM14_4198	STM474_3653	STMUK_3472	SL3453
		STMMW_34771	aroK		-	3665298	3665819	522	chromosome	CDS		2.7.1.71	CBG26480.1	GI:261248642	shikimate kinase I	STM3487	STM14_4199	STM474_3654	STMUK_3473	SL3454
		STMMW_34801	comC	yrfB	-	3667828	3668301	474	chromosome	CDS			CBG26483.1	GI:261248645	putative membrane protein	STM3490	STM14_4202	STM474_3657	STMUK_3476	SL3457
		STMMW_34971	yhgG		+	3689541	3689777	237	chromosome	CDS			CBG26500.1	GI:261248662	conserved hypothetical protein	STM3507	STM14_4223	STM474_3674	STMUK_3493	SL3474
		STMMW_35011	yhgI		+	3692512	3693087	576	chromosome	CDS			CBG26504.1	GI:261248666	conserved hypothetical protein	STM3511	STM14_4228	STM474_3679	STMUK_3497	SL3478
		STMMW_35141	glpE		-	3711080	3711406	327	chromosome	CDS			CBG26517.1	GI:261248679	conserved hypothetical protein	STM3525	STM14_4245	STM474_3692	STMUK_3510	SL3492
		STMMW_35151	glpD		+	3711605	3713113	1509	chromosome	CDS		1.1.5.3	CBG26518.1	GI:261248680	aerobic glycerol-3-phosphate dehydrogenase	STM3526	STM14_4246	STM474_3693	STMUK_3511	SL3493
		STMMW_35781	pitA		+	3781488	3782861	1374	chromosome	CDS			CBG26587.1	GI:261248742	putative low-affinity inorganic phosphate transporter	STM3589	STM14_4318	STM474_3757	STMUK_3574	SL3554
		STMMW_36871	cysE		-	3916997	3917818	822	chromosome	CDS		2.3.1.30	CBG26700.1	GI:261248847	serine acetyltransferase	STM3699	STM14_4459	STM474_3872	STMUK_3685	SL3665
		STMMW_37101	rfaP	waaP	-	3938827	3939624	798	chromosome	CDS			CBG26723.1	GI:261248869	lipopolysaccharide core biosynthesis protein	STM3721	STM14_4482	STM474_3894	STMUK_3707	SL3687
		STMMW_37111	rfaG	waaG	-	3939617	3940741	1125	chromosome	CDS			CBG26724.1	GI:261248870	lipopolysaccharide core biosynthesis protein	STM3722	STM14_4483	STM474_3895	STMUK_3708	SL3688
		STMMW_37301	rpoZ		+	3956655	3956930	276	chromosome	CDS		2.7.7.6	CBG26743.1	GI:261248889	DNA-directed RNA polymerase omega chain	STM3741	STM14_4506	STM474_3915	STMUK_3727	SL3707
		STMMW_37451	rmbA		+	3976947	3977564	618	chromosome	CDS			CBG26757.1	GI:261248901	conserved hypothetical protein	STM3756	STM14_4526	STM474_3930	STMUK_3742	SL3722
		STMMW_37852	ivbL		-	4020589	4020687	99	chromosome	CDS			CBG26798.1	GI:261248941	IlvBN operon leader peptide	STM3797	STM14_4579	STM474_3971	STMUK_3783	SL3763
		STMMW_38281	thdF	trmE	+	4071091	4072455	1365	chromosome	CDS			CBG26841.1	GI:261248984	thiophene and furan oxidation protein	STM3843	STM14_4638	STM474_4021	STMUK_3831	SL3810
		STMMW_38391	pstB		-	4083618	4084391	774	chromosome	CDS			CBG26852.1	GI:261248994	phosphate transport ATP-binding protein	STM3854	STM14_4649	STM474_4033	STMUK_3843	SL3821
		STMMW_38561	atpI		-	4103054	4103434	381	chromosome	CDS			CBG26869.1	GI:261249011	ATP synthase protein I	STM3872	STM14_4668	STM474_4051	STMUK_3861	SL3839
		STMMW_38581	gidA	mnmG	-	4104776	4106665	1890	chromosome	CDS			CBG26871.1	GI:261249013	glucose inhibited division protein	STM3874	STM14_4671	STM474_4053	STMUK_3863	SL3841
		STMMW_38991	rffC	wecD	+	4155986	4156534	549	chromosome	CDS			CBG26912.1	GI:261249052	lipopolysaccharide biosynthesis protein	STM3924	STM14_4722	STM474_4102	STMUK_3910	SL3883
		STMMW_39011	wzxE		+	4157671	4158921	1251	chromosome	CDS			CBG26914.1	GI:261249054	putative lipopolysaccharide biosynthesis protein	STM3926	STM14_4724	STM474_4104	STMUK_3912	SL3885
		STMMW_39101	cyaA		+	4169243	4171789	2547	chromosome	CDS			CBG26923.1	GI:261249063	adenylate cyclase	STM3939	STM14_4739	STM474_4117	STMUK_3925	SL3894
		STMMW_39171	yifL		+	4174898	4175101	204	chromosome	CDS			CBG26930.1	GI:261249069	putative lipoprotein	STM3946	STM14_4747	STM474_4123	STMUK_3931	SL3900
		STMMW_39191	yigA		+	4175959	4176666	708	chromosome	CDS			CBG26932.1	GI:261249071	conserved hypothetical protein	STM3948	STM14_4749	STM474_4125	STMUK_3933	SL3902
		STMMW_39201	xerC		+	4176663	4177565	903	chromosome	CDS			CBG26933.1	GI:261249072	integrase/recombinase	STM3949	STM14_4750	STM474_4126	STMUK_3934	SL3903
		STMMW_39251	yigG		-	4182446	4182904	459	chromosome	CDS			CBG26938.1	GI:261249077	putative membrane protein	STM3954	STM14_4756	STM474_4131	STMUK_3939	SL3908
		STMMW_39561	trkH		+	4216549	4218000	1452	chromosome	CDS			CBG26969.1	GI:261249108	Trk system potassium uptake protein	STM3986	STM14_4792	STM474_4164	STMUK_3970	SL3939
		STMMW_40221			+	4290687	4291082	396	chromosome	CDS			CBG27035.1	GI:261249174	hypothetical protein	STM4057	STM14_4880	STM474_4239	STMUK_4042	SL4006
		STMMW_40351	cdh-b		+	4302763	4302909	147	chromosome	CDS						STM4070	STM14_4894	STM474_4252	STMUK_4055	SL4019
		STMMW_40461	tpiA		-	4313022	4313789	768	chromosome	CDS			CBG27059.1	GI:261249197	triosephosphate isomerase	STM4081	STM14_4906	STM474_4263	STMUK_4066	SL4030
		STMMW_40481	yiiR		+	4314599	4315027	429	chromosome	CDS			CBG27061.1	GI:261249199	putative membrane protein	STM4083	STM14_4908	STM474_4265	STMUK_4068	SL4032
		STMMW_40561	hslU		-	4321907	4323238	1332	chromosome	CDS			CBG27069.1	GI:261249207	heat shock protein	STM4091	STM14_4919	STM474_4274	STMUK_4076	SL4040
		STMMW_40581	ftsN		-	4323870	4324844	975	chromosome	CDS			CBG27071.1	GI:261249209	cell division protein	STM4093	STM14_4921	STM474_4276	STMUK_4078	SL4042
		STMMW_40611	rpmE		+	4328520	4328732	213	chromosome	CDS			CBG27074.1	GI:261249212	50S ribosomal protein L31	STM4096	STM14_4924	STM474_4279	STMUK_4081	SL4045
		STMMW_40901	udhA		-	4366737	4368137	1401	chromosome	CDS			CBG27103.1	GI:261249241	possible pyridine nucleotide-disulphide oxidoreductase	STM4126	STM14_4960	STM474_4309	STMUK_4110	SL4075
		STMMW_40982			-	4382606	4382779	174	chromosome	CDS					putative cytoplasmic protein	STM4141	STM14_4977	STM474_4325	STMUK_4124	SL4084
		STMMW_40991	tufB	tuf; tuf2	+	4383356	4384540	1185	chromosome	CDS			CBG27112.1	GI:261249250	elongation factor Tu	STM4146	STM14_4982	STM474_4331	STMUK_4129	SL4085
		STMMW_41281	purD		-	4413914	4415203	1290	chromosome	CDS			CBG27141.1	GI:261249279	phosphoribosylglycineamide synthetase	STM4175	STM14_5016	STM474_4361	STMUK_4159	SL4114
		STMMW_41891			+	4484070	4484183	114	chromosome	CDS			CBG27200.1	GI:261249337	hypothetical protein	STM4239	STM14_5096	STM474_4433	STMUK_4224	-
		STMMW_41941	pspG	yjbO	+	4487839	4488081	243	chromosome	CDS			CBG27205.1	GI:261249342	putative membrane protein	STM4244	STM14_5102	STM474_4438	STMUK_4229	SL4180
		STMMW_43061	hfq		+	4626565	4626873	309	chromosome	CDS			CBG27317.1	GI:261249452	host factor-I protein(HF-I)	STM4361	STM14_5242	STM474_4558	STMUK_4346	SL4295
		STMMW_43101	purA		+	4631085	4632383	1299	chromosome	CDS		6.3.4.4	CBG27321.1	GI:261249456	adenylosuccinate synthetase	STM4366	STM14_5248	STM474_4563	STMUK_4351	SL4299
		STMMW_43381	rplI		+	4653493	4653942	450	chromosome	CDS			CBG27349.1	GI:261249484	50s ribosomal subunit protein L9	STM4394	STM14_5278	STM474_4591	STMUK_4379	SL4327
		STMMW_43971			+	4716888	4717058	171	chromosome	CDS			CBG27407.1	GI:261249541	hypothetical protein	-	STM14_5344	STM474_4649	-	SL4383
		STMMW_43981	treC		-	4717092	4718744	1653	chromosome	CDS		3.2.1.93	CBG27408.1	GI:261249542	trehalose-6-phosphate hydrolase	STM4453	STM14_5345	STM474_4650	STMUK_4438	SL4384
		STMMW_44741			+	4807629	4807916	288	chromosome	CDS			CBG27483.1	GI:261249613	hypothetical protein	STM4528	STM14_5441	STM474_4732	STMUK_4515	SL4459
		STMMW_45261	trpR		+	4863000	4863326	327	chromosome	CDS			CBG27534.1	GI:261249663	probable trp operon repressor	STM4583	STM14_5504	STM474_4789	STMUK_4570	SL4510
S. Typhi (WT174)	2	STMMW_01251	mraZ	yabB	+	139948	140406	459	chromosome	CDS			CBG23141.1	GI:261245352	Protein mraZ	STM0119	STM14_0145	STM474_0125	STMUK_0121	SL0119
		STMMW_25721	glyA		-	2718063	2719316	1254	chromosome	CDS		2.1.2.1	CBG25579.1	GI:261247751	SHMT	STM2555	STM14_3133	STM474_2659	STMUK_2587	SL2517

## Sheet: d. Raw data S2AB and S7B Figs
Plate A	Time		D23580 WT									D23580 ΔssrAB::frt									D23580 ΔhilC::frt								D23580 ΔSTM1630::frt									D23580 ΔwaaL::frt									D23580 ΔwaaG::frt
	min	h	B2	C2	D2	E2	F2	G2	H2	Mean	SD	B4	C4	D4	E4	F4	G4	H4	Mean	SD	B5	C5	D5	E5	F5	H5	Mean	SD	B6	C6	D6	E6	F6	G6	H6	Mean	SD	B7	C7	D7	E7	F7	G7	H7	Mean	SD	B8	C8	D8
	0	0	0.089	0.083	0.082	0.096	0.104	0.108	0.126	0.0982857	0.0157344	0.092	0.09	0.119	0.097	0.098	0.122	0.143	0.108714	0.019746	0.091	0.088	0.092	0.09	0.095	0.142	0.0996667	0.0208678	0.102	0.083	0.091	0.037	0.111	0.123	0.143	0.0985714	0.0369161	0.078	0.074	0.074	0.032	0.075	0.117	0.128	0.0825714	0.0346622	0.045	0.08	0.072
	14	0.233333	0.078	0.073	0.075	0.081	0.1	0.106	0.121	0.0905714	0.018501	0.1	0.067	0.112	0.095	0.098	0.122	0.143	0.105286	0.0238028	0.098	0.083	0.093	0.09	0.113	0.14	0.102833	0.0207982	0.1	0.094	0.088	0.04	0.11	0.123	0.142	0.0995714	0.0351326	0.081	0.075	0.072	0.032	0.076	0.117	0.129	0.0831429	0.0349442	0.047	0.08	0.072
	29	0.483333	0.08	0.074	0.074	0.077	0.093	0.106	0.116	0.0885714	0.0168707	0.082	0.068	0.101	0.095	0.099	0.121	0.142	0.101143	0.0243955	0.099	0.082	0.092	0.09	0.112	0.142	0.102833	0.0216741	0.1	0.093	0.08	0.042	0.104	0.12	0.144	0.0975714	0.0349767	0.08	0.077	0.076	0.037	0.077	0.118	0.127	0.0845714	0.0327577	0.046	0.09	0.076
	44	0.733333	0.092	0.082	0.084	0.09	0.095	0.109	0.127	0.097	0.0158955	0.099	0.091	0.115	0.097	0.102	0.125	0.145	0.110571	0.019095	0.103	0.094	0.101	0.1	0.115	0.145	0.109667	0.0186297	0.102	0.092	0.09	0.056	0.101	0.124	0.144	0.101286	0.0303474	0.09	0.078	0.076	0.043	0.081	0.121	0.131	0.0885714	0.0324202	0.06	0.099	0.09
	59	0.983333	0.099	0.096	0.096	0.096	0.099	0.118	0.131	0.105	0.0139044	0.104	0.09	0.121	0.099	0.114	0.128	0.147	0.114714	0.0192848	0.11	0.102	0.109	0.107	0.123	0.15	0.116833	0.0176796	0.119	0.101	0.1	0.065	0.113	0.13	0.147	0.110714	0.0282182	0.101	0.082	0.088	0.06	0.092	0.119	0.132	0.0962857	0.0260595	0.071	0.103	0.095
	74	1.23333	0.119	0.118	0.108	0.119	0.119	0.123	0.14	0.120857	0.00961645	0.125	0.098	0.128	0.12	0.119	0.141	0.15	0.125857	0.0167076	0.126	0.123	0.127	0.123	0.131	0.169	0.133167	0.0178036	0.125	0.123	0.109	0.094	0.12	0.14	0.154	0.123571	0.0214258	0.104	0.1	0.092	0.063	0.099	0.127	0.137	0.103143	0.0263742	0.1	0.124	0.119
	89	1.48333	0.125	0.121	0.122	0.124	0.129	0.138	0.155	0.130571	0.0122046	0.129	0.112	0.141	0.126	0.131	0.16	0.171	0.138571	0.0205334	0.148	0.135	0.149	0.138	0.16	0.182	0.152	0.0171697	0.136	0.128	0.124	0.097	0.136	0.162	0.171	0.136286	0.0269419	0.127	0.109	0.102	0.081	0.118	0.143	0.154	0.119143	0.0269326	0.11	0.139	0.127
	104	1.73333	0.165	0.151	0.155	0.157	0.157	0.161	0.191	0.162429	0.0133524	0.162	0.146	0.169	0.158	0.162	0.172	0.189	0.165429	0.0133399	0.178	0.172	0.172	0.168	0.178	0.215	0.1805	0.0173407	0.17	0.161	0.15	0.134	0.164	0.179	0.188	0.163714	0.0194696	0.139	0.129	0.128	0.102	0.129	0.164	0.181	0.138857	0.0285616	0.146	0.167	0.159
	119	1.98333	0.19	0.185	0.187	0.186	0.189	0.189	0.214	0.191429	0.0101136	0.194	0.181	0.201	0.187	0.197	0.209	0.223	0.198857	0.0140051	0.217	0.21	0.213	0.212	0.226	0.25	0.221333	0.0151482	0.203	0.189	0.178	0.16	0.196	0.207	0.223	0.193714	0.0220492	0.172	0.163	0.164	0.14	0.171	0.18	0.197	0.169571	0.0190307	0.183	0.199	0.188
	134	2.23333	0.229	0.225	0.225	0.227	0.226	0.237	0.255	0.232	0.0109697	0.232	0.229	0.237	0.224	0.228	0.25	0.254	0.236286	0.0114995	0.269	0.26	0.262	0.261	0.26	0.288	0.266667	0.0109848	0.244	0.236	0.234	0.208	0.239	0.247	0.261	0.238429	0.01749	0.206	0.201	0.199	0.173	0.191	0.215	0.229	0.202	0.0193253	0.222	0.236	0.234
	149	2.48333	0.298	0.29	0.291	0.291	0.292	0.294	0.312	0.295429	0.00778582	0.293	0.301	0.299	0.292	0.291	0.307	0.311	0.299143	0.00775518	0.344	0.338	0.349	0.339	0.341	0.357	0.344667	0.00722957	0.314	0.3	0.291	0.275	0.304	0.319	0.335	0.305429	0.0210333	0.26	0.264	0.237	0.223	0.248	0.27	0.277	0.254143	0.0208175	0.276	0.295	0.28
	164	2.73333	0.381	0.367	0.369	0.373	0.372	0.367	0.392	0.374429	0.0091261	0.371	0.377	0.38	0.362	0.372	0.379	0.396	0.376714	0.0104835	0.438	0.426	0.437	0.425	0.43	0.458	0.435667	0.0122093	0.39	0.383	0.378	0.364	0.382	0.387	0.409	0.384714	0.0146617	0.318	0.303	0.302	0.295	0.301	0.326	0.328	0.310429	0.0141056	0.339	0.356	0.343
	179	2.98333	0.472	0.46	0.457	0.47	0.468	0.469	0.477	0.467571	0.00690066	0.455	0.465	0.465	0.457	0.46	0.462	0.481	0.463571	0.00856071	0.507	0.508	0.524	0.497	0.498	0.525	0.509833	0.0122216	0.475	0.472	0.46	0.446	0.48	0.489	0.487	0.472714	0.0167173	0.365	0.36	0.366	0.343	0.359	0.375	0.383	0.364429	0.0139092	0.424	0.447	0.422
	194	3.23333	0.546	0.532	0.533	0.548	0.55	0.543	0.565	0.545286	0.011191	0.539	0.555	0.551	0.537	0.537	0.529	0.552	0.542857	0.00977119	0.662	0.637	0.663	0.653	0.642	0.66	0.652833	0.0110167	0.569	0.549	0.549	0.53	0.557	0.565	0.575	0.556286	0.0154715	0.434	0.43	0.425	0.401	0.422	0.443	0.451	0.429429	0.017489	0.51	0.529	0.513
	209	3.48333	0.702	0.703	0.699	0.713	0.691	0.685	0.709	0.700286	0.00974191	0.702	0.698	0.709	0.704	0.688	0.688	0.686	0.696429	0.0091261	0.809	0.805	0.827	0.8	0.781	0.808	0.805	0.0148997	0.718	0.714	0.719	0.686	0.714	0.731	0.729	0.715857	0.0161833	0.527	0.532	0.52	0.501	0.519	0.532	0.556	0.526714	0.0183267	0.639	0.656	0.63
	224	3.73333	0.887	0.883	0.89	0.895	0.894	0.86	0.894	0.886143	0.0123211	0.891	0.921	0.888	0.881	0.859	0.86	0.882	0.883143	0.0209875	1.051	1.065	1.091	1.071	1.048	1.059	1.06417	0.0156769	0.934	0.92	0.913	0.885	0.937	0.937	0.938	0.923429	0.0207814	0.666	0.668	0.66	0.62	0.661	0.668	0.681	0.660571	0.0208295	0.793	0.826	0.799
	239	3.98333	1.142	1.13	1.126	1.149	1.149	1.109	1.167	1.13886	0.0188982	1.132	1.17	1.14	1.134	1.091	1.055	1.086	1.11543	0.0394033	1.38	1.402	1.411	1.377	1.335	1.382	1.38117	0.0263622	1.224	1.194	1.151	1.131	1.224	1.174	1.195	1.18471	0.0335107	0.82	0.83	0.83	0.786	0.815	0.842	0.831	0.822	0.0197653	0.951	0.988	0.963
	254	4.23333	1.575	1.566	1.564	1.666	1.599	1.53	1.502	1.57171	0.0521815	1.555	1.629	1.557	1.505	1.479	1.477	1.452	1.522	0.0616793	1.845	1.876	1.9	1.874	1.796	1.781	1.84533	0.0475885	1.656	1.645	1.621	1.575	1.641	1.598	1.603	1.61986	0.0269697	1.129	1.122	1.094	1.03	1.104	1.129	1.129	1.10529	0.0377023	1.209	1.27	1.237
	269	4.48333	1.899	1.908	1.911	1.982	1.958	1.82	1.805	1.89757	0.0653933	1.835	1.912	1.868	1.906	1.813	1.766	1.753	1.83614	0.0632704	2.259	2.261	2.274	2.298	2.209	2.197	2.24967	0.0389136	2.022	1.946	1.989	1.904	1.994	1.936	1.889	1.95429	0.0429232	1.372	1.391	1.391	1.29	1.397	1.387	1.397	1.375	0.0420654	1.582	1.626	1.605
	284	4.73333	2.318	2.327	2.318	2.41	2.331	2.239	2.208	2.30729	0.0661456	2.255	2.353	2.322	2.324	2.193	2.15	2.123	2.24571	0.0917818	2.674	2.728	2.693	2.675	2.663	2.566	2.6665	0.0542688	2.4	2.387	2.396	2.285	2.444	2.341	2.325	2.36829	0.0569877	1.723	1.711	1.726	1.625	1.722	1.704	1.662	1.69614	0.0398731	1.956	2.054	2.037
	299	4.98333	2.678	2.76	2.76	2.848	2.766	2.652	2.619	2.72614	0.0796083	2.671	2.775	2.679	2.718	2.621	2.544	2.442	2.63571	0.112133	3.123	3.153	3.155	3.164	3.128	3.022	3.12417	0.0525791	2.79	2.798	2.771	2.678	2.784	2.812	2.741	2.76771	0.0486498	2.046	2.044	2.047	1.948	2.031	2.034	1.957	2.01529	0.0451549	2.298	2.419	2.384
	314	5.23333	3.167	3.203	3.159	3.197	3.285	2.956	3.034	3.143	0.111327	3.099	3.185	3.114	3.115	3.026	2.981	2.802	3.046	0.126277	3.545	3.651	3.661	3.643	3.492	3.48	3.57867	0.0831015	3.227	3.18	3.249	3.1	3.229	3.255	3.114	3.19343	0.0680806	2.399	2.394	2.391	2.239	2.388	2.4	2.288	2.357	0.0688854	2.594	2.691	2.769
	329	5.48333	3.324	3.376	3.376	3.46	3.358	3.188	3.115	3.31386	0.120081	3.395	3.443	3.375	3.386	3.323	3.251	3.155	3.33257	0.0991831	3.686	3.771	3.769	3.895	3.673	3.592	3.731	0.104547	3.424	3.401	3.408	3.252	3.425	3.431	3.25	3.37014	0.0860312	2.596	2.607	2.62	2.479	2.583	2.572	2.501	2.56543	0.0574862	2.784	2.938	3
	344	5.73333	3.638	3.718	3.731	3.747	3.715	3.537	3.364	3.63571	0.140297	3.639	3.787	3.735	3.689	3.597	3.527	3.458	3.63314	0.115794	4.069	4.072	4.118	4.22	4.029	3.899	4.06783	0.105549	3.749	3.696	3.715	3.548	3.697	3.643	3.556	3.65771	0.074164	2.887	2.886	2.862	2.768	2.806	2.809	2.782	2.82857	0.0459931	3.042	3.17	3.29
	359	5.98333	4.012	4.033	4.132	4.212	4.131	3.861	3.729	4.01571	0.169212	4.039	4.092	4.201	4.22	4.064	3.886	3.786	4.04114	0.158022	4.564	4.602	4.623	4.616	4.538	4.369	4.552	0.0953583	4.066	4.118	4.227	3.904	4.216	4.122	3.882	4.07643	0.150647	3.206	3.234	3.231	3.033	3.228	3.171	3.131	3.17629	0.0793238	3.346	3.489	3.599
	374	6.23333	4.164	4.331	4.319	4.447	4.298	4.099	3.893	4.22157	0.184582	4.264	4.387	4.361	4.481	4.375	4.106	4.038	4.28743	0.16132	4.612	4.711	4.9	4.882	4.546	4.435	4.681	0.185884	4.289	4.307	4.317	4.123	4.321	4.286	4.183	4.26086	0.0830239	3.398	3.431	3.431	3.259	3.424	3.391	3.241	3.36786	0.0888289	3.639	3.827	3.96
	389	6.48333	4.228	4.279	4.277	4.312	4.28	4.013	3.913	4.186	0.156984	4.272	4.23	4.357	4.354	4.338	4.114	3.984	4.23557	0.140646	4.6	4.709	4.768	4.705	4.519	4.392	4.6155	0.141077	4.286	4.294	4.308	4.191	4.307	4.201	4.013	4.22857	0.113872	3.387	3.423	3.46	3.253	3.426	3.421	3.252	3.37457	0.0940441	3.69	3.938	3.967
	404	6.73333	4.242	4.356	4.35	4.542	4.299	4.213	3.931	4.27614	0.185881	4.361	4.402	4.453	4.529	4.371	4.204	4.056	4.33943	0.159628	4.616	4.773	4.79	4.773	4.56	4.434	4.65767	0.145201	4.309	4.311	4.38	4.224	4.379	4.286	4.169	4.294	0.0842158	3.425	3.499	3.645	3.343	3.626	3.478	3.353	3.48129	0.128935	3.811	4.005	4.1
	419	6.98333	4.455	4.521	4.599	4.687	4.546	4.273	4.139	4.46	0.191486	4.569	4.514	4.666	4.679	4.625	4.433	4.174	4.52286	0.176676	4.906	4.981	4.975	4.972	4.689	4.582	4.85083	0.172364	4.564	4.588	4.629	4.456	4.61	4.46	4.279	4.51229	0.133253	3.653	3.703	3.761	3.552	3.757	3.675	3.48	3.65443	0.114523	3.967	4.285	4.204
	434	7.23333	4.554	4.55	4.609	4.691	4.564	4.335	4.174	4.49671	0.178559	4.59	4.514	4.681	4.677	4.688	4.431	4.193	4.53914	0.180746	4.787	4.978	4.976	4.973	4.676	4.713	4.8505	0.141705	4.607	4.609	4.608	4.46	4.62	4.506	4.352	4.53743	0.10722	3.698	3.772	3.869	3.566	3.752	3.704	3.571	3.70457	0.119054	3.985	4.239	4.331
	449	7.48333	4.541	4.59	4.603	4.678	4.544	4.441	4.163	4.50857	0.168595	4.617	4.697	4.664	4.701	4.702	4.481	4.216	4.58257	0.179764	4.885	4.963	4.972	4.966	4.683	4.68	4.85817	0.140515	4.612	4.616	4.596	4.465	4.696	4.533	4.357	4.55357	0.120269	3.782	3.778	3.941	3.612	3.881	3.769	3.648	3.773	0.127641	4.074	4.283	4.264
	464	7.73333	4.337	4.451	4.531	4.553	4.45	4.233	4.003	4.36543	0.19441	4.504	4.438	4.545	4.584	4.513	4.38	4.11	4.43914	0.160044	4.585	4.912	4.901	4.777	4.582	4.437	4.699	0.193694	4.448	4.427	4.566	4.389	4.593	4.439	4.257	4.44557	0.122788	3.692	3.77	3.775	3.539	3.758	3.688	3.493	3.67357	0.124564	3.862	4.073	4.128
	479	7.98333	4.327	4.356	4.488	4.57	4.458	4.225	3.996	4.34571	0.191697	4.551	4.409	4.546	4.608	4.485	4.4	4.063	4.43743	0.181865	4.628	4.797	4.922	4.782	4.574	4.445	4.69133	0.173811	4.438	4.453	4.554	4.303	4.56	4.429	4.251	4.42686	0.127142	3.71	3.764	3.821	3.563	3.83	3.741	3.594	3.71757	0.114188	3.862	4.12	4.115
	494	8.23333	4.348	4.351	4.477	4.555	4.44	4.241	3.999	4.34443	0.183086	4.436	4.437	4.559	4.598	4.488	4.367	4.111	4.428	0.160217	4.611	4.78	4.9	4.787	4.555	4.433	4.67767	0.173903	4.434	4.452	4.515	4.382	4.546	4.431	4.26	4.43143	0.102337	3.736	3.776	3.962	3.563	3.924	3.76	3.573	3.75629	0.168365	3.828	4.122	4.121
	509	8.48333	4.346	4.352	4.523	4.583	4.459	4.229	4.016	4.35829	0.192283	4.429	4.442	4.559	4.586	4.501	4.375	4.107	4.42843	0.159948	4.612	4.779	4.884	4.896	4.557	4.432	4.69333	0.188819	4.558	4.444	4.565	4.374	4.571	4.447	4.274	4.46186	0.11363	3.771	3.774	3.971	3.631	3.923	3.82	3.637	3.78957	0.1416	3.83	4.117	4.113
	524	8.73333	4.564	4.553	4.623	4.781	4.541	4.329	4.198	4.51271	0.192349	4.615	4.535	4.68	4.81	4.715	4.438	4.194	4.56957	0.205253	4.775	4.977	4.984	4.953	4.605	4.512	4.801	0.205028	4.62	4.613	4.643	4.512	4.627	4.554	4.344	4.559	0.111745	3.992	3.992	4.062	3.788	4.053	3.988	3.741	3.94514	0.138075	3.919	4.29	4.192
	539	8.98333	4.545	4.563	4.603	4.674	4.531	4.317	4.142	4.48214	0.185859	4.607	4.508	4.62	4.685	4.688	4.436	4.176	4.53143	0.181494	4.722	4.957	4.983	4.901	4.631	4.515	4.78483	0.191222	4.61	4.598	4.634	4.434	4.634	4.541	4.357	4.544	0.114427	3.938	3.999	4.112	3.807	4.05	3.992	3.745	3.949	0.143443	3.899	4.257	4.203
	554	9.23333	4.528	4.541	4.593	4.682	4.602	4.334	4.145	4.48929	0.18593	4.598	4.526	4.666	4.784	4.582	4.425	4.174	4.53643	0.194862	4.723	4.913	4.976	4.955	4.626	4.518	4.78517	0.190882	4.615	4.629	4.614	4.437	4.63	4.595	4.297	4.54529	0.137069	3.975	4.048	4.217	3.837	4.059	3.99	3.748	3.982	0.168135	3.906	4.265	4.136
	569	9.48333	4.561	4.558	4.661	4.807	4.572	4.362	4.218	4.53414	0.19272	4.586	4.525	4.679	4.716	4.681	4.441	4.297	4.56071	0.151858	4.774	4.959	4.979	4.953	4.677	4.52	4.81033	0.186706	4.633	4.625	4.617	4.47	4.644	4.607	4.359	4.565	0.114017	4.059	4.061	4.281	3.853	4.229	4.053	3.875	4.05871	0.175793	4.071	4.283	4.259
	584	9.73333	4.549	4.602	4.665	4.87	4.593	4.332	4.207	4.54543	0.218024	4.582	4.533	4.67	4.684	4.693	4.45	4.185	4.54243	0.181173	4.709	4.959	4.961	4.945	4.603	4.525	4.78367	0.196642	4.605	4.622	4.62	4.452	4.699	4.601	4.326	4.56071	0.13755	4.068	4.079	4.266	3.888	4.241	4.062	3.91	4.07343	0.159005	3.861	4.238	4.123
	599	9.98333	4.531	4.546	4.599	4.809	4.547	4.348	4.202	4.51171	0.192144	4.571	4.536	4.653	4.67	4.639	4.41	4.189	4.524	0.172606	4.638	4.932	4.979	4.938	4.64	4.512	4.77317	0.199488	4.603	4.6	4.63	4.451	4.624	4.488	4.313	4.52986	0.124834	4.05	4.131	4.281	3.898	4.279	4.116	3.912	4.09529	0.168593	3.903	4.243	4.133
	614	10.2333	4.538	4.616	4.668	4.709	4.541	4.356	4.209	4.51957	0.178523	4.596	4.52	4.664	4.687	4.545	4.423	4.18	4.51643	0.173179	4.698	4.958	4.953	4.957	4.606	4.45	4.77033	0.218303	4.62	4.621	4.631	4.462	4.641	4.543	4.345	4.55186	0.117609	4.055	4.235	4.287	3.906	4.256	4.099	3.921	4.10843	0.170532	3.84	4.067	4.133
	629	10.4833	4.336	4.476	4.462	4.554	4.453	4.217	4.004	4.35743	0.190552	4.377	4.393	4.485	4.596	4.427	4.208	4.114	4.37143	0.163245	4.563	4.732	4.715	4.709	4.54	4.358	4.60283	0.145612	4.446	4.45	4.443	4.431	4.554	4.437	4.275	4.43371	0.0894464	3.975	3.99	4.065	3.821	4.066	3.987	3.743	3.94957	0.133424	3.774	3.975	4.071
	644	10.7333	4.291	4.357	4.424	4.564	4.335	4.209	4.02	4.31429	0.170724	4.342	4.393	4.543	4.534	4.434	4.189	4.096	4.36157	0.168114	4.581	4.643	4.719	4.696	4.349	4.366	4.559	0.163253	4.421	4.436	4.445	4.38	4.433	4.437	4.238	4.39857	0.0803279	3.945	4.001	4.113	3.792	3.99	3.967	3.731	3.93414	0.142906	3.629	3.975	3.889
	659	10.9833	4.302	4.358	4.426	4.553	4.323	4.22	3.978	4.30857	0.179514	4.367	4.397	4.488	4.546	4.44	4.201	4.079	4.35971	0.164843	4.555	4.704	4.711	4.688	4.434	4.389	4.58017	0.143264	4.444	4.381	4.453	4.268	4.582	4.431	4.216	4.39643	0.13247	3.969	3.988	4.057	3.829	4.068	3.972	3.702	3.94071	0.143017	3.619	3.946	3.91
	674	11.2333	4.28	4.339	4.451	4.544	4.315	4.142	3.955	4.28943	0.194803	4.307	4.398	4.37	4.547	4.421	4.178	4.082	4.329	0.156378	4.444	4.633	4.638	4.616	4.361	4.366	4.50967	0.134195	4.368	4.428	4.564	4.284	4.446	4.401	4.261	4.39314	0.111831	3.952	3.977	4.057	3.793	4.001	3.969	3.696	3.92071	0.139401	3.638	3.936	3.887
	689	11.4833	4.376	4.513	4.532	4.678	4.551	4.325	4.113	4.44114	0.185741	4.559	4.519	4.602	4.672	4.514	4.378	4.185	4.48986	0.161975	4.64	4.916	4.906	4.905	4.593	4.438	4.733	0.204096	4.615	4.608	4.609	4.454	4.628	4.538	4.291	4.53471	0.129953	4.072	4.125	4.256	3.847	4.24	4.105	3.909	4.07914	0.168971	3.793	4.056	4.071
	704	11.7333	4.366	4.54	4.559	4.657	4.528	4.312	4.196	4.45114	0.163055	4.551	4.509	4.575	4.671	4.587	4.413	4.182	4.49829	0.160099	4.624	4.916	4.919	4.877	4.564	4.43	4.72167	0.209905	4.598	4.591	4.596	4.431	4.601	4.484	4.285	4.51229	0.125631	4.047	4.117	4.267	3.846	4.225	4.062	3.884	4.064	0.1731	3.774	4	4.077
	719	11.9833	4.358	4.518	4.533	4.649	4.457	4.277	4.125	4.41671	0.176742	4.54	4.465	4.548	4.608	4.494	4.387	4.156	4.45686	0.149947	4.605	4.793	4.894	4.878	4.54	4.43	4.69	0.192299	4.536	4.548	4.595	4.418	4.611	4.45	4.279	4.491	0.126556	4.049	4.108	4.247	3.843	4.229	4.058	3.769	4.04329	0.197856	3.785	3.99	4.068
	734	12.2333	4.337	4.457	4.483	4.57	4.469	4.231	4.016	4.36614	0.189632	4.531	4.437	4.562	4.591	4.522	4.324	4.171	4.44829	0.151677	4.613	4.793	4.775	4.776	4.559	4.441	4.6595	0.144734	4.546	4.598	4.594	4.434	4.607	4.469	4.282	4.50429	0.128598	3.992	4.069	4.242	3.825	4.222	3.992	3.761	4.01471	0.199181	3.723	3.996	3.908
	749	12.4833	4.337	4.355	4.451	4.539	4.437	4.233	4.013	4.33786	0.173162	4.369	4.424	4.529	4.556	4.502	4.367	4.082	4.40414	0.160733	4.55	4.721	4.774	4.774	4.541	4.412	4.62867	0.14939	4.445	4.542	4.553	4.412	4.492	4.447	4.271	4.45171	0.104195	3.986	4.059	4.227	3.832	4.22	3.992	3.74	4.008	0.199239	3.695	3.972	3.916
	764	12.7333	4.28	4.459	4.46	4.553	4.461	4.214	4.008	4.34786	0.190543	4.377	4.407	4.503	4.586	4.487	4.358	4.079	4.39957	0.162355	4.59	4.701	4.768	4.833	4.547	4.394	4.63883	0.160631	4.442	4.554	4.555	4.425	4.602	4.44	4.202	4.46	0.145712	3.978	4.001	4.227	3.827	4.122	4.004	3.754	3.98757	0.176732	3.643	3.973	3.912
	779	12.9833	4.325	4.352	4.501	4.526	4.309	4.216	3.945	4.31057	0.194587	4.385	4.424	4.544	4.551	4.422	4.302	4.082	4.38714	0.160412	4.566	4.719	4.692	4.703	4.43	4.404	4.58567	0.141756	4.446	4.433	4.561	4.363	4.573	4.425	4.271	4.43886	0.115811	3.959	3.998	4.136	3.823	4.119	3.973	3.734	3.96314	0.159767	3.789	3.921	3.892
	794	13.2333	4.111	4.213	4.238	4.281	4.229	3.985	3.901	4.13686	0.144137	4.232	4.187	4.327	4.36	4.383	4.101	3.885	4.21071	0.17542	4.321	4.599	4.603	4.599	4.262	4.139	4.4205	0.20557	4.285	4.289	4.295	4.148	4.285	4.208	4.008	4.21686	0.112802	3.817	3.936	3.985	3.562	3.978	3.836	3.655	3.82414	0.178617	3.51	3.747	3.79
	809	13.4833	4.261	4.342	4.309	4.536	4.314	4.179	3.901	4.26314	0.193042	4.306	4.377	4.333	4.541	4.402	4.198	4.011	4.30971	0.167732	4.435	4.617	4.654	4.631	4.364	4.369	4.51167	0.136844	4.35	4.375	4.425	4.372	4.44	4.383	4.125	4.35286	0.115309	3.947	3.977	4.106	3.77	4.001	3.939	3.676	3.91657	0.158978	3.608	3.927	3.854
	824	13.7333	4.029	4.175	4.215	4.326	4.156	3.961	3.813	4.09643	0.173062	4.23	4.176	4.231	4.33	4.22	4.06	3.87	4.15957	0.150994	4.27	4.557	4.605	4.534	4.23	4.13	4.38767	0.201205	4.271	4.27	4.268	4.127	4.265	4.154	3.963	4.18829	0.121212	3.761	3.77	3.957	3.606	3.93	3.764	3.63	3.774	0.1462	3.541	3.687	3.772
	839	13.9833	4.03	4.143	4.218	4.28	4.14	4.021	3.847	4.097	0.144257	4.228	4.13	4.261	4.292	4.201	4.065	3.87	4.14957	0.145599	4.283	4.554	4.578	4.541	4.245	4.145	4.391	0.188432	4.238	4.263	4.272	4.128	4.294	4.154	3.913	4.18029	0.143175	3.69	3.834	3.983	3.556	3.943	3.777	3.617	3.77143	0.171638	3.501	3.71	3.665
	854	14.2333	4.045	4.141	4.217	4.271	4.152	3.951	3.82	4.08529	0.157811	4.207	4.129	4.236	4.278	4.193	4.1	3.776	4.13129	0.16795	4.293	4.432	4.586	4.542	4.217	4.121	4.36517	0.185085	4.227	4.249	4.257	4.092	4.271	4.146	3.907	4.16414	0.140171	3.7	3.771	3.918	3.546	3.914	3.714	3.581	3.73486	0.159067	3.496	3.681	3.63
[truncated: 38 more rows]
[truncated: 68 more columns]

## Sheet: e. Raw data S3ABCDE Figs
A	Strain (8 h)	Biological replicate	M.O.I.	Average	Standard deviation
	D23580 Tn library 1st infection	1	6:1	6	ND
	D23580 Tn library 2nd infection	1	30:1	46.33	14.15
		2	54:1
		3	55:1
	D23580 Tn library 3rd infection	1	31:1	32.67	1.53
		2	34:1
		3	33:1
[truncated: 47 more rows]

## Sheet: f. Raw data S4A Fig
Samples	Number of genes	Systematic Name D23580	Common Name D23580	Gene_synonym D23580	strand D23580	start D23580	end D23580	gene length D23580	molecule D23580	Genome Element Type D23580	Note D23580	EC D23580	GenBank Accession No. D23580	Dbid D23580	Description in Genbank D23580	LT2 orthologue	14028 orthologue	ST4-74 orthologue	UK-1 orthologue	Alternate SL1344 identifier
[truncated: 627 more rows]

[truncated: 7 more sheets: g. Raw data S4B Fig, h. Raw data S4C Fig, i. Raw data S4D Fig, j. Raw data S5A Fig, k. Raw data S5B Fig, l. Raw data S6A Fig, m. Raw data S7F Fig]
