# Supplementary material for: The fitness landscape of the African Salmonella Typhimurium ST313 strain D23580 reveals unique properties of the pBT1 plasmid
Source: PLoS Pathog. 2019 Sep 27;15(9):e1007948. doi: 10.1371/journal.ppat.1007948 (PMC6785131; doi:10.1371/journal.ppat.1007948)
Supplement: S6 Table — (XLSX) [file ppat.1007948.s014.xlsx]

## Sheet: Content S6 Table
S6 Table tabs	Contents
a. Input (for LB & InSPI2)	Number of reads, transposon insertion sites, insertion index, and requirement call per intergenic region ≥100 bp and sRNA in the input sample of the S. Typhimurium D23580 transposon library for the three passages in LB and InSPI2 conditions.
b. LB (output)	Number of reads, transposon insertion sites, insertion index, and requirement call per intergenic region ≥100 bp and sRNA in the output sample of the S. Typhimurium D23580 transposon library after three passages in LB.
c. InSPI2 (output)	Number of reads, transposon insertion sites, insertion index, and requirement call per intergenic region ≥100 bp and sRNA in the output sample of the S. Typhimurium D23580 transposon library after three passages in SPI2-inducing medium (InSPI2).
d. Input 1 (for Macrophage)	Number of reads, transposon insertion sites, insertion index, and requirement call per intergenic region ≥100 bp and sRNA in the input sample, biological replicate 1, of the S. Typhimurium D23580 transposon library for infection of macrophages.
e. Input 2 (for Macrophage)	Number of reads, transposon insertion sites, insertion index, and requirement call per intergenic region ≥100 bp and sRNA in the input sample, biological replicate 2, of the S. Typhimurium D23580 transposon library for infection of macrophages.
f. Macrophage 1 (output)	Number of reads, transposon insertion sites, insertion index, and requirement call per intergenic region ≥100 bp and sRNA in the output sample, biological replicate 1, of the S. Typhimurium D23580 transposon library from infected macrophages.
g. Macrophage 2 (output)	Number of reads, transposon insertion sites, insertion index, and requirement call per intergenic region ≥100 bp and sRNA in the output sample, biological replicate 2, of the S. Typhimurium D23580 transposon library from infected macrophages.

## Sheet: a. Input (for LB & InSPI2)
molecule	genome_element_type	locus_tag	gene_name	start	end	strand	read_count	ins_index	gene_length	ins_count	function	call
D23580	intergenic region	intergenic__D23580__Start__STMMW_00001	intergenic__Start__thrL	1	168	1	39	0.0833333	168	14		not required
D23580	intergenic region	intergenic__D23580__STMMW_00051__STMMW_00061	intergenic__yaaJ__talB	7397	7664	1	479	0.541045	268	145		not required
D23580	intergenic region	intergenic__D23580__STMMW_00061__STMMW_00071	intergenic__talB__mog	8619	8728	1	107	0.409091	110	45		not required
D23580	intergenic region	intergenic__D23580__STMMW_00081__STMMW_00091	intergenic__yaaH__htgA	9943	10091	1	110	0.315436	149	47		not required
D23580	intergenic region	intergenic__D23580__STMMW_00101__STMMW_00111	intergenic__yaaI__dnaK	11246	11592	1	332	0.345821	347	120		not required
D23580	ncRNA	STMMW_ncRNA_1	tpke11	13507	13591	1	16	0.0352941	85	3	noncoding RNA	required
D23580	ncRNA	STMMW_ncRNA_2	STnc890	14720	14783	1	17	0.09375	64	6	noncoding RNA	not required
D23580	intergenic region	intergenic__D23580__STMMW_ncRNA_2__STMMW_00131	intergenic__STnc890__STMMW_00131	14784	15013	1	61	0.0521739	230	12		ambiguous
D23580	intergenic region	intergenic__D23580__STMMW_00131__STMMW_00141	intergenic__STMMW_00131__STMMW_00141	15962	16087	1	0	0	126	0		required
D23580	ncRNA	STMMW_ncRNA_3	STnc3200	16445	16493	-1	25	0.183673	49	9	noncoding RNA	not required
D23580	ncRNA	STMMW_ncRNA_4	STnc3210	17025	17111	1	86	0.264368	87	23	noncoding RNA	not required
D23580	intergenic region	intergenic__D23580__STMMW_00161__STMMW_00171	intergenic__STMMW_00161__chiA	17487	17866	1	59	0.115789	380	44		not required
D23580	intergenic region	intergenic__D23580__STMMW_00181__STMMW_00191	intergenic__STMMW_00181__STMMW_00191	23055	23334	1	76	0.0892857	280	25		not required
D23580	intergenic region	intergenic__D23580__STMMW_00191__STMMW_00201	intergenic__STMMW_00191__bcfA	24040	24468	1	46	0.0559441	429	24		ambiguous
D23580	intergenic region	intergenic__D23580__STMMW_00201__STMMW_00211	intergenic__bcfA__bcfB	25012	25111	1	107	0.4	100	40		not required
D23580	intergenic region	intergenic__D23580__STMMW_00291__STMMW_00301	intergenic__STMMW_00291__STMMW_00301	32995	33363	1	6	0.0162602	369	6		required
D23580	intergenic region	intergenic__D23580__STMMW_00311__STMMW_00331	intergenic__STMMW_00311__STMMW_00331	34817	35338	1	16	0.0268199	522	14		required
D23580	intergenic region	intergenic__D23580__STMMW_00351__STMMW_00361	intergenic__STMMW_00351__STMMW_00361	39535	40130	1	28	0.0268456	596	16		required
D23580	ncRNA	STMMW_ncRNA_5	STnc1010	41629	41708	1	56	0.2375	80	19	noncoding RNA	not required
D23580	intergenic region	intergenic__D23580__STMMW_00381__STMMW_00391	intergenic__STMMW_00381__STMMW_00391	44186	44311	1	12	0.0873016	126	11		not required
D23580	intergenic region	intergenic__D23580__STMMW_00391__STMMW_00401	intergenic__STMMW_00391__nhaA	46028	46189	1	40	0.104938	162	17		not required
D23580	intergenic region	intergenic__D23580__STMMW_00431__STMMW_00441	intergenic__STMMW_00431__rpsT	51825	52279	1	270	0.243956	455	111		not required
D23580	intergenic region	intergenic__D23580__STMMW_00441__STMMW_00451	intergenic__rpsT__yaaY	52544	52648	1	1	0.00952381	105	1		required
D23580	intergenic region	intergenic__D23580__STMMW_00481__STMMW_00491	intergenic__lspA__fkpB	57190	57343	1	77	0.168831	154	26		not required
D23580	intergenic region	intergenic__D23580__STMMW_00501__STMMW_00511	intergenic__ispH__STMMW_00511	58747	58945	1	116	0.211055	199	42		not required
D23580	ncRNA	STMMW_ncRNA_6	STnc3220	61807	62034	1	657	0.666667	228	152	noncoding RNA	not required
D23580	intergenic region	intergenic__D23580__STMMW_ncRNA_6__STMMW_00551	intergenic__STnc3220__STMMW_00551	62035	63547	1	3959	0.596827	1513	903		not required
D23580	ncRNA	STMMW_ncRNA_8	STnc4160	66912	67051	-1	102	0.3	140	42	noncoding RNA	not required
D23580	ncRNA	STMMW_ncRNA_7	STnc3090	66916	67048	1	100	0.308271	133	41	noncoding RNA	not required
D23580	intergenic region	intergenic__D23580__STMMW_00581__STMMW_00591	intergenic__STMMW_00581__citC2	68393	68636	1	18	0.0409836	244	10		required
D23580	intergenic region	intergenic__D23580__STMMW_00641__STMMW_00651	intergenic__citG2__dapB	73838	74016	1	37	0.134078	179	24		not required
D23580	ncRNA	STMMW_ncRNA_9	DapZ	74844	74921	1	14	0.141026	78	11	noncoding RNA	not required
D23580	ncRNA	STMMW_ncRNA_10	STnc3230	74891	75012	-1	36	0.114754	122	14	noncoding RNA	not required
D23580	intergenic region	intergenic__D23580__STMMW_00661__STMMW_00681	intergenic__STMMW_00661__carA	75437	75880	1	10	0.0112613	444	5		required
D23580	intergenic region	intergenic__D23580__STMMW_00691__STMMW_00701	intergenic__carB__caiF	80276	80548	1	143	0.197802	273	54		not required
D23580	intergenic region	intergenic__D23580__STMMW_00711__STMMW_00721	intergenic__caiE__caiD	81618	81725	1	146	0.435185	108	47		not required
D23580	intergenic region	intergenic__D23580__STMMW_00741__STMMW_00751	intergenic__caiB__caiA	85399	85509	1	142	0.36036	111	40		not required
D23580	intergenic region	intergenic__D23580__STMMW_00761__STMMW_00771	intergenic__caiT__fixA	88205	88684	1	34	0.0333333	480	16		required
D23580	intergenic region	intergenic__D23580__STMMW_00821__STMMW_00841	intergenic__STMMW_00821__STMMW_00841	93839	94131	1	425	0.375427	293	110		not required
D23580	intergenic region	intergenic__D23580__STMMW_00841__STMMW_ncRNA_11	intergenic__STMMW_00841__STnc470	94549	94650	1	116	0.411765	102	42		not required
D23580	ncRNA	STMMW_ncRNA_11	STnc470	94651	94739	-1	223	0.606742	89	54	noncoding RNA	not required
D23580	ncRNA	STMMW_ncRNA_12	STnc4170	95100	95186	1	160	0.390805	87	34	noncoding RNA	not required
D23580	intergenic region	intergenic__D23580__STMMW_00871__STMMW_00881	intergenic__STMMW_00871__STMMW_00881	95467	95959	1	22	0.0324544	493	16		required
D23580	intergenic region	intergenic__D23580__STMMW_00881__STMMW_00891	intergenic__STMMW_00881__STMMW_00891	97850	98053	1	106	0.27451	204	56		not required
D23580	intergenic region	intergenic__D23580__STMMW_00891__STMMW_00901	intergenic__STMMW_00891__yabF	98120	98255	1	81	0.264706	136	36		not required
D23580	intergenic region	intergenic__D23580__STMMW_00911__STMMW_00921	intergenic__kefC__folA	100642	100839	1	20	0.040404	198	8		required
D23580	ncRNA	STMMW_ncRNA_13	STnc3240	101320	101481	-1	168	0.339506	162	55	noncoding RNA	not required
D23580	intergenic region	intergenic__D23580__STMMW_00981__STMMW_00991	intergenic__imp__djlA	108172	108424	1	251	0.288538	253	73		not required
D23580	ncRNA	STMMW_ncRNA_14	STnc4180	109241	109320	-1	51	0.425	80	34	noncoding RNA	not required
D23580	intergenic region	intergenic__D23580__STMMW_01011__STMMW_01021	intergenic__hepA__polB	112910	113082	1	172	0.33526	173	58		not required
D23580	intergenic region	intergenic__D23580__STMMW_01051__STMMW_01061	intergenic__STMMW_01051__STMMW_01061	116603	116816	1	1	0.0046729	214	1		required
D23580	intergenic region	intergenic__D23580__STMMW_01071__STMMW_01081	intergenic__araD__araA	117938	118077	1	81	0.157143	140	22		not required
D23580	intergenic region	intergenic__D23580__STMMW_01091__STMMW_01101	intergenic__araB__araC	121301	121640	1	331	0.332353	340	113		not required
D23580	intergenic region	intergenic__D23580__STMMW_01101__STMMW_01111	intergenic__araC__yabI	122487	122604	1	353	0.483051	118	57		not required
D23580	ncRNA	STMMW_ncRNA_15	SroA	126711	126800	-1	65	0.266667	90	24	noncoding RNA	not required
D23580	ncRNA	STMMW_ncRNA_16	SgrS	128575	128811	1	187	0.303797	237	72	noncoding RNA	not required
D23580	intergenic region	intergenic__D23580__STMMW_01152__STMMW_01161	intergenic__sgrT__leuD	128723	129057	1	336	0.408955	335	137		not required
D23580	intergenic region	intergenic__D23580__STMMW_01201__STMMW_01211	intergenic__leuL__leuO	133914	134569	1	463	0.192073	656	126		not required
D23580	intergenic region	intergenic__D23580__STMMW_01211__STMMW_01221	intergenic__leuO__ilvI	135515	135898	1	603	0.427083	384	164		not required
D23580	ncRNA	STMMW_ncRNA_17	STnc1500	138098	138272	-1	60	0.154286	175	27	noncoding RNA	not required
D23580	intergenic region	intergenic__D23580__STMMW_01241__STMMW_01251	intergenic__fruR__mraZ	139343	139947	1	339	0.224793	605	136		not required
D23580	intergenic region	intergenic__D23580__STMMW_01341__STMMW_01351	intergenic__murG__murC	151026	151143	1	15	0.059322	118	7		ambiguous
D23580	intergenic region	intergenic__D23580__STMMW_01391__STMMW_01401	intergenic__ftsZ__lpxC	156836	156935	1	46	0.12	100	12		not required
D23580	intergenic region	intergenic__D23580__STMMW_01401__STMMW_01411	intergenic__lpxC__yacA	157854	158200	1	99	0.126801	347	44		not required
D23580	intergenic region	intergenic__D23580__STMMW_01421__STMMW_01431	intergenic__secA__mutT	161397	161547	1	154	0.437086	151	66		not required
D23580	intergenic region	intergenic__D23580__STMMW_01431__STMMW_01441	intergenic__mutT__yacG	161944	162264	1	256	0.308411	321	99		not required
D23580	intergenic region	intergenic__D23580__STMMW_01461__STMMW_01471	intergenic__coaE__guaC	163830	164054	1	197	0.244444	225	55		not required
D23580	intergenic region	intergenic__D23580__STMMW_01501__STMMW_01511	intergenic__pilA__nadC	168154	168374	1	307	0.411765	221	91		not required
D23580	intergenic region	intergenic__D23580__STMMW_01511__STMMW_01521	intergenic__nadC__ampD	169122	169355	1	418	0.5	234	117		not required
D23580	intergenic region	intergenic__D23580__STMMW_01551__STMMW_01561	intergenic__STMMW_01551__aroP	173219	173381	1	248	0.466258	163	76		not required
D23580	intergenic region	intergenic__D23580__STMMW_01561__STMMW_01571	intergenic__aroP__pdhR	174756	175317	1	222	0.181495	562	102		not required
D23580	ncRNA	STMMW_ncRNA_18	tp2	176084	176240	-1	21	0.0764331	157	12	noncoding RNA	ambiguous
D23580	intergenic region	intergenic__D23580__STMMW_01591__STMMW_01601	intergenic__aceF__lpdA	180810	181008	1	8	0.0301508	199	6		required
D23580	intergenic region	intergenic__D23580__STMMW_01601__STMMW_01611	intergenic__lpdA__STMMW_01611	182434	182721	1	77	0.0381944	288	11		required
D23580	intergenic region	intergenic__D23580__STMMW_01631__STMMW_01641	intergenic__yacH__acnB	185463	185850	1	238	0.293814	388	114		not required
D23580	intergenic region	intergenic__D23580__STMMW_01651__STMMW_01661	intergenic__STMMW_01651__yacL	189352	189596	1	304	0.469388	245	115		not required
D23580	intergenic region	intergenic__D23580__STMMW_01661__STMMW_01671	intergenic__yacL__kdgT	189960	190193	1	43	0.0982906	234	23		not required
D23580	intergenic region	intergenic__D23580__STMMW_01721__STMMW_01731	intergenic__speE__yacC	195871	195976	1	126	0.424528	106	45		not required
D23580	intergenic region	intergenic__D23580__STMMW_01731__STMMW_01741	intergenic__yacC__cueO	196325	196525	1	425	0.512438	201	103		not required
D23580	intergenic region	intergenic__D23580__STMMW_01751__STMMW_01761	intergenic__gcd__hpt	200605	200809	1	149	0.307317	205	63		not required
D23580	intergenic region	intergenic__D23580__STMMW_01771__STMMW_01781	intergenic__yadF__yadG	202067	202174	1	28	0.111111	108	12		not required
D23580	intergenic region	intergenic__D23580__STMMW_01791__STMMW_01801	intergenic__yadH__stiH	203869	203984	1	137	0.387931	116	45		not required
D23580	intergenic region	intergenic__D23580__STMMW_01831__STMMW_01841	intergenic__stiA__yadI	208917	209285	1	116	0.181572	369	67		not required
D23580	ncRNA	STMMW_ncRNA_19	STnc4190	209865	209968	-1	63	0.298077	104	31	noncoding RNA	not required
D23580	intergenic region	intergenic__D23580__STMMW_ncRNA_19__STMMW_01861	intergenic__STnc4190__panD	209969	211023	1	1382	0.434123	1055	458		not required
D23580	intergenic region	intergenic__D23580__STMMW_01871__STMMW_01881	intergenic__panC__panB	212354	212478	1	199	0.52	125	65		not required
D23580	intergenic region	intergenic__D23580__STMMW_01881__STMMW_01891	intergenic__panB__folK	213271	213390	1	40	0.125	120	15		not required
D23580	intergenic region	intergenic__D23580__STMMW_01901__STMMW_01911	intergenic__pcnB__yadB	215286	215425	1	83	0.257143	140	36		not required
D23580	intergenic region	intergenic__D23580__STMMW_01921__STMMW_01931	intergenic__dksA__sfsA	216847	217022	1	142	0.375	176	66		not required
D23580	intergenic region	intergenic__D23580__STMMW_01951__STMMW_01961	intergenic__hrpB__mrcB	220777	220916	1	83	0.228571	140	32		not required
D23580	ncRNA	STMMW_ncRNA_20	STnc3250	223448	223673	-1	220	0.283186	226	64	noncoding RNA	not required
D23580	intergenic region	intergenic__D23580__STMMW_02001__STMMW_02011	intergenic__fhuB__stfA	229712	230649	1	342	0.0831557	938	78		not required
D23580	ncRNA	STMMW_ncRNA_21	STnc1510	237088	237184	1	147	0.536082	97	52	noncoding RNA	not required
D23580	intergenic region	intergenic__D23580__STMMW_02081__STMMW_02091	intergenic__hemL__clcA	238484	238652	1	48	0.153846	169	26		not required
D23580	intergenic region	intergenic__D23580__STMMW_02101__STMMW_02111	intergenic__yadR__yadS	240501	240600	1	101	0.26	100	26		not required
D23580	intergenic region	intergenic__D23580__STMMW_02141__STMMW_02151	intergenic__dgt__htrA	244355	244483	1	99	0.418605	129	54		not required
D23580	ncRNA	STMMW_ncRNA_22	STnc3100	245834	245950	1	48	0.153846	117	18	noncoding RNA	not required
D23580	intergenic region	intergenic__D23580__STMMW_ncRNA_22__STMMW_02161	intergenic__STnc3100__cdaR	245951	246063	1	155	0.40708	113	46		not required
D23580	intergenic region	intergenic__D23580__STMMW_02171__STMMW_02181	intergenic__yaeH__STMMW_02181	247697	247942	1	269	0.463415	246	114		not required
D23580	ncRNA	STMMW_ncRNA_23	STnc3110	249149	249270	1	53	0.229508	122	28	noncoding RNA	not required
D23580	intergenic region	intergenic__D23580__STMMW_02201__STMMW_02211	intergenic__glnD__map	252808	253043	1	101	0.20339	236	48		not required
D23580	intergenic region	intergenic__D23580__STMMW_02211__STMMW_ncRNA_24	intergenic__map__t44	253839	254121	1	217	0.240283	283	68		not required
D23580	ncRNA	STMMW_ncRNA_24	t44	254122	254260	1	5	0.0359712	139	5	noncoding RNA	required
D23580	intergenic region	intergenic__D23580__STMMW_02221__STMMW_02231	intergenic__rpsB__tsf	255015	255271	1	6	0.0194553	257	5		required
D23580	intergenic region	intergenic__D23580__STMMW_02231__STMMW_02241	intergenic__tsf__pyrH	256124	256267	1	22	0.0972222	144	14		not required
D23580	intergenic region	intergenic__D23580__STMMW_02241__STMMW_02251	intergenic__pyrH__frr	256994	257139	1	39	0.0616438	146	9		ambiguous
D23580	ncRNA	STMMW_ncRNA_25	sRNA1	257721	257786	1	6	0.0454545	66	3	noncoding RNA	required
D23580	ncRNA	STMMW_ncRNA_26	STnc920	259112	259160	1	35	0.163265	49	8	noncoding RNA	not required
D23580	intergenic region	intergenic__D23580__STMMW_ncRNA_26__STMMW_02271	intergenic__STnc920__uppS	259161	259346	1	77	0.129032	186	24		not required
D23580	intergenic region	intergenic__D23580__STMMW_02301__STMMW_02311	intergenic__yaeT__hlpA	264786	264907	1	160	0.270492	122	33		not required
D23580	intergenic region	intergenic__D23580__STMMW_02321__STMMW_02331	intergenic__lpxD__fabZ	266423	266527	1	53	0.247619	105	26		not required
D23580	intergenic region	intergenic__D23580__STMMW_02381__STMMW_02391	intergenic__accA__STMMW_02391	273995	274173	1	53	0.111732	179	20		not required
D23580	intergenic region	intergenic__D23580__STMMW_02411__STMMW_02421	intergenic__yaeR__mesJ	278600	278742	1	98	0.223776	143	32		not required
D23580	intergenic region	intergenic__D23580__STMMW_02441__STMMW_02451	intergenic__yaeP__yaeQ	280504	280682	1	87	0.145251	179	26		not required
D23580	intergenic region	intergenic__D23580__STMMW_02481__STMMW_02491	intergenic__proS__yaeB	284173	284282	1	9	0.0363636	110	4		required
D23580	intergenic region	intergenic__D23580__STMMW_02501__STMMW_02511	intergenic__rcsF__metQ	285392	285509	1	93	0.347458	118	41		not required
D23580	intergenic region	intergenic__D23580__STMMW_02531__STMMW_02532	intergenic__abc__yaeD	288042	288230	1	178	0.306878	189	58		not required
D23580	intergenic region	intergenic__D23580__STMMW_02532__STMMW_rRNA_1	intergenic__yaeD__rrsH	288798	289175	1	179	0.150794	378	57		not required
D23580	intergenic region	intergenic__D23580__STMMW_rRNA_1__STMMW_rRNA_2	intergenic__rrsH__rrlH	290720	291230	1	224	0.127202	511	65		not required
D23580	intergenic region	intergenic__D23580__STMMW_rRNA_2__STMMW_rRNA_3	intergenic__rrlH__rrfH	294324	294505	1	0	0	182	0		required
D23580	intergenic region	intergenic__D23580__STMMW_rRNA_3__STMMW_02541	intergenic__rrfH__dkgB	294628	295055	1	11	0.0257009	428	11		required
D23580	intergenic region	intergenic__D23580__STMMW_02551__STMMW_02561	intergenic__yafC__STMMW_02561	296795	296898	1	14	0.0384615	104	4		required
D23580	intergenic region	intergenic__D23580__STMMW_02561__STMMW_02571	intergenic__STMMW_02561__yafD	298075	298226	1	31	0.111842	152	17		not required
D23580	intergenic region	intergenic__D23580__STMMW_02631__STMMW_02641	intergenic__dnaQ__sciA	304121	304651	1	120	0.086629	531	46		not required
D23580	intergenic region	intergenic__D23580__STMMW_02701__STMMW_02711	intergenic__sciF__sciG	310814	311180	1	13	0.0163488	367	6		required
D23580	intergenic region	intergenic__D23580__STMMW_02771__STMMW_02791	intergenic__sciJ__sciK	316612	316864	1	2	0.00790514	253	2		required
D23580	intergenic region	intergenic__D23580__STMMW_02791__STMMW_02811	intergenic__sciK__STMMW_02811	317351	317654	1	114	0.121711	304	37		not required
D23580	intergenic region	intergenic__D23580__STMMW_02831__STMMW_02841	intergenic__STMMW_02831__sciK1	318509	318650	1	20	0.105634	142	15		not required
D23580	intergenic region	intergenic__D23580__STMMW_02881__STMMW_02891	intergenic__sciQ__sciR	323166	323355	1	40	0.110526	190	21		not required
D23580	intergenic region	intergenic__D23580__STMMW_02931__STMMW_02941	intergenic__sciV__vgrS	329449	329844	1	36	0.0580808	396	23		ambiguous
D23580	intergenic region	intergenic__D23580__STMMW_02991__STMMW_03011	intergenic__sciX__STMMW_03011	338248	338430	1	35	0.142077	183	26		not required
D23580	intergenic region	intergenic__D23580__STMMW_03011__STMMW_03021	intergenic__STMMW_03011__sciY	338563	338764	1	1	0.0049505	202	1		required
D23580	ncRNA	STMMW_ncRNA_27	IsrA	339310	339732	1	502	0.385343	423	163	noncoding RNA	not required
D23580	intergenic region	intergenic__D23580__STMMW_ncRNA_27__STMMW_03051	intergenic__IsrA__STMMW_03051	339733	340015	1	134	0.155477	283	44		not required
D23580	intergenic region	intergenic__D23580__STMMW_03081__STMMW_03091	intergenic__STMMW_03081__safA	341470	342180	1	53	0.045007	711	32		required
D23580	intergenic region	intergenic__D23580__STMMW_03091__STMMW_03101	intergenic__safA__safB	342694	342800	1	23	0.0747664	107	8		ambiguous
D23580	intergenic region	intergenic__D23580__STMMW_03121__STMMW_03131	intergenic__safD__ybeJ	346541	346945	1	119	0.0666667	405	27		ambiguous
D23580	intergenic region	intergenic__D23580__STMMW_03131__STMMW_03132	intergenic__ybeJ__STMMW_03132	347768	347891	1	78	0.274194	124	34		not required
D23580	intergenic region	intergenic__D23580__STMMW_03132__STMMW_03133	intergenic__STMMW_03132__STMMW_03133	348108	348247	1	90	0.157143	140	22		not required
D23580	intergenic region	intergenic__D23580__STMMW_03133__STMMW_03151	intergenic__STMMW_03133__sinR	348380	348581	1	72	0.153465	202	31		not required
D23580	intergenic region	intergenic__D23580__STMMW_03151__STMMW_03161	intergenic__sinR__STMMW_03161	349530	349645	1	90	0.439655	116	51		not required
D23580	intergenic region	intergenic__D23580__STMMW_03171__STMMW_03181	intergenic__pagN__sciZ	350585	350914	1	223	0.284848	330	94		not required
D23580	ncRNA	STMMW_ncRNA_28	STnc1030	351386	351589	1	381	0.514706	204	105	noncoding RNA	not required
D23580	ncRNA	STMMW_ncRNA_29	STnc1040	351547	351594	-1	130	0.791667	48	38	noncoding RNA	not required
D23580	intergenic region	intergenic__D23580__STMMW_03191__STMMW_03201	intergenic__yafV__fadE	352461	352568	1	54	0.287037	108	31		not required
D23580	intergenic region	intergenic__D23580__STMMW_03201__STMMW_03211	intergenic__fadE__gmhA	355014	355252	1	46	0.0920502	239	22		not required
D23580	intergenic region	intergenic__D23580__STMMW_03211__STMMW_03221	intergenic__gmhA__yafJ	355832	356043	1	114	0.287736	212	61		not required
D23580	intergenic region	intergenic__D23580__STMMW_03231__STMMW_03241	intergenic__yafK__dbh	357523	357771	1	65	0.116466	249	29		not required
D23580	intergenic region	intergenic__D23580__STMMW_03241__STMMW_03251	intergenic__dbh__STMMW_03251	358828	359045	1	101	0.188073	218	41		not required
D23580	intergenic region	intergenic__D23580__STMMW_03261__STMMW_03271	intergenic__prfH__pepD	360790	360944	1	58	0.206452	155	32		not required
D23580	intergenic region	intergenic__D23580__STMMW_03271__STMMW_03281	intergenic__pepD__gpt	362403	362650	1	64	0.141129	248	35		not required
D23580	intergenic region	intergenic__D23580__STMMW_03311__STMMW_03321	intergenic__phoE__proB	366005	366286	1	41	0.102837	282	29		not required
D23580	intergenic region	intergenic__D23580__STMMW_03331__STMMW_03341	intergenic__proA__int	368653	368857	1	60	0.0878049	205	18		not required
D23580	ncRNA	STMMW_ncRNA_30	STnc6000	371921	372347	1	249	0.224824	427	96	noncoding RNA	not required
D23580	intergenic region	intergenic__D23580__STMMW_03521__STMMW_03522	intergenic__N__STMMW_03522	377218	377619	1	94	0.0895522	402	36		not required
D23580	intergenic region	intergenic__D23580__STMMW_03551__STMMW_03561	intergenic__cro__cII	379854	379963	1	26	0.109091	110	12		not required
D23580	intergenic region	intergenic__D23580__STMMW_03561__STMMW_03571	intergenic__cII__O	380246	380418	1	72	0.190751	173	33		not required
D23580	intergenic region	intergenic__D23580__STMMW_03631__STMMW_03641	intergenic__ninB__ninE	384354	384489	1	57	0.191176	136	26		not required
D23580	intergenic region	intergenic__D23580__STMMW_03681__STMMW_03691	intergenic__STMMW_03681__Q	385865	386020	1	89	0.230769	156	36		not required
D23580	intergenic region	intergenic__D23580__STMMW_03691__STMMW_ncRNA_31	intergenic__Q__STnc6010	386540	386639	1	107	0.13	100	13		not required
D23580	ncRNA	STMMW_ncRNA_31	STnc6010	386640	386959	-1	402	0.384375	320	123	noncoding RNA	not required
D23580	intergenic region	intergenic__D23580__STMMW_03731__STMMW_03741	intergenic__Rz__rha	388209	388357	1	66	0.261745	149	39		not required
D23580	intergenic region	intergenic__D23580__STMMW_03741__STMMW_03751	intergenic__rha__pid	388964	389224	1	282	0.398467	261	104		not required
D23580	intergenic region	intergenic__D23580__STMMW_03751__STMMW_03761	intergenic__pid__STMMW_03761	389540	389792	1	202	0.288538	253	73		not required
D23580	ncRNA	STMMW_ncRNA_32	STnc6020	397372	397660	-1	218	0.33564	289	97	noncoding RNA	not required
D23580	ncRNA	STMMW_ncRNA_33	STnc6030	403942	404727	-1	970	0.375318	786	295	noncoding RNA	not required
D23580	ncRNA	STMMW_ncRNA_34	STnc6040	405597	405858	-1	614	0.625954	262	164	noncoding RNA	not required
D23580	intergenic region	intergenic__D23580__STMMW_ncRNA_34__STMMW_ncRNA_35	intergenic__STnc6040__STnc6050	405859	406244	1	880	0.427461	386	165		not required
D23580	ncRNA	STMMW_ncRNA_35	STnc6050	406245	406377	-1	171	0.421053	133	56	noncoding RNA	not required
D23580	ncRNA	STMMW_ncRNA_36	STnc6060	407919	408087	1	71	0.349112	169	59	noncoding RNA	not required
D23580	ncRNA	STMMW_ncRNA_37	STnc6070	408114	408190	1	3	0.038961	77	3	noncoding RNA	required
D23580	intergenic region	intergenic__D23580__STMMW_ncRNA_37__STMMW_03921	intergenic__STnc6070__gtrA	408191	408435	1	195	0.412245	245	101		not required
D23580	intergenic region	intergenic__D23580__STMMW_03921__STMMW_03931	intergenic__gtrA__STMMW_03931	408712	408984	1	308	0.380952	273	104		not required
D23580	intergenic region	intergenic__D23580__STMMW_03931__STMMW_03941	intergenic__STMMW_03931__STMMW_03941	409231	409693	1	238	0.228942	463	106		not required
D23580	intergenic region	intergenic__D23580__STMMW_03951__STMMW_03971	intergenic__dhaF__STMMW_03971	411127	411235	1	47	0.0825688	109	9		not required
D23580	intergenic region	intergenic__D23580__STMMW_03971__STMMW_03981	intergenic__STMMW_03971__STMMW_03981	411560	411899	1	74	0.0735294	340	25		ambiguous
D23580	intergenic region	intergenic__D23580__STMMW_03981__STMMW_03991	intergenic__STMMW_03981__leuC2	413139	413269	1	0	0	131	0		required
D23580	ncRNA	STMMW_ncRNA_38	STnc3270	417134	417213	1	31	0.1625	80	13	noncoding RNA	not required
D23580	intergenic region	intergenic__D23580__STMMW_04041__STMMW_04051	intergenic__STMMW_04041__STMMW_04051	418343	419032	1	146	0.073913	690	51		ambiguous
D23580	intergenic region	intergenic__D23580__STMMW_04101__STMMW_04111	intergenic__stbA__STMMW_04111	425443	426075	1	36	0.0394945	633	25		required
D23580	ncRNA	STMMW_ncRNA_39	STnc1700	427400	427497	1	14	0.0816327	98	8	noncoding RNA	not required
D23580	intergenic region	intergenic__D23580__STMMW_ncRNA_39__STMMW_04131	intergenic__STnc1700__STMMW_04131	427498	427612	1	39	0.217391	115	25		not required
D23580	intergenic region	intergenic__D23580__STMMW_04151__STMMW_04161	intergenic__STMMW_04151__STMMW_04161	430492	430892	1	98	0.0922693	401	37		not required
D23580	intergenic region	intergenic__D23580__STMMW_04161__STMMW_04171	intergenic__STMMW_04161__STMMW_04171	431418	431560	1	13	0.041958	143	6		required
D23580	intergenic region	intergenic__D23580__STMMW_04221__STMMW_04231	intergenic__STMMW_04221__STMMW_04231	438789	439064	1	138	0.192029	276	53		not required
D23580	intergenic region	intergenic__D23580__STMMW_04251__STMMW_04261	intergenic__STMMW_04251__STMMW_04261	442102	442393	1	66	0.0890411	292	26		not required
D23580	intergenic region	intergenic__D23580__STMMW_04261__STMMW_04271	intergenic__STMMW_04261__mod	443648	443835	1	46	0.101064	188	19		not required
D23580	intergenic region	intergenic__D23580__STMMW_04281__STMMW_04291	intergenic__res__STMMW_04291	448777	449052	1	158	0.144928	276	40		not required
D23580	intergenic region	intergenic__D23580__STMMW_04291__STMMW_04301	intergenic__STMMW_04291__STMMW_04301	449155	449270	1	13	0.0948276	116	11		not required
D23580	intergenic region	intergenic__D23580__STMMW_04331__STMMW_04341	intergenic__STMMW_04331__foxA	453023	453167	1	70	0.241379	145	35		not required
D23580	intergenic region	intergenic__D23580__STMMW_04351__STMMW_04361	intergenic__yahN__yahO	455950	456180	1	108	0.186147	231	43		not required
D23580	intergenic region	intergenic__D23580__STMMW_04361__STMMW_04371	intergenic__yahO__prpR	456457	456591	1	21	0.118519	135	16		not required
D23580	intergenic region	intergenic__D23580__STMMW_04371__STMMW_04381	intergenic__prpR__prpB	458218	458481	1	34	0.0757576	264	20		ambiguous
D23580	ncRNA	STMMW_ncRNA_40	STnc3280	459400	459482	-1	214	0.518072	83	43	noncoding RNA	not required
D23580	intergenic region	intergenic__D23580__STMMW_04411__STMMW_04421	intergenic__prpE__hemB	464080	464182	1	55	0.184466	103	19		not required
D23580	intergenic region	intergenic__D23580__STMMW_04421__STMMW_04431	intergenic__hemB__yaiU	465158	465669	1	51	0.0449219	512	23		required
D23580	intergenic region	intergenic__D23580__STMMW_04451__STMMW_04461	intergenic__ampH__sbmA	470491	470965	1	121	0.126316	475	60		not required
D23580	intergenic region	intergenic__D23580__STMMW_04481__STMMW_04491	intergenic__yaiY__yaiZ	473540	473806	1	42	0.104869	267	28		not required
D23580	intergenic region	intergenic__D23580__STMMW_04511__STMMW_04521	intergenic__STMMW_04511__STMMW_04521	475934	476101	1	29	0.0833333	168	14		not required
D23580	intergenic region	intergenic__D23580__STMMW_04521__STMMW_04531	intergenic__STMMW_04521__yaiB	477314	477603	1	176	0.234483	290	68		not required
D23580	ncRNA	STMMW_ncRNA_41	STnc4150	477972	478101	-1	223	0.5	130	65	noncoding RNA	not required
D23580	intergenic region	intergenic__D23580__STMMW_ncRNA_41__STMMW_04541	intergenic__STnc4150__psiF	478102	478221	1	121	0.375	120	45		not required
D23580	intergenic region	intergenic__D23580__STMMW_04561__STMMW_04571	intergenic__proC__yaiI	480571	480709	1	27	0.0791367	139	11		ambiguous
D23580	intergenic region	intergenic__D23580__STMMW_04571__STMMW_04581	intergenic__yaiI__aroL	481166	481349	1	12	0.0380435	184	7		required
D23580	intergenic region	intergenic__D23580__STMMW_04591__STMMW_04601	intergenic__yaiA__aroM	482114	482363	1	110	0.228	250	57		not required
D23580	intergenic region	intergenic__D23580__STMMW_04621__STMMW_04631	intergenic__rdgC__yajF	484346	484470	1	42	0.136	125	17		not required
D23580	intergenic region	intergenic__D23580__STMMW_04641__STMMW_04651	intergenic__araJ__sbcC	486574	486745	1	132	0.226744	172	39		not required
D23580	intergenic region	intergenic__D23580__STMMW_04661__STMMW_04671	intergenic__sbcD__phoB	491086	491298	1	56	0.103286	213	22		not required
D23580	intergenic region	intergenic__D23580__STMMW_04681__STMMW_04691	intergenic__phoR__brnQ	493354	493761	1	51	0.0539216	408	22		ambiguous
D23580	intergenic region	intergenic__D23580__STMMW_04701__STMMW_04711	intergenic__proY__malZ	496527	496687	1	81	0.180124	161	29		not required
D23580	intergenic region	intergenic__D23580__STMMW_04721__STMMW_04731	intergenic__tsaA__yajB	499180	499388	1	81	0.124402	209	26		not required
D23580	intergenic region	intergenic__D23580__STMMW_04741__STMMW_04751	intergenic__queA__tgt	501129	501324	1	95	0.209184	196	41		not required
D23580	intergenic region	intergenic__D23580__STMMW_04781__STMMW_04791	intergenic__secF__STMMW_04791	505665	505811	1	90	0.244898	147	36		not required
D23580	intergenic region	intergenic__D23580__STMMW_04801__STMMW_04811	intergenic__STMMW_04801__yajD	506896	507064	1	29	0.0887574	169	15		not required
D23580	intergenic region	intergenic__D23580__STMMW_04811__STMMW_04821	intergenic__yajD__STMMW_04821	507413	507659	1	44	0.0647773	247	16		ambiguous
D23580	ncRNA	STMMW_ncRNA_42	STnc1060	507736	507801	-1	15	0.121212	66	8	noncoding RNA	not required
D23580	intergenic region	intergenic__D23580__STMMW_ncRNA_42__STMMW_04831	intergenic__STnc1060__tsx	507802	508040	1	88	0.179916	239	43		not required
D23580	intergenic region	intergenic__D23580__STMMW_04831__STMMW_04841	intergenic__tsx__yajI	508905	509203	1	25	0.0769231	299	23		ambiguous
D23580	intergenic region	intergenic__D23580__STMMW_04841__STMMW_04851	intergenic__yajI__nrdR	509744	509894	1	115	0.178808	151	27		not required
D23580	intergenic region	intergenic__D23580__STMMW_04901__STMMW_04911	intergenic__pgpA__yajO	514000	514102	1	63	0.291262	103	30		not required
D23580	intergenic region	intergenic__D23580__STMMW_04941__STMMW_04951	intergenic__xseB__thiI	518163	518371	1	109	0.215311	209	45		not required
D23580	intergenic region	intergenic__D23580__STMMW_04991__STMMW_05001	intergenic__phnS__phnR	523587	523852	1	176	0.266917	266	71		not required
D23580	intergenic region	intergenic__D23580__STMMW_05001__STMMW_05011	intergenic__phnR__phnW	524573	524711	1	9	0.0503597	139	7		required
D23580	intergenic region	intergenic__D23580__STMMW_05041__STMMW_05051	intergenic__apbA__yajQ	528196	528302	1	73	0.336449	107	36		not required
D23580	intergenic region	intergenic__D23580__STMMW_05061__STMMW_05071	intergenic__yajR__STMMW_05071	530209	530450	1	196	0.231405	242	56		not required
D23580	intergenic region	intergenic__D23580__STMMW_05071__STMMW_05081	intergenic__STMMW_05071__STMMW_05081	530613	530759	1	49	0.0612245	147	9		ambiguous
D23580	intergenic region	intergenic__D23580__STMMW_05081__STMMW_05091	intergenic__STMMW_05081__STMMW_05091	532272	532492	1	50	0.081448	221	18		not required
D23580	intergenic region	intergenic__D23580__STMMW_05141__STMMW_05151	intergenic__cyoA__ampG	538652	539103	1	151	0.181416	452	82		not required
D23580	intergenic region	intergenic__D23580__STMMW_05161__STMMW_05171	intergenic__yajG__bolA	541256	541504	1	80	0.160643	249	40		not required
D23580	intergenic region	intergenic__D23580__STMMW_05171__STMMW_05181	intergenic__bolA__tig	541823	542168	1	111	0.135838	346	47		not required
D23580	intergenic region	intergenic__D23580__STMMW_05181__STMMW_05191	intergenic__tig__clpP	543468	543713	1	61	0.117886	246	29		not required
D23580	intergenic region	intergenic__D23580__STMMW_05191__STMMW_05201	intergenic__clpP__clpX	544338	544588	1	85	0.139442	251	35		not required
D23580	ncRNA	STMMW_ncRNA_43	SraA	545888	545994	-1	52	0.102804	107	11	noncoding RNA	not required
D23580	intergenic region	intergenic__D23580__STMMW_05211__STMMW_05221	intergenic__lon__hupB	548401	548608	1	105	0.211538	208	44		not required
D23580	intergenic region	intergenic__D23580__STMMW_05221__STMMW_05231	intergenic__hupB__cypD	548882	549171	1	165	0.168966	290	49		not required
D23580	intergenic region	intergenic__D23580__STMMW_05231__STMMW_05241	intergenic__cypD__comE1	551044	551192	1	39	0.107383	149	16		not required
D23580	intergenic region	intergenic__D23580__STMMW_05241__STMMW_05251	intergenic__comE1__ybaW	551568	551670	1	58	0.252427	103	26		not required
D23580	intergenic region	intergenic__D23580__STMMW_05251__STMMW_05261	intergenic__ybaW__ybaX	552070	552174	1	90	0.333333	105	35		not required
D23580	intergenic region	intergenic__D23580__STMMW_05271__STMMW_05281	intergenic__ybaE__cof	554636	554735	1	73	0.27	100	27		not required
D23580	ncRNA	STMMW_ncRNA_44	STnc930	555502	555596	1	68	0.284211	95	27	noncoding RNA	not required
D23580	intergenic region	intergenic__D23580__STMMW_05291__STMMW_05301	intergenic__STMMW_05291__ybaO	556660	556771	1	12	0.0446429	112	5		required
D23580	intergenic region	intergenic__D23580__STMMW_05321__STMMW_05331	intergenic__mdlB__glnK	560818	561029	1	64	0.169811	212	36		not required
D23580	intergenic region	intergenic__D23580__STMMW_05351__STMMW_05361	intergenic__tesB__ybaY	563647	563860	1	82	0.196262	214	42		not required
D23580	ncRNA	STMMW_ncRNA_45	45S	564930	565045	1	20	0.0258621	116	3	noncoding RNA	required
D23580	intergenic region	intergenic__D23580__STMMW_05381__STMMW_05391	intergenic__ylaB__rpmE2	566634	566857	1	46	0.120536	224	27		not required
D23580	intergenic region	intergenic__D23580__STMMW_05411__STMMW_05421	intergenic__ylaC__maa	567791	567906	1	19	0.0689655	116	8		ambiguous
D23580	intergenic region	intergenic__D23580__STMMW_05421__STMMW_05431	intergenic__maa__hha	568459	568636	1	214	0.5	178	89		not required
D23580	intergenic region	intergenic__D23580__STMMW_05441__STMMW_05451	intergenic__ybaJ__acrB	569258	569752	1	317	0.268687	495	133		not required
D23580	intergenic region	intergenic__D23580__STMMW_05461__STMMW_05471	intergenic__acrA__acrR	574119	574259	1	29	0.148936	141	21		not required
D23580	intergenic region	intergenic__D23580__STMMW_05471__STMMW_05481	intergenic__acrR__aefA	574914	575031	1	62	0.313559	118	37		not required
D23580	intergenic region	intergenic__D23580__STMMW_05521__STMMW_05531	intergenic__STMMW_05521__apt	580596	580747	1	35	0.0657895	152	10		ambiguous
D23580	intergenic region	intergenic__D23580__STMMW_05531__STMMW_05541	intergenic__apt__dnaX	581300	581412	1	14	0.0619469	113	7		ambiguous
D23580	ncRNA	STMMW_ncRNA_46	STnc3130	586320	586403	-1	36	0.154762	84	13	noncoding RNA	not required
D23580	intergenic region	intergenic__D23580__STMMW_ncRNA_46__STMMW_05581	intergenic__STnc3130__adk	586404	586546	1	15	0.034965	143	5		required
D23580	intergenic region	intergenic__D23580__STMMW_05581__STMMW_05591	intergenic__adk__hemH	587192	587419	1	97	0.114035	228	26		not required
D23580	intergenic region	intergenic__D23580__STMMW_05601__STMMW_05611	intergenic__aes__gsk	589351	589502	1	78	0.164474	152	25		not required
D23580	intergenic region	intergenic__D23580__STMMW_05621__STMMW_05631	intergenic__ybaL__fsr	592533	592746	1	30	0.088785	214	19		not required
D23580	intergenic region	intergenic__D23580__STMMW_05631__STMMW_05641	intergenic__fsr__ushA	593968	594139	1	47	0.0755814	172	13		ambiguous
D23580	intergenic region	intergenic__D23580__STMMW_05641__STMMW_05651	intergenic__ushA__ybaK	595793	595908	1	74	0.198276	116	23		not required
D23580	ncRNA	STMMW_ncRNA_47	ChiX	596468	596584	1	17	0.111111	117	13	noncoding RNA	not required
D23580	intergenic region	intergenic__D23580__STMMW_05671__STMMW_05681	intergenic__STMMW_05671__copA	598298	598450	1	17	0.0392157	153	6		required
D23580	intergenic region	intergenic__D23580__STMMW_05681__STMMW_05691	intergenic__copA__cueR	600953	601061	1	27	0.155963	109	17		not required
D23580	intergenic region	intergenic__D23580__STMMW_05711__STMMW_05721	intergenic__ybbK__ybbL	602846	602991	1	151	0.431507	146	63		not required
D23580	intergenic region	intergenic__D23580__STMMW_05751__STMMW_05761	intergenic__ybbO__tesA	606206	606359	1	250	0.409091	154	63		not required
D23580	ncRNA	STMMW_ncRNA_48	STnc950	610041	610092	1	3	0.0384615	52	2	noncoding RNA	required
D23580	intergenic region	intergenic__D23580__STMMW_ncRNA_48__STMMW_05791	intergenic__STnc950__STMMW_05791	610093	610227	1	15	0.0740741	135	10		ambiguous
D23580	intergenic region	intergenic__D23580__STMMW_05791__STMMW_05801	intergenic__STMMW_05791__sfbA	611362	611617	1	115	0.175781	256	45		not required
D23580	intergenic region	intergenic__D23580__STMMW_05841__STMMW_05851	intergenic__ybbS__allA	616283	616508	1	10	0.0265487	226	6		required
D23580	intergenic region	intergenic__D23580__STMMW_05881__STMMW_05891	intergenic__gip__garRa	620544	620643	1	45	0.29	100	29		not required
D23580	intergenic region	intergenic__D23580__STMMW_05911__STMMW_05921	intergenic__allP__ybbY	623966	624188	1	135	0.340807	223	76		not required
D23580	ncRNA	STMMW_ncRNA_49	STnc480	626670	626735	-1	17	0.0909091	66	6	noncoding RNA	not required
D23580	intergenic region	intergenic__D23580__STMMW_05961__STMMW_05971	intergenic__allD__fdrA	629841	630170	1	49	0.0787879	330	26		ambiguous
D23580	intergenic region	intergenic__D23580__STMMW_06021__STMMW_06031	intergenic__purE__lpxH	636437	636553	1	29	0.111111	117	13		not required
D23580	intergenic region	intergenic__D23580__STMMW_06041__STMMW_06051	intergenic__ppiB__cysS	637774	637945	1	168	0.22093	172	38		not required
D23580	intergenic region	intergenic__D23580__STMMW_06081__STMMW_06091	intergenic__ybcI__ybcJ	641172	641298	1	31	0.125984	127	16		not required
D23580	intergenic region	intergenic__D23580__STMMW_06101__STMMW_06111	intergenic__folD__fimA	642380	642925	1	407	0.205128	546	112		not required
D23580	intergenic region	intergenic__D23580__STMMW_06171__STMMW_06181	intergenic__fimZ__fimY	649700	650302	1	16	0.013267	603	8		required
D23580	intergenic region	intergenic__D23580__STMMW_06191__STMMW_06201	intergenic__STMMW_06191__fimW	651356	651516	1	9	0.0434783	161	7		required
D23580	intergenic region	intergenic__D23580__STMMW_06201__STMMW_06211	intergenic__fimW__STMMW_06211	652114	652584	1	873	0.176221	471	83		not required
D23580	intergenic region	intergenic__D23580__STMMW_06211__STMMW_06221	intergenic__STMMW_06211__STMMW_06221	652876	653009	1	56	0.268657	134	36		not required
D23580	intergenic region	intergenic__D23580__STMMW_06221__STMMW_06231	intergenic__STMMW_06221__STMMW_06231	653229	653614	1	291	0.227979	386	88		not required
D23580	intergenic region	intergenic__D23580__STMMW_06251__STMMW_ncRNA_50	intergenic__gtrAa__STnc1870	656534	656639	1	50	0.349057	106	37		not required
D23580	ncRNA	STMMW_ncRNA_50	STnc1870	656640	656749	1	74	0.218182	110	24	noncoding RNA	not required
D23580	intergenic region	intergenic__D23580__STMMW_ncRNA_50__STMMW_06261	intergenic__STnc1870__STMMW_06261	656750	657400	1	433	0.219662	651	143		not required
D23580	intergenic region	intergenic__D23580__STMMW_06281__STMMW_06291	intergenic__ykgD__ykgC	658924	659138	1	25	0.0883721	215	19		not required
D23580	intergenic region	intergenic__D23580__STMMW_06291__STMMW_06301	intergenic__ykgC__STMMW_06301	660465	660620	1	14	0.0833333	156	13		not required
D23580	intergenic region	intergenic__D23580__STMMW_06321__STMMW_06331	intergenic__STMMW_06321__pheP	662685	663009	1	87	0.175385	325	57		not required
D23580	intergenic region	intergenic__D23580__STMMW_06341__STMMW_06351	intergenic__ybdG__apeE	665694	666003	1	214	0.348387	310	108		not required
D23580	intergenic region	intergenic__D23580__STMMW_06351__STMMW_06361	intergenic__apeE__STMMW_06361	667975	668140	1	99	0.283133	166	47		not required
D23580	intergenic region	intergenic__D23580__STMMW_06361__STMMW_06371	intergenic__STMMW_06361__STMMW_06371	670871	670997	1	188	0.559055	127	71		not required
D23580	intergenic region	intergenic__D23580__STMMW_06421__STMMW_06431	intergenic__STMMW_06421__nfnB	675640	675838	1	38	0.0552764	199	11		ambiguous
D23580	intergenic region	intergenic__D23580__STMMW_06451__STMMW_06461	intergenic__ramR__ramA	677539	677826	1	108	0.152778	288	44		not required
D23580	intergenic region	intergenic__D23580__STMMW_06501__STMMW_06511	intergenic__fepA__fes	682625	682812	1	7	0.0319149	188	6		required
D23580	intergenic region	intergenic__D23580__STMMW_06531__STMMW_06541	intergenic__entF__fepE	688158	688406	1	46	0.15261	249	38		not required
D23580	intergenic region	intergenic__D23580__STMMW_06571__STMMW_06581	intergenic__fepD__ybdA	692384	692493	1	25	0.1	110	11		not required
D23580	intergenic region	intergenic__D23580__STMMW_06591__STMMW_06601	intergenic__fepB__entC	694758	695065	1	46	0.0487013	308	15		required
D23580	intergenic region	intergenic__D23580__STMMW_06641__STMMW_06651	intergenic__ybdB__cstAa	699904	700084	1	37	0.110497	181	20		not required
D23580	intergenic region	intergenic__D23580__STMMW_06671__STMMW_06681	intergenic__ybdH__ybdL	703576	703701	1	60	0.246032	126	31		not required
D23580	intergenic region	intergenic__D23580__STMMW_06701__STMMW_06711	intergenic__ybdN__ybdO	706689	706853	1	17	0.0545455	165	9		ambiguous
D23580	intergenic region	intergenic__D23580__STMMW_06711__STMMW_ncRNA_51	intergenic__ybdO__STnc3180	707757	707933	1	32	0.141243	177	25		not required
D23580	ncRNA	STMMW_ncRNA_51	STnc3180	707934	708042	1	183	0.59633	109	65	noncoding RNA	not required
D23580	intergenic region	intergenic__D23580__STMMW_06721__STMMW_ncRNA_52	intergenic__dsbG__STnc070	708820	708964	1	37	0.0896552	145	13		not required
D23580	ncRNA	STMMW_ncRNA_52	STnc070	708965	709116	1	30	0.131579	152	20	noncoding RNA	not required
D23580	intergenic region	intergenic__D23580__STMMW_ncRNA_52__STMMW_06731	intergenic__STnc070__ahpC	709117	709259	1	51	0.0559441	143	8		ambiguous
D23580	intergenic region	intergenic__D23580__STMMW_06731__STMMW_06741	intergenic__ahpC__ahpF	709824	710064	1	137	0.211618	241	51		not required
D23580	intergenic region	intergenic__D23580__STMMW_06741__STMMW_06751	intergenic__ahpF__STMMW_06751	711631	711961	1	331	0.223565	331	74		not required
D23580	intergenic region	intergenic__D23580__STMMW_06791__STMMW_06801	intergenic__ybdQ__ybdR	716612	716833	1	75	0.126126	222	28		not required
D23580	ncRNA	STMMW_ncRNA_53	sRNA10	718638	718733	-1	37	0.260417	96	25	noncoding RNA	not required
D23580	intergenic region	intergenic__D23580__STMMW_06821__STMMW_06831	intergenic__rna__citT	719607	719715	1	46	0.284404	109	31		not required
D23580	intergenic region	intergenic__D23580__STMMW_06891__STMMW_06901	intergenic__citC__citA	726454	726837	1	1	0.00260417	384	1		required
D23580	ncRNA	STMMW_ncRNA_54	STnc3550	729167	729313	-1	57	0.136054	147	20	noncoding RNA	not required
D23580	intergenic region	intergenic__D23580__STMMW_06921__STMMW_06931	intergenic__dcuC__pagP	730456	730965	1	332	0.229412	510	117		not required
D23580	intergenic region	intergenic__D23580__STMMW_06931__STMMW_06941	intergenic__pagP__cspE	731539	731725	1	34	0.0962567	187	18		not required
D23580	intergenic region	intergenic__D23580__STMMW_06961__STMMW_06971	intergenic__ybeM__tatE	733256	733383	1	5	0.03125	128	4		required
D23580	intergenic region	intergenic__D23580__STMMW_06981__STMMW_06991	intergenic__lipA__ybeF	734639	734843	1	39	0.0487805	205	10		required
D23580	intergenic region	intergenic__D23580__STMMW_06991__STMMW_07001	intergenic__ybeF__lipB	735798	736098	1	86	0.172757	301	52		not required
D23580	intergenic region	intergenic__D23580__STMMW_07001__STMMW_07011	intergenic__lipB__ybeD	736675	736839	1	31	0.0484848	165	8		required
D23580	intergenic region	intergenic__D23580__STMMW_07011__STMMW_07021	intergenic__ybeD__dacA	737104	737211	1	3	0.0277778	108	3		required
D23580	intergenic region	intergenic__D23580__STMMW_07021__STMMW_07031	intergenic__dacA__rlpA	738424	738562	1	11	0.0647482	139	9		ambiguous
D23580	intergenic region	intergenic__D23580__STMMW_07071__STMMW_07081	intergenic__ybeB__cobC	743555	743882	1	132	0.192073	328	63		not required
D23580	intergenic region	intergenic__D23580__STMMW_07131__STMMW_07141	intergenic__leuS__STMMW_07141	750519	750754	1	18	0.0338983	236	8		required
D23580	intergenic region	intergenic__D23580__STMMW_07151__STMMW_07161	intergenic__STMMW_07151__STMMW_07161	752286	752403	1	146	0.483051	118	57		not required
D23580	intergenic region	intergenic__D23580__STMMW_07191__STMMW_07201	intergenic__ybeQ__ybeR	756885	757008	1	3	0.0241935	124	3		required
D23580	intergenic region	intergenic__D23580__STMMW_07261__STMMW_07271	intergenic__rihA__gltL	765306	765421	1	81	0.344828	116	40		not required
D23580	ncRNA	STMMW_ncRNA_55	SroC	767573	767725	-1	101	0.248366	153	38	noncoding RNA	not required
D23580	intergenic region	intergenic__D23580__STMMW_07301__STMMW_07311	intergenic__gltI__lnt	768648	768983	1	144	0.205357	336	69		not required
D23580	intergenic region	intergenic__D23580__STMMW_07321__STMMW_07331	intergenic__ybeX__ybeY	771421	771577	1	101	0.318471	157	50		not required
D23580	intergenic region	intergenic__D23580__STMMW_07341__STMMW_07351	intergenic__phoL__miaB	773134	773298	1	76	0.151515	165	25		not required
D23580	intergenic region	intergenic__D23580__STMMW_07351__STMMW_07361	intergenic__miaB__ubiF	774724	774866	1	95	0.195804	143	28		not required
D23580	intergenic region	intergenic__D23580__STMMW_07371__STMMW_ncRNA_56	intergenic__STMMW_07371__STnc3290	776685	777720	1	173	0.116795	1036	121		not required
D23580	ncRNA	STMMW_ncRNA_56	STnc3290	777721	777877	1	62	0.159236	157	25	noncoding RNA	not required
D23580	intergenic region	intergenic__D23580__STMMW_07381__STMMW_07391	intergenic__asnB__nagD	779416	779704	1	84	0.155709	289	45		not required
D23580	intergenic region	intergenic__D23580__STMMW_07421__STMMW_07431	intergenic__nagB__nagE	783744	784069	1	102	0.214724	326	70		not required
D23580	intergenic region	intergenic__D23580__STMMW_07431__STMMW_07441	intergenic__nagE__glnS	786023	786232	1	33	0.0809524	210	17		ambiguous
D23580	ncRNA	STMMW_ncRNA_57	STnc3300	787931	788040	-1	8	0.0727273	110	8	noncoding RNA	ambiguous
D23580	intergenic region	intergenic__D23580__STMMW_ncRNA_57__STMMW_07451	intergenic__STnc3300__ybfM	788041	788345	1	96	0.163934	305	50		not required
D23580	intergenic region	intergenic__D23580__STMMW_07501__STMMW_07511	intergenic__STMMW_07501__fur	795092	795205	1	41	0.210526	114	24		not required
D23580	intergenic region	intergenic__D23580__STMMW_07511__STMMW_ncRNA_58	intergenic__fur__sRNA9	795659	795777	1	11	0.0672269	119	8		ambiguous
D23580	ncRNA	STMMW_ncRNA_58	sRNA9	795778	795833	-1	17	0.232143	56	13	noncoding RNA	not required
D23580	intergenic region	intergenic__D23580__STMMW_ncRNA_58__STMMW_07521	intergenic__sRNA9__fldA	795834	795939	1	26	0.113208	106	12		not required
D23580	intergenic region	intergenic__D23580__STMMW_07521__STMMW_07531	intergenic__fldA__ybfE	796471	796632	1	48	0.148148	162	24		not required
D23580	intergenic region	intergenic__D23580__STMMW_07531__STMMW_07541	intergenic__ybfE__ybfF	796915	797047	1	77	0.142857	133	19		not required
D23580	intergenic region	intergenic__D23580__STMMW_07541__STMMW_07551	intergenic__ybfF__seqA	797819	798002	1	81	0.168478	184	31		not required
D23580	intergenic region	intergenic__D23580__STMMW_07561__STMMW_07571	intergenic__pgm__STMMW_07571	800211	800324	1	43	0.149123	114	17		not required
D23580	intergenic region	intergenic__D23580__STMMW_07591__STMMW_07601	intergenic__speF__kdpE	804390	805150	1	160	0.135348	761	103		not required
D23580	intergenic region	intergenic__D23580__STMMW_07642__STMMW_07651	intergenic__kdpF__ybfA	812937	813272	1	97	0.122024	336	41		not required
D23580	intergenic region	intergenic__D23580__STMMW_07651__STMMW_07661	intergenic__ybfA__phrB	813480	813589	1	90	0.254545	110	28		not required
D23580	intergenic region	intergenic__D23580__STMMW_07671__STMMW_07681	intergenic__ybgH__ybgI	816532	816859	1	63	0.0731707	328	24		ambiguous
D23580	intergenic region	intergenic__D23580__STMMW_07711__STMMW_07721	intergenic__ybgL__STMMW_07721	819926	820248	1	98	0.19195	323	62		not required
D23580	intergenic region	intergenic__D23580__STMMW_07731__STMMW_07741	intergenic__fimB__STMMW_07741	821007	821465	1	93	0.0827887	459	38		not required
D23580	intergenic region	intergenic__D23580__STMMW_07751__STMMW_07761	intergenic__STMMW_07751__STMMW_07761	822544	822828	1	107	0.133333	285	38		not required
D23580	intergenic region	intergenic__D23580__STMMW_07781__STMMW_07791	intergenic__STMMW_07781__STMMW_07791	826020	826147	1	1	0.0078125	128	1		required
D23580	intergenic region	intergenic__D23580__STMMW_07811__STMMW_07821	intergenic__STMMW_07811__STMMW_07821	829505	829696	1	2	0.0104167	192	2		required
D23580	intergenic region	intergenic__D23580__STMMW_07861__STMMW_07871	intergenic__abrB__gltA	834545	834764	1	69	0.177273	220	39		not required
D23580	intergenic region	intergenic__D23580__STMMW_07881__STMMW_07891	intergenic__STMMW_07881__sdhC	836395	836802	1	108	0.139706	408	57		not required
D23580	intergenic region	intergenic__D23580__STMMW_07921__STMMW_07931	intergenic__sdhB__sucA	840033	840555	1	119	0.0879541	523	46		not required
D23580	intergenic region	intergenic__D23580__STMMW_07941__STMMW_07951	intergenic__sucB__sucC	844581	844721	1	225	0.170213	141	24		not required
D23580	ncRNA	STMMW_ncRNA_59	RybD	846746	846829	1	38	0.0833333	84	7	noncoding RNA	not required
D23580	intergenic region	intergenic__D23580__STMMW_ncRNA_59__STMMW_07971	intergenic__RybD__cydA	846830	848339	1	272	0.0827815	1510	125		not required
D23580	intergenic region	intergenic__D23580__STMMW_07991__STMMW_08001	intergenic__ybgT__ybgE	851192	851327	1	61	0.198529	136	27		not required
D23580	intergenic region	intergenic__D23580__STMMW_08001__STMMW_08011	intergenic__ybgE__ybgC	851610	851837	1	99	0.179825	228	41		not required
D23580	intergenic region	intergenic__D23580__STMMW_08041__STMMW_08051	intergenic__tolA__tolB	854652	854774	1	56	0.203252	123	25		not required
D23580	intergenic region	intergenic__D23580__STMMW_08071__STMMW_08081	intergenic__ybgF__nadA	857425	858888	1	613	0.164617	1464	241		not required
D23580	intergenic region	intergenic__D23580__STMMW_08101__STMMW_08111	intergenic__ybgR__ybgS	861612	861720	1	54	0.238532	109	26		not required
D23580	intergenic region	intergenic__D23580__STMMW_08111__STMMW_08121	intergenic__ybgS__aroG	862108	862426	1	139	0.194357	319	62		not required
D23580	intergenic region	intergenic__D23580__STMMW_08141__STMMW_08151	intergenic__STMMW_08141__STMMW_08151	864979	865146	1	1	0.00595238	168	1		required
D23580	intergenic region	intergenic__D23580__STMMW_08161__STMMW_08171	intergenic__STMMW_08161__STMMW_08171	866983	867204	1	4	0.018018	222	4		required
D23580	intergenic region	intergenic__D23580__STMMW_08201__STMMW_08211	intergenic__dcoB__STMMW_08211	871874	871991	1	52	0.161017	118	19		not required
D23580	intergenic region	intergenic__D23580__STMMW_08211__STMMW_08221	intergenic__STMMW_08211__STMMW_08221	872691	873069	1	226	0.240106	379	91		not required
D23580	intergenic region	intergenic__D23580__STMMW_08241__STMMW_08251	intergenic__gpmA__galM	875769	875991	1	90	0.197309	223	44		not required
D23580	intergenic region	intergenic__D23580__STMMW_08281__STMMW_08291	intergenic__galE__STMMW_08291	880251	880472	1	14	0.0495495	222	11		required
D23580	intergenic region	intergenic__D23580__STMMW_08291__STMMW_08301	intergenic__STMMW_08291__modF	881382	881551	1	27	0.123529	170	21		not required
D23580	intergenic region	intergenic__D23580__STMMW_08321__STMMW_08331	intergenic__ybhT__modA	884162	884327	1	65	0.10241	166	17		not required
D23580	intergenic region	intergenic__D23580__STMMW_08361__STMMW_08371	intergenic__ybhA__ybhE	887671	887833	1	59	0.141104	163	23		not required
D23580	intergenic region	intergenic__D23580__STMMW_08371__STMMW_08381	intergenic__ybhE__ybhC	888830	888972	1	37	0.181818	143	26		not required
D23580	intergenic region	intergenic__D23580__STMMW_08381__STMMW_08391	intergenic__ybhC__hutI	890257	890493	1	52	0.0886076	237	21		not required
D23580	intergenic region	intergenic__D23580__STMMW_08411__STMMW_08421	intergenic__hutC__hutU	893426	893621	1	87	0.178571	196	35		not required
D23580	intergenic region	intergenic__D23580__STMMW_08491__STMMW_ncRNA_60	intergenic__bioDa__STnc3340	902437	902727	1	40	0.0687285	291	20		ambiguous
D23580	ncRNA	STMMW_ncRNA_60	STnc3340	902728	902790	-1	3	0.047619	63	3	noncoding RNA	required
D23580	intergenic region	intergenic__D23580__STMMW_ncRNA_60__STMMW_08501	intergenic__STnc3340__uvrB	902791	903086	1	24	0.0506757	296	15		required
D23580	intergenic region	intergenic__D23580__STMMW_08501__STMMW_08511	intergenic__uvrB__STMMW_08511	905109	905416	1	235	0.224026	308	69		not required
D23580	intergenic region	intergenic__D23580__STMMW_08531__STMMW_08541	intergenic__ybhK__moaA	908896	909291	1	149	0.19697	396	78		not required
D23580	intergenic region	intergenic__D23580__STMMW_08591__STMMW_08601	intergenic__ybhL__ybhM	912748	912893	1	26	0.136986	146	20		not required
D23580	intergenic region	intergenic__D23580__STMMW_08651__STMMW_08661	intergenic__ybhP__ybhQ	917763	917894	1	60	0.166667	132	22		not required
D23580	intergenic region	intergenic__D23580__STMMW_08671__STMMW_08681	intergenic__ybhR__ybhS	919374	919488	1	55	0.156522	115	18		not required
D23580	intergenic region	intergenic__D23580__STMMW_08711__STMMW_08721	intergenic__ybiH__rhlE	924011	924239	1	117	0.266376	229	61		not required
D23580	intergenic region	intergenic__D23580__STMMW_08721__STMMW_08731	intergenic__rhlE__dinG	925605	925910	1	184	0.222222	306	68		not required
D23580	ncRNA	STMMW_ncRNA_61	STnc980	928957	929113	-1	52	0.171975	157	27	noncoding RNA	not required
D23580	intergenic region	intergenic__D23580__STMMW_08751__STMMW_08761	intergenic__ybiJ__ybiI	929377	929660	1	45	0.105634	284	30		not required
D23580	intergenic region	intergenic__D23580__STMMW_08761__STMMW_08771	intergenic__ybiI__ybiN	929928	930131	1	77	0.176471	204	36		not required
D23580	intergenic region	intergenic__D23580__STMMW_08781__STMMW_08791	intergenic__ybiO__glnQ	933278	933395	1	89	0.254237	118	30		not required
D23580	intergenic region	intergenic__D23580__STMMW_08801__STMMW_08811	intergenic__glnP__glnH	934775	934917	1	69	0.195804	143	28		not required
D23580	intergenic region	intergenic__D23580__STMMW_08811__STMMW_08821	intergenic__glnH__dps	935665	936140	1	136	0.147059	476	70		not required
D23580	intergenic region	intergenic__D23580__STMMW_08821__STMMW_08831	intergenic__dps__ybiF	936645	936946	1	83	0.18543	302	56		not required
D23580	intergenic region	intergenic__D23580__STMMW_08831__STMMW_08841	intergenic__ybiF__ompX	937835	938187	1	28	0.0538244	353	19		ambiguous
D23580	intergenic region	intergenic__D23580__STMMW_08851__STMMW_ncRNA_62	intergenic__ybiP__RybA	940343	940689	1	114	0.158501	347	55		not required
D23580	ncRNA	STMMW_ncRNA_62	RybA	940690	940786	-1	101	0.309278	97	30	noncoding RNA	not required
D23580	intergenic region	intergenic__D23580__STMMW_ncRNA_62__STMMW_08861	intergenic__RybA__mntR	940787	940920	1	11	0.0522388	134	7		ambiguous
D23580	intergenic region	intergenic__D23580__STMMW_08881__STMMW_08891	intergenic__ybiS__ybiT	943468	943685	1	395	0.256881	218	56		not required
D23580	intergenic region	intergenic__D23580__STMMW_08891__STMMW_08901	intergenic__ybiT__STMMW_08901	945279	945886	1	570	0.261513	608	159		not required
D23580	intergenic region	intergenic__D23580__STMMW_08911__STMMW_08921	intergenic__ybiV2__ybiU	947190	947582	1	341	0.363868	393	143		not required
D23580	intergenic region	intergenic__D23580__STMMW_08921__STMMW_08931	intergenic__ybiU__ybiV1	948849	949109	1	71	0.130268	261	34		not required
D23580	intergenic region	intergenic__D23580__STMMW_08951__STMMW_08961	intergenic__pflE__moeB	953335	953611	1	185	0.256318	277	71		not required
D23580	intergenic region	intergenic__D23580__STMMW_08971__STMMW_08981	intergenic__moeA__ybiK	955603	955798	1	133	0.326531	196	64		not required
D23580	intergenic region	intergenic__D23580__STMMW_09031__STMMW_09041	intergenic__rimO__bssR	963505	963734	1	31	0.0869565	230	20		not required
D23580	ncRNA	STMMW_ncRNA_63	STnc1200	964158	964227	-1	48	0.185714	70	13	noncoding RNA	not required
D23580	intergenic region	intergenic__D23580__STMMW_ncRNA_63__STMMW_09051	intergenic__STnc1200__STMMW_09051	964228	964830	1	467	0.169154	603	102		not required
D23580	intergenic region	intergenic__D23580__STMMW_09071__STMMW_09081	intergenic__STMMW_09071__STMMW_09081	967077	967369	1	88	0.191126	293	56		not required
D23580	intergenic region	intergenic__D23580__STMMW_09081__STMMW_09091	intergenic__STMMW_09081__STMMW_09091	968534	968981	1	48	0.0491071	448	22		required
D23580	ncRNA	STMMW_ncRNA_64	STnc1710	971586	971725	1	241	0.392857	140	55	noncoding RNA	not required
D23580	intergenic region	intergenic__D23580__STMMW_ncRNA_64__STMMW_09111	intergenic__STnc1710__STMMW_09111	971726	971827	1	416	0.715686	102	73		not required
D23580	intergenic region	intergenic__D23580__STMMW_09111__STMMW_09121	intergenic__STMMW_09111__yliI	972254	972599	1	194	0.32659	346	113		not required
D23580	intergenic region	intergenic__D23580__STMMW_09131__STMMW_09141	intergenic__yliJ__dacC	973904	974146	1	87	0.144033	243	35		not required
D23580	intergenic region	intergenic__D23580__STMMW_09161__STMMW_09171	intergenic__ybjG__mdfA	976833	977144	1	66	0.115385	312	36		not required
D23580	intergenic region	intergenic__D23580__STMMW_09191__STMMW_09201	intergenic__STMMW_09191__STMMW_09201	980455	980621	1	93	0.263473	167	44		not required
D23580	ncRNA	STMMW_ncRNA_65	RybB	981204	981282	-1	47	0.253165	79	20	noncoding RNA	not required
D23580	intergenic region	intergenic__D23580__STMMW_09211__STMMW_09221	intergenic__STMMW_09211__ybjM	983045	983314	1	152	0.311111	270	84		not required
D23580	intergenic region	intergenic__D23580__STMMW_09231__STMMW_09241	intergenic__grxA__ybjC	983988	984156	1	144	0.278107	169	47		not required
D23580	intergenic region	intergenic__D23580__STMMW_09271__STMMW_09281	intergenic__ybjN__potF	986687	987034	1	28	0.0632184	348	22		ambiguous
D23580	intergenic region	intergenic__D23580__STMMW_09331__STMMW_09341	intergenic__rumB__STMMW_09341	992894	993175	1	139	0.0886525	282	25		not required
D23580	intergenic region	intergenic__D23580__STMMW_09361__STMMW_09371	intergenic__STMMW_09361__artJ	996367	996584	1	88	0.188073	218	41		not required
D23580	intergenic region	intergenic__D23580__STMMW_09371__STMMW_09381	intergenic__artJ__artM	997317	997552	1	67	0.0635593	236	15		ambiguous
D23580	intergenic region	intergenic__D23580__STMMW_09411__STMMW_09421	intergenic__artP__ybjP	1000422	1000650	1	50	0.104803	229	24		not required
D23580	intergenic region	intergenic__D23580__STMMW_09421__STMMW_09431	intergenic__ybjP__STMMW_09431	1001167	1001293	1	19	0.102362	127	13		not required
D23580	intergenic region	intergenic__D23580__STMMW_09481__STMMW_09491	intergenic__poxB__hcr	1007738	1007894	1	115	0.273885	157	43		not required
D23580	intergenic region	intergenic__D23580__STMMW_09501__STMMW_09511	intergenic__hcp__ybjE	1010528	1010670	1	17	0.0769231	143	11		ambiguous
D23580	intergenic region	intergenic__D23580__STMMW_09511__STMMW_09521	intergenic__ybjE__ybjD	1011463	1011771	1	370	0.475728	309	147		not required
D23580	intergenic region	intergenic__D23580__STMMW_09531__STMMW_09541	intergenic__ybjX__macA	1014396	1014522	1	215	0.645669	127	82		not required
D23580	intergenic region	intergenic__D23580__STMMW_09551__STMMW_09561	intergenic__macB__cspD	1017583	1017711	1	67	0.162791	129	21		not required
D23580	intergenic region	intergenic__D23580__STMMW_09561__STMMW_09571	intergenic__cspD__clpS	1017934	1018256	1	78	0.126935	323	41		not required
D23580	intergenic region	intergenic__D23580__STMMW_09581__STMMW_ncRNA_66	intergenic__clpA__STnc490	1020885	1020994	1	53	0.245455	110	27		not required
D23580	ncRNA	STMMW_ncRNA_66	STnc490	1020995	1021084	1	155	0.455556	90	41	noncoding RNA	not required
D23580	intergenic region	intergenic__D23580__STMMW_09591__STMMW_09601	intergenic__tnp__STMMW_09601	1021535	1021996	1	653	0.396104	462	183		not required
D23580	intergenic region	intergenic__D23580__STMMW_09611__STMMW_09621	intergenic__STMMW_09611__STMMW_09621	1023253	1023588	1	182	0.264881	336	89		not required
D23580	intergenic region	intergenic__D23580__STMMW_09631__STMMW_09641	intergenic__STMMW_09631__STMMW_09641	1025147	1025254	1	68	0.342593	108	37		not required
D23580	intergenic region	intergenic__D23580__STMMW_09691__STMMW_09701	intergenic__cydD__trxB	1031025	1031137	1	21	0.132743	113	15		not required
D23580	intergenic region	intergenic__D23580__STMMW_09701__STMMW_09711	intergenic__trxB__lrp	1032107	1032651	1	365	0.19633	545	107		not required
D23580	intergenic region	intergenic__D23580__STMMW_09721__STMMW_09731	intergenic__ftsK__lolA	1037367	1037505	1	28	0.0863309	139	12		not required
D23580	intergenic region	intergenic__D23580__STMMW_09741__STMMW_09751	intergenic__ycaJ__serS	1039474	1039731	1	70	0.0736434	258	19		ambiguous
D23580	intergenic region	intergenic__D23580__STMMW_09751__STMMW_09761	intergenic__serS__dmsA	1041025	1041260	1	17	0.0381356	236	9		required
D23580	intergenic region	intergenic__D23580__STMMW_09781__STMMW_09791	intergenic__dmsC__ycaD	1045199	1045547	1	62	0.0859599	349	30		not required
D23580	intergenic region	intergenic__D23580__STMMW_09791__STMMW_09801	intergenic__ycaD__ycaM	1046697	1046913	1	107	0.18894	217	41		not required
D23580	intergenic region	intergenic__D23580__STMMW_09801__STMMW_ncRNA_67	intergenic__ycaM__STnc3310	1048336	1048571	1	260	0.398305	236	94		not required
D23580	ncRNA	STMMW_ncRNA_67	STnc3310	1048572	1048752	-1	175	0.436464	181	79	noncoding RNA	not required
D23580	intergenic region	intergenic__D23580__STMMW_09821__STMMW_09831	intergenic__STMMW_09821__sopD2	1049871	1050000	1	81	0.315385	130	41		not required
D23580	intergenic region	intergenic__D23580__STMMW_09851__STMMW_09861	intergenic__focA__ycaO	1054236	1054639	1	261	0.25	404	101		not required
D23580	intergenic region	intergenic__D23580__STMMW_09861__STMMW_09871	intergenic__ycaO__ycaP	1056401	1056536	1	43	0.117647	136	16		not required
D23580	intergenic region	intergenic__D23580__STMMW_09871__STMMW_09881	intergenic__ycaP__serC	1057230	1057414	1	82	0.156757	185	29		not required
D23580	intergenic region	intergenic__D23580__STMMW_09891__STMMW_09901	intergenic__aroA__ycaL	1059858	1059999	1	77	0.190141	142	27		not required
D23580	intergenic region	intergenic__D23580__STMMW_09901__STMMW_09911	intergenic__ycaL__cmk	1060762	1060933	1	23	0.0639535	172	11		ambiguous
D23580	intergenic region	intergenic__D23580__STMMW_09911__STMMW_09921	intergenic__cmk__rpsA	1061618	1061730	1	1	0.00884956	113	1		required
D23580	intergenic region	intergenic__D23580__STMMW_09921__STMMW_09931	intergenic__rpsA__himD	1063405	1063559	1	1	0.00645161	155	1		required
D23580	ncRNA	STMMW_ncRNA_68	STnc3330	1063866	1063964	-1	16	0.121212	99	12	noncoding RNA	not required
D23580	intergenic region	intergenic__D23580__STMMW_ncRNA_68__STMMW_09941	intergenic__STnc3330__rec2	1063965	1064073	1	70	0.256881	109	28		not required
D23580	intergenic region	intergenic__D23580__STMMW_09991__STMMW_10001	intergenic__kdsB__STMMW_10001	1071351	1071560	1	182	0.247619	210	52		not required
D23580	intergenic region	intergenic__D23580__STMMW_10011__STMMW_10021	intergenic__ycbC__smtA	1073211	1073345	1	121	0.192593	135	26		not required
D23580	intergenic region	intergenic__D23580__STMMW_10051__STMMW_10061	intergenic__mukB__ycbB	1080616	1080959	1	95	0.107558	344	37		not required
D23580	intergenic region	intergenic__D23580__STMMW_10061__STMMW_10071	intergenic__ycbB__ycbK	1082802	1083060	1	124	0.162162	259	42		not required
D23580	intergenic region	intergenic__D23580__STMMW_10091__STMMW_10101	intergenic__aspC__ompF	1085537	1085720	1	9	0.0326087	184	6		required
D23580	intergenic region	intergenic__D23580__STMMW_10101__STMMW_ncRNA_69	intergenic__ompF__STnc3350	1086813	1087308	1	1	0.00201613	496	1		required
D23580	ncRNA	STMMW_ncRNA_69	STnc3350	1087309	1087401	1	1	0.0107527	93	1	noncoding RNA	required
D23580	intergenic region	intergenic__D23580__STMMW_10111__STMMW_10121	intergenic__asnCa__STMMW_10121	1088820	1089019	1	0	0	200	0		required
D23580	intergenic region	intergenic__D23580__STMMW_10121__STMMW_10131	intergenic__STMMW_10121__dpaL	1089482	1089797	1	164	0.117089	316	37		not required
D23580	intergenic region	intergenic__D23580__STMMW_10131__STMMW_10141	intergenic__dpaL__STMMW_10141	1091013	1091256	1	12	0.0368852	244	9		required
D23580	intergenic region	intergenic__D23580__STMMW_10151__STMMW_10161	intergenic__pncB__STMMW_10161	1093974	1094167	1	60	0.159794	194	31		not required
D23580	ncRNA	STMMW_ncRNA_70	STnc4200	1095146	1095265	1	62	0.175	120	21	noncoding RNA	not required
D23580	intergenic region	intergenic__D23580__STMMW_ncRNA_70__STMMW_10171	intergenic__STnc4200__STMMW_10171	1095266	1095504	1	79	0.154812	239	37		not required
D23580	ncRNA	STMMW_ncRNA_71	IsrB2	1100113	1100206	-1	363	0.638298	94	60	noncoding RNA	not required
D23580	ncRNA	STMMW_ncRNA_72	IsrB1	1100114	1100208	1	355	0.642105	95	61	noncoding RNA	not required
D23580	intergenic region	intergenic__D23580__STMMW_10231__STMMW_10241	intergenic__STMMW_10231__C1	1101401	1101724	1	69	0.0895062	324	29		not required
D23580	ncRNA	STMMW_ncRNA_73	STnc1080	1102118	1102179	-1	17	0.193548	62	12	noncoding RNA	not required
D23580	intergenic region	intergenic__D23580__STMMW_10291__STMMW_10301	intergenic__STMMW_10291__STMMW_10301	1104893	1105183	1	96	0.189003	291	55		not required
D23580	intergenic region	intergenic__D23580__STMMW_10301__STMMW_10311	intergenic__STMMW_10301__STMMW_10311	1105418	1105832	1	749	0.445783	415	185		not required
D23580	intergenic region	intergenic__D23580__STMMW_10311__STMMW_10321	intergenic__STMMW_10311__ninG	1106436	1106643	1	143	0.201923	208	42		not required
D23580	intergenic region	intergenic__D23580__STMMW_10351__STMMW_10361	intergenic__STMMW_10351__STMMW_10361	1108569	1108741	1	208	0.456647	173	79		not required
D23580	intergenic region	intergenic__D23580__STMMW_10361__STMMW_10371	intergenic__STMMW_10361__STMMW_10371	1108868	1109002	1	92	0.348148	135	47		not required
D23580	intergenic region	intergenic__D23580__STMMW_10371__STMMW_10381	intergenic__STMMW_10371__gtgA	1109453	1109812	1	655	0.430556	360	155		not required
D23580	intergenic region	intergenic__D23580__STMMW_10381__STMMW_10392	intergenic__gtgA__STMMW_10392	1110500	1110768	1	80	0.189591	269	51		not required
D23580	intergenic region	intergenic__D23580__STMMW_10401__STMMW_10411	intergenic__STMMW_10401__STMMW_10411	1112038	1112244	1	27	0.057971	207	12		ambiguous
D23580	intergenic region	intergenic__D23580__STMMW_10541__STMMW_10551	intergenic__STMMW_10541__sodCa	1125800	1125915	1	100	0.448276	116	52		not required
D23580	intergenic region	intergenic__D23580__STMMW_10591__STMMW_10601	intergenic__STMMW_10591__STMMW_10601	1132006	1132339	1	461	0.263473	334	88		not required
D23580	intergenic region	intergenic__D23580__STMMW_10621__STMMW_10631	intergenic__STMMW_10621__sseI	1135579	1135834	1	190	0.265625	256	68		not required
D23580	intergenic region	intergenic__D23580__STMMW_10641__STMMW_10651	intergenic__STMMW_10641__STMMW_10651	1137474	1137728	1	121	0.239216	255	61		not required
D23580	intergenic region	intergenic__D23580__STMMW_10651__STMMW_10661	intergenic__STMMW_10651__STMMW_10661	1138148	1138278	1	101	0.244275	131	32		not required
D23580	intergenic region	intergenic__D23580__STMMW_10681__STMMW_10691	intergenic__gtgE__gtgF	1139945	1140214	1	13	0.0407407	270	11		required
D23580	intergenic region	intergenic__D23580__STMMW_10691__STMMW_10701	intergenic__gtgF__pepN	1140407	1140832	1	109	0.131455	426	56		not required
D23580	intergenic region	intergenic__D23580__STMMW_10701__STMMW_10711	intergenic__pepN__pyrD	1143446	1143652	1	103	0.207729	207	43		not required
D23580	intergenic region	intergenic__D23580__STMMW_10711__STMMW_10721	intergenic__pyrD__ycbW	1144664	1144828	1	48	0.193939	165	32		not required
D23580	ncRNA	STMMW_ncRNA_74	STnc3390	1154101	1154185	-1	19	0.164706	85	14	noncoding RNA	not required
D23580	intergenic region	intergenic__D23580__STMMW_ncRNA_74__STMMW_10791	intergenic__STnc3390__rmf	1154186	1154332	1	13	0.0272109	147	4		required
D23580	intergenic region	intergenic__D23580__STMMW_10811__STMMW_10821	intergenic__lonH__ycbG	1156774	1157132	1	139	0.183844	359	66		not required
D23580	intergenic region	intergenic__D23580__STMMW_10831__STMMW_10841	intergenic__ompA__sulA	1158710	1159065	1	114	0.140449	356	50		not required
D23580	intergenic region	intergenic__D23580__STMMW_10841__STMMW_10851	intergenic__sulA__sxy	1159576	1159791	1	14	0.0462963	216	10		required
D23580	intergenic region	intergenic__D23580__STMMW_10871__STMMW_10881	intergenic__yccF__helD	1163003	1163125	1	24	0.113821	123	14		not required
D23580	intergenic region	intergenic__D23580__STMMW_10901__STMMW_10911	intergenic__yccT__STMMW_10911	1166432	1166601	1	59	0.152941	170	26		not required
D23580	intergenic region	intergenic__D23580__STMMW_10931__STMMW_10941	intergenic__yccW__STMMW_10941	1168650	1168863	1	168	0.308411	214	66		not required
D23580	intergenic region	intergenic__D23580__STMMW_10981__STMMW_10991	intergenic__yccA__pipA	1171539	1172239	1	187	0.11127	701	78		not required
D23580	intergenic region	intergenic__D23580__STMMW_10991__STMMW_11001	intergenic__pipA__pipB	1172921	1173140	1	0	0	220	0		required
D23580	intergenic region	intergenic__D23580__STMMW_11001__STMMW_11011	intergenic__pipB__STMMW_11011	1174017	1174233	1	13	0.0414747	217	9		required
D23580	intergenic region	intergenic__D23580__STMMW_11031__STMMW_11041	intergenic__sopB__pipD	1176608	1176789	1	146	0.291209	182	53		not required
D23580	intergenic region	intergenic__D23580__STMMW_11041__STMMW_11051	intergenic__pipD__copS	1178077	1178248	1	318	0.389535	172	67		not required
D23580	intergenic region	intergenic__D23580__STMMW_11071__STMMW_11081	intergenic__STMMW_11071__hpaC	1180833	1181164	1	574	0.496988	332	165		not required
D23580	intergenic region	intergenic__D23580__STMMW_11091__STMMW_11101	intergenic__hpaB__hpaR	1183258	1183474	1	65	0.165899	217	36		not required
D23580	intergenic region	intergenic__D23580__STMMW_11101__STMMW_11111	intergenic__hpaR__hpaG	1183916	1184189	1	28	0.0583942	274	16		ambiguous
D23580	intergenic region	intergenic__D23580__STMMW_11141__STMMW_11151	intergenic__hpaF__hpaH	1188186	1188327	1	142	0.366197	142	52		not required
D23580	intergenic region	intergenic__D23580__STMMW_11191__STMMW_ncRNA_75	intergenic__STMMW_11191__STnc1880	1193240	1193391	1	105	0.25	152	38		not required
D23580	ncRNA	STMMW_ncRNA_75	STnc1880	1193392	1193488	1	54	0.185567	97	18	noncoding RNA	not required
D23580	intergenic region	intergenic__D23580__STMMW_ncRNA_75__STMMW_11201	intergenic__STnc1880__STMMW_11201	1193489	1193646	1	29	0.0759494	158	12		ambiguous
D23580	intergenic region	intergenic__D23580__STMMW_11201__STMMW_ncRNA_76	intergenic__STMMW_11201__STnc3400	1194010	1194561	1	106	0.103261	552	57		not required
D23580	ncRNA	STMMW_ncRNA_76	STnc3400	1194562	1194623	1	78	0.596774	62	37	noncoding RNA	not required
D23580	intergenic region	intergenic__D23580__STMMW_11221__STMMW_11231	intergenic__cbpA__STMMW_11231	1195889	1196007	1	24	0.142857	119	17		not required
D23580	intergenic region	intergenic__D23580__STMMW_11261__STMMW_11271	intergenic__scsD__agp	1199537	1199668	1	40	0.106061	132	14		not required
D23580	intergenic region	intergenic__D23580__STMMW_11291__STMMW_11301	intergenic__wrbA__ymdF	1201789	1202172	1	242	0.203125	384	78		not required
D23580	intergenic region	intergenic__D23580__STMMW_11301__STMMW_11311	intergenic__ymdF__ycdC	1202341	1202476	1	34	0.154412	136	21		not required
D23580	intergenic region	intergenic__D23580__STMMW_11331__STMMW_11341	intergenic__putA__putP	1207529	1207949	1	145	0.106888	421	45		not required
D23580	intergenic region	intergenic__D23580__STMMW_11341__STMMW_11351	intergenic__putP__phoH	1209459	1210284	1	482	0.236077	826	195		not required
D23580	intergenic region	intergenic__D23580__STMMW_11351__STMMW_11361	intergenic__phoH__STMMW_11361	1211140	1211244	1	8	0.047619	105	5		required
D23580	ncRNA	STMMW_ncRNA_77	STnc500	1212208	1212288	-1	55	0.246914	81	20	noncoding RNA	not required
D23580	intergenic region	intergenic__D23580__STMMW_ncRNA_77__STMMW_11371	intergenic__STnc500__STMMW_11371	1212289	1212410	1	238	0.319672	122	39		not required
D23580	intergenic region	intergenic__D23580__STMMW_11371__STMMW_11381	intergenic__STMMW_11371__STMMW_11381	1213908	1214243	1	200	0.291667	336	98		not required
D23580	intergenic region	intergenic__D23580__STMMW_11381__STMMW_11391	intergenic__STMMW_11381__STMMW_11391	1214925	1215429	1	119	0.0712871	505	36		ambiguous
D23580	intergenic region	intergenic__D23580__STMMW_11401__STMMW_11411	intergenic__STMMW_11401__STMMW_11411	1217329	1217610	1	15	0.0390071	282	11		required
D23580	intergenic region	intergenic__D23580__STMMW_11421__STMMW_11431	intergenic__STMMW_11421__ycdW	1220009	1220851	1	353	0.223013	843	188		not required
D23580	intergenic region	intergenic__D23580__STMMW_11451__STMMW_11461	intergenic__ycdY__ycdZ	1223191	1223299	1	6	0.0458716	109	5		required
D23580	intergenic region	intergenic__D23580__STMMW_11471__STMMW_11481	intergenic__csgG__csgF	1224571	1224683	1	34	0.150442	113	17		not required
D23580	intergenic region	intergenic__D23580__STMMW_11501__STMMW_11511	intergenic__csgD__csgB	1226178	1226931	1	20	0.0238727	754	18		required
D23580	intergenic region	intergenic__D23580__STMMW_11531__STMMW_11541	intergenic__csgC__ymdA	1228273	1228402	1	163	0.453846	130	59		not required
D23580	intergenic region	intergenic__D23580__STMMW_11571__STMMW_11581	intergenic__mdoC__mdoG	1231948	1232218	1	197	0.291513	271	79		not required
D23580	ncRNA	STMMW_ncRNA_78	STnc3040	1238306	1238412	1	17	0.102804	107	11	noncoding RNA	not required
D23580	intergenic region	intergenic__D23580__STMMW_11631__STMMW_11641	intergenic__htrB__yceA	1239338	1239556	1	81	0.0639269	219	14		ambiguous
D23580	intergenic region	intergenic__D23580__STMMW_11661__STMMW_11671	intergenic__yceJ__yceO	1241806	1242067	1	59	0.10687	262	28		not required
D23580	intergenic region	intergenic__D23580__STMMW_11681__STMMW_11691	intergenic__solA__bssS	1243341	1243452	1	258	0.5	112	56		not required
D23580	intergenic region	intergenic__D23580__STMMW_11691__STMMW_11701	intergenic__bssS__dinI	1243708	1243996	1	147	0.228374	289	66		not required
D23580	intergenic region	intergenic__D23580__STMMW_11711__STMMW_11721	intergenic__pyrC__yceB	1245363	1245466	1	8	0.0673077	104	7		ambiguous
D23580	intergenic region	intergenic__D23580__STMMW_11721__STMMW_11731	intergenic__yceB__grxB	1246028	1246151	1	48	0.209677	124	26		not required
D23580	intergenic region	intergenic__D23580__STMMW_11741__STMMW_11751	intergenic__yceL__rimJ	1248072	1248307	1	49	0.0635593	236	15		ambiguous
D23580	intergenic region	intergenic__D23580__STMMW_11771__STMMW_11781	intergenic__mviM__mviN	1250501	1250764	1	286	0.393939	264	104		not required
D23580	intergenic region	intergenic__D23580__STMMW_11811__STMMW_11821	intergenic__flgA__flgB	1253893	1254048	1	118	0.275641	156	43		not required
D23580	ncRNA	STMMW_ncRNA_79	STnc840	1263904	1263976	1	1	0.0136986	73	1	noncoding RNA	required
D23580	intergenic region	intergenic__D23580__STMMW_ncRNA_79__STMMW_11931	intergenic__STnc840__rne	1263977	1264155	1	50	0.184358	179	33		not required
D23580	intergenic region	intergenic__D23580__STMMW_11931__STMMW_11941	intergenic__rne__STMMW_11941	1267360	1267494	1	0	0	135	0		required
D23580	intergenic region	intergenic__D23580__STMMW_11941__STMMW_11951	intergenic__STMMW_11941__rluC	1267744	1267932	1	27	0.0793651	189	15		ambiguous
D23580	intergenic region	intergenic__D23580__STMMW_11951__STMMW_11961	intergenic__rluC__STMMW_11961	1268893	1269047	1	75	0.122581	155	19		not required
D23580	intergenic region	intergenic__D23580__STMMW_11961__STMMW_11971	intergenic__STMMW_11961__STMMW_11971	1269792	1269996	1	230	0.429268	205	88		not required
D23580	ncRNA	STMMW_ncRNA_80	SraB	1270930	1271038	1	50	0.211009	109	23	noncoding RNA	not required
D23580	intergenic region	intergenic__D23580__STMMW_12001__STMMW_12011	intergenic__rpl32__plsX	1271822	1271954	1	145	0.075188	133	10		ambiguous
D23580	intergenic region	intergenic__D23580__STMMW_12041__STMMW_12051	intergenic__fabG__acpP	1275760	1275914	1	0	0	155	0		required
D23580	intergenic region	intergenic__D23580__STMMW_12051__STMMW_12061	intergenic__acpP__fabF	1276152	1276272	1	17	0.0578512	121	7		ambiguous
D23580	intergenic region	intergenic__D23580__STMMW_12061__STMMW_12071	intergenic__fabF__pabC	1277479	1277601	1	32	0.097561	123	12		not required
D23580	intergenic region	intergenic__D23580__STMMW_12111__STMMW_12121	intergenic__ycfH__ptsG	1281877	1282170	1	55	0.108844	294	32		not required
D23580	intergenic region	intergenic__D23580__STMMW_12131__STMMW_12141	intergenic__fhuE__ycfF	1285864	1286204	1	79	0.1261	341	43		not required
D23580	intergenic region	intergenic__D23580__STMMW_12191__STMMW_12201	intergenic__ycfP__ndh	1290002	1290255	1	10	0.0314961	254	8		required
D23580	intergenic region	intergenic__D23580__STMMW_12201__STMMW_12211	intergenic__ndh__ycfJ	1291561	1291738	1	25	0.0786517	178	14		ambiguous
D23580	ncRNA	STMMW_ncRNA_81	STnc1090	1292220	1292286	-1	4	0.0447761	67	3	noncoding RNA	required
D23580	ncRNA	STMMW_ncRNA_82	STnc850	1292258	1292333	1	2	0.0263158	76	2	noncoding RNA	required
D23580	intergenic region	intergenic__D23580__STMMW_12221__STMMW_12231	intergenic__ycfQ__ycfR	1292989	1293229	1	24	0.0746888	241	18		ambiguous
D23580	intergenic region	intergenic__D23580__STMMW_12241__STMMW_ncRNA_83	intergenic__ycfS__STnc3410	1294550	1294655	1	67	0.0377358	106	4		required
D23580	ncRNA	STMMW_ncRNA_83	STnc3410	1294656	1294737	-1	31	0.182927	82	15	noncoding RNA	not required
D23580	intergenic region	intergenic__D23580__STMMW_12251__STMMW_12261	intergenic__mfd__ycfU	1298144	1298369	1	181	0.309735	226	70		not required
D23580	intergenic region	intergenic__D23580__STMMW_12321__STMMW_12331	intergenic__potC__sifA	1305331	1305645	1	69	0.0761905	315	24		ambiguous
D23580	intergenic region	intergenic__D23580__STMMW_12331__STMMW_12341	intergenic__sifA__potB	1306657	1306984	1	30	0.070122	328	23		ambiguous
D23580	intergenic region	intergenic__D23580__STMMW_12351__STMMW_12361	intergenic__potA__pepT	1308969	1309218	1	65	0.108	250	27		not required
D23580	intergenic region	intergenic__D23580__STMMW_12381__STMMW_12391	intergenic__STMMW_12381__ycfD	1311118	1312536	1	1489	0.332629	1419	472		not required
D23580	intergenic region	intergenic__D23580__STMMW_12411__STMMW_12421	intergenic__phoP__purB	1315877	1315999	1	25	0.0894309	123	11		not required
D23580	intergenic region	intergenic__D23580__STMMW_12471__STMMW_12481	intergenic__rluB__icdA	1320727	1320897	1	2	0.00584795	171	1		required
D23580	ncRNA	STMMW_ncRNA_84	STnc150	1322181	1322337	-1	58	0.146497	157	23	noncoding RNA	not required
D23580	intergenic region	intergenic__D23580__STMMW_ncRNA_84__STMMW_12491	intergenic__STnc150__STMMW_12491	1322338	1322595	1	15	0.0426357	258	11		required
D23580	intergenic region	intergenic__D23580__STMMW_12491__STMMW_12501	intergenic__STMMW_12491__envF	1323721	1324701	1	42	0.0346585	981	34		required
D23580	intergenic region	intergenic__D23580__STMMW_12501__STMMW_ncRNA_85	intergenic__envF__IsrC	1325491	1325657	1	2	0.011976	167	2		required
D23580	ncRNA	STMMW_ncRNA_85	IsrC	1325658	1325945	1	237	0.402778	288	116	noncoding RNA	not required
D23580	intergenic region	intergenic__D23580__STMMW_12511__STMMW_12521	intergenic__msgA__envE	1326219	1326408	1	102	0.178947	190	34		not required
D23580	intergenic region	intergenic__D23580__STMMW_12521__STMMW_12531	intergenic__envE__cspH	1326931	1327344	1	28	0.0458937	414	19		required
D23580	intergenic region	intergenic__D23580__STMMW_12531__STMMW_12541	intergenic__cspH__pagD	1327558	1327688	1	82	0.343511	131	45		not required
D23580	intergenic region	intergenic__D23580__STMMW_12541__STMMW_12551	intergenic__pagD__pagC	1327953	1328850	1	29	0.0200445	898	18		required
D23580	ncRNA	STMMW_ncRNA_86	STnc3420	1329327	1329459	-1	135	0.345865	133	46	noncoding RNA	not required
D23580	intergenic region	intergenic__D23580__STMMW_ncRNA_86__STMMW_ncRNA_87	intergenic__STnc3420__STnc520	1329460	1330250	1	355	0.204804	791	162		not required
D23580	ncRNA	STMMW_ncRNA_87	STnc520	1330251	1330334	-1	94	0.380952	84	32	noncoding RNA	not required
D23580	intergenic region	intergenic__D23580__STMMW_ncRNA_87__STMMW_12561	intergenic__STnc520__pliC	1330335	1330557	1	39	0.125561	223	28		not required
D23580	intergenic region	intergenic__D23580__STMMW_12561__STMMW_12562	intergenic__pliC__STMMW_12562	1330903	1331279	1	116	0.159151	377	60		not required
D23580	intergenic region	intergenic__D23580__STMMW_12562__STMMW_12571	intergenic__STMMW_12562__STMMW_12571	1331406	1331604	1	136	0.396985	199	79		not required
D23580	intergenic region	intergenic__D23580__STMMW_12571__STMMW_12581	intergenic__STMMW_12571__STMMW_12581	1331878	1332028	1	24	0.0662252	151	10		ambiguous
D23580	ncRNA	STMMW_ncRNA_88	STnc1760	1332495	1332595	-1	37	0.128713	101	13	noncoding RNA	not required
D23580	ncRNA	STMMW_ncRNA_89	STnc1210	1332616	1332674	1	30	0.254237	59	15	noncoding RNA	not required
D23580	intergenic region	intergenic__D23580__STMMW_ncRNA_89__STMMW_12591	intergenic__STnc1210__STMMW_12591	1332675	1332834	1	44	0.1375	160	22		not required
D23580	ncRNA	STMMW_ncRNA_90	STnc1990	1334501	1334634	1	44	0.134328	134	18	noncoding RNA	not required
D23580	ncRNA	STMMW_ncRNA_91	STnc3430	1334606	1334717	-1	50	0.107143	112	12	noncoding RNA	not required
D23580	intergenic region	intergenic__D23580__STMMW_12611__STMMW_12621	intergenic__STMMW_12611__STMMW_12621	1334955	1335635	1	276	0.230543	681	157		not required
D23580	intergenic region	intergenic__D23580__STMMW_12671__STMMW_12681	intergenic__STMMW_12671__STMMW_12681	1341637	1341829	1	38	0.119171	193	23		not required
D23580	ncRNA	STMMW_ncRNA_92	IsrD	1342251	1342301	-1	11	0.176471	51	9	noncoding RNA	not required
D23580	ncRNA	STMMW_ncRNA_93	STnc3440	1342954	1343040	1	47	0.252874	87	22	noncoding RNA	not required
D23580	intergenic region	intergenic__D23580__STMMW_12701__STMMW_12711	intergenic__aadA__STMMW_12711	1343898	1344041	1	118	0.236111	144	34		not required
D23580	intergenic region	intergenic__D23580__STMMW_12721__STMMW_12731	intergenic__STMMW_12721__STMMW_12731	1345553	1345806	1	349	0.503937	254	128		not required
D23580	intergenic region	intergenic__D23580__STMMW_12751__STMMW_12761	intergenic__aroQ__yeaS	1346912	1347107	1	155	0.285714	196	56		not required
D23580	intergenic region	intergenic__D23580__STMMW_12761__STMMW_12771	intergenic__yeaS__yeaR	1347747	1347918	1	28	0.0930233	172	16		not required
D23580	intergenic region	intergenic__D23580__STMMW_12781__STMMW_12791	intergenic__yoaG__STMMW_12791	1348467	1348695	1	8	0.0218341	229	5		required
D23580	ncRNA	STMMW_ncRNA_94	RyhB2	1349388	1349598	-1	43	0.151659	211	32	noncoding RNA	not required
D23580	intergenic region	intergenic__D23580__STMMW_12811__STMMW_12821	intergenic__yeaQ__yaoF	1349901	1350332	1	119	0.138889	432	60		not required
D23580	intergenic region	intergenic__D23580__STMMW_12841__STMMW_12851	intergenic__yeaO__yeaN	1351298	1351415	1	28	0.118644	118	14		not required
D23580	intergenic region	intergenic__D23580__STMMW_12851__STMMW_12861	intergenic__yeaN__yeaM	1352601	1352700	1	3	0.01	100	1		required
D23580	intergenic region	intergenic__D23580__STMMW_12862__STMMW_12881	intergenic__yeaL__yeaK	1353922	1354230	1	65	0.0938511	309	29		not required
D23580	intergenic region	intergenic__D23580__STMMW_12891__STMMW_ncRNA_95	intergenic__yeaJ__STnc1480	1356293	1356534	1	5	0.0165289	242	4		required
D23580	ncRNA	STMMW_ncRNA_95	STnc1480	1356535	1356929	1	200	0.296203	395	117	noncoding RNA	not required
D23580	intergenic region	intergenic__D23580__STMMW_12901__STMMW_12911	intergenic__yeaH__yeaG	1358220	1358341	1	67	0.180328	122	22		not required
D23580	intergenic region	intergenic__D23580__STMMW_12911__STMMW_12921	intergenic__yeaG__mipA	1360277	1360702	1	171	0.161972	426	69		not required
D23580	intergenic region	intergenic__D23580__STMMW_12921__STMMW_12931	intergenic__mipA__STMMW_12931	1361450	1361738	1	103	0.134948	289	39		not required
D23580	intergenic region	intergenic__D23580__STMMW_12971__STMMW_12981	intergenic__gapA__yeaA	1366203	1366513	1	21	0.0482315	311	15		required
D23580	intergenic region	intergenic__D23580__STMMW_12991__STMMW_13001	intergenic__yeaC__nam	1367278	1367628	1	79	0.105413	351	37		not required
D23580	intergenic region	intergenic__D23580__STMMW_13021__STMMW_13031	intergenic__sppA__ydjA	1371281	1371453	1	67	0.236994	173	41		not required
D23580	intergenic region	intergenic__D23580__STMMW_13031__STMMW_13041	intergenic__ydjA__selD	1372006	1372122	1	35	0.128205	117	15		not required
D23580	intergenic region	intergenic__D23580__STMMW_13061__STMMW_13071	intergenic__gdhA__STMMW_13071	1376494	1376731	1	36	0.0546218	238	13		ambiguous
D23580	intergenic region	intergenic__D23580__STMMW_13091__STMMW_13101	intergenic__xthA__argDa	1378263	1378707	1	10	0.0157303	445	7		required
D23580	intergenic region	intergenic__D23580__STMMW_13141__STMMW_13151	intergenic__astE__STMMW_13151	1384736	1385070	1	34	0.0507463	335	17		required
D23580	ncRNA	STMMW_ncRNA_96	STnc1640	1385544	1385631	1	37	0.238636	88	21	noncoding RNA	not required
D23580	intergenic region	intergenic__D23580__STMMW_13171__STMMW_13181	intergenic__nadE__osmE	1387461	1387678	1	46	0.0504587	218	11		required
D23580	intergenic region	intergenic__D23580__STMMW_13181__STMMW_13191	intergenic__osmE__celA	1388021	1388320	1	77	0.0833333	300	25		not required
D23580	intergenic region	intergenic__D23580__STMMW_13221__STMMW_13231	intergenic__celD__celF	1391334	1391457	1	1	0.00806452	124	1		required
D23580	ncRNA	STMMW_ncRNA_97	STnc2010	1393493	1393620	1	23	0.0703125	128	9	noncoding RNA	ambiguous
D23580	intergenic region	intergenic__D23580__STMMW_13251__STMMW_13261	intergenic__katE__cedA	1395881	1396244	1	170	0.195055	364	71		not required
D23580	intergenic region	intergenic__D23580__STMMW_13261__STMMW_13271	intergenic__cedA__ydjN	1396488	1396588	1	18	0.0594059	101	6		ambiguous
D23580	intergenic region	intergenic__D23580__STMMW_13271__STMMW_13281	intergenic__ydjN__ydjM	1397981	1398116	1	6	0.0367647	136	5		required
D23580	ncRNA	STMMW_ncRNA_98	STnc3570	1398678	1398844	-1	31	0.0838323	167	14	noncoding RNA	not required
D23580	intergenic region	intergenic__D23580__STMMW_13291__STMMW_13301	intergenic__yniC__yniB	1399523	1399670	1	19	0.0878378	148	13		not required
D23580	intergenic region	intergenic__D23580__STMMW_13311__STMMW_13321	intergenic__STMMW_13311__ydiZ	1401111	1401216	1	10	0.0660377	106	7		ambiguous
D23580	intergenic region	intergenic__D23580__STMMW_13331__STMMW_13341	intergenic__pfkB__ydiY	1402537	1402824	1	15	0.0416667	288	12		required
D23580	ncRNA	STMMW_ncRNA_99	STnc3460	1403507	1403628	1	83	0.155738	122	19	noncoding RNA	not required
D23580	ncRNA	STMMW_ncRNA_100	STnc4210	1403586	1403658	-1	30	0.136986	73	10	noncoding RNA	not required
D23580	intergenic region	intergenic__D23580__STMMW_13351__STMMW_13361	intergenic__lpxR__STMMW_13361	1404592	1404733	1	38	0.0915493	142	13		not required
D23580	intergenic region	intergenic__D23580__STMMW_13371__STMMW_13381	intergenic__STMMW_13371__STMMW_13381	1405900	1406071	1	160	0.168605	172	29		not required
D23580	intergenic region	intergenic__D23580__STMMW_13381__STMMW_13391	intergenic__STMMW_13381__rfc	1406279	1406600	1	15	0.0248447	322	8		required
D23580	intergenic region	intergenic__D23580__STMMW_13391__STMMW_13401	intergenic__rfc__thrS	1407825	1408715	1	456	0.208754	891	186		not required
D23580	intergenic region	intergenic__D23580__STMMW_13401__STMMW_13411	intergenic__thrS__infC	1410645	1410755	1	0	0	111	0		required
D23580	intergenic region	intergenic__D23580__STMMW_13431__STMMW_13441	intergenic__rpl20__pheS	1411891	1412191	1	11	0.00664452	301	2		required
D23580	ncRNA	STMMW_ncRNA_101	STnc540	1415932	1416025	1	3	0.0319149	94	3	noncoding RNA	required
D23580	intergenic region	intergenic__D23580__STMMW_13501__STMMW_13511	intergenic__nlpC__ydiV	1418999	1419311	1	93	0.105431	313	33		not required
D23580	intergenic region	intergenic__D23580__STMMW_13531__STMMW_13541	intergenic__ydiE__aroH	1421756	1421911	1	14	0.025641	156	4		required
D23580	intergenic region	intergenic__D23580__STMMW_13541__STMMW_13551	intergenic__aroH__ydiA	1422959	1423113	1	57	0.174194	155	27		not required
D23580	intergenic region	intergenic__D23580__STMMW_13551__STMMW_13561	intergenic__ydiA__pps	1423948	1424283	1	30	0.0684524	336	23		ambiguous
D23580	intergenic region	intergenic__D23580__STMMW_13611__STMMW_13621	intergenic__ydiQ__ydiP	1431789	1432250	1	32	0.0238095	462	11		required
D23580	intergenic region	intergenic__D23580__STMMW_13641__STMMW_13651	intergenic__ydiF__aroD	1435936	1436130	1	1	0.00512821	195	1		required
D23580	intergenic region	intergenic__D23580__STMMW_13671__STMMW_13681	intergenic__ydiN__ydiM	1439103	1439465	1	1	0.00275482	363	1		required
D23580	intergenic region	intergenic__D23580__STMMW_13681__STMMW_13691	intergenic__ydiM__ydiL	1440678	1440817	1	50	0.164286	140	23		not required
D23580	intergenic region	intergenic__D23580__STMMW_13691__STMMW_ncRNA_102	intergenic__ydiL__RprA	1441178	1441343	1	24	0.114458	166	19		not required
D23580	ncRNA	STMMW_ncRNA_102	RprA	1441344	1441452	-1	24	0.174312	109	19	noncoding RNA	not required
D23580	intergenic region	intergenic__D23580__STMMW_ncRNA_102__STMMW_13701	intergenic__RprA__ydiK	1441453	1441634	1	31	0.142857	182	26		not required
D23580	intergenic region	intergenic__D23580__STMMW_13701__STMMW_13711	intergenic__ydiK__ydiJ	1442754	1443017	1	56	0.106061	264	28		not required
D23580	intergenic region	intergenic__D23580__STMMW_13731__STMMW_ncRNA_103	intergenic__ydiH__RydB	1446769	1446939	1	10	0.0467836	171	8		required
D23580	ncRNA	STMMW_ncRNA_103	RydB	1446940	1447033	1	1	0.0106383	94	1	noncoding RNA	required
D23580	intergenic region	intergenic__D23580__STMMW_13741__STMMW_13751	intergenic__STMMW_13741__sufA	1448403	1448828	1	41	0.0610329	426	26		ambiguous
D23580	intergenic region	intergenic__D23580__STMMW_13801__STMMW_13811	intergenic__ynhA__ynhG	1454349	1454502	1	16	0.0844156	154	13		not required
D23580	intergenic region	intergenic__D23580__STMMW_13822__STMMW_13831	intergenic__lpp__pykF	1456130	1456439	1	4	0.0129032	310	4		required
D23580	intergenic region	intergenic__D23580__STMMW_13831__STMMW_13841	intergenic__pykF__orf48	1457799	1458253	1	29	0.0351648	455	16		required
D23580	intergenic region	intergenic__D23580__STMMW_13871__STMMW_13881	intergenic__orf408__ttrA	1462547	1462868	1	93	0.145963	322	47		not required
D23580	intergenic region	intergenic__D23580__STMMW_13901__STMMW_13911	intergenic__ttrB__ttrS	1467700	1467862	1	19	0.0797546	163	13		ambiguous
D23580	intergenic region	intergenic__D23580__STMMW_13941__STMMW_13951	intergenic__orf319__orf242	1471602	1471773	1	21	0.0930233	172	16		not required
D23580	intergenic region	intergenic__D23580__STMMW_13951__STMMW_13961	intergenic__orf242__ssrB	1472503	1472680	1	114	0.151685	178	27		not required
D23580	intergenic region	intergenic__D23580__STMMW_13971__STMMW_13981	intergenic__ssrA__ssaB	1476113	1476512	1	11	0.0175	400	7		required
D23580	intergenic region	intergenic__D23580__STMMW_14011__STMMW_14021	intergenic__ssaE__sseA	1479852	1480114	1	169	0.326996	263	86		not required
D23580	ncRNA	STMMW_ncRNA_104	STnc1220	1488380	1488452	-1	1	0.0136986	73	1	noncoding RNA	required
D23580	intergenic region	intergenic__D23580__STMMW_ncRNA_104__STMMW_14171	intergenic__STnc1220__ssaL	1488453	1488742	1	87	0.182759	290	53		not required
D23580	intergenic region	intergenic__D23580__STMMW_14271__STMMW_14281	intergenic__ssaU__norM	1498004	1498475	1	93	0.127119	472	60		not required
D23580	intergenic region	intergenic__D23580__STMMW_14281__STMMW_14291	intergenic__norM__ribE	1499850	1500065	1	31	0.0509259	216	11		required
D23580	intergenic region	intergenic__D23580__STMMW_14301__STMMW_14311	intergenic__cfa__ydhC	1501898	1502186	1	42	0.0692042	289	20		ambiguous
D23580	intergenic region	intergenic__D23580__STMMW_14311__STMMW_14321	intergenic__ydhC__ydhB	1503393	1503504	1	31	0.169643	112	19		not required
D23580	ncRNA	STMMW_ncRNA_105	STnc4220	1504438	1504532	-1	13	0.0842105	95	8	noncoding RNA	not required
D23580	intergenic region	intergenic__D23580__STMMW_ncRNA_105__STMMW_14332	intergenic__STnc4220__ynhF	1504533	1505754	1	110	0.0425532	1222	52		required
D23580	intergenic region	intergenic__D23580__STMMW_14341__STMMW_14351	intergenic__sodB__ydhO	1506509	1506634	1	15	0.119048	126	15		not required
D23580	intergenic region	intergenic__D23580__STMMW_14351__STMMW_14361	intergenic__ydhO__ydhD	1507490	1507790	1	27	0.0531561	301	16		ambiguous
D23580	intergenic region	intergenic__D23580__STMMW_14371__STMMW_14381	intergenic__rnt__gloA	1508864	1508963	1	0	0	100	0		required
D23580	intergenic region	intergenic__D23580__STMMW_14401__STMMW_14411	intergenic__ydhM__ydhL	1511196	1511297	1	23	0.107843	102	11		not required
D23580	intergenic region	intergenic__D23580__STMMW_14461__STMMW_14471	intergenic__ydhI__slyA	1516200	1516393	1	16	0.0824742	194	16		not required
D23580	intergenic region	intergenic__D23580__STMMW_14481__STMMW_14491	intergenic__slyB__anmK	1517350	1517620	1	27	0.0664207	271	18		ambiguous
D23580	intergenic region	intergenic__D23580__STMMW_14511__STMMW_14521	intergenic__pdxH__tyrS	1519875	1520000	1	1	0.00793651	126	1		required
D23580	intergenic region	intergenic__D23580__STMMW_14541__STMMW_14551	intergenic__gst__tppB	1522860	1522963	1	2	0.0192308	104	2		required
D23580	intergenic region	intergenic__D23580__STMMW_14551__STMMW_14561	intergenic__tppB__nth	1524470	1525070	1	14	0.0116473	601	7		required
D23580	intergenic region	intergenic__D23580__STMMW_14641__STMMW_14642	intergenic__ydgT__blr	1532265	1532561	1	78	0.114478	297	34		not required
D23580	intergenic region	intergenic__D23580__STMMW_14642__STMMW_14651	intergenic__blr__ydgJ	1532688	1532894	1	69	0.188406	207	39		not required
D23580	ncRNA	STMMW_ncRNA_106	STnc3500	1535060	1535174	1	18	0.0347826	115	4	noncoding RNA	required
D23580	intergenic region	intergenic__D23580__STMMW_ncRNA_106__STMMW_14671	intergenic__STnc3500__ydgA	1535175	1535714	1	91	0.0888889	540	48		not required
D23580	intergenic region	intergenic__D23580__STMMW_14671__STMMW_14681	intergenic__ydgA__manA	1537224	1537325	1	1	0.00980392	102	1		required
D23580	intergenic region	intergenic__D23580__STMMW_14681__STMMW_14691	intergenic__manA__fumA	1538502	1538700	1	29	0.0502513	199	10		required
D23580	intergenic region	intergenic__D23580__STMMW_14691__STMMW_14701	intergenic__fumA__fumC	1540348	1540514	1	18	0.0479042	167	8		required
D23580	intergenic region	intergenic__D23580__STMMW_14721__STMMW_14731	intergenic__rstB__STMMW_14731	1544222	1544331	1	9	0.0545455	110	6		ambiguous
D23580	intergenic region	intergenic__D23580__STMMW_14731__STMMW_ncRNA_107	intergenic__STMMW_14731__STnc3510	1546039	1546143	1	7	0.0380952	105	4		required
D23580	ncRNA	STMMW_ncRNA_107	STnc3510	1546144	1546258	-1	17	0.0521739	115	6	noncoding RNA	ambiguous
D23580	intergenic region	intergenic__D23580__STMMW_14741__STMMW_14751	intergenic__ompN__rstA	1547325	1547803	1	25	0.0417537	479	20		required
D23580	intergenic region	intergenic__D23580__STMMW_14751__STMMW_14761	intergenic__rstA__ydgC	1548536	1548661	1	27	0.142857	126	18		not required
D23580	intergenic region	intergenic__D23580__STMMW_14771__STMMW_14781	intergenic__ydgI__ydgH	1550442	1550739	1	16	0.0234899	298	7		required
D23580	intergenic region	intergenic__D23580__STMMW_14781__STMMW_14791	intergenic__ydgH__pntA	1551685	1552210	1	26	0.0342205	526	18		required
D23580	intergenic region	intergenic__D23580__STMMW_14801__STMMW_14811	intergenic__pntB__tqsA	1555140	1555313	1	14	0.0229885	174	4		required
D23580	intergenic region	intergenic__D23580__STMMW_14811__STMMW_14821	intergenic__tqsA__ydgF	1556349	1556765	1	147	0.0911271	417	38		not required
D23580	intergenic region	intergenic__D23580__STMMW_14841__STMMW_14851	intergenic__STMMW_14841__asr	1558306	1558573	1	32	0.0783582	268	21		ambiguous
D23580	ncRNA	STMMW_ncRNA_108	STnc3480	1558949	1559209	1	81	0.149425	261	39	noncoding RNA	not required
D23580	intergenic region	intergenic__D23580__STMMW_14861__STMMW_14871	intergenic__ynfM__ynfL	1560471	1560589	1	2	0.0168067	119	2		required
D23580	intergenic region	intergenic__D23580__STMMW_14871__STMMW_14881	intergenic__ynfL__mlc	1561490	1561616	1	4	0.00787402	127	1		required
D23580	intergenic region	intergenic__D23580__STMMW_14881__STMMW_14891	intergenic__mlc__bioDb	1562838	1562962	1	8	0.04	125	5		required
D23580	intergenic region	intergenic__D23580__STMMW_14901__STMMW_14911	intergenic__clcB__STMMW_14911	1564904	1565038	1	29	0.118519	135	16		not required
D23580	intergenic region	intergenic__D23580__STMMW_14941__STMMW_14951	intergenic__STMMW_14941__ynfI	1568486	1568789	1	93	0.174342	304	53		not required
D23580	intergenic region	intergenic__D23580__STMMW_14991__STMMW_15001	intergenic__dmsA1__ynfD	1575910	1576062	1	27	0.0653595	153	10		ambiguous
D23580	intergenic region	intergenic__D23580__STMMW_15031__STMMW_15041	intergenic__ynfB__ynfA	1578164	1578315	1	6	0.0131579	152	2		required
D23580	intergenic region	intergenic__D23580__STMMW_15041__STMMW_15051	intergenic__ynfA__rspA	1578643	1578763	1	5	0.0330579	121	4		required
D23580	intergenic region	intergenic__D23580__STMMW_15071__STMMW_15081	intergenic__ydfJ__ydfI	1582439	1582584	1	27	0.123288	146	18		not required
D23580	intergenic region	intergenic__D23580__STMMW_15091__STMMW_15101	intergenic__ydfZ__ydfH	1584322	1584501	1	3	0.0111111	180	2		required
D23580	intergenic region	intergenic__D23580__STMMW_15101__STMMW_15111	intergenic__ydfH__ydfG	1585189	1585317	1	17	0.100775	129	13		not required
D23580	intergenic region	intergenic__D23580__STMMW_15111__STMMW_15121	intergenic__ydfG__dcp	1586065	1586202	1	14	0.0362319	138	5		required
D23580	intergenic region	intergenic__D23580__STMMW_15121__STMMW_15131	intergenic__dcp__STMMW_15131	1588246	1588589	1	37	0.0290698	344	10		required
D23580	intergenic region	intergenic__D23580__STMMW_15131__STMMW_15141	intergenic__STMMW_15131__ydeJ	1588773	1588891	1	0	0	119	0		required
D23580	intergenic region	intergenic__D23580__STMMW_15141__STMMW_15151	intergenic__ydeJ__ydeI	1589420	1589845	1	3	0.00704225	426	3		required
D23580	intergenic region	intergenic__D23580__STMMW_15151__STMMW_ncRNA_109	intergenic__ydeI__MgrR	1590239	1590407	1	57	0.177515	169	30		not required
D23580	ncRNA	STMMW_ncRNA_109	MgrR	1590408	1590506	1	3	0.030303	99	3	noncoding RNA	required
D23580	intergenic region	intergenic__D23580__STMMW_ncRNA_109__STMMW_15161	intergenic__MgrR__ydeE	1590507	1590931	1	32	0.0635294	425	27		ambiguous
D23580	intergenic region	intergenic__D23580__STMMW_15161__STMMW_15171	intergenic__ydeE__ydeD	1592106	1592332	1	24	0.0660793	227	15		ambiguous
D23580	ncRNA	STMMW_ncRNA_110	STnc2170	1593320	1593388	-1	11	0.101449	69	7	noncoding RNA	not required
D23580	intergenic region	intergenic__D23580__STMMW_15201__STMMW_15211	intergenic__marR__marC	1594436	1594693	1	18	0.0426357	258	11		required
D23580	intergenic region	intergenic__D23580__STMMW_15221__STMMW_15231	intergenic__sotB__yneJ	1596591	1596705	1	2	0.0173913	115	2		required
D23580	intergenic region	intergenic__D23580__STMMW_15231__STMMW_15241	intergenic__yneJ__yneI	1597579	1597680	1	7	0.0490196	102	5		required
D23580	intergenic region	intergenic__D23580__STMMW_15261__STMMW_15271	intergenic__yneG__STMMW_15271	1600428	1600650	1	25	0.058296	223	13		ambiguous
D23580	intergenic region	intergenic__D23580__STMMW_15281__STMMW_15291	intergenic__STMMW_15281__STMMW_15291	1602197	1603014	1	93	0.0782396	818	64		ambiguous
D23580	ncRNA	STMMW_ncRNA_111	STnc3530	1603977	1604148	1	10	0.0232558	172	4	noncoding RNA	required
D23580	intergenic region	intergenic__D23580__STMMW_15381__STMMW_15391	intergenic__hyaA2__STMMW_15391	1611403	1611830	1	10	0.00934579	428	4		required
D23580	intergenic region	intergenic__D23580__STMMW_15391__STMMW_15401	intergenic__STMMW_15391__STMMW_15401	1612923	1613087	1	28	0.0969697	165	16		not required
D23580	intergenic region	intergenic__D23580__STMMW_15421__STMMW_15431	intergenic__STMMW_15421__pqaA	1616105	1616280	1	0	0	176	0		required
D23580	intergenic region	intergenic__D23580__STMMW_15461__STMMW_15471	intergenic__STMMW_15461__STMMW_15471	1621177	1621407	1	27	0.038961	231	9		required
D23580	intergenic region	intergenic__D23580__STMMW_15481__STMMW_ncRNA_112	intergenic__STMMW_15481__IsrF	1622160	1622387	1	8	0.0175439	228	4		required
D23580	ncRNA	STMMW_ncRNA_112	IsrF	1622388	1622677	-1	7	0.0206897	290	6	noncoding RNA	required
D23580	intergenic region	intergenic__D23580__STMMW_15482__STMMW_15491	intergenic__STMMW_15482__srgE	1622653	1622921	1	32	0.0371747	269	10		required
D23580	intergenic region	intergenic__D23580__STMMW_15491__STMMW_15501	intergenic__srgE__STMMW_15501	1624389	1624646	1	28	0.0968992	258	25		not required
D23580	intergenic region	intergenic__D23580__STMMW_15501__STMMW_15511	intergenic__STMMW_15501__STMMW_15511	1625655	1625797	1	23	0.0559441	143	8		ambiguous
D23580	intergenic region	intergenic__D23580__STMMW_15521__STMMW_15531	intergenic__STMMW_15521__STMMW_15531	1628465	1628576	1	3	0.0178571	112	2		required
D23580	intergenic region	intergenic__D23580__STMMW_15551__STMMW_15561	intergenic__STMMW_15551__STMMW_15561	1635019	1635146	1	8	0.046875	128	6		required
D23580	intergenic region	intergenic__D23580__STMMW_15561__STMMW_15571	intergenic__STMMW_15561__hdeB	1635933	1636074	1	19	0.0352113	142	5		required
D23580	intergenic region	intergenic__D23580__STMMW_15571__STMMW_15581	intergenic__hdeB__osmC	1636405	1636753	1	86	0.148997	349	52		not required
D23580	intergenic region	intergenic__D23580__STMMW_15581__STMMW_15591	intergenic__osmC__yddX	1637186	1637697	1	56	0.0371094	512	19		required
D23580	intergenic region	intergenic__D23580__STMMW_15601__STMMW_15611	intergenic__rpsV__sfcA	1638152	1638327	1	95	0.193182	176	34		not required
D23580	intergenic region	intergenic__D23580__STMMW_15611__STMMW_15621	intergenic__sfcA__adhP	1640026	1640391	1	49	0.0874317	366	32		not required
D23580	ncRNA	STMMW_ncRNA_113	STnc3540	1641391	1641576	-1	24	0.0698925	186	13	noncoding RNA	ambiguous
D23580	intergenic region	intergenic__D23580__STMMW_15651__STMMW_15661	intergenic__fdnG__yddG	1646007	1646340	1	42	0.0688623	334	23		ambiguous
D23580	intergenic region	intergenic__D23580__STMMW_15661__STMMW_15671	intergenic__yddG__ompD	1647166	1647689	1	174	0.15458	524	81		not required
D23580	intergenic region	intergenic__D23580__STMMW_15671__STMMW_15681	intergenic__ompD__STMMW_15681	1648779	1648921	1	12	0.041958	143	6		required
D23580	intergenic region	intergenic__D23580__STMMW_15691__STMMW_15701	intergenic__smvA__STMMW_15701	1650815	1650930	1	6	0.0517241	116	6		required
D23580	intergenic region	intergenic__D23580__STMMW_15701__STMMW_15711	intergenic__STMMW_15701__narU	1651510	1651723	1	16	0.0327103	214	7		required
D23580	intergenic region	intergenic__D23580__STMMW_15751__STMMW_15761	intergenic__narV__yddE	1659858	1659962	1	16	0.0761905	105	8		ambiguous
D23580	intergenic region	intergenic__D23580__STMMW_15771__STMMW_15781	intergenic__nhoA__steA	1661738	1662020	1	62	0.0565371	283	16		ambiguous
D23580	intergenic region	intergenic__D23580__STMMW_15781__STMMW_15791	intergenic__steA__ansP	1662654	1663165	1	48	0.0761719	512	39		ambiguous
D23580	intergenic region	intergenic__D23580__STMMW_15801__STMMW_15811	intergenic__STMMW_15801__STMMW_15811	1664958	1665101	1	6	0.0347222	144	5		required
D23580	intergenic region	intergenic__D23580__STMMW_15811__STMMW_15821	intergenic__STMMW_15811__yncD	1666164	1666426	1	8	0.0190114	263	5		required
D23580	intergenic region	intergenic__D23580__STMMW_15831__STMMW_15841	intergenic__yncC__yncB	1669280	1669612	1	99	0.159159	333	53		not required
D23580	intergenic region	intergenic__D23580__STMMW_15841__STMMW_15851	intergenic__yncB__yncA	1670684	1670861	1	22	0.0898876	178	16		not required
D23580	intergenic region	intergenic__D23580__STMMW_15871__STMMW_15881	intergenic__ydcY__srfA	1672065	1672287	1	16	0.0313901	223	7		required
D23580	ncRNA	STMMW_ncRNA_114	STnc1110	1679129	1679322	1	6	0.0257732	194	5	noncoding RNA	required
D23580	intergenic region	intergenic__D23580__STMMW_15921__STMMW_15931	intergenic__ydcW__ydcR	1680797	1680910	1	0	0	114	0		required
D23580	intergenic region	intergenic__D23580__STMMW_15931__STMMW_15941	intergenic__ydcR__pdgL	1682336	1682470	1	5	0.0148148	135	2		required
D23580	intergenic region	intergenic__D23580__STMMW_15941__STMMW_15951	intergenic__pdgL__STMMW_15951	1683242	1683499	1	98	0.124031	258	32		not required
D23580	intergenic region	intergenic__D23580__STMMW_15961__STMMW_15971	intergenic__ugtL__sifB	1684162	1684697	1	2	0.00373134	536	2		required
D23580	intergenic region	intergenic__D23580__STMMW_15971__STMMW_15981	intergenic__sifB__yncJ	1685649	1685921	1	20	0.0512821	273	14		required
D23580	intergenic region	intergenic__D23580__STMMW_16021__STMMW_16031	intergenic__STMMW_16021__tehB	1690724	1690878	1	17	0.083871	155	13		not required
D23580	intergenic region	intergenic__D23580__STMMW_16041__STMMW_16051	intergenic__tehA__ydcK	1692476	1692581	1	0	0	106	0		required
D23580	intergenic region	intergenic__D23580__STMMW_16061__STMMW_16071	intergenic__rimL__STMMW_16071	1694099	1694314	1	22	0.037037	216	8		required
D23580	intergenic region	intergenic__D23580__STMMW_16081__STMMW_16091	intergenic__STMMW_16081__STMMW_16091	1695712	1695862	1	31	0.0529801	151	8		ambiguous
D23580	ncRNA	STMMW_ncRNA_115	RyjB	1697854	1697946	-1	13	0.0645161	93	6	noncoding RNA	ambiguous
D23580	intergenic region	intergenic__D23580__STMMW_16161__STMMW_16171	intergenic__STMMW_16161__ydcG	1702149	1702343	1	53	0.174359	195	34		not required
D23580	intergenic region	intergenic__D23580__STMMW_16171__STMMW_16181	intergenic__ydcG__STMMW_16181	1704000	1704218	1	24	0.0365297	219	8		required
D23580	intergenic region	intergenic__D23580__STMMW_16191__STMMW_16201	intergenic__STMMW_16191__ydcI	1707120	1707411	1	35	0.0273973	292	8		required
D23580	intergenic region	intergenic__D23580__STMMW_16211__STMMW_16221	intergenic__trg__adhC	1710022	1710189	1	13	0.047619	168	8		required
D23580	intergenic region	intergenic__D23580__STMMW_16231__STMMW_16241	intergenic__STMMW_16231__steB	1711616	1712137	1	94	0.045977	522	24		required
D23580	intergenic region	intergenic__D23580__STMMW_16241__STMMW_16251	intergenic__steB__STMMW_16251	1712540	1712667	1	1	0.0078125	128	1		required
D23580	intergenic region	intergenic__D23580__STMMW_16251__STMMW_16261	intergenic__STMMW_16251__sseJ	1713385	1713809	1	0	0	425	0		required
D23580	intergenic region	intergenic__D23580__STMMW_16261__STMMW_16271	intergenic__sseJ__STMMW_16271	1715037	1715156	1	27	0.208333	120	25		not required
D23580	intergenic region	intergenic__D23580__STMMW_16271__STMMW_16281	intergenic__STMMW_16271__STMMW_16281	1715502	1716407	1	17	0.0110375	906	10		required
D23580	intergenic region	intergenic__D23580__STMMW_16311__STMMW_16321	intergenic__STMMW_16311__STMMW_16321	1719257	1719392	1	0	0	136	0		required
D23580	intergenic region	intergenic__D23580__STMMW_16321__STMMW_16331	intergenic__STMMW_16321__STMMW_16331	1720944	1721406	1	6	0.012959	463	6		required
D23580	intergenic region	intergenic__D23580__STMMW_16331__STMMW_ncRNA_116	intergenic__STMMW_16331__RydC	1722070	1722189	1	11	0.0666667	120	8		ambiguous
D23580	ncRNA	STMMW_ncRNA_116	RydC	1722190	1722255	1	8	0.0151515	66	1	noncoding RNA	required
D23580	intergenic region	intergenic__D23580__STMMW_16341__STMMW_16351	intergenic__cybB__ydcF	1722871	1722986	1	10	0.0775862	116	9		ambiguous
D23580	intergenic region	intergenic__D23580__STMMW_16361__STMMW_16371	intergenic__hrpA__acpD	1727754	1727953	1	26	0.1	200	20		not required
D23580	intergenic region	intergenic__D23580__STMMW_16381__STMMW_16391	intergenic__STMMW_16381__ydbL	1729006	1729147	1	17	0.084507	142	12		not required
D23580	intergenic region	intergenic__D23580__STMMW_16411__STMMW_16421	intergenic__ydbH__ldhA	1732307	1732545	1	73	0.138075	239	33		not required
D23580	intergenic region	intergenic__D23580__STMMW_16421__STMMW_16431	intergenic__ldhA__hslJ	1733536	1733645	1	40	0.181818	110	20		not required
D23580	ncRNA	STMMW_ncRNA_117	MicC	1738195	1738303	-1	11	0.0275229	109	3	noncoding RNA	required
D23580	intergenic region	intergenic__D23580__STMMW_ncRNA_117__STMMW_16471	intergenic__MicC__ynaF	1738304	1738647	1	101	0.148256	344	51		not required
D23580	intergenic region	intergenic__D23580__STMMW_16481__STMMW_16491	intergenic__STMMW_16481__STMMW_16491	1739471	1739570	1	6	0.06	100	6		ambiguous
D23580	intergenic region	intergenic__D23580__STMMW_16511__STMMW_ncRNA_118	intergenic__dbpA__FnrS	1742179	1742447	1	35	0.0557621	269	15		ambiguous
D23580	ncRNA	STMMW_ncRNA_118	FnrS	1742448	1742569	-1	21	0.139344	122	17	noncoding RNA	not required
D23580	intergenic region	intergenic__D23580__STMMW_16521__STMMW_16531	intergenic__zntB__STMMW_16531	1743649	1743793	1	18	0.0758621	145	11		ambiguous
D23580	intergenic region	intergenic__D23580__STMMW_16531__STMMW_16541	intergenic__STMMW_16531__ydaL	1744949	1745358	1	139	0.214634	410	88		not required
D23580	intergenic region	intergenic__D23580__STMMW_16541__STMMW_16551	intergenic__ydaL__ogt	1745923	1746179	1	133	0.252918	257	65		not required
D23580	intergenic region	intergenic__D23580__STMMW_16551__STMMW_16561	intergenic__ogt__fnr	1746696	1746848	1	7	0.0261438	153	4		required
D23580	intergenic region	intergenic__D23580__STMMW_16561__STMMW_16571	intergenic__fnr__ydaA	1747644	1747793	1	42	0.0866667	150	13		not required
D23580	intergenic region	intergenic__D23580__STMMW_16581__STMMW_16591	intergenic__ynaJ__ynaI	1749051	1749288	1	21	0.0504202	238	12		required
D23580	intergenic region	intergenic__D23580__STMMW_16611__STMMW_16621	intergenic__STMMW_16611__STMMW_16621	1751739	1752209	1	38	0.0254777	471	12		required
D23580	intergenic region	intergenic__D23580__STMMW_16651__STMMW_16661	intergenic__STMMW_16651__STMMW_16661	1756620	1756918	1	0	0	299	0		required
D23580	intergenic region	intergenic__D23580__STMMW_16661__STMMW_16671	intergenic__STMMW_16661__STMMW_16671	1757772	1758161	1	11	0.0205128	390	8		required
D23580	intergenic region	intergenic__D23580__STMMW_16671__STMMW_16681	intergenic__STMMW_16671__STMMW_16681	1759272	1759484	1	81	0.225352	213	48		not required
D23580	intergenic region	intergenic__D23580__STMMW_16681__STMMW_16691	intergenic__STMMW_16681__STMMW_16691	1759740	1759849	1	25	0.1	110	11		not required
D23580	intergenic region	intergenic__D23580__STMMW_16711__STMMW_16721	intergenic__STMMW_16711__STMMW_16721	1762192	1762464	1	22	0.0732601	273	20		ambiguous
D23580	intergenic region	intergenic__D23580__STMMW_16721__STMMW_16731	intergenic__STMMW_16721__STMMW_16731	1763371	1763488	1	23	0.101695	118	12		not required
D23580	intergenic region	intergenic__D23580__STMMW_16741__STMMW_16751	intergenic__mppA__ycjI	1766129	1766317	1	11	0.0529101	189	10		ambiguous
D23580	intergenic region	intergenic__D23580__STMMW_16761__STMMW_16771	intergenic__ycjG__tpx	1767987	1768101	1	6	0.0521739	115	6		ambiguous
D23580	intergenic region	intergenic__D23580__STMMW_16781__STMMW_16791	intergenic__tyrR__ycjF	1770240	1770386	1	5	0.0204082	147	3		required
D23580	intergenic region	intergenic__D23580__STMMW_16801__STMMW_16811	intergenic__ycjX__pspE	1772849	1772990	1	43	0.140845	142	20		not required
D23580	intergenic region	intergenic__D23580__STMMW_16851__STMMW_16861	intergenic__pspA__pspF	1774934	1775103	1	7	0.0411765	170	7		required
D23580	intergenic region	intergenic__D23580__STMMW_16861__STMMW_16871	intergenic__pspF__sapA	1776085	1776195	1	2	0.018018	111	2		required
D23580	intergenic region	intergenic__D23580__STMMW_16871__STMMW_16881	intergenic__sapA__sapB	1777846	1778012	1	4	0.0179641	167	3		required
D23580	intergenic region	intergenic__D23580__STMMW_16921__STMMW_16931	intergenic__STMMW_16921__steC	1782208	1782673	1	78	0.0708155	466	33		ambiguous
D23580	intergenic region	intergenic__D23580__STMMW_16951__STMMW_16961	intergenic__ycjE__fabI	1784536	1784652	1	3	0.017094	117	2		required
D23580	intergenic region	intergenic__D23580__STMMW_16961__STMMW_16971	intergenic__fabI__yciW	1785442	1785640	1	30	0.0653266	199	13		ambiguous
D23580	intergenic region	intergenic__D23580__STMMW_16981__STMMW_16991	intergenic__rnb__yciR	1788798	1789058	1	8	0.0306513	261	8		required
D23580	intergenic region	intergenic__D23580__STMMW_16991__STMMW_16992	intergenic__yciR__STMMW_16992	1791042	1791162	1	13	0.0991736	121	12		not required
D23580	intergenic region	intergenic__D23580__STMMW_17001__STMMW_17002	intergenic__yciT__osmB	1792182	1792439	1	72	0.104651	258	27		not required
D23580	intergenic region	intergenic__D23580__STMMW_17002__STMMW_17011	intergenic__osmB__yciH	1792659	1792777	1	0	0	119	0		required
D23580	intergenic region	intergenic__D23580__STMMW_17021__STMMW_17031	intergenic__pyrF__yciM	1793842	1794031	1	31	0.0526316	190	10		ambiguous
D23580	intergenic region	intergenic__D23580__STMMW_17041__STMMW_17051	intergenic__yciS__pgpB	1795517	1795665	1	1	0.00671141	149	1		required
D23580	intergenic region	intergenic__D23580__STMMW_17051__STMMW_17061	intergenic__pgpB__ribA	1796431	1796625	1	25	0.0717949	195	14		ambiguous
D23580	intergenic region	intergenic__D23580__STMMW_17071__STMMW_17072	intergenic__acnA__ymiA	1799948	1800502	1	179	0.167568	555	93		not required
D23580	intergenic region	intergenic__D23580__STMMW_17072__STMMW_17081	intergenic__ymiA__cysB	1800632	1800923	1	25	0.0376712	292	11		required
D23580	intergenic region	intergenic__D23580__STMMW_17081__STMMW_17101	intergenic__cysB__topA	1801899	1802308	1	153	0.15122	410	62		not required
D23580	intergenic region	intergenic__D23580__STMMW_17101__STMMW_17111	intergenic__topA__yciN	1804907	1805308	1	27	0.0447761	402	18		required
D23580	intergenic region	intergenic__D23580__STMMW_17121__STMMW_17131	intergenic__sohB__yciK	1806649	1806885	1	76	0.101266	237	24		not required
D23580	intergenic region	intergenic__D23580__STMMW_17151__STMMW_17161	intergenic__yciL__yciO	1809197	1809296	1	31	0.13	100	13		not required
D23580	intergenic region	intergenic__D23580__STMMW_17171__STMMW_17181	intergenic__trpH__trpE	1810807	1811066	1	70	0.142308	260	37		not required
D23580	intergenic region	intergenic__D23580__STMMW_17221__STMMW_17231	intergenic__trpA__yciG	1817596	1818074	1	9	0.0125261	479	6		required
D23580	ncRNA	STMMW_ncRNA_119	STnc2030	1820337	1820389	1	7	0.0566038	53	3	noncoding RNA	ambiguous
D23580	intergenic region	intergenic__D23580__STMMW_17271__STMMW_17281	intergenic__ompW__STMMW_17281	1821049	1821385	1	39	0.0771513	337	26		ambiguous
D23580	intergenic region	intergenic__D23580__STMMW_17301__STMMW_17311	intergenic__ispZ__yciA	1823156	1823315	1	34	0.13125	160	21		not required
D23580	intergenic region	intergenic__D23580__STMMW_17321__STMMW_17331	intergenic__tonB__yciI	1824506	1824728	1	24	0.0269058	223	6		required
D23580	ncRNA	STMMW_ncRNA_120	STnc1270	1825032	1825355	-1	51	0.0771605	324	25	noncoding RNA	ambiguous
D23580	intergenic region	intergenic__D23580__STMMW_17361__STMMW_17371	intergenic__STMMW_17361__oppF	1828039	1828139	1	11	0.0990099	101	10		not required
D23580	intergenic region	intergenic__D23580__STMMW_17401__STMMW_17411	intergenic__oppB__oppA	1832004	1832124	1	39	0.173554	121	21		not required
D23580	intergenic region	intergenic__D23580__STMMW_17421__STMMW_ncRNA_121	intergenic__STMMW_17421__STnc3580	1834139	1834410	1	65	0.172794	272	47		not required
D23580	ncRNA	STMMW_ncRNA_121	STnc3580	1834411	1834490	1	30	0.15	80	12	noncoding RNA	not required
D23580	intergenic region	intergenic__D23580__STMMW_17431__STMMW_17441	intergenic__ychE__adh	1835169	1835644	1	105	0.132353	476	63		not required
D23580	intergenic region	intergenic__D23580__STMMW_17441__STMMW_17451	intergenic__adh__tdk	1838324	1838519	1	83	0.173469	196	34		not required
D23580	intergenic region	intergenic__D23580__STMMW_17451__STMMW_17461	intergenic__tdk__hns	1839138	1839799	1	380	0.203927	662	135		not required
D23580	intergenic region	intergenic__D23580__STMMW_17461__STMMW_17471	intergenic__hns__galU	1840214	1840344	1	3	0.0229008	131	3		required
D23580	intergenic region	intergenic__D23580__STMMW_17471__STMMW_17481	intergenic__galU__hnr	1841254	1841455	1	43	0.133663	202	27		not required
D23580	intergenic region	intergenic__D23580__STMMW_17491__STMMW_17501	intergenic__ychK__ychJ	1843466	1843575	1	16	0.1	110	11		not required
D23580	intergenic region	intergenic__D23580__STMMW_17511__STMMW_17521	intergenic__purU__STMMW_17521	1844928	1846242	1	306	0.108745	1315	143		not required
D23580	ncRNA	STMMW_ncRNA_122	STnc3600	1847785	1847992	1	14	0.0432692	208	9	noncoding RNA	required
D23580	intergenic region	intergenic__D23580__STMMW_17561__STMMW_ncRNA_123	intergenic__narG__STnc2040	1854674	1855015	1	64	0.0994152	342	34		not required
D23580	ncRNA	STMMW_ncRNA_123	STnc2040	1855016	1855078	-1	3	0.015873	63	1	noncoding RNA	required
D23580	intergenic region	intergenic__D23580__STMMW_17571__STMMW_17581	intergenic__narK__narX	1856459	1856798	1	144	0.223529	340	76		not required
D23580	intergenic region	intergenic__D23580__STMMW_17601__STMMW_17611	intergenic__ychP__ychN	1860664	1860839	1	27	0.102273	176	18		not required
D23580	intergenic region	intergenic__D23580__STMMW_17621__STMMW_17631	intergenic__chaB__chaA	1861504	1861769	1	30	0.0676692	266	18		ambiguous
D23580	intergenic region	intergenic__D23580__STMMW_17691__STMMW_17701	intergenic__hemA__hemM	1868228	1868540	1	13	0.0255591	313	8		required
D23580	intergenic region	intergenic__D23580__STMMW_17711__STMMW_17721	intergenic__ipk__prs	1870013	1870277	1	0	0	265	0		required
D23580	intergenic region	intergenic__D23580__STMMW_17721__STMMW_17731	intergenic__prs__ychM	1871226	1871373	1	0	0	148	0		required
D23580	intergenic region	intergenic__D23580__STMMW_17741__STMMW_17751	intergenic__ychH__pth	1873359	1873609	1	16	0.0478088	251	12		required
D23580	intergenic region	intergenic__D23580__STMMW_17751__STMMW_17761	intergenic__pth__ychF	1874219	1874334	1	9	0.0431034	116	5		required
D23580	intergenic region	intergenic__D23580__STMMW_17761__STMMW_17771	intergenic__ychF__STMMW_17771	1875427	1875584	1	10	0.0316456	158	5		required
D23580	intergenic region	intergenic__D23580__STMMW_17771__STMMW_17781	intergenic__STMMW_17771__hyaA	1876851	1877344	1	126	0.17004	494	84		not required
D23580	ncRNA	STMMW_ncRNA_124	STnc3610	1885709	1886064	-1	11	0.0308989	356	11	noncoding RNA	required
D23580	intergenic region	intergenic__D23580__STMMW_17871__STMMW_17881	intergenic__STMMW_17871__treA	1887374	1887586	1	37	0.0751174	213	16		ambiguous
D23580	intergenic region	intergenic__D23580__STMMW_17891__STMMW_17901	intergenic__ymgE__ycgR	1889617	1889784	1	18	0.0654762	168	11		ambiguous
D23580	intergenic region	intergenic__D23580__STMMW_17911__STMMW_17921	intergenic__emtA__ldcA	1891145	1891314	1	83	0.152941	170	26		not required
D23580	intergenic region	intergenic__D23580__STMMW_17951__STMMW_17961	intergenic__dadA__ycgB	1896505	1896826	1	113	0.142857	322	46		not required
D23580	intergenic region	intergenic__D23580__STMMW_17971__STMMW_17981	intergenic__fadR__nhaB	1899126	1899344	1	43	0.105023	219	23		not required
D23580	intergenic region	intergenic__D23580__STMMW_17981__STMMW_17991	intergenic__nhaB__dsbB	1900890	1901030	1	30	0.12766	141	18		not required
D23580	intergenic region	intergenic__D23580__STMMW_17991__STMMW_18001	intergenic__dsbB__STMMW_18001	1901562	1901669	1	21	0.138889	108	15		not required
D23580	ncRNA	STMMW_ncRNA_125	STnc3620	1902332	1902421	1	4	0.0333333	90	3	noncoding RNA	required
D23580	intergenic region	intergenic__D23580__STMMW_18021__STMMW_18031	intergenic__STMMW_18021__ycgN	1902586	1902936	1	130	0.156695	351	55		not required
D23580	intergenic region	intergenic__D23580__STMMW_18081__STMMW_18091	intergenic__minE__rnd	1906418	1906538	1	1	0.00826446	121	1		required
D23580	intergenic region	intergenic__D23580__STMMW_18091__STMMW_18092	intergenic__rnd__tnpA_1a	1907667	1907801	1	398	0.481481	135	65		not required
D23580	intergenic region	intergenic__D23580__STMMW_18092__STMMW_18101	intergenic__tnpA_1a__fadD	1908132	1908450	1	1313	0.680251	319	217		not required
D23580	intergenic region	intergenic__D23580__STMMW_18101__STMMW_18111	intergenic__fadD__yeaY	1910137	1910340	1	8	0.0294118	204	6		required
D23580	intergenic region	intergenic__D23580__STMMW_18131__STMMW_18141	intergenic__yoaA__yoaB	1913658	1913787	1	29	0.146154	130	19		not required
D23580	intergenic region	intergenic__D23580__STMMW_18171__STMMW_18181	intergenic__yeaB__sdaA	1916345	1916607	1	133	0.171103	263	45		not required
D23580	intergenic region	intergenic__D23580__STMMW_18211__STMMW_18221	intergenic__STMMW_18211__manX	1921616	1921764	1	12	0.0671141	149	10		ambiguous
D23580	intergenic region	intergenic__D23580__STMMW_18251__STMMW_18261	intergenic__STMMW_18251__yebN	1924967	1925375	1	129	0.117359	409	48		not required
D23580	intergenic region	intergenic__D23580__STMMW_18281__STMMW_18291	intergenic__ftsI2__cspC	1928560	1928778	1	8	0.0273973	219	6		required
D23580	intergenic region	intergenic__D23580__STMMW_18292__STMMW_ncRNA_126	intergenic__yobF__STnc3630	1929145	1929702	1	106	0.107527	558	60		not required
D23580	ncRNA	STMMW_ncRNA_126	STnc3630	1929703	1929789	1	35	0.206897	87	18	noncoding RNA	not required
D23580	intergenic region	intergenic__D23580__STMMW_18294__STMMW_18301	intergenic__yobG__STMMW_18301	1930295	1930451	1	41	0.178344	157	28		not required
D23580	intergenic region	intergenic__D23580__STMMW_18301__STMMW_18311	intergenic__STMMW_18301__kdgR	1930692	1930902	1	17	0.042654	211	9		required
D23580	intergenic region	intergenic__D23580__STMMW_18311__STMMW_18321	intergenic__kdgR__STMMW_18321	1931695	1931869	1	11	0.0457143	175	8		required
D23580	intergenic region	intergenic__D23580__STMMW_18331__STMMW_18341	intergenic__htpX__prc	1934173	1934365	1	30	0.11399	193	22		not required
D23580	intergenic region	intergenic__D23580__STMMW_18391__STMMW_18401	intergenic__yebU__STMMW_18401	1943247	1943360	1	19	0.0877193	114	10		not required
D23580	intergenic region	intergenic__D23580__STMMW_18401__STMMW_18411	intergenic__STMMW_18401__yebW	1943601	1943710	1	63	0.290909	110	32		not required
D23580	intergenic region	intergenic__D23580__STMMW_18421__STMMW_18431	intergenic__pphA__STMMW_18431	1944572	1944794	1	111	0.130045	223	29		not required
D23580	intergenic region	intergenic__D23580__STMMW_18431__STMMW_18441	intergenic__STMMW_18431__sopE2	1944960	1945243	1	110	0.130282	284	37		not required
D23580	intergenic region	intergenic__D23580__STMMW_18441__STMMW_18451	intergenic__sopE2__STMMW_18451	1945967	1946649	1	0	0	683	0		required
D23580	intergenic region	intergenic__D23580__STMMW_18461__STMMW_18471	intergenic__STMMW_18461__STMMW_18471	1947244	1947374	1	21	0.129771	131	17		not required
D23580	intergenic region	intergenic__D23580__STMMW_18471__STMMW_18481	intergenic__STMMW_18471__STMMW_18481	1947852	1948238	1	376	0.364341	387	141		not required
D23580	intergenic region	intergenic__D23580__STMMW_18481__STMMW_18491	intergenic__STMMW_18481__STMMW_18491	1948659	1949027	1	183	0.138211	369	51		not required
D23580	ncRNA	STMMW_ncRNA_127	STnc1130	1949279	1949419	-1	95	0.241135	141	34	noncoding RNA	not required
D23580	ncRNA	STMMW_ncRNA_128	SraC	1951488	1951798	1	14	0.0321543	311	10	noncoding RNA	required
D23580	ncRNA	STMMW_ncRNA_129	SdsR	1951566	1951668	-1	11	0.0776699	103	8	noncoding RNA	ambiguous
D23580	intergenic region	intergenic__D23580__STMMW_ncRNA_129__STMMW_18541	intergenic__SdsR__STMMW_18541	1951669	1951808	1	3	0.0142857	140	2		required
D23580	intergenic region	intergenic__D23580__STMMW_18561__STMMW_18571	intergenic__yobA__holE	1953430	1953566	1	32	0.0948905	137	13		not required
D23580	intergenic region	intergenic__D23580__STMMW_18571__STMMW_18581	intergenic__holE__STMMW_18581	1953798	1953904	1	51	0.224299	107	24		not required
D23580	ncRNA	STMMW_ncRNA_130	STnc1690	1957400	1957491	1	63	0.26087	92	24	noncoding RNA	not required
D23580	intergenic region	intergenic__D23580__STMMW_18631__STMMW_18641	intergenic__yebG__purT	1959047	1959176	1	6	0.0461538	130	6		required
D23580	intergenic region	intergenic__D23580__STMMW_18661__STMMW_ncRNA_131	intergenic__edd__STnc200	1962946	1963074	1	24	0.0697674	129	9		ambiguous
D23580	ncRNA	STMMW_ncRNA_131	STnc200	1963075	1963189	-1	6	0.026087	115	3	noncoding RNA	required
D23580	intergenic region	intergenic__D23580__STMMW_18671__STMMW_18681	intergenic__zwf__hexR	1964656	1964996	1	102	0.13783	341	47		not required
D23580	intergenic region	intergenic__D23580__STMMW_18681__STMMW_18691	intergenic__hexR__pykA	1965867	1965989	1	23	0.0487805	123	6		required
D23580	intergenic region	intergenic__D23580__STMMW_18701__STMMW_18711	intergenic__msbB__yebA	1968477	1968592	1	15	0.0517241	116	6		required
D23580	intergenic region	intergenic__D23580__STMMW_18761__STMMW_18771	intergenic__ruvA__STMMW_18771	1974198	1974529	1	111	0.129518	332	43		not required
D23580	intergenic region	intergenic__D23580__STMMW_18791__STMMW_18801	intergenic__STMMW_18791__yebB	1976007	1976138	1	0	0	132	0		required
D23580	intergenic region	intergenic__D23580__STMMW_18831__STMMW_18841	intergenic__ntpA__aspS	1978521	1978622	1	32	0.156863	102	16		not required
D23580	intergenic region	intergenic__D23580__STMMW_18841__STMMW_18851	intergenic__aspS__yecD	1980396	1980719	1	35	0.058642	324	19		ambiguous
D23580	intergenic region	intergenic__D23580__STMMW_18891__STMMW_ncRNA_132	intergenic__yecP__RyeF	1984302	1984457	1	108	0.166667	156	26		not required
D23580	ncRNA	STMMW_ncRNA_132	RyeF	1984458	1984764	-1	164	0.205212	307	63	noncoding RNA	not required
D23580	intergenic region	intergenic__D23580__STMMW_18911__STMMW_18921	intergenic__yecM__argS	1985873	1986108	1	25	0.0550847	236	13		ambiguous
D23580	intergenic region	intergenic__D23580__STMMW_18921__STMMW_18931	intergenic__argS__STMMW_18931	1987843	1988030	1	69	0.196809	188	37		not required
D23580	intergenic region	intergenic__D23580__STMMW_18941__STMMW_18951	intergenic__STMMW_18941__flhE	1991096	1991331	1	59	0.122881	236	29		not required
D23580	intergenic region	intergenic__D23580__STMMW_18971__STMMW_18981	intergenic__flhB__cheZ	1994947	1995139	1	58	0.124352	193	24		not required
D23580	intergenic region	intergenic__D23580__STMMW_19011__STMMW_19021	intergenic__cheR__cheM	1998115	1998267	1	66	0.189542	153	29		not required
D23580	intergenic region	intergenic__D23580__STMMW_19061__STMMW_19071	intergenic__motA__flhC	2004467	2004646	1	111	0.333333	180	60		not required
D23580	intergenic region	intergenic__D23580__STMMW_19081__STMMW_19091	intergenic__flhD__STMMW_19091	2005579	2006251	1	302	0.205052	673	138		not required
D23580	intergenic region	intergenic__D23580__STMMW_19121__STMMW_19131	intergenic__otsB__araH	2009011	2009643	1	432	0.279621	633	177		not required
D23580	intergenic region	intergenic__D23580__STMMW_19131__STMMW_19141	intergenic__araH__ftnB	2010202	2010751	1	521	0.270909	550	149		not required
D23580	intergenic region	intergenic__D23580__STMMW_19141__STMMW_19151	intergenic__ftnB__STMMW_19151	2011256	2011433	1	117	0.275281	178	49		not required
D23580	intergenic region	intergenic__D23580__STMMW_19151__STMMW_19161	intergenic__STMMW_19151__STMMW_19161	2012073	2012327	1	87	0.133333	255	34		not required
D23580	intergenic region	intergenic__D23580__STMMW_19161__STMMW_19171	intergenic__STMMW_19161__ftn	2012664	2012902	1	228	0.217573	239	52		not required
D23580	intergenic region	intergenic__D23580__STMMW_19181__STMMW_19191	intergenic__yecH__tyrP	2013686	2013911	1	35	0.0973451	226	22		not required
D23580	intergenic region	intergenic__D23580__STMMW_19201__STMMW_19211	intergenic__yecA__STMMW_19211	2015864	2016100	1	145	0.223629	237	53		not required
D23580	intergenic region	intergenic__D23580__STMMW_19211__STMMW_19221	intergenic__STMMW_19211__STMMW_19221	2016428	2016639	1	185	0.400943	212	85		not required
D23580	intergenic region	intergenic__D23580__STMMW_19221__STMMW_19231	intergenic__STMMW_19221__STMMW_19231	2018080	2018291	1	60	0.160377	212	34		not required
D23580	ncRNA	STMMW_ncRNA_133	STnc2180	2018807	2018857	-1	23	0.254902	51	13	noncoding RNA	not required
D23580	intergenic region	intergenic__D23580__STMMW_ncRNA_133__STMMW_19241	intergenic__STnc2180__pgsA	2018858	2019324	1	50	0.0899358	467	42		not required
D23580	intergenic region	intergenic__D23580__STMMW_19262__STMMW_19271	intergenic__STMMW_19262__STMMW_19271	2022556	2022726	1	86	0.169591	171	29		not required
D23580	intergenic region	intergenic__D23580__STMMW_19291__STMMW_19301	intergenic__sdiA__yecC	2023893	2024123	1	32	0.108225	231	25		not required
D23580	intergenic region	intergenic__D23580__STMMW_19321__STMMW_19331	intergenic__dcyD__fliY	2026549	2026701	1	149	0.267974	153	41		not required
D23580	intergenic region	intergenic__D23580__STMMW_19331__STMMW_19341	intergenic__fliY__fliZ	2027503	2027648	1	120	0.342466	146	50		not required
D23580	intergenic region	intergenic__D23580__STMMW_19351__STMMW_19361	intergenic__fliA__tnpA_2b	2028979	2029246	1	470	0.380597	268	102		not required
D23580	intergenic region	intergenic__D23580__STMMW_19361__STMMW_19371	intergenic__tnpA_2b__fliB	2029706	2029885	1	310	0.555556	180	100		not required
D23580	intergenic region	intergenic__D23580__STMMW_19381__STMMW_19401	intergenic__fliC__fliD	2032658	2032913	1	99	0.214844	256	55		not required
D23580	intergenic region	intergenic__D23580__STMMW_19441__STMMW_19451	intergenic__yedD__yedE	2037117	2037241	1	14	0.048	125	6		required
D23580	intergenic region	intergenic__D23580__STMMW_19461__STMMW_19471	intergenic__yedF__STMMW_19471	2038738	2039001	1	92	0.106061	264	28		not required
D23580	intergenic region	intergenic__D23580__STMMW_19471__STMMW_19481	intergenic__STMMW_19471__fliE	2039389	2039507	1	193	0.630252	119	75		not required
D23580	intergenic region	intergenic__D23580__STMMW_19481__STMMW_19491	intergenic__fliE__fliF	2039823	2040038	1	61	0.152778	216	33		not required
D23580	intergenic region	intergenic__D23580__STMMW_19541__STMMW_19551	intergenic__fliK__fliL	2046459	2046562	1	46	0.201923	104	21		not required
D23580	intergenic region	intergenic__D23580__STMMW_19611__STMMW_19621	intergenic__fliR__rcsA	2050646	2050926	1	44	0.0711744	281	20		ambiguous
D23580	intergenic region	intergenic__D23580__STMMW_19631__STMMW_19641	intergenic__dsrB__yodD	2051787	2051911	1	53	0.12	125	15		not required
D23580	ncRNA	STMMW_ncRNA_134	DsrA	2052148	2052234	-1	0	0	87	0	noncoding RNA	required
D23580	intergenic region	intergenic__D23580__STMMW_ncRNA_134__STMMW_19651	intergenic__DsrA__mngB	2052235	2052448	1	80	0.17757	214	38		not required
D23580	intergenic region	intergenic__D23580__STMMW_19661__STMMW_19671	intergenic__gcpA__STMMW_19671	2054956	2055119	1	162	0.335366	164	55		not required
D23580	intergenic region	intergenic__D23580__STMMW_19681__STMMW_19691	intergenic__yedI__yedA	2056294	2056468	1	70	0.16	175	28		not required
D23580	intergenic region	intergenic__D23580__STMMW_19731__STMMW_ncRNA_135	intergenic__STMMW_19731__RseX	2060420	2060674	1	214	0.321569	255	82		not required
D23580	ncRNA	STMMW_ncRNA_135	RseX	2060675	2060769	1	4	0.0315789	95	3	noncoding RNA	required
D23580	intergenic region	intergenic__D23580__STMMW_ncRNA_135__STMMW_19741	intergenic__RseX__ompS	2060770	2061069	1	0	0	300	0		required
D23580	intergenic region	intergenic__D23580__STMMW_19741__STMMW_19751	intergenic__ompS__cspB	2062276	2062734	1	108	0.156863	459	72		not required
D23580	intergenic region	intergenic__D23580__STMMW_19751__STMMW_19752	intergenic__cspB__STMMW_19752	2062948	2063193	1	43	0.126016	246	31		not required
D23580	intergenic region	intergenic__D23580__STMMW_19781__STMMW_19791	intergenic__umuD__STMMW_19791	2065093	2065218	1	17	0.0555556	126	7		ambiguous
D23580	intergenic region	intergenic__D23580__STMMW_19801__STMMW_ncRNA_136	intergenic__STMMW_19801__STnc1280	2065601	2065925	1	87	0.129231	325	42		not required
D23580	ncRNA	STMMW_ncRNA_136	STnc1280	2065926	2065998	1	92	0.273973	73	20	noncoding RNA	not required
D23580	intergenic region	intergenic__D23580__STMMW_19811__STMMW_19812	intergenic__STMMW_19811__sseK3	2066206	2066444	1	21	0.0292887	239	7		required
D23580	intergenic region	intergenic__D23580__STMMW_19812__STMMW_19831	intergenic__sseK3__STMMW_19831	2067453	2067736	1	147	0.172535	284	49		not required
D23580	intergenic region	intergenic__D23580__STMMW_20021__STMMW_20022	intergenic__STMMW_20021__STMMW_20022	2084227	2084351	1	88	0.312	125	39		not required
D23580	intergenic region	intergenic__D23580__STMMW_20041__STMMW_20051	intergenic__STMMW_20041__STMMW_20051	2086771	2086895	1	60	0.104	125	13		not required
D23580	intergenic region	intergenic__D23580__STMMW_20061__STMMW_20071	intergenic__STMMW_20061__STMMW_20071	2087610	2087828	1	161	0.315068	219	69		not required
D23580	intergenic region	intergenic__D23580__STMMW_20071__STMMW_20081	intergenic__STMMW_20071__rzpR	2088249	2088460	1	147	0.334906	212	71		not required
D23580	intergenic region	intergenic__D23580__STMMW_20111__STMMW_20121	intergenic__STMMW_20111__STMMW_20121	2089905	2090065	1	88	0.21118	161	34		not required
D23580	ncRNA	STMMW_ncRNA_137	STnc1290	2096743	2096930	-1	173	0.414894	188	78	noncoding RNA	not required
D23580	intergenic region	intergenic__D23580__STMMW_ncRNA_137__STMMW_ncRNA_138	intergenic__STnc1290__STnc1300	2096931	2097212	1	190	0.219858	282	62		not required
D23580	ncRNA	STMMW_ncRNA_138	STnc1300	2097213	2097351	1	66	0.165468	139	23	noncoding RNA	not required
D23580	intergenic region	intergenic__D23580__STMMW_20241__STMMW_ncRNA_139	intergenic__STMMW_20241__STnc1310	2098882	2099206	1	105	0.104615	325	34		not required
D23580	ncRNA	STMMW_ncRNA_139	STnc1310	2099207	2099280	1	13	0.108108	74	8	noncoding RNA	not required
D23580	intergenic region	intergenic__D23580__STMMW_ncRNA_139__STMMW_20251	intergenic__STnc1310__STMMW_20251	2099281	2099533	1	140	0.173913	253	44		not required
D23580	intergenic region	intergenic__D23580__STMMW_20261__STMMW_20271	intergenic__STMMW_20261__STMMW_20271	2100953	2101088	1	28	0.102941	136	14		not required
D23580	intergenic region	intergenic__D23580__STMMW_20341__STMMW_20351	intergenic__STMMW_20341__yeeI	2105717	2106007	1	33	0.0893471	291	26		not required
D23580	intergenic region	intergenic__D23580__STMMW_20351__STMMW_20352	intergenic__yeeI__STMMW_20352	2106806	2107278	1	62	0.05074	473	24		required
D23580	intergenic region	intergenic__D23580__STMMW_20352__STMMW_ncRNA_140	intergenic__STMMW_20352__STnc2050	2107468	2108005	1	160	0.130112	538	70		not required
D23580	ncRNA	STMMW_ncRNA_140	STnc2050	2108006	2108047	1	0	0	42	0	noncoding RNA	required
D23580	intergenic region	intergenic__D23580__STMMW_20361__STMMW_20371	intergenic__STMMW_20361__STMMW_20371	2108589	2109062	1	91	0.103376	474	49		not required
D23580	intergenic region	intergenic__D23580__STMMW_20371__STMMW_20381	intergenic__STMMW_20371__STMMW_20381	2109762	2110334	1	203	0.078534	573	45		ambiguous
D23580	ncRNA	STMMW_ncRNA_141	STnc3680	2113990	2114109	1	35	0.225	120	27	noncoding RNA	not required
D23580	intergenic region	intergenic__D23580__STMMW_20392__STMMW_20401	intergenic__STMMW_20392__STMMW_20401	2114225	2114592	1	212	0.206522	368	76		not required
D23580	intergenic region	intergenic__D23580__STMMW_20401__STMMW_20411	intergenic__STMMW_20401__amn	2114848	2114963	1	43	0.112069	116	13		not required
D23580	intergenic region	intergenic__D23580__STMMW_20441__STMMW_20442	intergenic__STMMW_20441__STMMW_20442	2117321	2117645	1	67	0.0953846	325	31		not required
D23580	intergenic region	intergenic__D23580__STMMW_20442__STMMW_20451	intergenic__STMMW_20442__yeeO	2117814	2118033	1	34	0.109091	220	24		not required
D23580	intergenic region	intergenic__D23580__STMMW_20451__STMMW_20461	intergenic__yeeO__erfK	2119492	2119952	1	85	0.0976139	461	45		not required
D23580	ncRNA	STMMW_ncRNA_142	STnc1530	2127582	2127670	1	49	0.213483	89	19	noncoding RNA	not required
D23580	intergenic region	intergenic__D23580__STMMW_ncRNA_142__STMMW_20561	intergenic__STnc1530__cbiK	2127671	2128070	1	276	0.285	400	114		not required
D23580	intergenic region	intergenic__D23580__STMMW_20661__STMMW_20671	intergenic__cbiA__pocR	2137459	2138055	1	383	0.152429	597	91		not required
D23580	intergenic region	intergenic__D23580__STMMW_20671__STMMW_20681	intergenic__pocR__pduF	2138968	2139183	1	33	0.12963	216	28		not required
D23580	intergenic region	intergenic__D23580__STMMW_20681__STMMW_20691	intergenic__pduF__pduA	2139979	2140502	1	195	0.0992366	524	52		not required
D23580	intergenic region	intergenic__D23580__STMMW_20691__STMMW_20701	intergenic__pduA__pduB	2140788	2140894	1	76	0.205607	107	22		not required
D23580	intergenic region	intergenic__D23580__STMMW_20891__STMMW_ncRNA_143	intergenic__yeeX__STnc3700	2157641	2157826	1	74	0.172043	186	32		not required
D23580	ncRNA	STMMW_ncRNA_143	STnc3700	2157827	2157937	1	4	0.036036	111	4	noncoding RNA	required
D23580	ncRNA	STMMW_ncRNA_144	STnc1650	2158901	2159044	1	26	0.138889	144	20	noncoding RNA	not required
D23580	intergenic region	intergenic__D23580__STMMW_20911__STMMW_20921	intergenic__gyrI__dacD	2159530	2159681	1	65	0.111842	152	17		not required
D23580	intergenic region	intergenic__D23580__STMMW_20921__STMMW_20931	intergenic__dacD__phsC	2160855	2160977	1	31	0.130081	123	16		not required
D23580	intergenic region	intergenic__D23580__STMMW_20951__STMMW_20961	intergenic__phsA__STMMW_20961	2164609	2164855	1	50	0.0728745	247	18		ambiguous
D23580	intergenic region	intergenic__D23580__STMMW_20971__STMMW_20981	intergenic__sopA__sbcB	2167576	2167917	1	301	0.327485	342	112		not required
D23580	intergenic region	intergenic__D23580__STMMW_20981__STMMW_20991	intergenic__sbcB__yeeF	2169349	2169483	1	28	0.140741	135	19		not required
D23580	intergenic region	intergenic__D23580__STMMW_20991__STMMW_21001	intergenic__yeeF__yeeY	2170849	2171127	1	66	0.175627	279	49		not required
D23580	intergenic region	intergenic__D23580__STMMW_21011__STMMW_ncRNA_145	intergenic__yeeZ__STnc700	2172913	2173043	1	34	0.160305	131	21		not required
D23580	ncRNA	STMMW_ncRNA_145	STnc700	2173044	2173222	1	48	0.100559	179	18	noncoding RNA	not required
D23580	intergenic region	intergenic__D23580__STMMW_21021__STMMW_21031	intergenic__hisG__hisD	2174172	2174273	1	117	0.392157	102	40		not required
D23580	intergenic region	intergenic__D23580__STMMW_21101__STMMW_21111	intergenic__wzzB__udg	2181473	2181614	1	49	0.15493	142	22		not required
D23580	intergenic region	intergenic__D23580__STMMW_21111__STMMW_21121	intergenic__udg__gnd	2182782	2183017	1	9	0.029661	236	7		required
D23580	intergenic region	intergenic__D23580__STMMW_21121__STMMW_21131	intergenic__gnd__rfbP	2184425	2184587	1	281	0.564417	163	92		not required
D23580	intergenic region	intergenic__D23580__STMMW_21171__STMMW_21181	intergenic__rfbU__rfbV	2190957	2191275	1	58	0.141066	319	45		not required
D23580	ncRNA	STMMW_ncRNA_146	STnc1320	2200328	2200412	1	197	0.635294	85	54	noncoding RNA	not required
D23580	intergenic region	intergenic__D23580__STMMW_ncRNA_146__STMMW_21281	intergenic__STnc1320__rfbB	2200413	2201151	1	952	0.469553	739	347		not required
D23580	intergenic region	intergenic__D23580__STMMW_21281__STMMW_21291	intergenic__rfbB__galF	2202238	2202613	1	435	0.425532	376	160		not required
D23580	intergenic region	intergenic__D23580__STMMW_21291__STMMW_21301	intergenic__galF__wcaM	2203508	2203684	1	134	0.322034	177	57		not required
D23580	intergenic region	intergenic__D23580__STMMW_21331__STMMW_21341	intergenic__wzx__wcaJ	2209097	2209228	1	91	0.295455	132	39		not required
D23580	intergenic region	intergenic__D23580__STMMW_21351__STMMW_21361	intergenic__cpsG__cpsB	2212048	2212157	1	132	0.445455	110	49		not required
D23580	intergenic region	intergenic__D23580__STMMW_21501__STMMW_21511	intergenic__wza__yegH	2226225	2226982	1	161	0.0686016	758	52		ambiguous
D23580	intergenic region	intergenic__D23580__STMMW_21541__STMMW_21551	intergenic__udk__yegE	2231858	2232187	1	259	0.309091	330	102		not required
D23580	intergenic region	intergenic__D23580__STMMW_21561__STMMW_21571	intergenic__alkA__yegD	2236016	2236148	1	26	0.0902256	133	12		not required
D23580	ncRNA	STMMW_ncRNA_147	RyeC	2237565	2237702	1	209	0.478261	138	66	noncoding RNA	not required
D23580	intergenic region	intergenic__D23580__STMMW_ncRNA_147__STMMW_21581	intergenic__RyeC__STMMW_21581	2237703	2237941	1	172	0.297071	239	71		not required
D23580	ncRNA	STMMW_ncRNA_148	STnc1150	2248921	2249075	1	137	0.174194	155	27	noncoding RNA	not required
D23580	intergenic region	intergenic__D23580__STMMW_ncRNA_148__STMMW_21641	intergenic__STnc1150__STMMW_21641	2249076	2249185	1	9	0.0545455	110	6		ambiguous
D23580	intergenic region	intergenic__D23580__STMMW_21661__STMMW_21671	intergenic__STMMW_21661__yegQ	2253227	2253341	1	83	0.234783	115	27		not required
D23580	ncRNA	STMMW_ncRNA_149	CyaR	2254789	2254874	1	62	0.162791	86	14	noncoding RNA	not required
D23580	intergenic region	intergenic__D23580__STMMW_ncRNA_149__STMMW_21681	intergenic__CyaR__sseK2	2254875	2255153	1	219	0.164875	279	46		not required
D23580	intergenic region	intergenic__D23580__STMMW_21691__STMMW_21701	intergenic__srcA__STMMW_21701	2256653	2256773	1	134	0.454545	121	55		not required
D23580	intergenic region	intergenic__D23580__STMMW_21701__STMMW_21702	intergenic__STMMW_21701__STMMW_21702	2257128	2257470	1	167	0.163265	343	56		not required
D23580	intergenic region	intergenic__D23580__STMMW_21721__STMMW_21731	intergenic__fbaB__yegT	2259676	2259928	1	180	0.268775	253	68		not required
D23580	intergenic region	intergenic__D23580__STMMW_21741__STMMW_21751	intergenic__yegU__yegV	2262202	2262302	1	95	0.346535	101	35		not required
D23580	intergenic region	intergenic__D23580__STMMW_21781__STMMW_21791	intergenic__thiM__STMMW_21791	2265504	2265912	1	259	0.205379	409	84		not required
D23580	ncRNA	STMMW_ncRNA_150	STnc740	2266225	2266308	-1	75	0.142857	84	12	noncoding RNA	not required
D23580	intergenic region	intergenic__D23580__STMMW_ncRNA_150__STMMW_21801	intergenic__STnc740__stcD	2266309	2266489	1	67	0.127072	181	23		not required
D23580	intergenic region	intergenic__D23580__STMMW_21831__STMMW_21841	intergenic__stcA__yehE	2271286	2271563	1	9	0.00359712	278	1		required
D23580	intergenic region	intergenic__D23580__STMMW_21841__STMMW_21851	intergenic__yehE__mrp	2271846	2272122	1	108	0.187726	277	52		not required
D23580	intergenic region	intergenic__D23580__STMMW_21851__STMMW_21861	intergenic__mrp__metG	2273233	2273396	1	24	0.109756	164	18		not required
D23580	intergenic region	intergenic__D23580__STMMW_21861__STMMW_21871	intergenic__metG__yehR	2275431	2275670	1	116	0.145833	240	35		not required
D23580	intergenic region	intergenic__D23580__STMMW_21871__STMMW_21881	intergenic__yehR__STMMW_21881	2276130	2276300	1	178	0.426901	171	73		not required
D23580	ncRNA	STMMW_ncRNA_151	STnc1890	2276833	2276880	1	41	0.4375	48	21	noncoding RNA	not required
D23580	intergenic region	intergenic__D23580__STMMW_21911__STMMW_21921	intergenic__yehU__mlrA	2279804	2280025	1	102	0.225225	222	50		not required
D23580	intergenic region	intergenic__D23580__STMMW_21971__STMMW_21981	intergenic__yehZ__bglX	2284651	2284830	1	133	0.238889	180	43		not required
D23580	intergenic region	intergenic__D23580__STMMW_21981__STMMW_21991	intergenic__bglX__dld	2287129	2287394	1	139	0.255639	266	68		not required
D23580	intergenic region	intergenic__D23580__STMMW_22001__STMMW_ncRNA_152	intergenic__pbpG__STnc3720	2290092	2290200	1	106	0.284404	109	31		not required
D23580	ncRNA	STMMW_ncRNA_152	STnc3720	2290201	2290270	1	58	0.342857	70	24	noncoding RNA	not required
D23580	intergenic region	intergenic__D23580__STMMW_22011__STMMW_22021	intergenic__yohC__yohD	2290884	2291014	1	91	0.320611	131	42		not required
D23580	intergenic region	intergenic__D23580__STMMW_22041__STMMW_22051	intergenic__yohG__STMMW_22051	2293924	2294113	1	71	0.157895	190	30		not required
D23580	ncRNA	STMMW_ncRNA_153	STnc1330	2294216	2294356	1	119	0.234043	141	33	noncoding RNA	not required
D23580	intergenic region	intergenic__D23580__STMMW_22061__STMMW_22071	intergenic__yohI__STMMW_22071	2295321	2295428	1	79	0.203704	108	22		not required
D23580	intergenic region	intergenic__D23580__STMMW_22111__STMMW_22121	intergenic__STMMW_22111__STMMW_22121	2300415	2300539	1	80	0.272	125	34		not required
D23580	intergenic region	intergenic__D23580__STMMW_22121__STMMW_22131	intergenic__STMMW_22121__yohJ	2301449	2301579	1	54	0.160305	131	21		not required
D23580	intergenic region	intergenic__D23580__STMMW_22141__STMMW_22151	intergenic__yohK__cdd	2302671	2302823	1	64	0.163399	153	25		not required
D23580	intergenic region	intergenic__D23580__STMMW_22151__STMMW_22161	intergenic__cdd__sanA	2303709	2303884	1	35	0.0852273	176	15		not required
D23580	intergenic region	intergenic__D23580__STMMW_22171__STMMW_22181	intergenic__b2145__STMMW_22181	2304847	2305050	1	2	0.00490196	204	1		required
D23580	intergenic region	intergenic__D23580__STMMW_22211__STMMW_22221	intergenic__mglA__mglB	2310143	2310275	1	148	0.466165	133	62		not required
D23580	intergenic region	intergenic__D23580__STMMW_22221__STMMW_22231	intergenic__mglB__galS	2311275	2311772	1	446	0.327309	498	163		not required
D23580	intergenic region	intergenic__D23580__STMMW_22231__STMMW_22241	intergenic__galS__yeiB	2312796	2312944	1	111	0.275168	149	41		not required
D23580	intergenic region	intergenic__D23580__STMMW_22251__STMMW_22261	intergenic__folE__yeiG	2314771	2315099	1	124	0.170213	329	56		not required
D23580	intergenic region	intergenic__D23580__STMMW_22281__STMMW_22291	intergenic__STMMW_22281__STMMW_22291	2317708	2317923	1	87	0.148148	216	32		not required
D23580	intergenic region	intergenic__D23580__STMMW_22311__STMMW_22321	intergenic__cirA__lysP	2322202	2322545	1	58	0.0843023	344	29		not required
D23580	intergenic region	intergenic__D23580__STMMW_22321__STMMW_22331	intergenic__lysP__yeiE	2324016	2324204	1	43	0.100529	189	19		not required
D23580	intergenic region	intergenic__D23580__STMMW_22331__STMMW_22341	intergenic__yeiE__yeiH	2325069	2325188	1	76	0.333333	120	40		not required
D23580	intergenic region	intergenic__D23580__STMMW_22381__STMMW_22391	intergenic__fruB__setB	2331013	2331380	1	24	0.0298913	368	11		required
D23580	intergenic region	intergenic__D23580__STMMW_22411__STMMW_22412	intergenic__opvA__yeiW	2333417	2333803	1	170	0.167959	387	65		not required
D23580	intergenic region	intergenic__D23580__STMMW_22412__STMMW_22421	intergenic__yeiW__yeiP	2333960	2334243	1	144	0.21831	284	62		not required
D23580	intergenic region	intergenic__D23580__STMMW_22421__STMMW_22431	intergenic__yeiP__yeiR	2334955	2335166	1	55	0.127358	212	27		not required
D23580	ncRNA	STMMW_ncRNA_154	STnc3010	2336901	2337068	-1	24	0.113095	168	19	noncoding RNA	not required
D23580	intergenic region	intergenic__D23580__STMMW_ncRNA_154__STMMW_22451	intergenic__STnc3010__spr	2337069	2337315	1	21	0.0607287	247	15		ambiguous
D23580	intergenic region	intergenic__D23580__STMMW_22451__STMMW_22461	intergenic__spr__rtn	2337889	2338213	1	211	0.230769	325	75		not required
D23580	intergenic region	intergenic__D23580__STMMW_22461__STMMW_22471	intergenic__rtn__yejA	2339771	2339876	1	45	0.132075	106	14		not required
D23580	intergenic region	intergenic__D23580__STMMW_22511__STMMW_ncRNA_155	intergenic__yejG__STnc1340	2345751	2345897	1	30	0.122449	147	18		not required
D23580	ncRNA	STMMW_ncRNA_155	STnc1340	2345898	2345979	-1	23	0.158537	82	13	noncoding RNA	not required
D23580	intergenic region	intergenic__D23580__STMMW_ncRNA_155__STMMW_22521	intergenic__STnc1340__bcr	2345980	2346140	1	62	0.173913	161	28		not required
D23580	ncRNA	STMMW_ncRNA_156	STnc1540	2346984	2347079	-1	49	0.239583	96	23	noncoding RNA	not required
D23580	intergenic region	intergenic__D23580__STMMW_ncRNA_156__STMMW_22531	intergenic__STnc1540__rsuA	2347080	2347358	1	185	0.283154	279	79		not required
D23580	intergenic region	intergenic__D23580__STMMW_22531__STMMW_22541	intergenic__rsuA__yejH	2348055	2348205	1	135	0.271523	151	41		not required
D23580	intergenic region	intergenic__D23580__STMMW_22541__STMMW_22551	intergenic__yejH__rplY	2349967	2350090	1	5	0.0403226	124	5		required
D23580	intergenic region	intergenic__D23580__STMMW_22551__STMMW_22561	intergenic__rplY__STMMW_22561	2350376	2350483	1	21	0.0277778	108	3		required
D23580	intergenic region	intergenic__D23580__STMMW_22571__STMMW_22572	intergenic__yejK__yejL	2352140	2352318	1	99	0.251397	179	45		not required
D23580	intergenic region	intergenic__D23580__STMMW_22581__STMMW_22591	intergenic__yejM__STMMW_22591	2354339	2354618	1	23	0.0428571	280	12		required
D23580	intergenic region	intergenic__D23580__STMMW_22601__STMMW_22602	intergenic__STMMW_22601__STMMW_22602	2355441	2355588	1	89	0.168919	148	25		not required
D23580	intergenic region	intergenic__D23580__STMMW_22631__STMMW_22641	intergenic__STMMW_22631__STMMW_22641	2358124	2358500	1	334	0.381963	377	144		not required
D23580	intergenic region	intergenic__D23580__STMMW_22671__STMMW_22681	intergenic__STMMW_22671__STMMW_22681	2361195	2361490	1	172	0.189189	296	56		not required
D23580	intergenic region	intergenic__D23580__STMMW_22721__STMMW_22731	intergenic__sspH2__STMMW_22731	2366920	2367087	1	184	0.339286	168	57		not required
D23580	intergenic region	intergenic__D23580__STMMW_22731__STMMW_22741	intergenic__STMMW_22731__STMMW_22741	2367292	2367587	1	311	0.226351	296	67		not required
D23580	ncRNA	STMMW_ncRNA_157	IsrG	2368400	2368681	1	223	0.219858	282	62	noncoding RNA	not required
D23580	intergenic region	intergenic__D23580__STMMW_22751__STMMW_22761	intergenic__STMMW_22751__STMMW_22761	2368886	2369076	1	173	0.246073	191	47		not required
D23580	intergenic region	intergenic__D23580__STMMW_22761__STMMW_22771	intergenic__STMMW_22761__narP	2369641	2370369	1	283	0.201646	729	147		not required
D23580	intergenic region	intergenic__D23580__STMMW_22811__STMMW_22821	intergenic__napB__napH	2378413	2378527	1	73	0.217391	115	25		not required
D23580	intergenic region	intergenic__D23580__STMMW_22861__STMMW_22871	intergenic__napF__eco	2383314	2383726	1	274	0.234867	413	97		not required
D23580	intergenic region	intergenic__D23580__STMMW_22871__STMMW_22881	intergenic__eco__yojI	2384222	2384429	1	132	0.230769	208	48		not required
D23580	intergenic region	intergenic__D23580__STMMW_22911__STMMW_22921	intergenic__apbE__ompC	2388997	2389110	1	25	0.105263	114	12		not required
D23580	intergenic region	intergenic__D23580__STMMW_22921__STMMW_ncRNA_158	intergenic__ompC__MicF	2390080	2390580	1	558	0.335329	501	168		not required
D23580	ncRNA	STMMW_ncRNA_158	MicF	2390581	2390673	1	25	0.182796	93	17	noncoding RNA	not required
D23580	intergenic region	intergenic__D23580__STMMW_ncRNA_158__STMMW_22931	intergenic__MicF__yojN	2390674	2390975	1	307	0.42053	302	127		not required
D23580	intergenic region	intergenic__D23580__STMMW_22941__STMMW_22951	intergenic__rcsB__rcsC	2394313	2394414	1	90	0.362745	102	37		not required
D23580	intergenic region	intergenic__D23580__STMMW_22951__STMMW_22961	intergenic__rcsC__gyrA	2397262	2397378	1	112	0.461538	117	54		not required
D23580	intergenic region	intergenic__D23580__STMMW_22961__STMMW_22971	intergenic__gyrA__STMMW_22971	2400016	2400424	1	556	0.322738	409	132		not required
D23580	intergenic region	intergenic__D23580__STMMW_23001__STMMW_23011	intergenic__ubiG__nrdA	2404713	2405067	1	10	0.0253521	355	9		required
D23580	intergenic region	intergenic__D23580__STMMW_23011__STMMW_23021	intergenic__nrdA__nrdB	2407354	2407465	1	30	0.0714286	112	8		ambiguous
D23580	intergenic region	intergenic__D23580__STMMW_23041__STMMW_23051	intergenic__STMMW_23041__STMMW_23051	2410043	2410203	1	79	0.310559	161	50		not required
D23580	intergenic region	intergenic__D23580__STMMW_23051__STMMW_23061	intergenic__STMMW_23051__glpQ	2411083	2411197	1	99	0.53913	115	62		not required
D23580	intergenic region	intergenic__D23580__STMMW_23071__STMMW_23081	intergenic__glpT__glpA	2413632	2413903	1	131	0.290441	272	79		not required
D23580	ncRNA	STMMW_ncRNA_159	IsrH_1_2	2417971	2418421	-1	684	0.325942	451	147	noncoding RNA	not required
D23580	intergenic region	intergenic__D23580__STMMW_23111__STMMW_23121	intergenic__sseL__STMMW_23121	2419417	2419525	1	295	0.788991	109	86		not required
D23580	intergenic region	intergenic__D23580__STMMW_23161__STMMW_23171	intergenic__yfaX__STMMW_23171	2423884	2424132	1	355	0.481928	249	120		not required
D23580	intergenic region	intergenic__D23580__STMMW_23171__STMMW_23181	intergenic__STMMW_23171__yfaZ	2425330	2425443	1	129	0.403509	114	46		not required
D23580	intergenic region	intergenic__D23580__STMMW_23181__STMMW_23191	intergenic__yfaZ__yfaO	2426092	2426264	1	235	0.433526	173	75		not required
D23580	intergenic region	intergenic__D23580__STMMW_23201__STMMW_23211	intergenic__ais__yfbE	2427341	2427620	1	115	0.207143	280	58		not required
D23580	intergenic region	intergenic__D23580__STMMW_23341__STMMW_23342	intergenic__menF__elaB	2442346	2442445	1	163	0.49	100	49		not required
D23580	intergenic region	intergenic__D23580__STMMW_23381__STMMW_23391	intergenic__yfbK__nuoN	2447135	2448021	1	820	0.427283	887	379		not required
D23580	intergenic region	intergenic__D23580__STMMW_23391__STMMW_23401	intergenic__nuoN__nuoM	2449300	2449485	1	74	0.16129	186	30		not required
D23580	intergenic region	intergenic__D23580__STMMW_23401__STMMW_23411	intergenic__nuoM__nuoL	2451016	2451328	1	144	0.217252	313	68		not required
D23580	intergenic region	intergenic__D23580__STMMW_23501__STMMW_23511	intergenic__nuoA__STMMW_23511	2463167	2463560	1	58	0.0913706	394	36		not required
D23580	ncRNA	STMMW_ncRNA_160	STnc1550	2463617	2463758	1	35	0.119718	142	17	noncoding RNA	not required
D23580	intergenic region	intergenic__D23580__STMMW_23521__STMMW_23531	intergenic__lrhA__yfbQ	2464732	2465662	1	2352	0.533835	931	497		not required
D23580	intergenic region	intergenic__D23580__STMMW_23581__STMMW_23591	intergenic__STMMW_23581__ackA	2471268	2471606	1	80	0.141593	339	48		not required
D23580	ncRNA	STMMW_ncRNA_161	STnc1560	2475027	2475135	1	48	0.174312	109	19	noncoding RNA	not required
D23580	ncRNA	STMMW_ncRNA_162	STnc3730	2475039	2475233	-1	64	0.153846	195	30	noncoding RNA	not required
D23580	intergenic region	intergenic__D23580__STMMW_23661__STMMW_23671	intergenic__STMMW_23661__STMMW_23671	2480799	2481050	1	104	0.186508	252	47		not required
D23580	intergenic region	intergenic__D23580__STMMW_23701__STMMW_23711	intergenic__yfcF__yfcG	2483939	2484080	1	101	0.309859	142	44		not required
D23580	intergenic region	intergenic__D23580__STMMW_23711__STMMW_23721	intergenic__yfcG__yfcH	2484729	2484853	1	330	0.632	125	79		not required
D23580	ncRNA	STMMW_ncRNA_163	STnc3740	2485720	2485798	1	88	0.455696	79	36	noncoding RNA	not required
D23580	intergenic region	intergenic__D23580__STMMW_23751__STMMW_23761	intergenic__hisQ__hisJ	2487977	2488158	1	301	0.494505	182	90		not required
D23580	intergenic region	intergenic__D23580__STMMW_23761__STMMW_23771	intergenic__hisJ__argT	2488942	2489178	1	87	0.160338	237	38		not required
D23580	intergenic region	intergenic__D23580__STMMW_23771__STMMW_23781	intergenic__argT__ubiX	2489962	2490249	1	112	0.190972	288	55		not required
D23580	intergenic region	intergenic__D23580__STMMW_23821__STMMW_23831	intergenic__STMMW_23821__STMMW_23831	2496331	2496540	1	70	0.166667	210	35		not required
D23580	intergenic region	intergenic__D23580__STMMW_23851__STMMW_23861	intergenic__cvpA__dedD	2500048	2500357	1	175	0.254839	310	79		not required
D23580	intergenic region	intergenic__D23580__STMMW_23881__STMMW_23891	intergenic__accD__dedA	2503273	2503421	1	5	0.0268456	149	4		required
D23580	intergenic region	intergenic__D23580__STMMW_23921__STMMW_23931	intergenic__pdxB__div	2507160	2507262	1	35	0.15534	103	16		not required
D23580	intergenic region	intergenic__D23580__STMMW_23941__STMMW_23951	intergenic__STMMW_23941__STMMW_23951	2509440	2509618	1	173	0.201117	179	36		not required
D23580	intergenic region	intergenic__D23580__STMMW_23951__STMMW_23961	intergenic__STMMW_23951__STMMW_23961	2509994	2510165	1	25	0.0872093	172	15		not required
D23580	intergenic region	intergenic__D23580__STMMW_23961__STMMW_23971	intergenic__STMMW_23961__STMMW_23971	2510415	2510582	1	12	0.0654762	168	11		ambiguous
D23580	intergenic region	intergenic__D23580__STMMW_24071__STMMW_24081	intergenic__yfcB__yfcN	2520263	2520427	1	130	0.339394	165	56		not required
D23580	intergenic region	intergenic__D23580__STMMW_24091__STMMW_24101	intergenic__sixA__fadJ	2521565	2521772	1	67	0.120192	208	25		not required
D23580	intergenic region	intergenic__D23580__STMMW_24111__STMMW_24121	intergenic__fadI__yfcZ	2525231	2525407	1	66	0.146893	177	26		not required
D23580	intergenic region	intergenic__D23580__STMMW_24121__STMMW_24131	intergenic__yfcZ__fadL	2525693	2526056	1	91	0.151099	364	55		not required
D23580	intergenic region	intergenic__D23580__STMMW_24141__STMMW_24151	intergenic__vacJ__yfdC	2528187	2528474	1	203	0.239583	288	69		not required
D23580	intergenic region	intergenic__D23580__STMMW_24151__STMMW_ncRNA_164	intergenic__yfdC__STnc3750	2529417	2529677	1	262	0.275862	261	72		not required
D23580	ncRNA	STMMW_ncRNA_164	STnc3750	2529678	2529755	-1	331	0.730769	78	57	noncoding RNA	not required
D23580	intergenic region	intergenic__D23580__STMMW_24161__STMMW_24171	intergenic__pgtE__pgtA	2530662	2530928	1	58	0.149813	267	40		not required
D23580	intergenic region	intergenic__D23580__STMMW_24192__STMMW_24201	intergenic__STMMW_24192__pgtP	2535667	2535797	1	4	0.0305344	131	4		required
D23580	intergenic region	intergenic__D23580__STMMW_24201__STMMW_24231	intergenic__pgtP__STMMW_24231	2537190	2537464	1	576	0.458182	275	126		not required
D23580	intergenic region	intergenic__D23580__STMMW_24231__STMMW_24241	intergenic__STMMW_24231__lpxP	2537708	2538228	1	522	0.393474	521	205		not required
D23580	intergenic region	intergenic__D23580__STMMW_24241__STMMW_ncRNA_165	intergenic__lpxP__tpke70	2539150	2539275	1	20	0.119048	126	15		not required
D23580	ncRNA	STMMW_ncRNA_165	tpke70	2539276	2539674	-1	113	0.16792	399	67	noncoding RNA	not required
D23580	intergenic region	intergenic__D23580__STMMW_24251__STMMW_24261	intergenic__yfdZ__STMMW_24261	2540912	2541252	1	38	0.0674487	341	23		ambiguous
D23580	ncRNA	STMMW_ncRNA_166	STnc3760	2541460	2541585	1	49	0.103175	126	13	noncoding RNA	not required
D23580	intergenic region	intergenic__D23580__STMMW_24271__STMMW_24281	intergenic__glk__STMMW_24281	2542598	2542800	1	84	0.216749	203	44		not required
D23580	intergenic region	intergenic__D23580__STMMW_24291__STMMW_24301	intergenic__STMMW_24291__STMMW_24301	2545709	2545887	1	52	0.106145	179	19		not required
D23580	intergenic region	intergenic__D23580__STMMW_24301__STMMW_24311	intergenic__STMMW_24301__ypeC	2546887	2546999	1	33	0.132743	113	15		not required
D23580	intergenic region	intergenic__D23580__STMMW_24321__STMMW_24331	intergenic__mntH__nupC	2548629	2548970	1	194	0.204678	342	70		not required
D23580	intergenic region	intergenic__D23580__STMMW_24341__STMMW_24351	intergenic__yfeA__yfeC	2552416	2553020	1	93	0.110744	605	67		not required
D23580	intergenic region	intergenic__D23580__STMMW_24371__STMMW_24381	intergenic__gltX__xapR	2555247	2556061	1	174	0.10184	815	83		not required
D23580	intergenic region	intergenic__D23580__STMMW_24411__STMMW_24421	intergenic__flhAb__yfeN	2559360	2559614	1	37	0.0509804	255	13		required
D23580	intergenic region	intergenic__D23580__STMMW_24471__STMMW_24481	intergenic__zipA__cysZ	2565794	2565973	1	36	0.105556	180	19		not required
D23580	intergenic region	intergenic__D23580__STMMW_24481__STMMW_24491	intergenic__cysZ__cysK	2566736	2566898	1	224	0.398773	163	65		not required
D23580	intergenic region	intergenic__D23580__STMMW_24491__STMMW_24501	intergenic__cysK__ptsH	2567871	2568253	1	47	0.10705	383	41		not required
D23580	intergenic region	intergenic__D23580__STMMW_24521__STMMW_24531	intergenic__crr__STMMW_24531	2570838	2570985	1	65	0.128378	148	19		not required
D23580	intergenic region	intergenic__D23580__STMMW_24581__STMMW_24591	intergenic__yfeL__cysM	2575189	2575318	1	35	0.176923	130	23		not required
D23580	intergenic region	intergenic__D23580__STMMW_24631__STMMW_24641	intergenic__cysP__ucpA	2580110	2580266	1	47	0.0828025	157	13		not required
D23580	intergenic region	intergenic__D23580__STMMW_24641__STMMW_24651	intergenic__ucpA__STMMW_24651	2581059	2581295	1	145	0.240506	237	57		not required
D23580	intergenic region	intergenic__D23580__STMMW_24681__STMMW_24691	intergenic__STMMW_24681__amiA	2583789	2584000	1	32	0.108491	212	23		not required
D23580	intergenic region	intergenic__D23580__STMMW_24711__STMMW_24721	intergenic__STMMW_24711__STMMW_24721	2586123	2586250	1	82	0.3125	128	40		not required
D23580	intergenic region	intergenic__D23580__STMMW_24721__STMMW_24731	intergenic__STMMW_24721__eutR	2587529	2587727	1	165	0.311558	199	62		not required
D23580	intergenic region	intergenic__D23580__STMMW_24791__STMMW_24801	intergenic__eutH__eutG	2594919	2595037	1	155	0.512605	119	61		not required
D23580	intergenic region	intergenic__D23580__STMMW_24831__STMMW_24841	intergenic__eutN__eutM	2598780	2598879	1	145	0.33	100	33		not required
D23580	intergenic region	intergenic__D23580__STMMW_24891__STMMW_24901	intergenic__eutS__tnpA_1b	2602519	2602998	1	618	0.295833	480	142		not required
D23580	intergenic region	intergenic__D23580__STMMW_24901__STMMW_24911	intergenic__tnpA_1b__maeB	2603458	2603646	1	265	0.497354	189	94		not required
D23580	intergenic region	intergenic__D23580__STMMW_24911__STMMW_24921	intergenic__maeB__tal	2605927	2606197	1	179	0.232472	271	63		not required
D23580	intergenic region	intergenic__D23580__STMMW_24941__STMMW_24951	intergenic__STMMW_24941__ypfG	2609462	2609589	1	49	0.203125	128	26		not required
D23580	intergenic region	intergenic__D23580__STMMW_24951__STMMW_24961	intergenic__ypfG__yffH	2610634	2610758	1	42	0.184	125	23		not required
D23580	intergenic region	intergenic__D23580__STMMW_24961__STMMW_24971	intergenic__yffH__STMMW_24971	2611335	2611537	1	110	0.192118	203	39		not required
D23580	intergenic region	intergenic__D23580__STMMW_24971__STMMW_24981	intergenic__STMMW_24971__aegA	2612837	2613284	1	394	0.350446	448	157		not required
D23580	intergenic region	intergenic__D23580__STMMW_24981__STMMW_24991	intergenic__aegA__narQ	2615247	2615431	1	80	0.232432	185	43		not required
D23580	intergenic region	intergenic__D23580__STMMW_24991__STMMW_25001	intergenic__narQ__acrD	2617133	2617316	1	108	0.233696	184	43		not required
D23580	intergenic region	intergenic__D23580__STMMW_25001__STMMW_25002	intergenic__acrD__ypfM	2620431	2620531	1	128	0.29703	101	30		not required
D23580	intergenic region	intergenic__D23580__STMMW_25002__STMMW_25011	intergenic__ypfM__yffB	2620592	2621003	1	214	0.240291	412	99		not required
D23580	intergenic region	intergenic__D23580__STMMW_25041__STMMW_25051	intergenic__STMMW_25041__purC	2625644	2625773	1	100	0.338462	130	44		not required
D23580	intergenic region	intergenic__D23580__STMMW_25051__STMMW_25061	intergenic__purC__nlpB	2626488	2626661	1	24	0.103448	174	18		not required
D23580	intergenic region	intergenic__D23580__STMMW_25071__STMMW_25081	intergenic__dapA__gcvR	2628592	2628736	1	17	0.0413793	145	6		required
D23580	intergenic region	intergenic__D23580__STMMW_25092__STMMW_25101	intergenic__STMMW_25092__perM	2630180	2630365	1	57	0.166667	186	31		not required
D23580	intergenic region	intergenic__D23580__STMMW_25101__STMMW_25111	intergenic__perM__STMMW_25111	2631455	2631640	1	40	0.112903	186	21		not required
D23580	intergenic region	intergenic__D23580__STMMW_25141__STMMW_25142	intergenic__uraA__STMMW_25142	2635616	2635767	1	399	0.401316	152	61		not required
D23580	intergenic region	intergenic__D23580__STMMW_25142__STMMW_25151	intergenic__STMMW_25142__upp	2636227	2636413	1	258	0.508021	187	95		not required
D23580	intergenic region	intergenic__D23580__STMMW_25151__STMMW_25161	intergenic__upp__purM	2637041	2637453	1	53	0.0920097	413	38		not required
D23580	intergenic region	intergenic__D23580__STMMW_25171__STMMW_25181	intergenic__purN__ppk	2639130	2639317	1	122	0.276596	188	52		not required
D23580	intergenic region	intergenic__D23580__STMMW_25241__STMMW_25251	intergenic__STMMW_25241__STMMW_25251	2646099	2646323	1	154	0.32	225	72		not required
D23580	intergenic region	intergenic__D23580__STMMW_25261__STMMW_25271	intergenic__STMMW_25261__guaA	2647030	2647185	1	10	0.0448718	156	7		required
D23580	intergenic region	intergenic__D23580__STMMW_25281__STMMW_25291	intergenic__guaB__xseA	2650300	2650459	1	45	0.14375	160	23		not required
D23580	intergenic region	intergenic__D23580__STMMW_25291__STMMW_25301	intergenic__xseA__shdA	2651810	2651970	1	170	0.391304	161	63		not required
D23580	intergenic region	intergenic__D23580__STMMW_25301__STMMW_25311	intergenic__shdA__ratB	2658091	2658786	1	460	0.271552	696	189		not required
D23580	intergenic region	intergenic__D23580__STMMW_25311__STMMW_25321	intergenic__ratB__ratA	2666091	2666255	1	151	0.351515	165	58		not required
D23580	intergenic region	intergenic__D23580__STMMW_25321__STMMW_25331	intergenic__ratA__sinI	2671854	2671972	1	105	0.226891	119	27		not required
D23580	intergenic region	intergenic__D23580__STMMW_25341__STMMW_25351	intergenic__sinH__yfgJ	2675183	2675527	1	79	0.115942	345	40		not required
D23580	intergenic region	intergenic__D23580__STMMW_25361__STMMW_25371	intergenic__engA__yfgL	2677311	2677428	1	10	0.0508475	118	6		required
D23580	intergenic region	intergenic__D23580__STMMW_25391__STMMW_25401	intergenic__hisS__gcpE	2680527	2680636	1	16	0.0727273	110	8		ambiguous
D23580	intergenic region	intergenic__D23580__STMMW_25411__STMMW_25421	intergenic__yfgA__yfgB	2682787	2683077	1	220	0.243986	291	71		not required
D23580	intergenic region	intergenic__D23580__STMMW_25421__STMMW_25431	intergenic__yfgB__ndk	2684245	2684450	1	103	0.305825	206	63		not required
D23580	intergenic region	intergenic__D23580__STMMW_25431__STMMW_25441	intergenic__ndk__STMMW_25441	2684883	2685002	1	47	0.2	120	24		not required
D23580	intergenic region	intergenic__D23580__STMMW_25471__STMMW_25481	intergenic__STMMW_25471__pbpC	2689700	2689827	1	3	0.0234375	128	3		required
D23580	intergenic region	intergenic__D23580__STMMW_25491__STMMW_25501	intergenic__STMMW_25491__STMMW_25501	2697079	2697286	1	43	0.100962	208	21		not required
D23580	intergenic region	intergenic__D23580__STMMW_25501__STMMW_25511	intergenic__STMMW_25501__STMMW_25511	2698130	2698375	1	177	0.158537	246	39		not required
D23580	ncRNA	STMMW_ncRNA_167	STnc2070	2699134	2699232	-1	14	0.10101	99	10	noncoding RNA	not required
D23580	ncRNA	STMMW_ncRNA_168	RyfA	2699316	2699609	1	94	0.115646	294	34	noncoding RNA	not required
D23580	intergenic region	intergenic__D23580__STMMW_25521__STMMW_25531	intergenic__sseBb__pepB	2700399	2700498	1	15	0.11	100	11		not required
D23580	intergenic region	intergenic__D23580__STMMW_25531__STMMW_25541	intergenic__pepB__yfhJ	2701783	2702028	1	68	0.154472	246	38		not required
D23580	intergenic region	intergenic__D23580__STMMW_25571__STMMW_25581	intergenic__hscB__iscA	2704957	2705151	1	6	0.0307692	195	6		required
D23580	intergenic region	intergenic__D23580__STMMW_25601__STMMW_25611	intergenic__iscS__yfhP	2707133	2707312	1	2	0.0111111	180	2		required
D23580	intergenic region	intergenic__D23580__STMMW_25611__STMMW_25621	intergenic__yfhP__STMMW_25621	2707808	2707966	1	13	0.0628931	159	10		ambiguous
D23580	intergenic region	intergenic__D23580__STMMW_25621__STMMW_25631	intergenic__STMMW_25621__suhB	2708699	2708816	1	23	0.118644	118	14		not required
D23580	intergenic region	intergenic__D23580__STMMW_25631__STMMW_25641	intergenic__suhB__STMMW_25641	2709621	2709764	1	50	0.145833	144	21		not required
D23580	intergenic region	intergenic__D23580__STMMW_25641__STMMW_25651	intergenic__STMMW_25641__asrA	2710644	2710824	1	55	0.19337	181	35		not required
D23580	intergenic region	intergenic__D23580__STMMW_25691__STMMW_25701	intergenic__STMMW_25691__csiE	2715331	2715455	1	30	0.176	125	22		not required
D23580	intergenic region	intergenic__D23580__STMMW_25711__STMMW_25721	intergenic__hcaT__glyA	2717868	2718062	1	32	0.117949	195	23		not required
D23580	intergenic region	intergenic__D23580__STMMW_25721__STMMW_25731	intergenic__glyA__hmpA	2719317	2719640	1	45	0.0709877	324	23		ambiguous
D23580	intergenic region	intergenic__D23580__STMMW_25731__STMMW_25741	intergenic__hmpA__cadC	2720832	2721012	1	10	0.038674	181	7		required
D23580	intergenic region	intergenic__D23580__STMMW_25741__STMMW_25751	intergenic__cadC__cadB	2722558	2722917	1	100	0.144444	360	52		not required
D23580	intergenic region	intergenic__D23580__STMMW_25751__STMMW_25761	intergenic__cadB__cadA	2724250	2724394	1	120	0.303448	145	44		not required
D23580	ncRNA	STMMW_ncRNA_169	GlmY	2732046	2732229	-1	67	0.13587	184	25	noncoding RNA	not required
D23580	intergenic region	intergenic__D23580__STMMW_ncRNA_169__STMMW_25821	intergenic__GlmY__purG	2732230	2732635	1	121	0.142857	406	58		not required
D23580	intergenic region	intergenic__D23580__STMMW_25821__STMMW_25831	intergenic__purG__yfhD	2736524	2736778	1	27	0.0627451	255	16		ambiguous
D23580	intergenic region	intergenic__D23580__STMMW_25871__STMMW_25881	intergenic__murQ__yfhH	2741855	2741969	1	2	0.0173913	115	2		required
D23580	intergenic region	intergenic__D23580__STMMW_25901__STMMW_25911	intergenic__STMMW_25901__STMMW_25911	2744993	2745107	1	5	0.0347826	115	4		required
D23580	intergenic region	intergenic__D23580__STMMW_25921__STMMW_25931	intergenic__yfhL__acpS	2746333	2746443	1	56	0.252252	111	28		not required
D23580	intergenic region	intergenic__D23580__STMMW_25971__STMMW_25981	intergenic__rnc__lepB	2749890	2750162	1	39	0.113553	273	31		not required
D23580	intergenic region	intergenic__D23580__STMMW_25991__STMMW_26001	intergenic__lepA__gogB	2752954	2753357	1	294	0.235149	404	95		not required
D23580	intergenic region	intergenic__D23580__STMMW_26001__STMMW_26011	intergenic__gogB__STMMW_26011	2754852	2755713	1	149	0.0800464	862	69		ambiguous
D23580	ncRNA	STMMW_ncRNA_170	STnc1380	2756305	2756372	-1	52	0.470588	68	32	noncoding RNA	not required
D23580	intergenic region	intergenic__D23580__STMMW_26022__STMMW_26031	intergenic__STMMW_26022__STMMW_26031	2756560	2757051	1	662	0.380081	492	187		not required
D23580	intergenic region	intergenic__D23580__STMMW_26031__STMMW_26041	intergenic__STMMW_26031__STMMW_26041	2757265	2757427	1	1	0.00613497	163	1		required
D23580	ncRNA	STMMW_ncRNA_171	STnc3770	2769959	2770044	1	95	0.430233	86	37	noncoding RNA	not required
D23580	intergenic region	intergenic__D23580__STMMW_ncRNA_171__STMMW_26151	intergenic__STnc3770__STMMW_26151	2770045	2770610	1	555	0.330389	566	187		not required
D23580	intergenic region	intergenic__D23580__STMMW_26291__STMMW_26301	intergenic__STMMW_26291__STMMW_26301	2782394	2782679	1	11	0.020979	286	6		required
D23580	intergenic region	intergenic__D23580__STMMW_26301__STMMW_ncRNA_172	intergenic__STMMW_26301__STnc1920	2783082	2783219	1	49	0.224638	138	31		not required
D23580	ncRNA	STMMW_ncRNA_172	STnc1920	2783220	2783317	1	93	0.397959	98	39	noncoding RNA	not required
D23580	intergenic region	intergenic__D23580__STMMW_26322__STMMW_26331	intergenic__STMMW_26322__STMMW_26331	2784568	2784827	1	111	0.176923	260	46		not required
D23580	intergenic region	intergenic__D23580__STMMW_26331__STMMW_ncRNA_173	intergenic__STMMW_26331__IsrI	2785515	2785688	1	302	0.54023	174	94		not required
D23580	ncRNA	STMMW_ncRNA_173	IsrI	2785689	2785936	-1	226	0.290323	248	72	noncoding RNA	not required
D23580	intergenic region	intergenic__D23580__STMMW_ncRNA_173__STMMW_ncRNA_174	intergenic__IsrI__STnc2080	2785937	2786080	1	52	0.180556	144	26		not required
D23580	ncRNA	STMMW_ncRNA_174	STnc2080	2786081	2786189	-1	72	0.284404	109	31	noncoding RNA	not required
D23580	intergenic region	intergenic__D23580__STMMW_ncRNA_174__STMMW_ncRNA_175	intergenic__STnc2080__IsrJ	2786190	2786316	1	49	0.259843	127	33		not required
D23580	ncRNA	STMMW_ncRNA_175	IsrJ	2786317	2786388	-1	5	0.0694444	72	5	noncoding RNA	ambiguous
D23580	ncRNA	STMMW_ncRNA_176	STnc1160	2787043	2787122	-1	128	0.4625	80	37	noncoding RNA	not required
D23580	ncRNA	STMMW_ncRNA_177	IsrK	2787151	2787227	-1	17	0.194805	77	15	noncoding RNA	not required
D23580	intergenic region	intergenic__D23580__STMMW_26371__STMMW_26381	intergenic__STMMW_26371__STMMW_26381	2788683	2788890	1	95	0.245192	208	51		not required
D23580	intergenic region	intergenic__D23580__STMMW_26391__STMMW_26401	intergenic__STMMW_26391__STMMW_26401	2789777	2789892	1	63	0.25	116	29		not required
D23580	intergenic region	intergenic__D23580__STMMW_26401__STMMW_26411	intergenic__STMMW_26401__STMMW_26411	2790127	2790368	1	41	0.053719	242	13		ambiguous
D23580	intergenic region	intergenic__D23580__STMMW_26411__STMMW_26421	intergenic__STMMW_26411__STMMW_26421	2791002	2791108	1	19	0.149533	107	16		not required
D23580	ncRNA	STMMW_ncRNA_178	STnc1390	2793408	2793471	1	9	0.046875	64	3	noncoding RNA	required
D23580	intergenic region	intergenic__D23580__STMMW_26451__STMMW_26461	intergenic__cIIa__STMMW_26461	2793864	2794164	1	82	0.119601	301	36		not required
D23580	intergenic region	intergenic__D23580__STMMW_26491__STMMW_26501	intergenic__STMMW_26491__STMMW_26501	2796500	2796807	1	63	0.0941558	308	29		not required
D23580	intergenic region	intergenic__D23580__STMMW_26521__STMMW_26531	intergenic__STMMW_26521__recEb	2797487	2797612	1	450	0.68254	126	86		not required
D23580	intergenic region	intergenic__D23580__STMMW_26561__STMMW_26571	intergenic__STMMW_26561__rseC	2803475	2803971	1	103	0.0784708	497	39		ambiguous
D23580	intergenic region	intergenic__D23580__STMMW_26601__STMMW_26611	intergenic__rpoE__nadB	2806662	2807085	1	194	0.214623	424	91		not required
D23580	intergenic region	intergenic__D23580__STMMW_26621__STMMW_26631	intergenic__yfiC__srmB	2809431	2809560	1	47	0.184615	130	24		not required
D23580	intergenic region	intergenic__D23580__STMMW_26641__STMMW_26651	intergenic__yfiE__yfiK	2811813	2811914	1	39	0.147059	102	15		not required
D23580	intergenic region	intergenic__D23580__STMMW_26661__STMMW_26671	intergenic__yfiD__ung	2812948	2813265	1	61	0.116352	318	37		not required
D23580	intergenic region	intergenic__D23580__STMMW_26671__STMMW_26681	intergenic__ung__yfiF	2813956	2814070	1	21	0.121739	115	14		not required
D23580	intergenic region	intergenic__D23580__STMMW_26681__STMMW_26691	intergenic__yfiF__trxC	2815109	2815311	1	43	0.0837438	203	17		not required
D23580	intergenic region	intergenic__D23580__STMMW_26711__STMMW_26721	intergenic__yfiQ__pssA	2819199	2819312	1	22	0.105263	114	12		not required
D23580	intergenic region	intergenic__D23580__STMMW_26741__STMMW_26751	intergenic__kgtP__STMMW_26751	2822335	2822437	1	0	0	103	0		required
D23580	intergenic region	intergenic__D23580__STMMW_26751__STMMW_rRNA_4	intergenic__STMMW_26751__rrfG	2822894	2823099	1	9	0.0436893	206	9		required
D23580	intergenic region	intergenic__D23580__STMMW_rRNA_4__STMMW_rRNA_5	intergenic__rrfG__rrlG	2823222	2823404	1	7	0.0273224	183	5		required
D23580	intergenic region	intergenic__D23580__STMMW_rRNA_5__STMMW_rRNA_6	intergenic__rrlG__rrsG	2826425	2826777	1	208	0.328612	353	116		not required
D23580	intergenic region	intergenic__D23580__STMMW_rRNA_6__STMMW_26761	intergenic__rrsG__clpB	2828321	2828773	1	143	0.209713	453	95		not required
D23580	intergenic region	intergenic__D23580__STMMW_26761__STMMW_26771	intergenic__clpB__yfiH	2831348	2831476	1	69	0.232558	129	30		not required
D23580	intergenic region	intergenic__D23580__STMMW_26781__STMMW_26791	intergenic__rluD__yfiO	2833186	2833316	1	70	0.274809	131	36		not required
D23580	ncRNA	STMMW_ncRNA_179	STnc3160	2834055	2834145	-1	1	0.010989	91	1	noncoding RNA	required
D23580	intergenic region	intergenic__D23580__STMMW_ncRNA_179__STMMW_26801	intergenic__STnc3160__yfiA	2834146	2834325	1	11	0.0388889	180	7		required
D23580	ncRNA	STMMW_ncRNA_180	STnc2090	2834551	2834709	1	27	0.0880503	159	14	noncoding RNA	not required
D23580	ncRNA	STMMW_ncRNA_181	sRNA3	2834749	2834890	1	18	0.084507	142	12	noncoding RNA	not required
D23580	ncRNA	STMMW_ncRNA_182	STnc3790	2836908	2836982	1	17	0.16	75	12	noncoding RNA	not required
D23580	intergenic region	intergenic__D23580__STMMW_26841__STMMW_26851	intergenic__aroF__yfiR	2839204	2839642	1	43	0.0683371	439	30		ambiguous
D23580	intergenic region	intergenic__D23580__STMMW_26861__STMMW_26871	intergenic__yfiN__rpl19	2841375	2841530	1	46	0.166667	156	26		not required
D23580	intergenic region	intergenic__D23580__STMMW_26901__STMMW_26911	intergenic__rps16__ffh	2843547	2843859	1	81	0.134185	313	42		not required
D23580	intergenic region	intergenic__D23580__STMMW_26911__STMMW_26921	intergenic__ffh__corE	2845222	2845386	1	167	0.230303	165	38		not required
D23580	intergenic region	intergenic__D23580__STMMW_26921__STMMW_26931	intergenic__corE__corB	2846179	2846284	1	150	0.528302	106	56		not required
D23580	ncRNA	STMMW_ncRNA_183	STnc4230	2847404	2847508	1	80	0.228571	105	24	noncoding RNA	not required
D23580	intergenic region	intergenic__D23580__STMMW_26951__STMMW_26971	intergenic__grpE__ppnK	2848837	2848958	1	35	0.180328	122	22		not required
D23580	intergenic region	intergenic__D23580__STMMW_26981__STMMW_26991	intergenic__recN__smpA	2851585	2851732	1	46	0.0675676	148	10		ambiguous
D23580	intergenic region	intergenic__D23580__STMMW_26991__STMMW_27001	intergenic__smpA__rnfH	2852072	2852236	1	36	0.10303	165	17		not required
D23580	intergenic region	intergenic__D23580__STMMW_27011__STMMW_27021	intergenic__yfjG__smpB	2852973	2853142	1	106	0.164706	170	28		not required
D23580	intergenic region	intergenic__D23580__STMMW_27021__STMMW_27031	intergenic__smpB__bapA	2853626	2854238	1	347	0.190865	613	117		not required
D23580	ncRNA	STMMW_ncRNA_184	IsrL	2865715	2866059	-1	135	0.171014	345	59	noncoding RNA	not required
D23580	ncRNA	STMMW_ncRNA_185	STnc3070	2866637	2866696	-1	48	0.3	60	18	noncoding RNA	not required
D23580	intergenic region	intergenic__D23580__STMMW_ncRNA_185__STMMW_27051	intergenic__STnc3070__STMMW_27051	2866697	2867183	1	287	0.24846	487	121		not required
D23580	intergenic region	intergenic__D23580__STMMW_27061__STMMW_27071	intergenic__STMMW_27061__STMMW_27071	2870536	2871135	1	66	0.0616667	600	37		ambiguous
D23580	intergenic region	intergenic__D23580__STMMW_27081__STMMW_27091	intergenic__STMMW_27081__STMMW_27091	2873022	2873410	1	390	0.215938	389	84		not required
D23580	intergenic region	intergenic__D23580__STMMW_27091__STMMW_27101	intergenic__STMMW_27091__STMMW_27101	2874605	2874938	1	348	0.269461	334	90		not required
D23580	intergenic region	intergenic__D23580__STMMW_27101__STMMW_27111	intergenic__STMMW_27101__STMMW_27111	2875767	2876216	1	412	0.38	450	171		not required
D23580	intergenic region	intergenic__D23580__STMMW_27121__STMMW_27122	intergenic__STMMW_27121__STMMW_27122	2878538	2878656	1	102	0.268908	119	32		not required
D23580	intergenic region	intergenic__D23580__STMMW_27122__STMMW_27131	intergenic__STMMW_27122__STMMW_27131	2878783	2879039	1	70	0.0894942	257	23		not required
D23580	intergenic region	intergenic__D23580__STMMW_27141__STMMW_27151	intergenic__STMMW_27141__STMMW_27151	2881187	2881339	1	1	0.00653595	153	1		required
D23580	intergenic region	intergenic__D23580__STMMW_27161__STMMW_27171	intergenic__STMMW_27161__STMMW_27171	2882076	2882187	1	68	0.294643	112	33		not required
D23580	intergenic region	intergenic__D23580__STMMW_27201__STMMW_27211	intergenic__STMMW_27201__STMMW_27211	2885082	2885375	1	167	0.153061	294	45		not required
D23580	intergenic region	intergenic__D23580__STMMW_27251__STMMW_27261	intergenic__STMMW_27251__STMMW_27261	2888717	2888845	1	259	0.534884	129	69		not required
D23580	intergenic region	intergenic__D23580__STMMW_27261__STMMW_27271	intergenic__STMMW_27261__STMMW_27271	2890388	2890609	1	12	0.045045	222	10		required
D23580	intergenic region	intergenic__D23580__STMMW_27271__STMMW_27281	intergenic__STMMW_27271__STMMW_27281	2892290	2893405	1	478	0.164875	1116	184		not required
D23580	intergenic region	intergenic__D23580__STMMW_27281__STMMW_27291	intergenic__STMMW_27281__STMMW_27291	2894282	2894446	1	10	0.0484848	165	8		required
D23580	intergenic region	intergenic__D23580__STMMW_27291__STMMW_27301	intergenic__STMMW_27291__STMMW_27301	2896322	2896580	1	1	0.003861	259	1		required
D23580	intergenic region	intergenic__D23580__STMMW_27301__STMMW_ncRNA_186	intergenic__STMMW_27301__IsrM	2897865	2898016	1	9	0.0526316	152	8		ambiguous
D23580	ncRNA	STMMW_ncRNA_186	IsrM	2898017	2898345	1	55	0.142857	329	47	noncoding RNA	not required
D23580	ncRNA	STMMW_ncRNA_187	IsrN	2899912	2900054	1	31	0.0839161	143	12	noncoding RNA	not required
D23580	intergenic region	intergenic__D23580__STMMW_27321__STMMW_27331	intergenic__STMMW_27321__STMMW_27331	2900320	2900771	1	342	0.20354	452	92		not required
D23580	intergenic region	intergenic__D23580__STMMW_27341__STMMW_27351	intergenic__STMMW_27341__STMMW_27351	2903390	2903667	1	172	0.334532	278	93		not required
D23580	intergenic region	intergenic__D23580__STMMW_27361__STMMW_27371	intergenic__STMMW_27361__fljA	2904831	2905609	1	755	0.347882	779	271		not required
D23580	intergenic region	intergenic__D23580__STMMW_27391__STMMW_27401	intergenic__hin__iroB	2908402	2909363	1	650	0.295218	962	284		not required
D23580	intergenic region	intergenic__D23580__STMMW_27411__STMMW_27421	intergenic__iroC__iroD	2914214	2914322	1	27	0.201835	109	22		not required
D23580	intergenic region	intergenic__D23580__STMMW_27441__STMMW_27451	intergenic__iroN__STMMW_27451	2918757	2919281	1	179	0.148571	525	78		not required
D23580	intergenic region	intergenic__D23580__STMMW_27451__STMMW_27461	intergenic__STMMW_27451__pipB2	2919615	2919788	1	9	0.0287356	174	5		required
D23580	intergenic region	intergenic__D23580__STMMW_27471__STMMW_27481	intergenic__STMMW_27471__virK	2921252	2921359	1	36	0.175926	108	19		not required
D23580	intergenic region	intergenic__D23580__STMMW_27481__STMMW_27491	intergenic__virK__mig14	2922290	2922581	1	163	0.160959	292	47		not required
D23580	intergenic region	intergenic__D23580__STMMW_27491__STMMW_27501	intergenic__mig14__nixA	2923479	2924199	1	311	0.167822	721	121		not required
D23580	intergenic region	intergenic__D23580__STMMW_27501__STMMW_27511	intergenic__nixA__tctE	2925214	2925345	1	4	0.030303	132	4		required
D23580	intergenic region	intergenic__D23580__STMMW_27521__STMMW_27531	intergenic__tctD__STMMW_27531	2927423	2927576	1	10	0.0194805	154	3		required
D23580	intergenic region	intergenic__D23580__STMMW_27551__STMMW_27561	intergenic__STMMW_27551__csiD	2930526	2930818	1	95	0.102389	293	30		not required
D23580	intergenic region	intergenic__D23580__STMMW_27591__STMMW_27601	intergenic__gabT__gabP	2935868	2935996	1	61	0.255814	129	33		not required
D23580	intergenic region	intergenic__D23580__STMMW_27631__STMMW_27641	intergenic__yqaE__STMMW_27641	2938846	2939027	1	135	0.39011	182	71		not required
D23580	intergenic region	intergenic__D23580__STMMW_27661__STMMW_27671	intergenic__stpA__STMMW_27671	2940614	2941311	1	292	0.197708	698	138		not required
D23580	intergenic region	intergenic__D23580__STMMW_27681__STMMW_27691	intergenic__ygaC__ygaM	2942147	2942295	1	89	0.275168	149	41		not required
D23580	ncRNA	STMMW_ncRNA_188	STnc3080	2944671	2944815	-1	34	0.0965517	145	14	noncoding RNA	not required
D23580	intergenic region	intergenic__D23580__STMMW_27751__STMMW_27761	intergenic__nrdF__proV	2948584	2948937	1	106	0.121469	354	43		not required
D23580	intergenic region	intergenic__D23580__STMMW_27781__STMMW_27791	intergenic__proX__STMMW_27791	2952263	2952426	1	30	0.109756	164	18		not required
D23580	intergenic region	intergenic__D23580__STMMW_27791__STMMW_27801	intergenic__STMMW_27791__emrR	2953612	2954107	1	152	0.159274	496	79		not required
D23580	intergenic region	intergenic__D23580__STMMW_27801__STMMW_27811	intergenic__emrR__emrA	2954639	2954764	1	51	0.198413	126	25		not required
D23580	intergenic region	intergenic__D23580__STMMW_27831__STMMW_27841	intergenic__STMMW_27831__luxS	2958912	2959256	1	16	0.0231884	345	8		required
D23580	ncRNA	STMMW_ncRNA_189	MicA	2959840	2959913	1	5	0.0405405	74	3	noncoding RNA	required
D23580	intergenic region	intergenic__D23580__STMMW_27871__STMMW_27881	intergenic__yqaB__csrA	2962544	2963937	1	326	0.101865	1394	142		not required
D23580	intergenic region	intergenic__D23580__STMMW_27881__STMMW_27891	intergenic__csrA__alaS	2964124	2964357	1	2	0.00854701	234	2		required
D23580	intergenic region	intergenic__D23580__STMMW_27891__STMMW_27901	intergenic__alaS__oraA	2966989	2967223	1	0	0	235	0		required
D23580	intergenic region	intergenic__D23580__STMMW_27901__STMMW_27911	intergenic__oraA__recA	2967725	2967840	1	7	0.0258621	116	3		required
D23580	intergenic region	intergenic__D23580__STMMW_27921__STMMW_27931	intergenic__ygaD__mltB	2969485	2969961	1	276	0.238994	477	114		not required
D23580	intergenic region	intergenic__D23580__STMMW_27931__STMMW_27941	intergenic__mltB__srlA	2971042	2971294	1	48	0.0988142	253	25		not required
D23580	intergenic region	intergenic__D23580__STMMW_27981__STMMW_27991	intergenic__gutM__srlR	2974427	2974623	1	92	0.162437	197	32		not required
D23580	intergenic region	intergenic__D23580__STMMW_28011__STMMW_28021	intergenic__norR__norV	2977873	2978057	1	31	0.108108	185	20		not required
D23580	ncRNA	STMMW_ncRNA_190	C0664	2980625	2980732	1	49	0.203704	108	22	noncoding RNA	not required
D23580	intergenic region	intergenic__D23580__STMMW_28041__STMMW_28051	intergenic__hydA__hydN	2982965	2983109	1	44	0.144828	145	21		not required
D23580	intergenic region	intergenic__D23580__STMMW_28051__STMMW_28061	intergenic__hydN__STMMW_28061	2983656	2983855	1	86	0.145	200	29		not required
D23580	intergenic region	intergenic__D23580__STMMW_28141__STMMW_28151	intergenic__hycB__hycA	2991969	2992113	1	40	0.110345	145	16		not required
D23580	intergenic region	intergenic__D23580__STMMW_28151__STMMW_28161	intergenic__hycA__hypA	2992576	2992784	1	19	0.076555	209	16		ambiguous
D23580	intergenic region	intergenic__D23580__STMMW_28201__STMMW_28211	intergenic__hypE__fhlA	2996474	2996691	1	152	0.288991	218	63		not required
D23580	intergenic region	intergenic__D23580__STMMW_28221__STMMW_28231	intergenic__ygbA__sitA	2999177	2999357	1	42	0.116022	181	21		not required
D23580	intergenic region	intergenic__D23580__STMMW_28271__STMMW_28281	intergenic__avrA__sprB	3003797	3003956	1	0	0	160	0		required
D23580	intergenic region	intergenic__D23580__STMMW_28281__STMMW_28291	intergenic__sprB__hilC	3004713	3005096	1	11	0.0234375	384	9		required
D23580	intergenic region	intergenic__D23580__STMMW_28291__STMMW_28301	intergenic__hilC__orgC	3005985	3006328	1	16	0.0319767	344	11		required
D23580	ncRNA	STMMW_ncRNA_191	STnc4240	3007515	3007808	1	377	0.360544	294	106	noncoding RNA	not required
D23580	intergenic region	intergenic__D23580__STMMW_ncRNA_191__STMMW_28331	intergenic__STnc4240__prgK	3007809	3007985	1	254	0.457627	177	81		not required
D23580	ncRNA	STMMW_ncRNA_192	STnc3020	3009101	3009200	1	88	0.38	100	38	noncoding RNA	not required
D23580	intergenic region	intergenic__D23580__STMMW_ncRNA_192__STMMW_28361	intergenic__STnc3020__prgH	3009201	3009331	1	105	0.358779	131	47		not required
D23580	intergenic region	intergenic__D23580__STMMW_28361__STMMW_28371	intergenic__prgH__hilD	3010511	3010825	1	93	0.133333	315	42		not required
D23580	intergenic region	intergenic__D23580__STMMW_28371__STMMW_28381	intergenic__hilD__hilA	3011756	3012845	1	26	0.0192661	1090	21		required
D23580	ncRNA	STMMW_ncRNA_193	STnc1410	3019244	3019426	1	173	0.289617	183	53	noncoding RNA	not required
D23580	intergenic region	intergenic__D23580__STMMW_ncRNA_193__STMMW_28451	intergenic__STnc1410__sipD	3019427	3019744	1	166	0.245283	318	78		not required
D23580	intergenic region	intergenic__D23580__STMMW_28481__STMMW_28491	intergenic__sicA__spaS	3024386	3024522	1	134	0.423358	137	58		not required
D23580	intergenic region	intergenic__D23580__STMMW_28611__STMMW_28621	intergenic__invF__invH	3036923	3037378	1	50	0.0460526	456	21		required
D23580	ncRNA	STMMW_ncRNA_194	InvR	3037914	3037993	1	9	0.0625	80	5	noncoding RNA	ambiguous
D23580	intergenic region	intergenic__D23580__STMMW_ncRNA_194__STMMW_28631	intergenic__InvR__STMMW_28631	3037994	3038252	1	490	0.559846	259	145		not required
D23580	intergenic region	intergenic__D23580__STMMW_28641__STMMW_28651	intergenic__STMMW_28641__STMMW_28651	3039035	3039306	1	1	0.00367647	272	1		required
D23580	intergenic region	intergenic__D23580__STMMW_28651__STMMW_28661	intergenic__STMMW_28651__STMMW_28661	3039634	3039873	1	290	0.483333	240	116		not required
D23580	intergenic region	intergenic__D23580__STMMW_28661__STMMW_28671	intergenic__STMMW_28661__STMMW_28671	3039982	3040321	1	203	0.302941	340	103		not required
D23580	intergenic region	intergenic__D23580__STMMW_28691__STMMW_28701	intergenic__STMMW_28691__pphB	3041427	3041760	1	123	0.0718563	334	24		ambiguous
D23580	intergenic region	intergenic__D23580__STMMW_28701__STMMW_28711	intergenic__pphB__STMMW_28711	3042418	3042588	1	32	0.140351	171	24		not required
D23580	intergenic region	intergenic__D23580__STMMW_28711__STMMW_28721	intergenic__STMMW_28711__mutS	3043111	3043310	1	32	0.11	200	22		not required
D23580	intergenic region	intergenic__D23580__STMMW_28811__STMMW_28821	intergenic__ygbJ__ygbI	3054618	3054813	1	18	0.0510204	196	10		required
D23580	intergenic region	intergenic__D23580__STMMW_28831__STMMW_28841	intergenic__STMMW_28831__STMMW_28841	3056002	3056171	1	8	0.0352941	170	6		required
D23580	intergenic region	intergenic__D23580__STMMW_28881__STMMW_28891	intergenic__nlpD__pcm	3060673	3060847	1	52	0.0914286	175	16		not required
D23580	intergenic region	intergenic__D23580__STMMW_28941__STMMW_28951	intergenic__ftsB__ygbE	3064776	3064968	1	105	0.212435	193	41		not required
D23580	intergenic region	intergenic__D23580__STMMW_28981__STMMW_28991	intergenic__cysD__iap	3068289	3068538	1	179	0.308	250	77		not required
D23580	intergenic region	intergenic__D23580__STMMW_28991__STMMW_29001	intergenic__iap__ygbF	3069586	3071110	1	375	0.142951	1525	218		not required
D23580	intergenic region	intergenic__D23580__STMMW_29071__STMMW_29081	intergenic__ygcB__sopD	3079571	3080014	1	4	0.00900901	444	4		required
D23580	ncRNA	STMMW_ncRNA_195	STnc3140	3080740	3080836	-1	5	0.0515464	97	5	noncoding RNA	required
D23580	intergenic region	intergenic__D23580__STMMW_ncRNA_195__STMMW_29091	intergenic__STnc3140__cysH	3080837	3081055	1	27	0.114155	219	25		not required
D23580	intergenic region	intergenic__D23580__STMMW_29111__STMMW_29121	intergenic__cysJ__ptpS	3085198	3085800	1	208	0.131012	603	79		not required
D23580	intergenic region	intergenic__D23580__STMMW_29131__STMMW_29141	intergenic__STMMW_29131__ygcF	3087049	3088569	1	421	0.151216	1521	230		not required
D23580	intergenic region	intergenic__D23580__STMMW_29141__STMMW_29151	intergenic__ygcF__eno	3089242	3089376	1	51	0.207407	135	28		not required
D23580	intergenic region	intergenic__D23580__STMMW_29161__STMMW_29171	intergenic__pyrG__mazG	3092396	3092622	1	6	0.0176211	227	4		required
D23580	intergenic region	intergenic__D23580__STMMW_29171__STMMW_29179	intergenic__mazG__STMMW_29179	3093424	3094028	1	160	0.110744	605	67		not required
D23580	intergenic region	intergenic__D23580__STMMW_29261__STMMW_29271	intergenic__STMMW_29261__STMMW_29271	3106940	3107088	1	126	0.315436	149	47		not required
D23580	ncRNA	STMMW_ncRNA_196	CsrB	3108710	3109072	-1	196	0.236915	363	86	noncoding RNA	not required
D23580	intergenic region	intergenic__D23580__STMMW_ncRNA_196__STMMW_29301	intergenic__CsrB__syd	3109073	3109279	1	75	0.173913	207	36		not required
D23580	intergenic region	intergenic__D23580__STMMW_29311__STMMW_29321	intergenic__queF__ygdH	3110743	3110854	1	61	0.1875	112	21		not required
D23580	intergenic region	intergenic__D23580__STMMW_29321__STMMW_29331	intergenic__ygdH__sdaC	3112220	3112783	1	49	0.0319149	564	18		required
D23580	intergenic region	intergenic__D23580__STMMW_29341__STMMW_29351	intergenic__sdaB__exo	3115500	3115609	1	26	0.0636364	110	7		ambiguous
D23580	intergenic region	intergenic__D23580__STMMW_29371__STMMW_29381	intergenic__fucA__fucP	3118330	3118883	1	15	0.0198556	554	11		required
D23580	intergenic region	intergenic__D23580__STMMW_29391__STMMW_29401	intergenic__fucI__fucK	3122008	3122107	1	57	0.26	100	26		not required
D23580	intergenic region	intergenic__D23580__STMMW_29451__STMMW_ncRNA_197	intergenic__gcvA__GcvB	3127202	3127328	1	13	0.0472441	127	6		required
D23580	ncRNA	STMMW_ncRNA_197	GcvB	3127329	3127529	1	92	0.164179	201	33	noncoding RNA	not required
D23580	intergenic region	intergenic__D23580__STMMW_29461__STMMW_29471	intergenic__ygdI__csdA	3127776	3127967	1	161	0.328125	192	63		not required
D23580	intergenic region	intergenic__D23580__STMMW_29481__STMMW_29491	intergenic__ygdK__STMMW_29491	3129617	3129915	1	274	0.227425	299	68		not required
D23580	intergenic region	intergenic__D23580__STMMW_29501__STMMW_29511	intergenic__ygdL__mltA	3131662	3131770	1	17	0.0917431	109	10		not required
D23580	intergenic region	intergenic__D23580__STMMW_29511__STMMW_29521	intergenic__mltA__amiC	3132869	3133367	1	152	0.1002	499	50		not required
D23580	intergenic region	intergenic__D23580__STMMW_29521__STMMW_29531	intergenic__amiC__argA	3134622	3134853	1	8	0.0301724	232	7		required
D23580	intergenic region	intergenic__D23580__STMMW_29531__STMMW_29541	intergenic__argA__recD	3136186	3136287	1	89	0.294118	102	30		not required
D23580	intergenic region	intergenic__D23580__STMMW_29561__STMMW_29571	intergenic__ptr__recC	3144547	3144723	1	102	0.220339	177	39		not required
D23580	intergenic region	intergenic__D23580__STMMW_29611__STMMW_29621	intergenic__comN__thyA	3149845	3150028	1	37	0.119565	184	22		not required
D23580	intergenic region	intergenic__D23580__STMMW_29631__STMMW_29641	intergenic__lgt__ptsP	3151706	3151920	1	88	0.195349	215	42		not required
D23580	intergenic region	intergenic__D23580__STMMW_29651__STMMW_29661	intergenic__nudH__mutH	3154711	3155392	1	91	0.0821114	682	56		not required
D23580	intergenic region	intergenic__D23580__STMMW_29661__STMMW_29671	intergenic__mutH__ygdQ	3156089	3156251	1	69	0.165644	163	27		not required
D23580	ncRNA	STMMW_ncRNA_198	STnc3830	3156996	3157087	-1	57	0.380435	92	35	noncoding RNA	not required
D23580	intergenic region	intergenic__D23580__STMMW_29681__STMMW_29691	intergenic__ygdR__tas	3157372	3157561	1	202	0.268421	190	51		not required
D23580	ncRNA	STMMW_ncRNA_199	OmrA	3162134	3162220	-1	89	0.252874	87	22	noncoding RNA	not required
D23580	intergenic region	intergenic__D23580__STMMW_ncRNA_199__STMMW_29721	intergenic__OmrA__STMMW_29721	3162221	3162323	1	34	0.194175	103	20		not required
D23580	ncRNA	STMMW_ncRNA_200	OmrB	3162335	3162420	-1	52	0.22093	86	19	noncoding RNA	not required
D23580	intergenic region	intergenic__D23580__STMMW_ncRNA_200__STMMW_29731	intergenic__OmrB__galR	3162421	3162635	1	128	0.246512	215	53		not required
D23580	intergenic region	intergenic__D23580__STMMW_29751__STMMW_29761	intergenic__lysA__lysR	3165966	3166082	1	1	0.00854701	117	1		required
D23580	intergenic region	intergenic__D23580__STMMW_29771__STMMW_29781	intergenic__ygeA__araE	3167698	3167809	1	58	0.303571	112	34		not required
D23580	intergenic region	intergenic__D23580__STMMW_29781__STMMW_29791	intergenic__araE__kduD	3169229	3169581	1	204	0.229462	353	81		not required
D23580	intergenic region	intergenic__D23580__STMMW_29801__STMMW_29811	intergenic__kduI__yqeF	3171237	3171665	1	96	0.158508	429	68		not required
D23580	intergenic region	intergenic__D23580__STMMW_29811__STMMW_29821	intergenic__yqeF__STMMW_29821	3172845	3172966	1	18	0.106557	122	13		not required
D23580	intergenic region	intergenic__D23580__STMMW_29831__STMMW_29841	intergenic__STMMW_29831__STMMW_29841	3174390	3174530	1	36	0.134752	141	19		not required
D23580	intergenic region	intergenic__D23580__STMMW_29851__STMMW_29852	intergenic__yohL__yohM	3176064	3176185	1	55	0.204918	122	25		not required
D23580	intergenic region	intergenic__D23580__STMMW_29852__STMMW_29861	intergenic__yohM__STM3025	3177017	3177225	1	73	0.167464	209	35		not required
D23580	intergenic region	intergenic__D23580__STMMW_29901__STMMW_29911	intergenic__stdB__stdA	3182974	3183092	1	52	0.210084	119	25		not required
D23580	intergenic region	intergenic__D23580__STMMW_29911__STMMW_29921	intergenic__stdA__STMMW_29921	3183804	3184395	1	46	0.0405405	592	24		required
D23580	intergenic region	intergenic__D23580__STMMW_29931__STMMW_ncRNA_201	intergenic__STMMW_29931__STnc290	3185612	3186179	1	366	0.288732	568	164		not required
D23580	ncRNA	STMMW_ncRNA_201	STnc290	3186180	3186258	-1	72	0.443038	79	35	noncoding RNA	not required
D23580	intergenic region	intergenic__D23580__STMMW_ncRNA_201__STMMW_29941	intergenic__STnc290__STMMW_29941	3186259	3186416	1	50	0.227848	158	36		not required
D23580	intergenic region	intergenic__D23580__STMMW_29951__STMMW_29961	intergenic__STMMW_29951__STMMW_29961	3187043	3187218	1	59	0.153409	176	27		not required
D23580	intergenic region	intergenic__D23580__STMMW_29971__STMMW_29981	intergenic__STMMW_29971__STMMW_29981	3188552	3188835	1	206	0.211268	284	60		not required
D23580	ncRNA	STMMW_ncRNA_202	IsrO	3189641	3189841	1	211	0.248756	201	50	noncoding RNA	not required
D23580	intergenic region	intergenic__D23580__STMMW_30011__STMMW_30021	intergenic__prfB__recJ	3192889	3193209	1	4	0.00934579	321	3		required
D23580	intergenic region	intergenic__D23580__STMMW_30041__STMMW_30051	intergenic__xerD__fldB	3196583	3196694	1	139	0.383929	112	43		not required
D23580	intergenic region	intergenic__D23580__STMMW_30071__STMMW_30081	intergenic__ygfY__ygfZ	3197930	3198178	1	151	0.281124	249	70		not required
D23580	intergenic region	intergenic__D23580__STMMW_30081__STMMW_30091	intergenic__ygfZ__yqfA	3199160	3199274	1	120	0.4	115	46		not required
D23580	intergenic region	intergenic__D23580__STMMW_30091__STMMW_30101	intergenic__yqfA__yqfB	3199935	3200097	1	15	0.0736196	163	12		ambiguous
D23580	intergenic region	intergenic__D23580__STMMW_30101__STMMW_30111	intergenic__yqfB__bglA	3200410	3200567	1	129	0.28481	158	45		not required
D23580	intergenic region	intergenic__D23580__STMMW_30121__STMMW_30131	intergenic__STMMW_30121__gcvP	3202943	3203397	1	167	0.224176	455	102		not required
D23580	intergenic region	intergenic__D23580__STMMW_30131__STMMW_30141	intergenic__gcvP__gcvH	3206272	3206433	1	137	0.283951	162	46		not required
D23580	intergenic region	intergenic__D23580__STMMW_30151__STMMW_30161	intergenic__gcvT__visC	3207944	3208397	1	93	0.110132	454	50		not required
D23580	intergenic region	intergenic__D23580__STMMW_30161__STMMW_30171	intergenic__visC__ubiH	3209601	3209725	1	58	0.144	125	18		not required
D23580	intergenic region	intergenic__D23580__STMMW_30181__STMMW_30191	intergenic__pepP__ygfB	3212044	3212242	1	40	0.0603015	199	12		ambiguous
D23580	intergenic region	intergenic__D23580__STMMW_30191__STMMW_30201	intergenic__ygfB__ygfE	3212828	3212987	1	166	0.28125	160	45		not required
D23580	ncRNA	STMMW_ncRNA_203	SsrS	3213135	3213541	1	202	0.184275	407	75	noncoding RNA	not required
D23580	intergenic region	intergenic__D23580__STMMW_ncRNA_203__STMMW_30211	intergenic__SsrS__ygfA	3213542	3213682	1	72	0.120567	141	17		not required
D23580	ncRNA	STMMW_ncRNA_204	RygC	3214210	3214354	1	83	0.193103	145	28	noncoding RNA	not required
D23580	intergenic region	intergenic__D23580__STMMW_ncRNA_204__STMMW_30221	intergenic__RygC__serA	3214355	3214539	1	135	0.264865	185	49		not required
D23580	intergenic region	intergenic__D23580__STMMW_30221__STMMW_30231	intergenic__serA__rpiA	3215773	3216037	1	49	0.116981	265	31		not required
D23580	intergenic region	intergenic__D23580__STMMW_30231__STMMW_30241	intergenic__rpiA__iciA	3216698	3216850	1	51	0.20915	153	32		not required
D23580	intergenic region	intergenic__D23580__STMMW_30271__STMMW_30281	intergenic__yggA__yggB	3219486	3219684	1	261	0.306533	199	61		not required
D23580	intergenic region	intergenic__D23580__STMMW_30281__STMMW_ncRNA_205	intergenic__yggB__STnc3030	3220546	3220646	1	76	0.356436	101	36		not required
D23580	ncRNA	STMMW_ncRNA_205	STnc3030	3220647	3220751	1	163	0.580952	105	61	noncoding RNA	not required
D23580	intergenic region	intergenic__D23580__STMMW_30291__STMMW_30301	intergenic__fba__pgk	3221852	3221952	1	12	0.0792079	101	8		ambiguous
D23580	intergenic region	intergenic__D23580__STMMW_30311__STMMW_30321	intergenic__epd__STMMW_30321	3224185	3224557	1	265	0.270777	373	101		not required
D23580	intergenic region	intergenic__D23580__STMMW_30371__STMMW_30381	intergenic__tktA__yggG	3229645	3229919	1	61	0.0981818	275	27		not required
D23580	intergenic region	intergenic__D23580__STMMW_30381__STMMW_30391	intergenic__yggG__speB	3230679	3230778	1	43	0.29	100	29		not required
D23580	ncRNA	STMMW_ncRNA_206	STnc750	3231725	3231813	-1	2	0.0224719	89	2	noncoding RNA	required
D23580	intergenic region	intergenic__D23580__STMMW_30401__STMMW_30411	intergenic__STMMW_30401__STMMW_30411	3232795	3233073	1	12	0.0250896	279	7		required
D23580	intergenic region	intergenic__D23580__STMMW_30441__STMMW_30451	intergenic__STMMW_30441__STMMW_30451	3237099	3238339	1	250	0.112812	1241	140		not required
D23580	intergenic region	intergenic__D23580__STMMW_30451__STMMW_30461	intergenic__STMMW_30451__STMMW_30461	3239090	3239293	1	155	0.289216	204	59		not required
D23580	intergenic region	intergenic__D23580__STMMW_30461__STMMW_30471	intergenic__STMMW_30461__speA	3240026	3240168	1	9	0.0559441	143	8		ambiguous
D23580	intergenic region	intergenic__D23580__STMMW_30481__STMMW_30501	intergenic__yqgB__yqgD	3242286	3242579	1	141	0.187075	294	55		not required
D23580	ncRNA	STMMW_ncRNA_207	STnc3150	3244039	3244364	-1	120	0.180982	326	59	noncoding RNA	not required
D23580	intergenic region	intergenic__D23580__STMMW_ncRNA_207__STMMW_30521	intergenic__STnc3150__galP	3244365	3244581	1	43	0.0691244	217	15		ambiguous
D23580	ncRNA	STMMW_ncRNA_208	STnc3850	3246471	3246639	-1	179	0.295858	169	50	noncoding RNA	not required
D23580	intergenic region	intergenic__D23580__STMMW_30561__STMMW_30571	intergenic__gshB__yqgE	3249130	3249344	1	133	0.227907	215	49		not required
D23580	intergenic region	intergenic__D23580__STMMW_30591__STMMW_30601	intergenic__iclR__pilT	3251058	3251188	1	88	0.167939	131	22		not required
D23580	ncRNA	STMMW_ncRNA_209	STnc3860	3254288	3254384	-1	46	0.175258	97	17	noncoding RNA	not required
D23580	intergenic region	intergenic__D23580__STMMW_30661__STMMW_30671	intergenic__yggM__ansB	3256592	3256723	1	52	0.181818	132	24		not required
D23580	intergenic region	intergenic__D23580__STMMW_30671__STMMW_30681	intergenic__ansB__yggN	3257771	3257958	1	68	0.175532	188	33		not required
D23580	intergenic region	intergenic__D23580__STMMW_30701__STMMW_30711	intergenic__trmB__mutY	3259774	3259927	1	19	0.0909091	154	14		not required
D23580	intergenic region	intergenic__D23580__STMMW_30721__STMMW_30731	intergenic__yggX__mltC	3261284	3261395	1	114	0.410714	112	46		not required
D23580	intergenic region	intergenic__D23580__STMMW_30731__STMMW_30741	intergenic__mltC__nupG	3262482	3262697	1	36	0.125	216	27		not required
D23580	intergenic region	intergenic__D23580__STMMW_30751__STMMW_30761	intergenic__speC__yqgA	3266152	3266575	1	167	0.186321	424	79		not required
D23580	intergenic region	intergenic__D23580__STMMW_30761__STMMW_ncRNA_210	intergenic__yqgA__STnc3870	3267284	3267425	1	80	0.183099	142	26		not required
D23580	ncRNA	STMMW_ncRNA_210	STnc3870	3267426	3267564	-1	67	0.107914	139	15	noncoding RNA	not required
D23580	intergenic region	intergenic__D23580__STMMW_30801__STMMW_30811	intergenic__ripC__STMMW_30811	3270812	3271052	1	228	0.443983	241	107		not required
D23580	intergenic region	intergenic__D23580__STMMW_30831__STMMW_30841	intergenic__STMMW_30831__STMMW_30841	3274822	3275332	1	382	0.227006	511	116		not required
D23580	ncRNA	STMMW_ncRNA_211	STnc3880	3275950	3276055	1	217	0.537736	106	57	noncoding RNA	not required
D23580	intergenic region	intergenic__D23580__STMMW_30861__STMMW_30871	intergenic__STMMW_30861__STMMW_30871	3278155	3278362	1	547	0.581731	208	121		not required
D23580	intergenic region	intergenic__D23580__STMMW_30881__STMMW_30891	intergenic__ordL__STMMW_30891	3280054	3280214	1	145	0.285714	161	46		not required
D23580	intergenic region	intergenic__D23580__STMMW_30891__STMMW_30901	intergenic__STMMW_30891__iraD	3281700	3281834	1	73	0.214815	135	29		not required
D23580	intergenic region	intergenic__D23580__STMMW_30911__STMMW_ncRNA_212	intergenic__STMMW_30911__STnc1170	3282701	3282968	1	380	0.365672	268	98		not required
D23580	ncRNA	STMMW_ncRNA_212	STnc1170	3282969	3283065	-1	22	0.123711	97	12	noncoding RNA	not required
D23580	intergenic region	intergenic__D23580__STMMW_ncRNA_212__STMMW_30921	intergenic__STnc1170__STMMW_30921	3283066	3283425	1	147	0.169444	360	61		not required
D23580	intergenic region	intergenic__D23580__STMMW_30931__STMMW_30941	intergenic__STMMW_30931__exuT	3285267	3285661	1	120	0.194937	395	77		not required
D23580	intergenic region	intergenic__D23580__STMMW_30941__STMMW_30951	intergenic__exuT__uxuA	3286967	3287370	1	130	0.178218	404	72		not required
D23580	intergenic region	intergenic__D23580__STMMW_30951__STMMW_30961	intergenic__uxuA__uxuB	3288556	3288665	1	60	0.254545	110	28		not required
D23580	intergenic region	intergenic__D23580__STMMW_30971__STMMW_30981	intergenic__uxaC__mcpA	3291563	3291861	1	390	0.377926	299	113		not required
D23580	intergenic region	intergenic__D23580__STMMW_30981__STMMW_ncRNA_213	intergenic__mcpA__STnc3890	3292921	3293490	1	236	0.168421	570	96		not required
D23580	ncRNA	STMMW_ncRNA_213	STnc3890	3293491	3293573	1	98	0.46988	83	39	noncoding RNA	not required
D23580	intergenic region	intergenic__D23580__STMMW_30991__STMMW_31001	intergenic__gsp__yghU	3295447	3295672	1	203	0.323009	226	73		not required
D23580	intergenic region	intergenic__D23580__STMMW_31101__STMMW_31111	intergenic__hypO__yghW	3305006	3305194	1	33	0.137566	189	26		not required
D23580	intergenic region	intergenic__D23580__STMMW_31121__STMMW_31131	intergenic__mcpB__yqhA	3307211	3307516	1	445	0.46732	306	143		not required
D23580	intergenic region	intergenic__D23580__STMMW_31131__STMMW_31141	intergenic__yqhA__STMMW_31141	3308012	3308290	1	653	0.598566	279	167		not required
D23580	intergenic region	intergenic__D23580__STMMW_31161__STMMW_31171	intergenic__STMMW_31161__yghA	3309700	3309822	1	67	0.276423	123	34		not required
D23580	intergenic region	intergenic__D23580__STMMW_31171__STMMW_31181	intergenic__yghA__exbD	3310708	3310819	1	65	0.1875	112	21		not required
D23580	intergenic region	intergenic__D23580__STMMW_31201__STMMW_31211	intergenic__STMMW_31201__metC	3312129	3312237	1	38	0.192661	109	21		not required
D23580	intergenic region	intergenic__D23580__STMMW_31211__STMMW_31221	intergenic__metC__yghB	3313426	3313564	1	28	0.122302	139	17		not required
D23580	intergenic region	intergenic__D23580__STMMW_31231__STMMW_31241	intergenic__yqhC__yqhD	3315206	3315379	1	69	0.212644	174	37		not required
D23580	intergenic region	intergenic__D23580__STMMW_31241__STMMW_31251	intergenic__yqhD__dkgA	3316544	3316648	1	68	0.133333	105	14		not required
D23580	intergenic region	intergenic__D23580__STMMW_31251__STMMW_31261	intergenic__dkgA__STMMW_31261	3317477	3317666	1	31	0.1	190	19		not required
D23580	ncRNA	STMMW_ncRNA_214	STnc1820	3319577	3319727	-1	158	0.311258	151	47	noncoding RNA	not required
D23580	ncRNA	STMMW_ncRNA_215	STnc3920	3320048	3320267	1	187	0.313636	220	69	noncoding RNA	not required
D23580	intergenic region	intergenic__D23580__STMMW_31281__STMMW_31291	intergenic__ygiR__STMMW_31291	3322354	3322840	1	196	0.201232	487	98		not required
D23580	intergenic region	intergenic__D23580__STMMW_31331__STMMW_31341	intergenic__plsC__parC	3327935	3328190	1	74	0.167969	256	43		not required
D23580	intergenic region	intergenic__D23580__STMMW_31341__STMMW_31351	intergenic__parC__STMMW_31351	3330450	3330559	1	82	0.309091	110	34		not required
D23580	intergenic region	intergenic__D23580__STMMW_31361__STMMW_31371	intergenic__ygiW__ygiX	3331891	3332041	1	40	0.139073	151	21		not required
D23580	intergenic region	intergenic__D23580__STMMW_31381__STMMW_31391	intergenic__ygiY__mdaB	3334048	3334153	1	7	0.0471698	106	5		required
D23580	intergenic region	intergenic__D23580__STMMW_31401__STMMW_31411	intergenic__ygiN__parE	3335082	3335205	1	115	0.193548	124	24		not required
D23580	intergenic region	intergenic__D23580__STMMW_31451__STMMW_31461	intergenic__nudF__tolC	3339611	3339810	1	116	0.23	200	46		not required
D23580	intergenic region	intergenic__D23580__STMMW_31461__STMMW_31471	intergenic__tolC__ygiB	3341287	3341498	1	87	0.198113	212	42		not required
D23580	intergenic region	intergenic__D23580__STMMW_31511__STMMW_31521	intergenic__STMMW_31511__assT	3345347	3345745	1	7	0.00501253	399	2		required
D23580	intergenic region	intergenic__D23580__STMMW_31551__STMMW_31561	intergenic__STMMW_31551__ribB	3348926	3349095	1	31	0.0647059	170	11		ambiguous
D23580	intergenic region	intergenic__D23580__STMMW_31561__STMMW_ncRNA_216	intergenic__ribB__SroG	3349750	3349851	1	0	0	102	0		required
D23580	ncRNA	STMMW_ncRNA_216	SroG	3349852	3349952	-1	0	0	101	0	noncoding RNA	required
D23580	intergenic region	intergenic__D23580__STMMW_ncRNA_216__STMMW_31571	intergenic__SroG__yqiC	3349953	3350125	1	28	0.0462428	173	8		required
D23580	intergenic region	intergenic__D23580__STMMW_31581__STMMW_31591	intergenic__glgS__STMMW_31591	3350769	3351025	1	124	0.225681	257	58		not required
D23580	intergenic region	intergenic__D23580__STMMW_31601__STMMW_ncRNA_217	intergenic__yqiK__STnc1420	3353345	3353520	1	106	0.232955	176	41		not required
D23580	ncRNA	STMMW_ncRNA_217	STnc1420	3353521	3353672	1	71	0.289474	152	44	noncoding RNA	not required
D23580	ncRNA	STMMW_ncRNA_218	RygD	3353540	3353685	-1	68	0.287671	146	42	noncoding RNA	not required
D23580	intergenic region	intergenic__D23580__STMMW_ncRNA_218__STMMW_31611	intergenic__RygD__rfaE	3353686	3353804	1	31	0.134454	119	16		not required
D23580	intergenic region	intergenic__D23580__STMMW_31621__STMMW_31631	intergenic__glnE__ygiF	3358130	3358246	1	132	0.418803	117	49		not required
D23580	intergenic region	intergenic__D23580__STMMW_31631__STMMW_31641	intergenic__ygiF__ygiM	3359549	3359789	1	72	0.124481	241	30		not required
D23580	intergenic region	intergenic__D23580__STMMW_31651__STMMW_31661	intergenic__cca__bacA	3361709	3361812	1	64	0.221154	104	23		not required
D23580	intergenic region	intergenic__D23580__STMMW_31671__STMMW_31681	intergenic__folB__ygiH	3363095	3363197	1	10	0.0485437	103	5		required
D23580	intergenic region	intergenic__D23580__STMMW_31681__STMMW_31691	intergenic__ygiH__gcp	3363810	3364059	1	321	0.32	250	80		not required
D23580	intergenic region	intergenic__D23580__STMMW_31691__STMMW_31701	intergenic__gcp__rpsU	3365074	3365300	1	158	0.251101	227	57		not required
D23580	intergenic region	intergenic__D23580__STMMW_31701__STMMW_31711	intergenic__rpsU__dnaG	3365517	3365751	1	24	0.0382979	235	9		required
D23580	intergenic region	intergenic__D23580__STMMW_31721__STMMW_31731	intergenic__rpoD__mug	3369495	3369617	1	31	0.0813008	123	10		not required
D23580	intergenic region	intergenic__D23580__STMMW_31731__STMMW_31741	intergenic__mug__gpB	3370125	3370483	1	29	0.0612813	359	22		ambiguous
D23580	intergenic region	intergenic__D23580__STMMW_31811__STMMW_31821	intergenic__STMMW_31811__STMMW_31821	3377141	3377308	1	242	0.380952	168	64		not required
D23580	intergenic region	intergenic__D23580__STMMW_31981__STMMW_31991	intergenic__STMMW_31981__STMMW_31991	3388261	3388425	1	263	0.442424	165	73		not required
D23580	intergenic region	intergenic__D23580__STMMW_32001__STMMW_32002	intergenic__STMMW_32001__STMMW_32002	3391242	3391374	1	85	0.338346	133	45		not required
D23580	intergenic region	intergenic__D23580__STMMW_32002__STMMW_32011	intergenic__STMMW_32002__STMMW_32011	3391558	3391673	1	90	0.25	116	29		not required
D23580	intergenic region	intergenic__D23580__STMMW_32021__STMMW_32031	intergenic__STMMW_32021__STMMW_32031	3392896	3393074	1	156	0.374302	179	67		not required
D23580	intergenic region	intergenic__D23580__STMMW_32112__STMMW_32121	intergenic__STMMW_32112__STMMW_32121	3399644	3399765	1	2	0.0163934	122	2		required
D23580	intergenic region	intergenic__D23580__STMMW_32131__STMMW_32151	intergenic__STMMW_32131__yqjH	3401370	3401585	1	18	0.0509259	216	11		required
D23580	intergenic region	intergenic__D23580__STMMW_32151__STMMW_32161	intergenic__yqjH__yqjI	3402354	3402584	1	18	0.0735931	231	17		ambiguous
D23580	intergenic region	intergenic__D23580__STMMW_32171__STMMW_32181	intergenic__mcpC__aer	3404795	3405181	1	250	0.248062	387	96		not required
D23580	intergenic region	intergenic__D23580__STMMW_32181__STMMW_32191	intergenic__aer__oat	3406703	3407221	1	182	0.177264	519	92		not required
D23580	intergenic region	intergenic__D23580__STMMW_32191__STMMW_32201	intergenic__oat__fadH	3408512	3408681	1	98	0.223529	170	38		not required
D23580	intergenic region	intergenic__D23580__STMMW_32221__STMMW_32231	intergenic__ygjP__ygjQ	3412501	3412651	1	23	0.0927152	151	14		not required
D23580	ncRNA	STMMW_ncRNA_219	SraF	3414496	3414683	1	186	0.234043	188	44	noncoding RNA	not required
D23580	ncRNA	STMMW_ncRNA_220	STnc310	3415693	3415753	-1	28	0.213115	61	13	noncoding RNA	not required
D23580	intergenic region	intergenic__D23580__STMMW_ncRNA_220__STMMW_32261	intergenic__STnc310__ygjU	3415754	3415925	1	59	0.0872093	172	15		not required
D23580	intergenic region	intergenic__D23580__STMMW_32261__STMMW_32271	intergenic__ygjU__yqjA	3417171	3417619	1	298	0.218263	449	98		not required
D23580	intergenic region	intergenic__D23580__STMMW_32281__STMMW_32291	intergenic__yqjB__yqjC	3418670	3418813	1	85	0.291667	144	42		not required
D23580	intergenic region	intergenic__D23580__STMMW_32311__STMMW_32321	intergenic__yqjK__yqjF	3420227	3420370	1	30	0.152778	144	22		not required
D23580	intergenic region	intergenic__D23580__STMMW_32331__STMMW_32341	intergenic__yqjG__yhaH	3421911	3422033	1	43	0.195122	123	24		not required
D23580	intergenic region	intergenic__D23580__STMMW_32351__STMMW_32361	intergenic__yhaJ__yhaK	3423335	3423438	1	41	0.153846	104	16		not required
D23580	intergenic region	intergenic__D23580__STMMW_32371__STMMW_32381	intergenic__yhaL__yhaN	3424329	3424440	1	39	0.142857	112	16		not required
D23580	intergenic region	intergenic__D23580__STMMW_32391__STMMW_32401	intergenic__yhaO__tdcG	3427109	3427423	1	113	0.126984	315	40		not required
D23580	intergenic region	intergenic__D23580__STMMW_32451__STMMW_32461	intergenic__tdcA__STMMW_32461	3435838	3437230	1	651	0.214645	1393	299		not required
D23580	intergenic region	intergenic__D23580__STMMW_32491__STMMW_32501	intergenic__garL__garD	3440512	3441094	1	195	0.128645	583	75		not required
D23580	intergenic region	intergenic__D23580__STMMW_32501__STMMW_32511	intergenic__garD__STMMW_32511	3442667	3442905	1	75	0.192469	239	46		not required
D23580	intergenic region	intergenic__D23580__STMMW_32521__STMMW_32531	intergenic__agaR__gatY	3444698	3445030	1	8	0.00600601	333	2		required
D23580	intergenic region	intergenic__D23580__STMMW_32561__STMMW_32571	intergenic__STMMW_32561__STMMW_32571	3449058	3449254	1	6	0.0253807	197	5		required
D23580	intergenic region	intergenic__D23580__STMMW_32611__STMMW_32621	intergenic__gatD__gatR	3453785	3453894	1	31	0.163636	110	18		not required
D23580	intergenic region	intergenic__D23580__STMMW_32621__STMMW_32631	intergenic__gatR__yraL	3454669	3454825	1	107	0.191083	157	30		not required
D23580	intergenic region	intergenic__D23580__STMMW_32731__STMMW_32741	intergenic__yhbT__yhbU	3462483	3462698	1	115	0.259259	216	56		not required
D23580	intergenic region	intergenic__D23580__STMMW_32751__STMMW_32761	intergenic__yhbV__yhbW	3464582	3464758	1	56	0.19209	177	34		not required
D23580	intergenic region	intergenic__D23580__STMMW_32771__STMMW_32781	intergenic__STMMW_32771__STMMW_32781	3466464	3466621	1	0	0	158	0		required
D23580	intergenic region	intergenic__D23580__STMMW_32791__STMMW_32801	intergenic__mtr__deaD	3468374	3468610	1	58	0.101266	237	24		not required
D23580	intergenic region	intergenic__D23580__STMMW_32801__STMMW_32811	intergenic__deaD__nlpI	3470552	3470678	1	24	0.125984	127	16		not required
D23580	intergenic region	intergenic__D23580__STMMW_32811__STMMW_32821	intergenic__nlpI__pnp	3471564	3471672	1	67	0.220183	109	24		not required
D23580	ncRNA	STMMW_ncRNA_221	SraG	3473863	3474033	-1	31	0.116959	171	20	noncoding RNA	not required
D23580	intergenic region	intergenic__D23580__STMMW_32831__STMMW_32841	intergenic__rpsO__truB	3474320	3474469	1	4	0.00666667	150	1		required
D23580	intergenic region	intergenic__D23580__STMMW_32851__STMMW_32861	intergenic__rbfA__infB	3475816	3476035	1	23	0.0909091	220	20		not required
D23580	intergenic region	intergenic__D23580__STMMW_32881__STMMW_32891	intergenic__yhbC__argG	3480692	3481282	1	156	0.133672	591	79		not required
D23580	ncRNA	STMMW_ncRNA_222	STnc3950	3482708	3482837	-1	63	0.246154	130	32	noncoding RNA	not required
D23580	intergenic region	intergenic__D23580__STMMW_32901__STMMW_32911	intergenic__STMMW_32901__secG	3483843	3484277	1	620	0.429885	435	187		not required
D23580	intergenic region	intergenic__D23580__STMMW_32911__STMMW_32921	intergenic__secG__glmM	3484611	3484832	1	21	0.0765766	222	17		ambiguous
D23580	intergenic region	intergenic__D23580__STMMW_32931__STMMW_32941	intergenic__folP__tnpA_1c	3487012	3487157	1	398	0.458904	146	67		not required
D23580	intergenic region	intergenic__D23580__STMMW_32941__STMMW_32951	intergenic__tnpA_1c__ftsH	3487668	3487826	1	129	0.383648	159	61		not required
D23580	intergenic region	intergenic__D23580__STMMW_32951__STMMW_32961	intergenic__ftsH__ftsJ	3489762	3489864	1	11	0.0194175	103	2		required
D23580	ncRNA	STMMW_ncRNA_223	STnc1660	3490846	3490968	-1	67	0.252033	123	31	noncoding RNA	not required
D23580	intergenic region	intergenic__D23580__STMMW_32981__STMMW_32991	intergenic__greA__dacB	3491544	3491790	1	287	0.421053	247	104		not required
D23580	ncRNA	STMMW_ncRNA_224	STnc3960	3493211	3493313	1	41	0.23301	103	24	noncoding RNA	not required
D23580	intergenic region	intergenic__D23580__STMMW_33031__STMMW_33041	intergenic__rplU__ispB	3496228	3496484	1	65	0.120623	257	31		not required
D23580	intergenic region	intergenic__D23580__STMMW_33041__STMMW_33051	intergenic__ispB__nlp	3497457	3497687	1	277	0.367965	231	85		not required
D23580	intergenic region	intergenic__D23580__STMMW_33071__STMMW_33081	intergenic__yrbA__yrbB	3499640	3499787	1	226	0.398649	148	59		not required
D23580	intergenic region	intergenic__D23580__STMMW_33121__STMMW_33131	intergenic__yrbF__yrbG	3502897	3503150	1	232	0.377953	254	96		not required
D23580	ncRNA	STMMW_ncRNA_225	STnc3970	3509339	3509398	-1	65	0.533333	60	32	noncoding RNA	not required
D23580	intergenic region	intergenic__D23580__STMMW_33231__STMMW_33241	intergenic__ptsO__yrbL	3511070	3511317	1	70	0.149194	248	37		not required
D23580	intergenic region	intergenic__D23580__STMMW_33261__STMMW_ncRNA_226	intergenic__yhbL__ArcZ	3513404	3513520	1	59	0.282051	117	33		not required
D23580	ncRNA	STMMW_ncRNA_226	ArcZ	3513521	3513638	1	118	0.474576	118	56	noncoding RNA	not required
D23580	intergenic region	intergenic__D23580__STMMW_33281__STMMW_33291	intergenic__yhcC__gltB	3516990	3517660	1	408	0.204173	671	137		not required
D23580	intergenic region	intergenic__D23580__STMMW_33301__STMMW_33311	intergenic__gltD__yhcG	3523550	3523755	1	246	0.417476	206	86		not required
D23580	intergenic region	intergenic__D23580__STMMW_33311__STMMW_33321	intergenic__yhcG__codB	3524860	3524975	1	28	0.137931	116	16		not required
D23580	intergenic region	intergenic__D23580__STMMW_33371__STMMW_33381	intergenic__nanT__nanA	3531142	3531256	1	375	0.521739	115	60		not required
D23580	intergenic region	intergenic__D23580__STMMW_33381__STMMW_33391	intergenic__nanA__yhcK	3532151	3532284	1	69	0.179104	134	24		not required
D23580	intergenic region	intergenic__D23580__STMMW_33391__STMMW_33401	intergenic__yhcK__sspB	3533077	3533184	1	85	0.37037	108	40		not required
D23580	intergenic region	intergenic__D23580__STMMW_33411__STMMW_33421	intergenic__sspA__STMMW_33421	3534330	3534591	1	98	0.20229	262	53		not required
D23580	ncRNA	STMMW_ncRNA_227	STnc3060	3535429	3535504	1	18	0.0526316	76	4	noncoding RNA	ambiguous
D23580	intergenic region	intergenic__D23580__STMMW_33441__STMMW_33451	intergenic__rplM__yhcM	3536381	3536682	1	128	0.112583	302	34		not required
D23580	intergenic region	intergenic__D23580__STMMW_33451__STMMW_33461	intergenic__yhcM__yhcB	3537808	3537993	1	415	0.510753	186	95		not required
D23580	intergenic region	intergenic__D23580__STMMW_33461__STMMW_33471	intergenic__yhcB__degQ	3538399	3538554	1	200	0.435897	156	68		not required
D23580	ncRNA	STMMW_ncRNA_228	STnc3050	3545250	3545375	-1	523	0.626984	126	79	noncoding RNA	not required
D23580	intergenic region	intergenic__D23580__STMMW_33541__STMMW_33551	intergenic__STMMW_33541__STMMW_33551	3548206	3548415	1	91	0.233333	210	49		not required
D23580	intergenic region	intergenic__D23580__STMMW_33561__STMMW_33571	intergenic__STMMW_33561__mdh	3549698	3549816	1	46	0.168067	119	20		not required
D23580	intergenic region	intergenic__D23580__STMMW_33571__STMMW_33581	intergenic__mdh__argR	3550756	3551168	1	323	0.300242	413	124		not required
D23580	intergenic region	intergenic__D23580__STMMW_33581__STMMW_33591	intergenic__argR__yhcN	3551640	3552003	1	130	0.173077	364	63		not required
D23580	intergenic region	intergenic__D23580__STMMW_33591__STMMW_33601	intergenic__yhcN__STMMW_33601	3552268	3552370	1	41	0.203883	103	21		not required
D23580	ncRNA	STMMW_ncRNA_229	STnc2100	3552624	3552686	1	41	0.31746	63	20	noncoding RNA	not required
D23580	intergenic region	intergenic__D23580__STMMW_33611__STMMW_33621	intergenic__yhcO__yhcP	3552970	3553140	1	40	0.157895	171	27		not required
D23580	intergenic region	intergenic__D23580__STMMW_33641__STMMW_33651	intergenic__yhcR__yhcS	3556258	3556438	1	156	0.40884	181	74		not required
D23580	intergenic region	intergenic__D23580__STMMW_33651__STMMW_33661	intergenic__yhcS__tldD	3557369	3557490	1	313	0.483607	122	59		not required
D23580	intergenic region	intergenic__D23580__STMMW_33661__STMMW_33671	intergenic__tldD__yhdP	3558937	3559080	1	196	0.381944	144	55		not required
D23580	intergenic region	intergenic__D23580__STMMW_33671__STMMW_33681	intergenic__yhdP__cafA	3562795	3562987	1	209	0.430052	193	83		not required
D23580	intergenic region	intergenic__D23580__STMMW_33721__STMMW_33731	intergenic__mreB__yhdA	3567701	3568007	1	198	0.260586	307	80		not required
D23580	intergenic region	intergenic__D23580__STMMW_33731__STMMW_33741	intergenic__yhdA__yhdH	3569949	3570151	1	124	0.251232	203	51		not required
D23580	intergenic region	intergenic__D23580__STMMW_33741__STMMW_33751	intergenic__yhdH__STMMW_33751	3571127	3571238	1	109	0.214286	112	24		not required
D23580	intergenic region	intergenic__D23580__STMMW_33761__STMMW_33771	intergenic__STMMW_33761__accB	3572844	3573235	1	62	0.0943878	392	37		not required
D23580	intergenic region	intergenic__D23580__STMMW_33781__STMMW_33791	intergenic__accC__yhdT	3575067	3575174	1	61	0.138889	108	15		not required
D23580	intergenic region	intergenic__D23580__STMMW_33811__STMMW_33821	intergenic__prmA__yhdG	3577752	3578411	1	271	0.2	660	132		not required
D23580	intergenic region	intergenic__D23580__STMMW_33851__STMMW_33861	intergenic__yhdU__STMMW_33861	3580917	3581066	1	61	0.213333	150	32		not required
D23580	intergenic region	intergenic__D23580__STMMW_33871__STMMW_33891	intergenic__envR__acrE	3583832	3584244	1	107	0.16707	413	69		not required
D23580	intergenic region	intergenic__D23580__STMMW_33901__STMMW_33911	intergenic__acrF__yhdV	3588528	3588762	1	402	0.340426	235	80		not required
D23580	ncRNA	STMMW_ncRNA_230	STnc3990	3588983	3589150	-1	214	0.39881	168	67	noncoding RNA	not required
D23580	intergenic region	intergenic__D23580__STMMW_ncRNA_230__STMMW_rRNA_7	intergenic__STnc3990__rrfF	3589151	3589764	1	471	0.340391	614	209		not required
D23580	intergenic region	intergenic__D23580__STMMW_rRNA_7__STMMW_rRNA_8	intergenic__rrfF__rrfD	3589887	3590009	1	15	0.0813008	123	10		not required
D23580	intergenic region	intergenic__D23580__STMMW_rRNA_9__STMMW_rRNA_10	intergenic__rrlD__rrsD	3593213	3593564	1	275	0.392045	352	138		not required
D23580	intergenic region	intergenic__D23580__STMMW_rRNA_10__STMMW_ncRNA_231	intergenic__rrsD__STnc1670	3595109	3595411	1	225	0.409241	303	124		not required
D23580	ncRNA	STMMW_ncRNA_231	STnc1670	3595412	3595514	1	25	0.184466	103	19	noncoding RNA	not required
D23580	intergenic region	intergenic__D23580__STMMW_33981__STMMW_33991	intergenic__dprA__def	3599905	3600035	1	200	0.526718	131	69		not required
D23580	intergenic region	intergenic__D23580__STMMW_34021__STMMW_34031	intergenic__sapG__mscL	3604248	3604388	1	101	0.319149	141	45		not required
D23580	intergenic region	intergenic__D23580__STMMW_34061__STMMW_34071	intergenic__yhdN__rplQ	3605870	3605976	1	68	0.345794	107	37		not required
D23580	intergenic region	intergenic__D23580__STMMW_34111__STMMW_34121	intergenic__rpsM__rpmJb	3608833	3608978	1	1	0.00684932	146	1		required
D23580	intergenic region	intergenic__D23580__STMMW_34231__STMMW_34241	intergenic__rplN__rpsQ	3614511	3614673	1	23	0.0613497	163	10		ambiguous
D23580	intergenic region	intergenic__D23580__STMMW_34331__STMMW_34341	intergenic__rpsJ__hopD	3619631	3620009	1	393	0.229551	379	87		not required
D23580	ncRNA	STMMW_ncRNA_232	STnc4000	3621275	3621373	1	55	0.272727	99	27	noncoding RNA	not required
D23580	intergenic region	intergenic__D23580__STMMW_34401__STMMW_34411	intergenic__rpsL__yheL	3625810	3625934	1	57	0.056	125	7		ambiguous
D23580	intergenic region	intergenic__D23580__STMMW_34441__STMMW_34451	intergenic__yheO__fkpA	3627695	3627970	1	1009	0.735507	276	203		not required
D23580	intergenic region	intergenic__D23580__STMMW_34451__STMMW_34461	intergenic__fkpA__slyX	3628790	3629008	1	1302	0.844749	219	185		not required
D23580	intergenic region	intergenic__D23580__STMMW_34461__STMMW_34471	intergenic__slyX__slyD	3629228	3629414	1	633	0.582888	187	109		not required
D23580	intergenic region	intergenic__D23580__STMMW_34501__STMMW_34511	intergenic__yheR__yheS	3632668	3632932	1	1560	0.830189	265	220		not required
D23580	ncRNA	STMMW_ncRNA_233	STnc1590	3634865	3635042	-1	1305	0.865169	178	154	noncoding RNA	not required
D23580	intergenic region	intergenic__D23580__STMMW_34521__STMMW_34531	intergenic__STMMW_34521__yheT	3635538	3635734	1	1073	0.80203	197	158		not required
D23580	intergenic region	intergenic__D23580__STMMW_34561__STMMW_34571	intergenic__yhfA__crp	3638439	3638745	1	668	0.576547	307	177		not required
D23580	intergenic region	intergenic__D23580__STMMW_34621__STMMW_34631	intergenic__yhfG__ppiA	3644215	3644322	1	712	0.787037	108	85		not required
D23580	intergenic region	intergenic__D23580__STMMW_34631__STMMW_34641	intergenic__ppiA__yhfC	3644896	3645171	1	813	0.684783	276	189		not required
D23580	intergenic region	intergenic__D23580__STMMW_34641__STMMW_34651	intergenic__yhfC__nirB	3646354	3646615	1	613	0.477099	262	125		not required
D23580	intergenic region	intergenic__D23580__STMMW_34661__STMMW_34671	intergenic__nirD__nirC	3649483	3649747	1	1076	0.539623	265	143		not required
D23580	intergenic region	intergenic__D23580__STMMW_34681__STMMW_34691	intergenic__cysG__bigA	3651943	3652270	1	82	0.161585	328	53		not required
D23580	intergenic region	intergenic__D23580__STMMW_34691__STMMW_34701	intergenic__bigA__tnpA_1d	3658100	3658230	1	421	0.564885	131	74		not required
D23580	ncRNA	STMMW_ncRNA_234	STnc340	3658827	3658955	-1	235	0.449612	129	58	noncoding RNA	not required
D23580	intergenic region	intergenic__D23580__STMMW_34703__STMMW_34711	intergenic__yhfL__trpS	3659174	3659317	1	503	0.708333	144	102		not required
D23580	intergenic region	intergenic__D23580__STMMW_34741__STMMW_34751	intergenic__dam__damX	3662598	3662777	1	341	0.544444	180	98		not required
D23580	intergenic region	intergenic__D23580__STMMW_34771__STMMW_34781	intergenic__aroK__comE	3665820	3666283	1	452	0.372845	464	173		not required
D23580	intergenic region	intergenic__D23580__STMMW_34841__STMMW_34851	intergenic__nudE__igaA	3672969	3673392	1	604	0.360849	424	153		not required
D23580	intergenic region	intergenic__D23580__STMMW_34881__STMMW_34891	intergenic__hslO__yhgE	3677439	3677547	1	328	0.633028	109	69		not required
D23580	intergenic region	intergenic__D23580__STMMW_34891__STMMW_34901	intergenic__yhgE__pckA	3679258	3679636	1	578	0.546174	379	207		not required
D23580	intergenic region	intergenic__D23580__STMMW_34911__STMMW_34921	intergenic__envZ__ompR	3682567	3682679	1	663	0.893805	113	101		not required
D23580	intergenic region	intergenic__D23580__STMMW_34921__STMMW_34931	intergenic__ompR__greB	3683400	3683624	1	337	0.466667	225	105		not required
D23580	intergenic region	intergenic__D23580__STMMW_34931__STMMW_34941	intergenic__greB__yhgF	3684099	3684199	1	188	0.49505	101	50		not required
D23580	ncRNA	STMMW_ncRNA_235	STnc760	3686527	3686669	-1	123	0.307692	143	44	noncoding RNA	not required
D23580	intergenic region	intergenic__D23580__STMMW_ncRNA_235__STMMW_34951	intergenic__STnc760__feoA	3686670	3686963	1	203	0.312925	294	92		not required
D23580	intergenic region	intergenic__D23580__STMMW_34971__STMMW_34981	intergenic__yhgG__STMMW_34981	3689778	3690011	1	757	0.692308	234	162		not required
D23580	intergenic region	intergenic__D23580__STMMW_35011__STMMW_35021	intergenic__yhgI__gntT	3693088	3693511	1	845	0.521226	424	221		not required
D23580	intergenic region	intergenic__D23580__STMMW_35021__STMMW_35031	intergenic__gntT__malQ	3694781	3694898	1	215	0.584746	118	69		not required
D23580	intergenic region	intergenic__D23580__STMMW_35041__STMMW_35051	intergenic__malP__malT	3699381	3699973	1	1134	0.482293	593	286		not required
D23580	intergenic region	intergenic__D23580__STMMW_35071__STMMW_35081	intergenic__STMMW_35071__rtcA	3703306	3703413	1	361	0.685185	108	74		not required
D23580	intergenic region	intergenic__D23580__STMMW_35091__STMMW_35101	intergenic__rtcB__STMMW_35101	3705655	3705998	1	924	0.593023	344	204		not required
D23580	intergenic region	intergenic__D23580__STMMW_35101__STMMW_35111	intergenic__STMMW_35101__rtcR	3707553	3707741	1	16	0.0740741	189	14		ambiguous
D23580	intergenic region	intergenic__D23580__STMMW_35141__STMMW_35151	intergenic__glpE__glpD	3711407	3711604	1	204	0.368687	198	73		not required
D23580	intergenic region	intergenic__D23580__STMMW_35171__STMMW_35181	intergenic__STMMW_35171__STMMW_35181	3715176	3715367	1	175	0.395833	192	76		not required
D23580	intergenic region	intergenic__D23580__STMMW_35181__STMMW_35191	intergenic__STMMW_35181__STMMW_35191	3716478	3716814	1	365	0.394659	337	133		not required
D23580	intergenic region	intergenic__D23580__STMMW_35221__STMMW_35231	intergenic__STMMW_35221__glgP	3721610	3721786	1	417	0.570621	177	101		not required
D23580	intergenic region	intergenic__D23580__STMMW_35271__STMMW_ncRNA_236	intergenic__glgB__STnc4010	3731157	3731318	1	717	0.697531	162	113		not required
D23580	ncRNA	STMMW_ncRNA_236	STnc4010	3731319	3731451	1	228	0.571429	133	76	noncoding RNA	not required
D23580	intergenic region	intergenic__D23580__STMMW_35281__STMMW_35301	intergenic__asd__gntU	3732610	3733032	1	621	0.392435	423	166		not required
D23580	intergenic region	intergenic__D23580__STMMW_35311__STMMW_35321	intergenic__gntK__gntR	3734904	3735041	1	163	0.398551	138	55		not required
D23580	intergenic region	intergenic__D23580__STMMW_35321__STMMW_35331	intergenic__gntR__yhhW	3736038	3736166	1	150	0.364341	129	47		not required
D23580	intergenic region	intergenic__D23580__STMMW_35331__STMMW_35341	intergenic__yhhW__yhhX	3736863	3736985	1	164	0.536585	123	66		not required
D23580	intergenic region	intergenic__D23580__STMMW_35341__STMMW_ncRNA_237	intergenic__yhhX__RyhB1	3738024	3738274	1	284	0.442231	251	111		not required
D23580	ncRNA	STMMW_ncRNA_237	RyhB1	3738275	3738370	-1	38	0.15625	96	15	noncoding RNA	not required
D23580	intergenic region	intergenic__D23580__STMMW_ncRNA_237__STMMW_35351	intergenic__RyhB1__yhhY	3738371	3738490	1	17	0.125	120	15		not required
D23580	intergenic region	intergenic__D23580__STMMW_35351__STMMW_35361	intergenic__yhhY__STMMW_35361	3738980	3739244	1	270	0.29434	265	78		not required
D23580	ncRNA	STMMW_ncRNA_238	STnc1830	3741231	3741450	-1	1022	0.690909	220	152	noncoding RNA	not required
D23580	intergenic region	intergenic__D23580__STMMW_35401__STMMW_35411	intergenic__ggt__yhhA	3745080	3745204	1	200	0.544	125	68		not required
D23580	intergenic region	intergenic__D23580__STMMW_35461__STMMW_35471	intergenic__ugpB__kil	3750553	3750810	1	378	0.437984	258	113		not required
D23580	intergenic region	intergenic__D23580__STMMW_35481__STMMW_35491	intergenic__phd__livF	3751404	3751528	1	130	0.296	125	37		not required
D23580	intergenic region	intergenic__D23580__STMMW_35531__STMMW_ncRNA_239	intergenic__livK__sRNA12	3756378	3756596	1	93	0.232877	219	51		not required
D23580	ncRNA	STMMW_ncRNA_239	sRNA12	3756597	3756677	-1	14	0.0987654	81	8	noncoding RNA	not required
D23580	intergenic region	intergenic__D23580__STMMW_ncRNA_239__STMMW_35541	intergenic__sRNA12__yhhK	3756678	3756798	1	84	0.181818	121	22		not required
D23580	intergenic region	intergenic__D23580__STMMW_35561__STMMW_35571	intergenic__livJ__rpoH	3758475	3758801	1	144	0.217125	327	71		not required
D23580	intergenic region	intergenic__D23580__STMMW_35571__STMMW_35581	intergenic__rpoH__ftsX	3759657	3759901	1	101	0.187755	245	46		not required
D23580	intergenic region	intergenic__D23580__STMMW_35601__STMMW_35611	intergenic__ftsY__rsmD	3763097	3763221	1	63	0.264	125	33		not required
D23580	intergenic region	intergenic__D23580__STMMW_35631__STMMW_35641	intergenic__yhhM__yhhN	3764471	3764611	1	212	0.475177	141	67		not required
D23580	intergenic region	intergenic__D23580__STMMW_35651__STMMW_35661	intergenic__zntA__tcp	3767518	3767716	1	69	0.160804	199	32		not required
D23580	intergenic region	intergenic__D23580__STMMW_35671__STMMW_35681	intergenic__yhhP__yhhQ	3769630	3769798	1	102	0.12426	169	21		not required
D23580	ncRNA	STMMW_ncRNA_240	STnc770	3779727	3779879	-1	144	0.352941	153	54	noncoding RNA	not required
D23580	intergenic region	intergenic__D23580__STMMW_35771__STMMW_35781	intergenic__yhiN__pitA	3781135	3781487	1	83	0.11898	353	42		not required
D23580	intergenic region	intergenic__D23580__STMMW_35781__STMMW_35791	intergenic__pitA__uspB	3782862	3783000	1	199	0.431655	139	60		not required
D23580	intergenic region	intergenic__D23580__STMMW_35791__STMMW_35801	intergenic__uspB__uspA	3783337	3783723	1	527	0.462532	387	179		not required
D23580	ncRNA	STMMW_ncRNA_241	STnc350	3784242	3784403	-1	188	0.419753	162	68	noncoding RNA	not required
D23580	intergenic region	intergenic__D23580__STMMW_35831__STMMW_35841	intergenic__prlC__STMMW_35841	3788855	3789035	1	567	0.640884	181	116		not required
D23580	intergenic region	intergenic__D23580__STMMW_35841__STMMW_35851	intergenic__STMMW_35841__yhiR	3790278	3790532	1	262	0.392157	255	100		not required
D23580	intergenic region	intergenic__D23580__STMMW_35851__STMMW_35861	intergenic__yhiR__gor	3791376	3791479	1	44	0.201923	104	21		not required
D23580	intergenic region	intergenic__D23580__STMMW_35901__STMMW_35911	intergenic__STMMW_35901__STMMW_35911	3797241	3797415	1	41	0.12	175	21		not required
D23580	intergenic region	intergenic__D23580__STMMW_35911__STMMW_35921	intergenic__STMMW_35911__treF	3798136	3798460	1	108	0.156923	325	51		not required
D23580	intergenic region	intergenic__D23580__STMMW_35931__STMMW_35941	intergenic__STMMW_35931__STMMW_35941	3801713	3801992	1	154	0.217857	280	61		not required
D23580	ncRNA	STMMW_ncRNA_242	STnc4020	3802736	3802827	1	192	0.5	92	46	noncoding RNA	not required
D23580	intergenic region	intergenic__D23580__STMMW_ncRNA_242__STMMW_35961	intergenic__STnc4020__yhjC	3802828	3803587	1	637	0.322368	760	245		not required
D23580	intergenic region	intergenic__D23580__STMMW_35971__STMMW_35981	intergenic__yhjD__yhjE	3805589	3805938	1	513	0.22	350	77		not required
D23580	intergenic region	intergenic__D23580__STMMW_35991__STMMW_36001	intergenic__yhjG__yhjH	3809362	3809470	1	206	0.495413	109	54		not required
D23580	intergenic region	intergenic__D23580__STMMW_36001__STMMW_36011	intergenic__yhjH__kdgK	3810239	3810466	1	234	0.324561	228	74		not required
D23580	intergenic region	intergenic__D23580__STMMW_36021__STMMW_36031	intergenic__yhjJ__dctA	3812938	3813156	1	303	0.493151	219	108		not required
D23580	intergenic region	intergenic__D23580__STMMW_36031__STMMW_36041	intergenic__dctA__yhjK	3814444	3814600	1	56	0.22293	157	35		not required
D23580	intergenic region	intergenic__D23580__STMMW_36041__STMMW_36051	intergenic__yhjK__yhjL	3816521	3816780	1	445	0.515385	260	134		not required
D23580	intergenic region	intergenic__D23580__STMMW_36071__STMMW_36081	intergenic__yhjN__bcsA	3823344	3823728	1	472	0.418182	385	161		not required
D23580	intergenic region	intergenic__D23580__STMMW_36101__STMMW_36111	intergenic__yhjR__yhjS	3827307	3827550	1	531	0.655738	244	160		not required
D23580	ncRNA	STMMW_ncRNA_243	STnc1430	3830989	3831360	-1	239	0.206989	372	77	noncoding RNA	not required
D23580	ncRNA	STMMW_ncRNA_244	STnc710	3831225	3831292	1	42	0.161765	68	11	noncoding RNA	not required
D23580	intergenic region	intergenic__D23580__STMMW_ncRNA_244__STMMW_36131A	intergenic__STnc710__STMMW_36131A	3831293	3831451	1	173	0.327044	159	52		not required
D23580	intergenic region	intergenic__D23580__STMMW_36131A__STMMW_36161	intergenic__STMMW_36131A__yhjV	3831703	3831819	1	338	0.65812	117	77		not required
D23580	intergenic region	intergenic__D23580__STMMW_36161__STMMW_36171	intergenic__yhjV__dppF	3833119	3833218	1	702	0.89	100	89		not required
D23580	intergenic region	intergenic__D23580__STMMW_36201__STMMW_36211	intergenic__dppB__dppA	3837155	3837310	1	258	0.358974	156	56		not required
D23580	intergenic region	intergenic__D23580__STMMW_36211__STMMW_36221	intergenic__dppA__STMMW_36221	3838868	3839473	1	253	0.212871	606	129		not required
D23580	intergenic region	intergenic__D23580__STMMW_36231__STMMW_36241	intergenic__STMMW_36231__STMMW_36241	3841982	3842130	1	35	0.120805	149	18		not required
D23580	intergenic region	intergenic__D23580__STMMW_36241__STMMW_36251	intergenic__STMMW_36241__yhjW	3843139	3843464	1	179	0.297546	326	97		not required
D23580	intergenic region	intergenic__D23580__STMMW_36251__STMMW_36261	intergenic__yhjW__lpfE	3845157	3845373	1	170	0.327189	217	71		not required
D23580	intergenic region	intergenic__D23580__STMMW_36301__STMMW_36311	intergenic__lpfA__yhjY	3850865	3851369	1	849	0.40396	505	204		not required
D23580	intergenic region	intergenic__D23580__STMMW_36311__STMMW_36321	intergenic__yhjY__tag	3852075	3852230	1	166	0.339744	156	53		not required
D23580	intergenic region	intergenic__D23580__STMMW_36341__STMMW_36351	intergenic__bisC__yiaD	3855533	3855717	1	35	0.118919	185	22		not required
D23580	intergenic region	intergenic__D23580__STMMW_36351__STMMW_36361	intergenic__yiaD__yiaE	3856348	3856565	1	191	0.330275	218	72		not required
D23580	intergenic region	intergenic__D23580__STMMW_36371__STMMW_36381	intergenic__yiaF__yiaG	3858301	3858738	1	237	0.221461	438	97		not required
D23580	intergenic region	intergenic__D23580__STMMW_36381__STMMW_36391	intergenic__yiaG__cspA	3859030	3859317	1	128	0.215278	288	62		not required
D23580	intergenic region	intergenic__D23580__STMMW_36391__STMMW_36401	intergenic__cspA__STMMW_36401	3859531	3859703	1	42	0.109827	173	19		not required
D23580	ncRNA	STMMW_ncRNA_245	STnc780	3860229	3860556	-1	550	0.530488	328	174	noncoding RNA	not required
D23580	intergenic region	intergenic__D23580__STMMW_36421__STMMW_36431	intergenic__STMMW_36421__yafP	3861376	3861552	1	72	0.141243	177	25		not required
D23580	intergenic region	intergenic__D23580__STMMW_36431__STMMW_36432	intergenic__yafP__STMMW_36432	3862021	3862191	1	565	0.666667	171	114		not required
D23580	intergenic region	intergenic__D23580__STMMW_36432__STMMW_36441	intergenic__STMMW_36432__glyS	3862384	3862648	1	1141	0.69434	265	184		not required
D23580	intergenic region	intergenic__D23580__STMMW_36451__STMMW_36461	intergenic__glyQ__STMMW_36461	3865640	3865777	1	28	0.0797101	138	11		ambiguous
D23580	intergenic region	intergenic__D23580__STMMW_36461__STMMW_36471	intergenic__STMMW_36461__yiaH	3866081	3866245	1	264	0.557576	165	92		not required
D23580	intergenic region	intergenic__D23580__STMMW_36472__STMMW_36481	intergenic__yiaB__xylB	3867618	3867791	1	449	0.494253	174	86		not required
D23580	intergenic region	intergenic__D23580__STMMW_36491__STMMW_36501	intergenic__xylA__xylR	3870669	3871030	1	481	0.361878	362	131		not required
D23580	intergenic region	intergenic__D23580__STMMW_36511__STMMW_36521	intergenic__bax__malS	3873095	3873409	1	176	0.273016	315	86		not required
D23580	intergenic region	intergenic__D23580__STMMW_36521__STMMW_36531	intergenic__malS__avtA	3875438	3875610	1	112	0.323699	173	56		not required
D23580	intergenic region	intergenic__D23580__STMMW_36541__STMMW_36551	intergenic__ysaA__yiaJ	3877372	3877487	1	55	0.206897	116	24		not required
D23580	intergenic region	intergenic__D23580__STMMW_36551__STMMW_36561	intergenic__yiaJ__yiaK	3878289	3878517	1	42	0.0829694	229	19		not required
D23580	intergenic region	intergenic__D23580__STMMW_36581__STMMW_36591	intergenic__STMMW_36581__yiaM	3880949	3881086	1	17	0.0724638	138	10		ambiguous
D23580	intergenic region	intergenic__D23580__STMMW_36651__STMMW_36661	intergenic__sgbE__STMMW_36661	3887540	3887699	1	135	0.3	160	48		not required
D23580	intergenic region	intergenic__D23580__STMMW_36661__STMMW_36671	intergenic__STMMW_36661__STMMW_36671	3888516	3888778	1	261	0.353612	263	93		not required
D23580	intergenic region	intergenic__D23580__STMMW_36671__STMMW_36681	intergenic__STMMW_36671__aldB	3890735	3890851	1	90	0.247863	117	29		not required
D23580	intergenic region	intergenic__D23580__STMMW_36681__STMMW_36691	intergenic__aldB__STMMW_36691	3892391	3892558	1	193	0.404762	168	68		not required
D23580	intergenic region	intergenic__D23580__STMMW_36691__STMMW_36701	intergenic__STMMW_36691__selB	3893441	3893724	1	457	0.348592	284	99		not required
D23580	intergenic region	intergenic__D23580__STMMW_36721__STMMW_36731	intergenic__yibF__mtlA	3897671	3898145	1	412	0.265263	475	126		not required
D23580	intergenic region	intergenic__D23580__STMMW_36731__STMMW_36741	intergenic__mtlA__mtlD	3900063	3900282	1	378	0.481818	220	106		not required
D23580	intergenic region	intergenic__D23580__STMMW_36761__STMMW_36771	intergenic__STMMW_36761__yibL	3902238	3902527	1	272	0.317241	290	92		not required
D23580	intergenic region	intergenic__D23580__STMMW_36771__STMMW_36781	intergenic__yibL__STMMW_36781	3902891	3903379	1	507	0.184049	489	90		not required
D23580	ncRNA	STMMW_ncRNA_246	STnc380	3908508	3908615	-1	108	0.416667	108	45	noncoding RNA	not required
D23580	intergenic region	intergenic__D23580__STMMW_ncRNA_246__STMMW_36801	intergenic__STnc380__lctP	3908616	3908790	1	118	0.308571	175	54		not required
D23580	intergenic region	intergenic__D23580__STMMW_36841__STMMW_36851	intergenic__STMMW_36841__STMMW_36851	3914016	3914333	1	37	0.0597484	318	19		ambiguous
D23580	intergenic region	intergenic__D23580__STMMW_36911__STMMW_36921	intergenic__yibN__pmgI	3920196	3920442	1	191	0.327935	247	81		not required
D23580	intergenic region	intergenic__D23580__STMMW_36951__STMMW_36961	intergenic__yibD__STMMW_36961	3925268	3925552	1	311	0.431579	285	123		not required
D23580	intergenic region	intergenic__D23580__STMMW_36961__STMMW_36971	intergenic__STMMW_36961__tdh	3925649	3925760	1	417	0.75	112	84		not required
D23580	intergenic region	intergenic__D23580__STMMW_36981__STMMW_36991	intergenic__kbl__rfaD	3927993	3928194	1	186	0.341584	202	69		not required
D23580	intergenic region	intergenic__D23580__STMMW_37031__STMMW_37041	intergenic__rfaK__rfaZ	3933586	3933685	1	9	0.08	100	8		ambiguous
D23580	intergenic region	intergenic__D23580__STMMW_37041__STMMW_37051	intergenic__rfaZ__rfaY	3934496	3934644	1	161	0.516779	149	77		not required
D23580	intergenic region	intergenic__D23580__STMMW_37121__STMMW_37131	intergenic__rfaQ__kdtA	3941773	3942282	1	174	0.186275	510	95		not required
D23580	intergenic region	intergenic__D23580__STMMW_37171__STMMW_37181	intergenic__rpmB__radC	3945342	3945558	1	15	0.0322581	217	7		required
D23580	intergenic region	intergenic__D23580__STMMW_37181__STMMW_37191	intergenic__radC__dfp	3946225	3946396	1	148	0.319767	172	55		not required
D23580	intergenic region	intergenic__D23580__STMMW_37201__STMMW_37211	intergenic__dut__slmA	3948057	3948163	1	94	0.299065	107	32		not required
D23580	intergenic region	intergenic__D23580__STMMW_37231__STMMW_37241	intergenic__rph__yicC	3950275	3950399	1	173	0.496	125	62		not required
D23580	intergenic region	intergenic__D23580__STMMW_37251__STMMW_37261	intergenic__STMMW_37251__STMMW_37261	3952171	3952288	1	93	0.313559	118	37		not required
D23580	intergenic region	intergenic__D23580__STMMW_37261__STMMW_37271	intergenic__STMMW_37261__STMMW_37271	3953171	3953420	1	121	0.196	250	49		not required
D23580	intergenic region	intergenic__D23580__STMMW_37281__STMMW_37291	intergenic__ligB__gmk	3955721	3955976	1	333	0.378906	256	97		not required
D23580	intergenic region	intergenic__D23580__STMMW_37351__STMMW_37361	intergenic__gltS__yicE	3963904	3964130	1	72	0.185022	227	42		not required
D23580	intergenic region	intergenic__D23580__STMMW_37361__STMMW_37371	intergenic__yicE__yicH	3965523	3965642	1	103	0.316667	120	38		not required
D23580	intergenic region	intergenic__D23580__STMMW_37371__STMMW_37381	intergenic__yicH__yicI	3967353	3967454	1	137	0.401961	102	41		not required
D23580	intergenic region	intergenic__D23580__STMMW_37391__STMMW_37401	intergenic__yicJ__STMMW_37401	3971168	3971864	1	945	0.352941	697	246		not required
D23580	intergenic region	intergenic__D23580__STMMW_37401__STMMW_37411	intergenic__STMMW_37401__sugR	3972210	3972886	1	1335	0.472674	677	320		not required
D23580	intergenic region	intergenic__D23580__STMMW_37411__STMMW_37431	intergenic__sugR__rhuM	3974425	3974610	1	194	0.392473	186	73		not required
D23580	intergenic region	intergenic__D23580__STMMW_37431__STMMW_37441	intergenic__rhuM__STMMW_37441	3975649	3975759	1	139	0.333333	111	37		not required
D23580	intergenic region	intergenic__D23580__STMMW_37441__STMMW_37451	intergenic__STMMW_37441__rmbA	3975934	3976946	1	383	0.153998	1013	156		not required
D23580	intergenic region	intergenic__D23580__STMMW_37471__STMMW_37481	intergenic__fidL__marT	3980964	3981075	1	389	0.5625	112	63		not required
D23580	intergenic region	intergenic__D23580__STMMW_37491__STMMW_37501	intergenic__STMMW_37491__slsA	3982100	3982716	1	370	0.204214	617	126		not required
D23580	intergenic region	intergenic__D23580__STMMW_37501__STMMW_37511	intergenic__slsA__cigR	3983398	3983625	1	721	0.614035	228	140		not required
D23580	intergenic region	intergenic__D23580__STMMW_37511__STMMW_37521	intergenic__cigR__mgtB	3984106	3984419	1	664	0.630573	314	198		not required
D23580	ncRNA	STMMW_ncRNA_247	AmgR	3987223	3988422	1	2047	0.465833	1200	559	noncoding RNA	not required
D23580	intergenic region	intergenic__D23580__STMMW_37531__STMMW_37541	intergenic__mgtC__yicL	3988062	3988569	1	673	0.476378	508	242		not required
D23580	intergenic region	intergenic__D23580__STMMW_37551__STMMW_37561	intergenic__STMMW_37551__STMMW_37561	3990457	3990691	1	276	0.391489	235	92		not required
D23580	intergenic region	intergenic__D23580__STMMW_37591__STMMW_37601	intergenic__STMMW_37591__STMMW_37601	3994141	3994285	1	359	0.641379	145	93		not required
D23580	intergenic region	intergenic__D23580__STMMW_37611__STMMW_ncRNA_248	intergenic__STMMW_37611__STnc4040	3995208	3995383	1	524	0.602273	176	106		not required
D23580	ncRNA	STMMW_ncRNA_248	STnc4040	3995384	3995507	-1	100	0.395161	124	49	noncoding RNA	not required
D23580	intergenic region	intergenic__D23580__STMMW_37621__STMMW_37631	intergenic__STMMW_37621__STMMW_37631	3998225	3998420	1	380	0.530612	196	104		not required
D23580	intergenic region	intergenic__D23580__STMMW_37631__STMMW_37641	intergenic__STMMW_37631__STMMW_37641	3998715	3998819	1	36	0.133333	105	14		not required
D23580	intergenic region	intergenic__D23580__STMMW_37651__STMMW_37661	intergenic__nepI__STMMW_37661	4001456	4001670	1	88	0.195349	215	42		not required
D23580	intergenic region	intergenic__D23580__STMMW_37741__STMMW_37751	intergenic__STMMW_37741__yicN	4008060	4008411	1	466	0.448864	352	158		not required
D23580	intergenic region	intergenic__D23580__STMMW_37751__STMMW_37761	intergenic__yicN__uhpT	4008865	4009056	1	104	0.296875	192	57		not required
D23580	intergenic region	intergenic__D23580__STMMW_37761__STMMW_37771	intergenic__uhpT__uhpC	4010449	4010590	1	76	0.260563	142	37		not required
D23580	intergenic region	intergenic__D23580__STMMW_37821__STMMW_37831	intergenic__STMMW_37821__STMMW_37831	4017389	4017712	1	54	0.104938	324	34		not required
D23580	intergenic region	intergenic__D23580__STMMW_37851__STMMW_37852	intergenic__ilvB__ivbL	4020483	4020588	1	66	0.264151	106	28		not required
D23580	intergenic region	intergenic__D23580__STMMW_37852__STMMW_ncRNA_249	intergenic__ivbL__IstR1	4020688	4020892	1	88	0.180488	205	37		not required
D23580	ncRNA	STMMW_ncRNA_249	IstR1	4020893	4021024	-1	23	0.128788	132	17	noncoding RNA	not required
D23580	intergenic region	intergenic__D23580__STMMW_ncRNA_249__STMMW_37861	intergenic__IstR1__STMMW_37861	4021025	4021209	1	142	0.205405	185	38		not required
D23580	intergenic region	intergenic__D23580__STMMW_37881__STMMW_37891	intergenic__STMMW_37881__emrD	4022364	4022664	1	136	0.156146	301	47		not required
D23580	intergenic region	intergenic__D23580__STMMW_37911__STMMW_37921	intergenic__dsdC__dsdX	4025750	4025974	1	80	0.133333	225	30		not required
D23580	intergenic region	intergenic__D23580__STMMW_37961__STMMW_37971	intergenic__yidH__yidE	4029961	4030403	1	401	0.325056	443	144		not required
D23580	intergenic region	intergenic__D23580__STMMW_37971__STMMW_ncRNA_250	intergenic__yidE__STnc2110	4032066	4032208	1	201	0.454545	143	65		not required
D23580	ncRNA	STMMW_ncRNA_250	STnc2110	4032209	4032265	-1	42	0.298246	57	17	noncoding RNA	not required
D23580	intergenic region	intergenic__D23580__STMMW_37981__STMMW_37991	intergenic__hslS__hslT	4032684	4032792	1	201	0.53211	109	58		not required
D23580	intergenic region	intergenic__D23580__STMMW_37991__STMMW_38001	intergenic__hslT__yidQ	4033207	4033512	1	847	0.666667	306	204		not required
D23580	intergenic region	intergenic__D23580__STMMW_38011__STMMW_38021	intergenic__yidR__ccmH1	4035077	4035197	1	333	0.595041	121	72		not required
D23580	intergenic region	intergenic__D23580__STMMW_38041__STMMW_38051	intergenic__yhjA__torD	4042874	4043062	1	68	0.238095	189	45		not required
D23580	intergenic region	intergenic__D23580__STMMW_38071__STMMW_38081	intergenic__torC__torR	4047415	4047543	1	169	0.449612	129	58		not required
D23580	intergenic region	intergenic__D23580__STMMW_38151__STMMW_38161	intergenic__dgoR__yidA	4056823	4057082	1	195	0.315385	260	82		not required
D23580	intergenic region	intergenic__D23580__STMMW_38161__STMMW_38171	intergenic__yidA__STMMW_38171	4057929	4058233	1	540	0.52459	305	160		not required
D23580	intergenic region	intergenic__D23580__STMMW_38181__STMMW_38191	intergenic__STMMW_38181__STMMW_38191	4060704	4060817	1	72	0.184211	114	21		not required
D23580	intergenic region	intergenic__D23580__STMMW_38211__STMMW_38221	intergenic__recF__dnaN	4065250	4065396	1	154	0.346939	147	51		not required
D23580	intergenic region	intergenic__D23580__STMMW_38231__STMMW_38241	intergenic__dnaA__rpmH	4067903	4068562	1	97	0.0848485	660	56		not required
D23580	ncRNA	STMMW_ncRNA_251	RNaseP	4068719	4069078	1	25	0.0194444	360	7	noncoding RNA	required
D23580	ncRNA	STMMW_ncRNA_252	STnc4250	4070860	4071002	1	86	0.181818	143	26	noncoding RNA	not required
D23580	ncRNA	STMMW_ncRNA_253	STnc3170	4072486	4072601	-1	47	0.215517	116	25	noncoding RNA	not required
D23580	intergenic region	intergenic__D23580__STMMW_ncRNA_253__STMMW_38291	intergenic__STnc3170__intA	4072602	4072710	1	80	0.137615	109	15		not required
D23580	ncRNA	STMMW_ncRNA_254	STnc400	4074023	4074096	1	46	0.216216	74	16	noncoding RNA	not required
D23580	intergenic region	intergenic__D23580__STMMW_ncRNA_254__STMMW_38301	intergenic__STnc400__STMMW_38301	4074097	4074255	1	113	0.163522	159	26		not required
D23580	intergenic region	intergenic__D23580__STMMW_38311__STMMW_38321	intergenic__STMMW_38311__yidY	4076154	4076954	1	959	0.385768	801	309		not required
D23580	intergenic region	intergenic__D23580__STMMW_38331__STMMW_38341	intergenic__yidZ__yieE	4079071	4079227	1	131	0.356688	157	56		not required
D23580	ncRNA	STMMW_ncRNA_255	STnc1860	4082785	4082869	-1	272	0.647059	85	55	noncoding RNA	not required
D23580	intergenic region	intergenic__D23580__STMMW_38411__STMMW_38421	intergenic__pstC__pstS	4086328	4086462	1	366	0.651852	135	88		not required
D23580	intergenic region	intergenic__D23580__STMMW_38421__STMMW_38431	intergenic__pstS__STMMW_38431	4087504	4087669	1	282	0.463855	166	77		not required
D23580	intergenic region	intergenic__D23580__STMMW_38451__STMMW_38461	intergenic__STMMW_38451__glmS	4091763	4091912	1	418	0.733333	150	110		not required
D23580	intergenic region	intergenic__D23580__STMMW_38461__STMMW_38471	intergenic__glmS__glmU	4093743	4093930	1	236	0.420213	188	79		not required
D23580	intergenic region	intergenic__D23580__STMMW_38471__STMMW_38481	intergenic__glmU__STMMW_38481	4095302	4095620	1	56	0.103448	319	33		not required
D23580	intergenic region	intergenic__D23580__STMMW_38481__STMMW_38491	intergenic__STMMW_38481__atpC	4096320	4096548	1	148	0.296943	229	68		not required
D23580	intergenic region	intergenic__D23580__STMMW_38561__STMMW_38571	intergenic__atpI__gidB	4103435	4104049	1	220	0.165854	615	102		not required
D23580	intergenic region	intergenic__D23580__STMMW_38571__STMMW_38581	intergenic__gidB__gidA	4104674	4104775	1	102	0.362745	102	37		not required
D23580	intergenic region	intergenic__D23580__STMMW_38581__STMMW_38591	intergenic__gidA__mioC	4106666	4107043	1	39	0.0661376	378	25		ambiguous
D23580	intergenic region	intergenic__D23580__STMMW_38601__STMMW_38611	intergenic__asnCb__asnA	4108036	4108185	1	18	0.1	150	15		not required
D23580	intergenic region	intergenic__D23580__STMMW_38631__STMMW_38641	intergenic__yieN__kup	4112125	4112471	1	1057	0.682997	347	237		not required
D23580	intergenic region	intergenic__D23580__STMMW_38641__STMMW_38651	intergenic__kup__rbsD	4114341	4114536	1	154	0.377551	196	74		not required
D23580	intergenic region	intergenic__D23580__STMMW_38681__STMMW_38691	intergenic__rbsB__rbsK	4118356	4118488	1	189	0.458647	133	61		not required
D23580	intergenic region	intergenic__D23580__STMMW_38721__STMMW_rRNA_11	intergenic__yieP__rrsC	4122530	4123011	1	254	0.20332	482	98		not required
D23580	intergenic region	intergenic__D23580__STMMW_rRNA_11__STMMW_rRNA_12	intergenic__rrsC__rrlC	4124556	4124907	1	247	0.204545	352	72		not required
D23580	intergenic region	intergenic__D23580__STMMW_rRNA_13__STMMW_38731	intergenic__rrfC__yifA	4128109	4128420	1	10	0.025641	312	8		required
D23580	intergenic region	intergenic__D23580__STMMW_38731__STMMW_38741	intergenic__yifA__yifE	4129270	4129375	1	39	0.169811	106	18		not required
D23580	intergenic region	intergenic__D23580__STMMW_38751__STMMW_38752	intergenic__comM__STMMW_38752	4131260	4131610	1	119	0.168091	351	59		not required
D23580	intergenic region	intergenic__D23580__STMMW_38752__STMMW_38761	intergenic__STMMW_38752__ilvG	4131710	4131848	1	35	0.115108	139	16		not required
D23580	intergenic region	intergenic__D23580__STMMW_38781__STMMW_38791	intergenic__ilvE__ilvD	4134703	4134862	1	538	0.5375	160	86		not required
D23580	intergenic region	intergenic__D23580__STMMW_38801__STMMW_38811	intergenic__ilvA__STMMW_38811	4138261	4138543	1	410	0.438163	283	124		not required
D23580	intergenic region	intergenic__D23580__STMMW_38831__STMMW_38841	intergenic__ilvY__ilvC	4140090	4140252	1	342	0.503067	163	82		not required
D23580	intergenic region	intergenic__D23580__STMMW_38891__STMMW_38901	intergenic__gppA__rhlB	4146185	4146302	1	297	0.652542	118	77		not required
D23580	intergenic region	intergenic__D23580__STMMW_38901__STMMW_38911	intergenic__rhlB__trxA	4147569	4147711	1	164	0.384615	143	55		not required
D23580	intergenic region	intergenic__D23580__STMMW_38911__STMMW_38921	intergenic__trxA__rho	4148042	4148459	1	277	0.253589	418	106		not required
D23580	intergenic region	intergenic__D23580__STMMW_38921__STMMW_38931	intergenic__rho__rfe	4149720	4149948	1	620	0.524017	229	120		not required
D23580	intergenic region	intergenic__D23580__STMMW_38981__STMMW_38991	intergenic__rffH__rffC	4155880	4155985	1	63	0.320755	106	34		not required
D23580	intergenic region	intergenic__D23580__STMMW_39041__STMMW_39051	intergenic__rffM__yifK	4162090	4162295	1	202	0.38835	206	80		not required
D23580	intergenic region	intergenic__D23580__STMMW_39051__STMMW_ncRNA_256	intergenic__yifK__GlmZ	4163682	4164522	1	108	0.0642093	841	54		ambiguous
D23580	ncRNA	STMMW_ncRNA_256	GlmZ	4164523	4164730	1	227	0.379808	208	79	noncoding RNA	not required
D23580	intergenic region	intergenic__D23580__STMMW_39091__STMMW_39101	intergenic__hemC__cyaA	4168882	4169242	1	575	0.396122	361	143		not required
D23580	intergenic region	intergenic__D23580__STMMW_39101__STMMW_39111	intergenic__cyaA__STMMW_39111	4171790	4171896	1	140	0.420561	107	45		not required
D23580	intergenic region	intergenic__D23580__STMMW_39111__STMMW_39121	intergenic__STMMW_39111__STMMW_39121	4172251	4172435	1	300	0.345946	185	64		not required
D23580	intergenic region	intergenic__D23580__STMMW_39161__STMMW_39171	intergenic__STMMW_39161__yifL	4174713	4174897	1	205	0.372973	185	69		not required
D23580	intergenic region	intergenic__D23580__STMMW_39211__STMMW_39221	intergenic__yigB__uvrD	4178282	4178416	1	194	0.437037	135	59		not required
D23580	intergenic region	intergenic__D23580__STMMW_39221__STMMW_39231	intergenic__uvrD__corA	4180580	4181050	1	599	0.373673	471	176		not required
D23580	intergenic region	intergenic__D23580__STMMW_39271__STMMW_39281	intergenic__yigI__pldA	4184353	4184621	1	326	0.360595	269	97		not required
D23580	intergenic region	intergenic__D23580__STMMW_39311__STMMW_39321	intergenic__rhtB__pldB	4188626	4188735	1	222	0.590909	110	65		not required
D23580	intergenic region	intergenic__D23580__STMMW_39351__STMMW_39361	intergenic__metR__metE	4192390	4192637	1	674	0.564516	248	140		not required
D23580	intergenic region	intergenic__D23580__STMMW_39361__STMMW_39371	intergenic__metE__STMMW_39371	4194903	4195245	1	645	0.507289	343	174		not required
D23580	intergenic region	intergenic__D23580__STMMW_39381__STMMW_39391	intergenic__dlhH__udp	4197482	4197739	1	367	0.430233	258	111		not required
D23580	intergenic region	intergenic__D23580__STMMW_39391__STMMW_39401	intergenic__udp__yigN	4198502	4198640	1	152	0.323741	139	45		not required
D23580	intergenic region	intergenic__D23580__STMMW_39431__STMMW_39441	intergenic__aarF__tatA	4203175	4203379	1	647	0.629268	205	129		not required
D23580	intergenic region	intergenic__D23580__STMMW_39481__STMMW_39491	intergenic__rfaH__yigC	4206289	4206473	1	256	0.410811	185	76		not required
D23580	intergenic region	intergenic__D23580__STMMW_39501__STMMW_39511	intergenic__fre__STMMW_39511	4208740	4208992	1	129	0.166008	253	42		not required
D23580	ncRNA	STMMW_ncRNA_257	STnc790	4210816	4211011	-1	280	0.520408	196	102	noncoding RNA	not required
D23580	intergenic region	intergenic__D23580__STMMW_39531__STMMW_39541	intergenic__fadB__pepQ	4214376	4214564	1	116	0.269841	189	51		not required
D23580	intergenic region	intergenic__D23580__STMMW_39571__STMMW_rRNA_14	intergenic__hemG__rrsA	4218558	4218936	1	254	0.248021	379	94		not required
D23580	intergenic region	intergenic__D23580__STMMW_rRNA_14__STMMW_rRNA_15	intergenic__rrsA__rrlA	4220479	4220991	1	254	0.11501	513	59		not required
D23580	intergenic region	intergenic__D23580__STMMW_rRNA_16__STMMW_39581	intergenic__rrfA__mobB	4224195	4224452	1	67	0.151163	258	39		not required
D23580	intergenic region	intergenic__D23580__STMMW_39631__STMMW_39641	intergenic__yihG__polA	4228513	4228899	1	100	0.139535	387	54		not required
D23580	intergenic region	intergenic__D23580__STMMW_39641__STMMW_ncRNA_258	intergenic__polA__Spf	4231687	4231834	1	40	0.175676	148	26		not required
D23580	ncRNA	STMMW_ncRNA_258	Spf	4231835	4231944	1	40	0.181818	110	20	noncoding RNA	not required
D23580	intergenic region	intergenic__D23580__STMMW_39651__STMMW_39661	intergenic__engB__STMMW_39661	4232621	4232892	1	174	0.238971	272	65		not required
D23580	ncRNA	STMMW_ncRNA_259	CsrC	4232927	4233170	1	227	0.336066	244	82	noncoding RNA	not required
D23580	intergenic region	intergenic__D23580__STMMW_39671__STMMW_39681	intergenic__yihI__hemN	4233740	4233927	1	273	0.425532	188	80		not required
D23580	intergenic region	intergenic__D23580__STMMW_39682__STMMW_39691	intergenic__yshB__glnG	4235502	4235613	1	61	0.241071	112	27		not required
D23580	ncRNA	STMMW_ncRNA_260	STnc800	4238170	4238354	-1	169	0.340541	185	63	noncoding RNA	not required
D23580	intergenic region	intergenic__D23580__STMMW_39791__STMMW_39801	intergenic__STMMW_39791__ompL	4247611	4247766	1	66	0.24359	156	38		not required
D23580	ncRNA	STMMW_ncRNA_261	STnc3120	4251261	4251419	1	51	0.213836	159	34	noncoding RNA	not required
D23580	intergenic region	intergenic__D23580__STMMW_39871__STMMW_39881	intergenic__yihU__yihV	4257418	4257581	1	37	0.140244	164	23		not required
D23580	intergenic region	intergenic__D23580__STMMW_39891__STMMW_39901	intergenic__yihW__yihX	4259316	4259505	1	118	0.289474	190	55		not required
D23580	intergenic region	intergenic__D23580__STMMW_39961__STMMW_39962	intergenic__STMMW_39961__STMMW_39962	4264176	4264392	1	148	0.317972	217	69		not required
D23580	intergenic region	intergenic__D23580__STMMW_40011__STMMW_40021	intergenic__fdoG__fdhD	4270566	4270759	1	61	0.201031	194	39		not required
D23580	intergenic region	intergenic__D23580__STMMW_40021__STMMW_40031	intergenic__fdhD__STMMW_40031	4271597	4271863	1	494	0.509363	267	136		not required
D23580	intergenic region	intergenic__D23580__STMMW_40031__STMMW_40041	intergenic__STMMW_40031__yiiG	4272896	4273119	1	31	0.0758929	224	17		ambiguous
D23580	intergenic region	intergenic__D23580__STMMW_40041__STMMW_40051	intergenic__yiiG__STMMW_40051	4274179	4274532	1	1760	0.711864	354	252		not required
D23580	intergenic region	intergenic__D23580__STMMW_40091__STMMW_40101	intergenic__STMMW_40091__rhaD	4277713	4277838	1	217	0.444444	126	56		not required
D23580	intergenic region	intergenic__D23580__STMMW_40101__STMMW_40111	intergenic__rhaD__rhaA	4278667	4278808	1	215	0.492958	142	70		not required
D23580	intergenic region	intergenic__D23580__STMMW_40121__STMMW_40131	intergenic__rhaB__rhaS	4281535	4281821	1	184	0.236934	287	68		not required
D23580	intergenic region	intergenic__D23580__STMMW_40131__STMMW_40141	intergenic__rhaS__rhaR	4282659	4282810	1	140	0.315789	152	48		not required
D23580	intergenic region	intergenic__D23580__STMMW_40151__STMMW_40152	intergenic__rhaT__STMMW_40152	4284691	4284859	1	328	0.47929	169	81		not required
D23580	intergenic region	intergenic__D23580__STMMW_40152__STMMW_40153	intergenic__STMMW_40152__STMMW_40153	4284974	4285167	1	97	0.14433	194	28		not required
D23580	intergenic region	intergenic__D23580__STMMW_40161__STMMW_40171	intergenic__STMMW_40161__STMMW_40171	4285993	4286149	1	204	0.547771	157	86		not required
D23580	intergenic region	intergenic__D23580__STMMW_40191__STMMW_40201	intergenic__STMMW_40191__sodA	4288968	4289295	1	129	0.125	328	41		not required
D23580	intergenic region	intergenic__D23580__STMMW_40241__STMMW_40251	intergenic__cpxR__cpxP	4293202	4293351	1	158	0.42	150	63		not required
D23580	ncRNA	STMMW_ncRNA_262	CpxQ	4293859	4293916	1	109	0.672414	58	39	noncoding RNA	not required
D23580	intergenic region	intergenic__D23580__STMMW_40261__STMMW_40271	intergenic__fieF__pfkA	4294903	4295086	1	137	0.336957	184	62		not required
D23580	intergenic region	intergenic__D23580__STMMW_40271__STMMW_40281	intergenic__pfkA__sbp	4296050	4296252	1	395	0.453202	203	92		not required
D23580	intergenic region	intergenic__D23580__STMMW_40281__STMMW_40291	intergenic__sbp__cdha	4297243	4297342	1	70	0.24	100	24		not required
D23580	intergenic region	intergenic__D23580__STMMW_40291__STMMW_40301	intergenic__cdha__STMMW_40301	4298099	4298360	1	609	0.473282	262	124		not required
D23580	intergenic region	intergenic__D23580__STMMW_40381__STMMW_40391	intergenic__ydeW__ego	4306003	4306257	1	61	0.0862745	255	22		not required
D23580	intergenic region	intergenic__D23580__STMMW_40461__STMMW_40471	intergenic__tpiA__yiiQ	4313790	4313901	1	136	0.410714	112	46		not required
D23580	intergenic region	intergenic__D23580__STMMW_40471__STMMW_40481	intergenic__yiiQ__yiiR	4314499	4314598	1	150	0.47	100	47		not required
D23580	intergenic region	intergenic__D23580__STMMW_40481__STMMW_40491	intergenic__yiiR__fpr	4315028	4315133	1	175	0.518868	106	55		not required
D23580	intergenic region	intergenic__D23580__STMMW_40501__STMMW_40511	intergenic__glpX__glpK	4316988	4317098	1	415	0.576577	111	64		not required
D23580	intergenic region	intergenic__D23580__STMMW_40521__STMMW_40531	intergenic__glpF__yiiU	4319474	4319871	1	636	0.472362	398	188		not required
D23580	intergenic region	intergenic__D23580__STMMW_40531__STMMW_40541	intergenic__yiiU__menG	4320112	4320332	1	411	0.457014	221	101		not required
D23580	intergenic region	intergenic__D23580__STMMW_40591__STMMW_40601	intergenic__cytR__priA	4325964	4326117	1	213	0.38961	154	60		not required
D23580	intergenic region	intergenic__D23580__STMMW_40601__STMMW_40611	intergenic__priA__rpmE	4328317	4328519	1	150	0.172414	203	35		not required
D23580	ncRNA	STMMW_ncRNA_263	IsrP	4329476	4329623	1	377	0.614865	148	91	noncoding RNA	not required
D23580	intergenic region	intergenic__D23580__STMMW_40631__STMMW_40641	intergenic__STMMW_40631__metJ	4331432	4331887	1	444	0.20614	456	94		not required
D23580	intergenic region	intergenic__D23580__STMMW_40641__STMMW_40651	intergenic__metJ__metB	4332206	4332469	1	562	0.636364	264	168		not required
D23580	ncRNA	STMMW_ncRNA_264	STnc4070	4336077	4336175	-1	525	0.636364	99	63	noncoding RNA	not required
D23580	intergenic region	intergenic__D23580__STMMW_40681__STMMW_40691	intergenic__STMMW_40681__STMMW_40691	4338040	4338273	1	26	0.0897436	234	21		not required
D23580	intergenic region	intergenic__D23580__STMMW_40691__STMMW_40701	intergenic__STMMW_40691__STMMW_40701	4339399	4339533	1	99	0.318519	135	43		not required
D23580	ncRNA	STMMW_ncRNA_265	STnc4080	4341124	4341248	-1	45	0.16	125	20	noncoding RNA	not required
D23580	intergenic region	intergenic__D23580__STMMW_40711__STMMW_40721	intergenic__metF__katG	4342176	4342339	1	183	0.304878	164	50		not required
D23580	intergenic region	intergenic__D23580__STMMW_40731__STMMW_40741	intergenic__yijF__gldA	4345202	4345459	1	633	0.620155	258	160		not required
D23580	intergenic region	intergenic__D23580__STMMW_40761__STMMW_40771	intergenic__ptsA__frwC	4349750	4350057	1	300	0.324675	308	100		not required
D23580	intergenic region	intergenic__D23580__STMMW_40821__STMMW_40831	intergenic__yijO__yijP	4355906	4356065	1	367	0.6125	160	98		not required
D23580	intergenic region	intergenic__D23580__STMMW_40831__STMMW_ncRNA_266	intergenic__yijP__STnc1600	4357800	4357934	1	96	0.362963	135	49		not required
D23580	ncRNA	STMMW_ncRNA_266	STnc1600	4357935	4358005	1	177	0.380282	71	27	noncoding RNA	not required
D23580	intergenic region	intergenic__D23580__STMMW_40841__STMMW_40851	intergenic__ppc__argE	4360662	4361029	1	660	0.480978	368	177		not required
D23580	intergenic region	intergenic__D23580__STMMW_40871__STMMW_40881	intergenic__argB__argH	4364059	4364175	1	219	0.521368	117	61		not required
D23580	ncRNA	STMMW_ncRNA_267	OxyS	4365624	4365742	-1	141	0.361345	119	43	noncoding RNA	not required
D23580	intergenic region	intergenic__D23580__STMMW_40901__STMMW_40911	intergenic__udhA__yijC	4368138	4368335	1	272	0.363636	198	72		not required
D23580	intergenic region	intergenic__D23580__STMMW_40931__STMMW_40941	intergenic__trmA__btuB	4370494	4370866	1	762	0.530831	373	198		not required
D23580	intergenic region	intergenic__D23580__STMMW_40951__STMMW_rRNA_17	intergenic__murI__rrsB	4373508	4373888	1	261	0.246719	381	94		not required
D23580	intergenic region	intergenic__D23580__STMMW_rRNA_17__STMMW_rRNA_18	intergenic__rrsB__rrlB	4375433	4375943	1	274	0.129159	511	66		not required
D23580	intergenic region	intergenic__D23580__STMMW_rRNA_18__STMMW_rRNA_19	intergenic__rrlB__rrfB	4378936	4379127	1	14	0.0104167	192	2		required
D23580	intergenic region	intergenic__D23580__STMMW_rRNA_19__STMMW_40961	intergenic__rrfB__murB	4379250	4379424	1	62	0.0971429	175	17		not required
D23580	intergenic region	intergenic__D23580__STMMW_40981__STMMW_40982	intergenic__coaA__STMMW_40982	4382398	4382605	1	342	0.548077	208	114		not required
D23580	intergenic region	intergenic__D23580__STMMW_40982__STMMW_40991	intergenic__STMMW_40982__tufB	4382780	4383355	1	63	0.0607639	576	35		ambiguous
D23580	intergenic region	intergenic__D23580__STMMW_40991__STMMW_41001	intergenic__tufB__secE	4384541	4384724	1	7	0.0217391	184	4		required
D23580	intergenic region	intergenic__D23580__STMMW_41011__STMMW_41021	intergenic__nusG__rplK	4385701	4385857	1	58	0.22293	157	35		not required
D23580	intergenic region	intergenic__D23580__STMMW_41031__STMMW_41041	intergenic__rplA__rplJ	4386995	4387413	1	130	0.0835322	419	35		not required
D23580	intergenic region	intergenic__D23580__STMMW_41051__STMMW_41061	intergenic__rplL__rpoB	4388344	4388660	1	79	0.100946	317	32		not required
D23580	ncRNA	STMMW_ncRNA_268	STnc3490	4397025	4397113	-1	43	0.269663	89	24	noncoding RNA	not required
D23580	intergenic region	intergenic__D23580__STMMW_41091__STMMW_41101	intergenic__STMMW_41091__sseK1	4397705	4398102	1	35	0.0552764	398	22		ambiguous
D23580	intergenic region	intergenic__D23580__STMMW_41101__STMMW_41111	intergenic__sseK1__STMMW_41111	4399114	4399435	1	145	0.254658	322	82		not required
D23580	intergenic region	intergenic__D23580__STMMW_41111__STMMW_41121	intergenic__STMMW_41111__thiH	4399625	4399774	1	232	0.586667	150	88		not required
D23580	ncRNA	STMMW_ncRNA_269	STnc1460	4405232	4405471	-1	547	0.620833	240	149	noncoding RNA	not required
D23580	intergenic region	intergenic__D23580__STMMW_41221__STMMW_41231	intergenic__yjaG__hupA	4409276	4409461	1	372	0.521505	186	97		not required
D23580	intergenic region	intergenic__D23580__STMMW_41251__STMMW_41261	intergenic__zraP__hydH	4410936	4411188	1	131	0.221344	253	56		not required
D23580	intergenic region	intergenic__D23580__STMMW_41291__STMMW_rRNA_20	intergenic__purH__rrsE	4416805	4417429	1	281	0.1648	625	103		not required
D23580	intergenic region	intergenic__D23580__STMMW_rRNA_20__STMMW_rRNA_21	intergenic__rrsE__rrlE	4418974	4419325	1	259	0.204545	352	72		not required
D23580	intergenic region	intergenic__D23580__STMMW_rRNA_21__STMMW_rRNA_22	intergenic__rrlE__STMMW_rRNA_22	4422318	4422509	1	0	0	192	0		required
D23580	intergenic region	intergenic__D23580__STMMW_rRNA_22__STMMW_41301	intergenic__STMMW_rRNA_22__yjaB	4422632	4422957	1	46	0.0981595	326	32		not required
D23580	intergenic region	intergenic__D23580__STMMW_41301__STMMW_41311	intergenic__yjaB__metA	4423396	4423551	1	3	0.0192308	156	3		required
D23580	intergenic region	intergenic__D23580__STMMW_41311__STMMW_41321	intergenic__metA__aceB	4424482	4424749	1	15	0.0447761	268	12		required
D23580	intergenic region	intergenic__D23580__STMMW_41331__STMMW_41341	intergenic__aceA__aceK	4427688	4427788	1	47	0.188119	101	19		not required
D23580	intergenic region	intergenic__D23580__STMMW_41361__STMMW_41371	intergenic__iclR__metH	4430747	4430962	1	105	0.194444	216	42		not required
D23580	intergenic region	intergenic__D23580__STMMW_41371__STMMW_41381	intergenic__metH__yjbB	4434734	4435074	1	276	0.281525	341	96		not required
D23580	intergenic region	intergenic__D23580__STMMW_41441__STMMW_41451	intergenic__STMMW_41441__STMMW_41451	4440368	4440631	1	328	0.348485	264	92		not required
D23580	intergenic region	intergenic__D23580__STMMW_41451__STMMW_41461	intergenic__STMMW_41451__STMMW_41461	4441357	4441552	1	4	0.0204082	196	4		required
D23580	intergenic region	intergenic__D23580__STMMW_41461__STMMW_41471	intergenic__STMMW_41461__STMMW_41471	4441844	4442091	1	10	0.0322581	248	8		required
D23580	intergenic region	intergenic__D23580__STMMW_41521__STMMW_41531	intergenic__STMMW_41521__gtrCb	4446993	4447155	1	207	0.386503	163	63		not required
D23580	intergenic region	intergenic__D23580__STMMW_41551__STMMW_ncRNA_270	intergenic__gtrAb__STnc4100	4449992	4450140	1	46	0.214765	149	32		not required
D23580	ncRNA	STMMW_ncRNA_270	STnc4100	4450141	4450258	1	35	0.0847458	118	10	noncoding RNA	not required
D23580	intergenic region	intergenic__D23580__STMMW_41601__STMMW_41611	intergenic__STMMW_41601__STMMW_41611	4455599	4455782	1	110	0.152174	184	28		not required
D23580	intergenic region	intergenic__D23580__STMMW_41641__STMMW_41651	intergenic__STMMW_41641__STMMW_41651	4458743	4458901	1	14	0.0754717	159	12		ambiguous
D23580	intergenic region	intergenic__D23580__STMMW_41671__STMMW_41681	intergenic__STMMW_41671__STMMW_41681	4460125	4460699	1	259	0.163478	575	94		not required
D23580	intergenic region	intergenic__D23580__STMMW_41681__STMMW_41691	intergenic__STMMW_41681__lysC	4461048	4461179	1	129	0.401515	132	53		not required
D23580	intergenic region	intergenic__D23580__STMMW_41691__STMMW_41701	intergenic__lysC__pgi	4462530	4462873	1	108	0.15407	344	53		not required
D23580	intergenic region	intergenic__D23580__STMMW_41701__STMMW_41711	intergenic__pgi__yjbE	4464524	4464963	1	455	0.309091	440	136		not required
D23580	intergenic region	intergenic__D23580__STMMW_41741__STMMW_41751	intergenic__yjbH__yjbA	4468742	4468883	1	150	0.352113	142	50		not required
D23580	ncRNA	STMMW_ncRNA_271	STnc810	4469356	4469410	-1	59	0.581818	55	32	noncoding RNA	not required
D23580	intergenic region	intergenic__D23580__STMMW_41771__STMMW_41781	intergenic__malF__malE	4471910	4472040	1	246	0.496183	131	65		not required
D23580	intergenic region	intergenic__D23580__STMMW_41781__STMMW_41791	intergenic__malE__malK	4473241	4473592	1	465	0.460227	352	162		not required
D23580	intergenic region	intergenic__D23580__STMMW_41811__STMMW_41821	intergenic__lamB__malM	4476150	4476312	1	62	0.202454	163	33		not required
D23580	ncRNA	STMMW_ncRNA_272	STnc2130	4477198	4477288	1	72	0.307692	91	28	noncoding RNA	not required
D23580	intergenic region	intergenic__D23580__STMMW_ncRNA_272__STMMW_41831	intergenic__STnc2130__ubiC	4477289	4477410	1	21	0.0983607	122	12		not required
D23580	intergenic region	intergenic__D23580__STMMW_41851__STMMW_41861	intergenic__plsB__dgkA	4481314	4481483	1	194	0.270588	170	46		not required
D23580	intergenic region	intergenic__D23580__STMMW_41861__STMMW_41871	intergenic__dgkA__lexA	4481853	4481960	1	8	0.0648148	108	7		ambiguous
D23580	intergenic region	intergenic__D23580__STMMW_41871__STMMW_41881	intergenic__lexA__dinF	4482570	4482747	1	109	0.224719	178	40		not required
D23580	intergenic region	intergenic__D23580__STMMW_41911__STMMW_41921	intergenic__zur__STMMW_41921	4485029	4485274	1	298	0.365854	246	90		not required
D23580	intergenic region	intergenic__D23580__STMMW_41931__STMMW_41941	intergenic__yjbN__pspG	4487672	4487838	1	42	0.137725	167	23		not required
D23580	ncRNA	STMMW_ncRNA_273	STnc880	4488166	4488244	1	94	0.468354	79	37	noncoding RNA	not required
D23580	intergenic region	intergenic__D23580__STMMW_41971__STMMW_41981	intergenic__alrb__tyrB	4491819	4492003	1	127	0.216216	185	40		not required
D23580	intergenic region	intergenic__D23580__STMMW_41981__STMMW_41991	intergenic__tyrB__aphA	4493198	4493383	1	118	0.344086	186	64		not required
D23580	intergenic region	intergenic__D23580__STMMW_41991__STMMW_42001	intergenic__aphA__yjbQ	4494098	4494225	1	16	0.078125	128	10		ambiguous
D23580	intergenic region	intergenic__D23580__STMMW_42031__STMMW_42041	intergenic__STMMW_42031__uvrA	4495783	4495913	1	77	0.282443	131	37		not required
D23580	intergenic region	intergenic__D23580__STMMW_42061__STMMW_42062	intergenic__ssb__STMMW_42062	4499518	4499664	1	44	0.0748299	147	11		ambiguous
D23580	intergenic region	intergenic__D23580__STMMW_42062__STMMW_42081	intergenic__STMMW_42062__siiA	4499791	4500557	1	13	0.0169492	767	13		required
D23580	intergenic region	intergenic__D23580__STMMW_42131__STMMW_42141	intergenic__siiF__yjcB	4523961	4524237	1	470	0.541516	277	150		not required
D23580	intergenic region	intergenic__D23580__STMMW_42141__STMMW_42151	intergenic__yjcB__yjcC	4524520	4525081	1	532	0.27758	562	156		not required
D23580	ncRNA	STMMW_ncRNA_274	SraL	4527571	4527711	-1	40	0.177305	141	25	noncoding RNA	not required
D23580	intergenic region	intergenic__D23580__STMMW_ncRNA_274__STMMW_42181	intergenic__SraL__STMMW_42181	4527712	4527831	1	55	0.175	120	21		not required
D23580	intergenic region	intergenic__D23580__STMMW_42181__STMMW_42191	intergenic__STMMW_42181__yjcD	4528501	4528846	1	44	0.0433526	346	15		required
D23580	intergenic region	intergenic__D23580__STMMW_42191__STMMW_42201	intergenic__yjcD__yjcE	4530197	4530345	1	40	0.174497	149	26		not required
D23580	intergenic region	intergenic__D23580__STMMW_42211__STMMW_42221	intergenic__STMMW_42211__STMMW_42221	4532975	4533077	1	74	0.213592	103	22		not required
D23580	intergenic region	intergenic__D23580__STMMW_42251__STMMW_42261	intergenic__yjcH__acs	4536170	4536414	1	406	0.502041	245	123		not required
D23580	intergenic region	intergenic__D23580__STMMW_42261__STMMW_42271	intergenic__acs__STMMW_42271	4538374	4538559	1	22	0.0860215	186	16		not required
D23580	intergenic region	intergenic__D23580__STMMW_42331__STMMW_42341	intergenic__nrfG__gltP	4545373	4545716	1	119	0.159884	344	55		not required
D23580	intergenic region	intergenic__D23580__STMMW_42341__STMMW_42351	intergenic__gltP__yjcO	4547028	4547184	1	182	0.401274	157	63		not required
D23580	intergenic region	intergenic__D23580__STMMW_42351__STMMW_42361	intergenic__yjcO__SC4B511c	4547797	4548050	1	202	0.350394	254	89		not required
D23580	intergenic region	intergenic__D23580__STMMW_42361__STMMW_42371	intergenic__SC4B511c__lpxO	4550199	4550552	1	174	0.200565	354	71		not required
D23580	intergenic region	intergenic__D23580__STMMW_42371__STMMW_42381	intergenic__lpxO__phnO	4551462	4551718	1	133	0.245136	257	63		not required
D23580	intergenic region	intergenic__D23580__STMMW_42381__STMMW_42391	intergenic__phnO__phnB	4552184	4552304	1	82	0.338843	121	41		not required
D23580	intergenic region	intergenic__D23580__STMMW_42391__STMMW_42401	intergenic__phnB__phnA	4552749	4552867	1	86	0.344538	119	41		not required
D23580	intergenic region	intergenic__D23580__STMMW_42401__STMMW_42411	intergenic__phnA__proP	4553204	4553670	1	357	0.278373	467	130		not required
D23580	ncRNA	STMMW_ncRNA_275	STnc630	4555222	4555381	1	128	0.375	160	60	noncoding RNA	not required
D23580	intergenic region	intergenic__D23580__STMMW_42441__STMMW_42451	intergenic__yjdB__adiC	4558729	4558861	1	72	0.210526	133	28		not required
D23580	intergenic region	intergenic__D23580__STMMW_42451__STMMW_42461	intergenic__adiC__adiY	4560200	4560338	1	300	0.589928	139	82		not required
D23580	intergenic region	intergenic__D23580__STMMW_42461__STMMW_ncRNA_276	intergenic__adiY__STnc1180	4561101	4561292	1	258	0.536458	192	103		not required
D23580	ncRNA	STMMW_ncRNA_276	STnc1180	4561293	4561387	-1	65	0.326316	95	31	noncoding RNA	not required
D23580	intergenic region	intergenic__D23580__STMMW_42471__STMMW_ncRNA_277	intergenic__adi__STnc4110	4563669	4563805	1	122	0.372263	137	51		not required
D23580	ncRNA	STMMW_ncRNA_277	STnc4110	4563806	4563871	1	11	0.106061	66	7	noncoding RNA	not required
D23580	intergenic region	intergenic__D23580__STMMW_42481__STMMW_42491	intergenic__melR__melA	4564831	4565098	1	193	0.235075	268	63		not required
D23580	intergenic region	intergenic__D23580__STMMW_42521__STMMW_42531	intergenic__dcuB__STMMW_42531	4571149	4571294	1	29	0.0684932	146	10		ambiguous
D23580	intergenic region	intergenic__D23580__STMMW_42531__STMMW_42541	intergenic__STMMW_42531__dcuR	4571562	4571877	1	65	0.0981013	316	31		not required
D23580	intergenic region	intergenic__D23580__STMMW_42551__STMMW_42561	intergenic__dcuS__STMMW_42561	4574226	4574580	1	404	0.253521	355	90		not required
D23580	intergenic region	intergenic__D23580__STMMW_42601__STMMW_42611	intergenic__STMMW_42601__STMMW_42611	4580570	4580872	1	151	0.128713	303	39		not required
D23580	intergenic region	intergenic__D23580__STMMW_42611__STMMW_ncRNA_278	intergenic__STMMW_42611__STnc440	4581779	4581893	1	4	0.0173913	115	2		required
D23580	ncRNA	STMMW_ncRNA_278	STnc440	4581894	4581974	1	1	0.0123457	81	1	noncoding RNA	required
D23580	intergenic region	intergenic__D23580__STMMW_42651__STMMW_42661	intergenic__rtsA__STMMW_42661	4583747	4584010	1	0	0	264	0		required
D23580	intergenic region	intergenic__D23580__STMMW_42661__STMMW_42671	intergenic__STMMW_42661__STMMW_42671	4584233	4584548	1	427	0.506329	316	160		not required
D23580	intergenic region	intergenic__D23580__STMMW_42681__STMMW_42691	intergenic__STMMW_42681__phoN	4585331	4585577	1	235	0.315789	247	78		not required
D23580	intergenic region	intergenic__D23580__STMMW_42692__STMMW_42701	intergenic__STMMW_42692__STMMW_42701	4586508	4587988	1	802	0.254558	1481	377		not required
D23580	intergenic region	intergenic__D23580__STMMW_42701__STMMW_42711	intergenic__STMMW_42701__yjdC	4588322	4588759	1	185	0.212329	438	93		not required
D23580	intergenic region	intergenic__D23580__STMMW_42731__STMMW_42741	intergenic__cutA__dcuA	4591399	4591518	1	98	0.341667	120	41		not required
D23580	intergenic region	intergenic__D23580__STMMW_42741__STMMW_ncRNA_279	intergenic__dcuA__STnc3000	4592704	4592826	1	108	0.333333	123	41		not required
D23580	ncRNA	STMMW_ncRNA_279	STnc3000	4592827	4592914	1	16	0.102273	88	9	noncoding RNA	not required
D23580	intergenic region	intergenic__D23580__STMMW_42751__STMMW_42761	intergenic__aspA__fxsA	4594372	4594672	1	146	0.219269	301	66		not required
[truncated: 196 more rows]

## Sheet: b. LB (output)
molecule	genome_element_type	locus_tag	gene_name	start	end	strand	read_count	ins_index	gene_length	ins_count	function	call
D23580	intergenic region	intergenic__D23580__Start__STMMW_00001	intergenic__Start__thrL	1	168	1	40	0.0833333	168	14		not required
D23580	intergenic region	intergenic__D23580__STMMW_00051__STMMW_00061	intergenic__yaaJ__talB	7397	7664	1	390	0.432836	268	116		not required
D23580	intergenic region	intergenic__D23580__STMMW_00061__STMMW_00071	intergenic__talB__mog	8619	8728	1	69	0.218182	110	24		not required
D23580	intergenic region	intergenic__D23580__STMMW_00081__STMMW_00091	intergenic__yaaH__htgA	9943	10091	1	82	0.214765	149	32		not required
D23580	intergenic region	intergenic__D23580__STMMW_00101__STMMW_00111	intergenic__yaaI__dnaK	11246	11592	1	972	0.478386	347	166		not required
D23580	ncRNA	STMMW_ncRNA_1	tpke11	13507	13591	1	36	0.0705882	85	6	noncoding RNA	not required
D23580	ncRNA	STMMW_ncRNA_2	STnc890	14720	14783	1	13	0.078125	64	5	noncoding RNA	not required
D23580	intergenic region	intergenic__D23580__STMMW_ncRNA_2__STMMW_00131	intergenic__STnc890__STMMW_00131	14784	15013	1	41	0.0608696	230	14		ambiguous
D23580	intergenic region	intergenic__D23580__STMMW_00131__STMMW_00141	intergenic__STMMW_00131__STMMW_00141	15962	16087	1	0	0	126	0		required
D23580	ncRNA	STMMW_ncRNA_3	STnc3200	16445	16493	-1	12	0.122449	49	6	noncoding RNA	not required
D23580	ncRNA	STMMW_ncRNA_4	STnc3210	17025	17111	1	68	0.229885	87	20	noncoding RNA	not required
D23580	intergenic region	intergenic__D23580__STMMW_00161__STMMW_00171	intergenic__STMMW_00161__chiA	17487	17866	1	44	0.0894737	380	34		not required
D23580	intergenic region	intergenic__D23580__STMMW_00181__STMMW_00191	intergenic__STMMW_00181__STMMW_00191	23055	23334	1	41	0.0607143	280	17		ambiguous
D23580	intergenic region	intergenic__D23580__STMMW_00191__STMMW_00201	intergenic__STMMW_00191__bcfA	24040	24468	1	21	0.030303	429	13		required
D23580	intergenic region	intergenic__D23580__STMMW_00201__STMMW_00211	intergenic__bcfA__bcfB	25012	25111	1	89	0.4	100	40		not required
D23580	intergenic region	intergenic__D23580__STMMW_00291__STMMW_00301	intergenic__STMMW_00291__STMMW_00301	32995	33363	1	3	0.00271003	369	1		required
D23580	intergenic region	intergenic__D23580__STMMW_00311__STMMW_00331	intergenic__STMMW_00311__STMMW_00331	34817	35338	1	14	0.0229885	522	12		required
D23580	intergenic region	intergenic__D23580__STMMW_00351__STMMW_00361	intergenic__STMMW_00351__STMMW_00361	39535	40130	1	13	0.0134228	596	8		required
D23580	ncRNA	STMMW_ncRNA_5	STnc1010	41629	41708	1	39	0.225	80	18	noncoding RNA	not required
D23580	intergenic region	intergenic__D23580__STMMW_00381__STMMW_00391	intergenic__STMMW_00381__STMMW_00391	44186	44311	1	8	0.0555556	126	7		ambiguous
D23580	intergenic region	intergenic__D23580__STMMW_00391__STMMW_00401	intergenic__STMMW_00391__nhaA	46028	46189	1	21	0.0679012	162	11		not required
D23580	intergenic region	intergenic__D23580__STMMW_00431__STMMW_00441	intergenic__STMMW_00431__rpsT	51825	52279	1	204	0.173626	455	79		not required
D23580	intergenic region	intergenic__D23580__STMMW_00441__STMMW_00451	intergenic__rpsT__yaaY	52544	52648	1	0	0	105	0		required
D23580	intergenic region	intergenic__D23580__STMMW_00481__STMMW_00491	intergenic__lspA__fkpB	57190	57343	1	35	0.136364	154	21		not required
D23580	intergenic region	intergenic__D23580__STMMW_00501__STMMW_00511	intergenic__ispH__STMMW_00511	58747	58945	1	100	0.175879	199	35		not required
D23580	ncRNA	STMMW_ncRNA_6	STnc3220	61807	62034	1	522	0.539474	228	123	noncoding RNA	not required
D23580	intergenic region	intergenic__D23580__STMMW_ncRNA_6__STMMW_00551	intergenic__STnc3220__STMMW_00551	62035	63547	1	3023	0.504957	1513	764		not required
D23580	ncRNA	STMMW_ncRNA_8	STnc4160	66912	67051	-1	71	0.171429	140	24	noncoding RNA	not required
D23580	ncRNA	STMMW_ncRNA_7	STnc3090	66916	67048	1	71	0.180451	133	24	noncoding RNA	not required
D23580	intergenic region	intergenic__D23580__STMMW_00581__STMMW_00591	intergenic__STMMW_00581__citC2	68393	68636	1	11	0.0368852	244	9		required
D23580	intergenic region	intergenic__D23580__STMMW_00641__STMMW_00651	intergenic__citG2__dapB	73838	74016	1	20	0.0782123	179	14		not required
D23580	ncRNA	STMMW_ncRNA_9	DapZ	74844	74921	1	12	0.128205	78	10	noncoding RNA	not required
D23580	ncRNA	STMMW_ncRNA_10	STnc3230	74891	75012	-1	33	0.122951	122	15	noncoding RNA	not required
D23580	intergenic region	intergenic__D23580__STMMW_00661__STMMW_00681	intergenic__STMMW_00661__carA	75437	75880	1	1	0.00225225	444	1		required
D23580	intergenic region	intergenic__D23580__STMMW_00691__STMMW_00701	intergenic__carB__caiF	80276	80548	1	105	0.14652	273	40		not required
D23580	intergenic region	intergenic__D23580__STMMW_00711__STMMW_00721	intergenic__caiE__caiD	81618	81725	1	108	0.37037	108	40		not required
D23580	intergenic region	intergenic__D23580__STMMW_00741__STMMW_00751	intergenic__caiB__caiA	85399	85509	1	137	0.351351	111	39		not required
D23580	intergenic region	intergenic__D23580__STMMW_00761__STMMW_00771	intergenic__caiT__fixA	88205	88684	1	28	0.03125	480	15		required
D23580	intergenic region	intergenic__D23580__STMMW_00821__STMMW_00841	intergenic__STMMW_00821__STMMW_00841	93839	94131	1	405	0.358362	293	105		not required
D23580	intergenic region	intergenic__D23580__STMMW_00841__STMMW_ncRNA_11	intergenic__STMMW_00841__STnc470	94549	94650	1	107	0.45098	102	46		not required
D23580	ncRNA	STMMW_ncRNA_11	STnc470	94651	94739	-1	156	0.617978	89	55	noncoding RNA	not required
D23580	ncRNA	STMMW_ncRNA_12	STnc4170	95100	95186	1	118	0.298851	87	26	noncoding RNA	not required
D23580	intergenic region	intergenic__D23580__STMMW_00871__STMMW_00881	intergenic__STMMW_00871__STMMW_00881	95467	95959	1	23	0.0324544	493	16		required
D23580	intergenic region	intergenic__D23580__STMMW_00881__STMMW_00891	intergenic__STMMW_00881__STMMW_00891	97850	98053	1	79	0.215686	204	44		not required
D23580	intergenic region	intergenic__D23580__STMMW_00891__STMMW_00901	intergenic__STMMW_00891__yabF	98120	98255	1	56	0.191176	136	26		not required
D23580	intergenic region	intergenic__D23580__STMMW_00911__STMMW_00921	intergenic__kefC__folA	100642	100839	1	20	0.0505051	198	10		ambiguous
D23580	ncRNA	STMMW_ncRNA_13	STnc3240	101320	101481	-1	128	0.277778	162	45	noncoding RNA	not required
D23580	intergenic region	intergenic__D23580__STMMW_00981__STMMW_00991	intergenic__imp__djlA	108172	108424	1	202	0.229249	253	58		not required
D23580	ncRNA	STMMW_ncRNA_14	STnc4180	109241	109320	-1	23	0.225	80	18	noncoding RNA	not required
D23580	intergenic region	intergenic__D23580__STMMW_01011__STMMW_01021	intergenic__hepA__polB	112910	113082	1	253	0.427746	173	74		not required
D23580	intergenic region	intergenic__D23580__STMMW_01051__STMMW_01061	intergenic__STMMW_01051__STMMW_01061	116603	116816	1	1	0.0046729	214	1		required
D23580	intergenic region	intergenic__D23580__STMMW_01071__STMMW_01081	intergenic__araD__araA	117938	118077	1	50	0.121429	140	17		not required
D23580	intergenic region	intergenic__D23580__STMMW_01091__STMMW_01101	intergenic__araB__araC	121301	121640	1	222	0.226471	340	77		not required
D23580	intergenic region	intergenic__D23580__STMMW_01101__STMMW_01111	intergenic__araC__yabI	122487	122604	1	368	0.389831	118	46		not required
D23580	ncRNA	STMMW_ncRNA_15	SroA	126711	126800	-1	40	0.166667	90	15	noncoding RNA	not required
D23580	ncRNA	STMMW_ncRNA_16	SgrS	128575	128811	1	140	0.270042	237	64	noncoding RNA	not required
D23580	intergenic region	intergenic__D23580__STMMW_01152__STMMW_01161	intergenic__sgrT__leuD	128723	129057	1	252	0.334328	335	112		not required
D23580	intergenic region	intergenic__D23580__STMMW_01201__STMMW_01211	intergenic__leuL__leuO	133914	134569	1	406	0.160061	656	105		not required
D23580	intergenic region	intergenic__D23580__STMMW_01211__STMMW_01221	intergenic__leuO__ilvI	135515	135898	1	511	0.356771	384	137		not required
D23580	ncRNA	STMMW_ncRNA_17	STnc1500	138098	138272	-1	33	0.0914286	175	16	noncoding RNA	not required
D23580	intergenic region	intergenic__D23580__STMMW_01241__STMMW_01251	intergenic__fruR__mraZ	139343	139947	1	292	0.160331	605	97		not required
D23580	intergenic region	intergenic__D23580__STMMW_01341__STMMW_01351	intergenic__murG__murC	151026	151143	1	29	0.059322	118	7		ambiguous
D23580	intergenic region	intergenic__D23580__STMMW_01391__STMMW_01401	intergenic__ftsZ__lpxC	156836	156935	1	43	0.11	100	11		not required
D23580	intergenic region	intergenic__D23580__STMMW_01401__STMMW_01411	intergenic__lpxC__yacA	157854	158200	1	89	0.126801	347	44		not required
D23580	intergenic region	intergenic__D23580__STMMW_01421__STMMW_01431	intergenic__secA__mutT	161397	161547	1	123	0.370861	151	56		not required
D23580	intergenic region	intergenic__D23580__STMMW_01431__STMMW_01441	intergenic__mutT__yacG	161944	162264	1	204	0.239875	321	77		not required
D23580	intergenic region	intergenic__D23580__STMMW_01461__STMMW_01471	intergenic__coaE__guaC	163830	164054	1	145	0.213333	225	48		not required
D23580	intergenic region	intergenic__D23580__STMMW_01501__STMMW_01511	intergenic__pilA__nadC	168154	168374	1	246	0.39819	221	88		not required
D23580	intergenic region	intergenic__D23580__STMMW_01511__STMMW_01521	intergenic__nadC__ampD	169122	169355	1	301	0.363248	234	85		not required
D23580	intergenic region	intergenic__D23580__STMMW_01551__STMMW_01561	intergenic__STMMW_01551__aroP	173219	173381	1	174	0.355828	163	58		not required
D23580	intergenic region	intergenic__D23580__STMMW_01561__STMMW_01571	intergenic__aroP__pdhR	174756	175317	1	138	0.101423	562	57		not required
D23580	ncRNA	STMMW_ncRNA_18	tp2	176084	176240	-1	5	0.0254777	157	4	noncoding RNA	required
D23580	intergenic region	intergenic__D23580__STMMW_01591__STMMW_01601	intergenic__aceF__lpdA	180810	181008	1	1	0.00502513	199	1		required
D23580	intergenic region	intergenic__D23580__STMMW_01601__STMMW_01611	intergenic__lpdA__STMMW_01611	182434	182721	1	114	0.0277778	288	8		required
D23580	intergenic region	intergenic__D23580__STMMW_01631__STMMW_01641	intergenic__yacH__acnB	185463	185850	1	161	0.185567	388	72		not required
D23580	intergenic region	intergenic__D23580__STMMW_01651__STMMW_01661	intergenic__STMMW_01651__yacL	189352	189596	1	249	0.420408	245	103		not required
D23580	intergenic region	intergenic__D23580__STMMW_01661__STMMW_01671	intergenic__yacL__kdgT	189960	190193	1	53	0.115385	234	27		not required
D23580	intergenic region	intergenic__D23580__STMMW_01721__STMMW_01731	intergenic__speE__yacC	195871	195976	1	130	0.433962	106	46		not required
D23580	intergenic region	intergenic__D23580__STMMW_01731__STMMW_01741	intergenic__yacC__cueO	196325	196525	1	320	0.457711	201	92		not required
D23580	intergenic region	intergenic__D23580__STMMW_01751__STMMW_01761	intergenic__gcd__hpt	200605	200809	1	117	0.219512	205	45		not required
D23580	intergenic region	intergenic__D23580__STMMW_01771__STMMW_01781	intergenic__yadF__yadG	202067	202174	1	17	0.0740741	108	8		not required
D23580	intergenic region	intergenic__D23580__STMMW_01791__STMMW_01801	intergenic__yadH__stiH	203869	203984	1	124	0.318966	116	37		not required
D23580	intergenic region	intergenic__D23580__STMMW_01831__STMMW_01841	intergenic__stiA__yadI	208917	209285	1	91	0.154472	369	57		not required
D23580	ncRNA	STMMW_ncRNA_19	STnc4190	209865	209968	-1	66	0.288462	104	30	noncoding RNA	not required
D23580	intergenic region	intergenic__D23580__STMMW_ncRNA_19__STMMW_01861	intergenic__STnc4190__panD	209969	211023	1	1053	0.340284	1055	359		not required
D23580	intergenic region	intergenic__D23580__STMMW_01871__STMMW_01881	intergenic__panC__panB	212354	212478	1	172	0.4	125	50		not required
D23580	intergenic region	intergenic__D23580__STMMW_01881__STMMW_01891	intergenic__panB__folK	213271	213390	1	36	0.125	120	15		not required
D23580	intergenic region	intergenic__D23580__STMMW_01901__STMMW_01911	intergenic__pcnB__yadB	215286	215425	1	44	0.157143	140	22		not required
D23580	intergenic region	intergenic__D23580__STMMW_01921__STMMW_01931	intergenic__dksA__sfsA	216847	217022	1	95	0.284091	176	50		not required
D23580	intergenic region	intergenic__D23580__STMMW_01951__STMMW_01961	intergenic__hrpB__mrcB	220777	220916	1	53	0.2	140	28		not required
D23580	ncRNA	STMMW_ncRNA_20	STnc3250	223448	223673	-1	164	0.234513	226	53	noncoding RNA	not required
D23580	intergenic region	intergenic__D23580__STMMW_02001__STMMW_02011	intergenic__fhuB__stfA	229712	230649	1	263	0.0714286	938	67		not required
D23580	ncRNA	STMMW_ncRNA_21	STnc1510	237088	237184	1	128	0.42268	97	41	noncoding RNA	not required
D23580	intergenic region	intergenic__D23580__STMMW_02081__STMMW_02091	intergenic__hemL__clcA	238484	238652	1	33	0.106509	169	18		not required
D23580	intergenic region	intergenic__D23580__STMMW_02101__STMMW_02111	intergenic__yadR__yadS	240501	240600	1	55	0.16	100	16		not required
D23580	intergenic region	intergenic__D23580__STMMW_02141__STMMW_02151	intergenic__dgt__htrA	244355	244483	1	76	0.310078	129	40		not required
D23580	ncRNA	STMMW_ncRNA_22	STnc3100	245834	245950	1	53	0.162393	117	19	noncoding RNA	not required
D23580	intergenic region	intergenic__D23580__STMMW_ncRNA_22__STMMW_02161	intergenic__STnc3100__cdaR	245951	246063	1	105	0.283186	113	32		not required
D23580	intergenic region	intergenic__D23580__STMMW_02171__STMMW_02181	intergenic__yaeH__STMMW_02181	247697	247942	1	213	0.365854	246	90		not required
D23580	ncRNA	STMMW_ncRNA_23	STnc3110	249149	249270	1	34	0.131148	122	16	noncoding RNA	not required
D23580	intergenic region	intergenic__D23580__STMMW_02201__STMMW_02211	intergenic__glnD__map	252808	253043	1	81	0.161017	236	38		not required
D23580	intergenic region	intergenic__D23580__STMMW_02211__STMMW_ncRNA_24	intergenic__map__t44	253839	254121	1	157	0.190813	283	54		not required
D23580	ncRNA	STMMW_ncRNA_24	t44	254122	254260	1	3	0.0215827	139	3	noncoding RNA	required
D23580	intergenic region	intergenic__D23580__STMMW_02221__STMMW_02231	intergenic__rpsB__tsf	255015	255271	1	3	0.0077821	257	2		required
D23580	intergenic region	intergenic__D23580__STMMW_02231__STMMW_02241	intergenic__tsf__pyrH	256124	256267	1	6	0.0347222	144	5		required
D23580	intergenic region	intergenic__D23580__STMMW_02241__STMMW_02251	intergenic__pyrH__frr	256994	257139	1	7	0.0273973	146	4		required
D23580	ncRNA	STMMW_ncRNA_25	sRNA1	257721	257786	1	2	0.030303	66	2	noncoding RNA	required
D23580	ncRNA	STMMW_ncRNA_26	STnc920	259112	259160	1	63	0.122449	49	6	noncoding RNA	not required
D23580	intergenic region	intergenic__D23580__STMMW_ncRNA_26__STMMW_02271	intergenic__STnc920__uppS	259161	259346	1	229	0.172043	186	32		not required
D23580	intergenic region	intergenic__D23580__STMMW_02301__STMMW_02311	intergenic__yaeT__hlpA	264786	264907	1	139	0.221311	122	27		not required
D23580	intergenic region	intergenic__D23580__STMMW_02321__STMMW_02331	intergenic__lpxD__fabZ	266423	266527	1	64	0.266667	105	28		not required
D23580	intergenic region	intergenic__D23580__STMMW_02381__STMMW_02391	intergenic__accA__STMMW_02391	273995	274173	1	51	0.122905	179	22		not required
D23580	intergenic region	intergenic__D23580__STMMW_02411__STMMW_02421	intergenic__yaeR__mesJ	278600	278742	1	59	0.181818	143	26		not required
D23580	intergenic region	intergenic__D23580__STMMW_02441__STMMW_02451	intergenic__yaeP__yaeQ	280504	280682	1	43	0.106145	179	19		not required
D23580	intergenic region	intergenic__D23580__STMMW_02481__STMMW_02491	intergenic__proS__yaeB	284173	284282	1	4	0.0272727	110	3		required
D23580	intergenic region	intergenic__D23580__STMMW_02501__STMMW_02511	intergenic__rcsF__metQ	285392	285509	1	57	0.271186	118	32		not required
D23580	intergenic region	intergenic__D23580__STMMW_02531__STMMW_02532	intergenic__abc__yaeD	288042	288230	1	115	0.26455	189	50		not required
D23580	intergenic region	intergenic__D23580__STMMW_02532__STMMW_rRNA_1	intergenic__yaeD__rrsH	288798	289175	1	78	0.0952381	378	36		not required
D23580	intergenic region	intergenic__D23580__STMMW_rRNA_1__STMMW_rRNA_2	intergenic__rrsH__rrlH	290720	291230	1	160	0.125245	511	64		not required
D23580	intergenic region	intergenic__D23580__STMMW_rRNA_2__STMMW_rRNA_3	intergenic__rrlH__rrfH	294324	294505	1	0	0	182	0		required
D23580	intergenic region	intergenic__D23580__STMMW_rRNA_3__STMMW_02541	intergenic__rrfH__dkgB	294628	295055	1	5	0.0116822	428	5		required
D23580	intergenic region	intergenic__D23580__STMMW_02551__STMMW_02561	intergenic__yafC__STMMW_02561	296795	296898	1	15	0.0384615	104	4		required
D23580	intergenic region	intergenic__D23580__STMMW_02561__STMMW_02571	intergenic__STMMW_02561__yafD	298075	298226	1	36	0.131579	152	20		not required
D23580	intergenic region	intergenic__D23580__STMMW_02631__STMMW_02641	intergenic__dnaQ__sciA	304121	304651	1	96	0.0621469	531	33		ambiguous
D23580	intergenic region	intergenic__D23580__STMMW_02701__STMMW_02711	intergenic__sciF__sciG	310814	311180	1	7	0.0108992	367	4		required
D23580	intergenic region	intergenic__D23580__STMMW_02771__STMMW_02791	intergenic__sciJ__sciK	316612	316864	1	1	0.00395257	253	1		required
D23580	intergenic region	intergenic__D23580__STMMW_02791__STMMW_02811	intergenic__sciK__STMMW_02811	317351	317654	1	79	0.0855263	304	26		not required
D23580	intergenic region	intergenic__D23580__STMMW_02831__STMMW_02841	intergenic__STMMW_02831__sciK1	318509	318650	1	8	0.0492958	142	7		ambiguous
D23580	intergenic region	intergenic__D23580__STMMW_02881__STMMW_02891	intergenic__sciQ__sciR	323166	323355	1	26	0.0842105	190	16		not required
D23580	intergenic region	intergenic__D23580__STMMW_02931__STMMW_02941	intergenic__sciV__vgrS	329449	329844	1	42	0.0479798	396	19		ambiguous
D23580	intergenic region	intergenic__D23580__STMMW_02991__STMMW_03011	intergenic__sciX__STMMW_03011	338248	338430	1	28	0.125683	183	23		not required
D23580	intergenic region	intergenic__D23580__STMMW_03011__STMMW_03021	intergenic__STMMW_03011__sciY	338563	338764	1	0	0	202	0		required
D23580	ncRNA	STMMW_ncRNA_27	IsrA	339310	339732	1	400	0.3026	423	128	noncoding RNA	not required
D23580	intergenic region	intergenic__D23580__STMMW_ncRNA_27__STMMW_03051	intergenic__IsrA__STMMW_03051	339733	340015	1	93	0.109541	283	31		not required
D23580	intergenic region	intergenic__D23580__STMMW_03081__STMMW_03091	intergenic__STMMW_03081__safA	341470	342180	1	45	0.0323488	711	23		required
D23580	intergenic region	intergenic__D23580__STMMW_03091__STMMW_03101	intergenic__safA__safB	342694	342800	1	29	0.102804	107	11		not required
D23580	intergenic region	intergenic__D23580__STMMW_03121__STMMW_03131	intergenic__safD__ybeJ	346541	346945	1	112	0.0716049	405	29		not required
D23580	intergenic region	intergenic__D23580__STMMW_03131__STMMW_03132	intergenic__ybeJ__STMMW_03132	347768	347891	1	53	0.177419	124	22		not required
D23580	intergenic region	intergenic__D23580__STMMW_03132__STMMW_03133	intergenic__STMMW_03132__STMMW_03133	348108	348247	1	58	0.15	140	21		not required
D23580	intergenic region	intergenic__D23580__STMMW_03133__STMMW_03151	intergenic__STMMW_03133__sinR	348380	348581	1	61	0.123762	202	25		not required
D23580	intergenic region	intergenic__D23580__STMMW_03151__STMMW_03161	intergenic__sinR__STMMW_03161	349530	349645	1	60	0.336207	116	39		not required
D23580	intergenic region	intergenic__D23580__STMMW_03171__STMMW_03181	intergenic__pagN__sciZ	350585	350914	1	169	0.227273	330	75		not required
D23580	ncRNA	STMMW_ncRNA_28	STnc1030	351386	351589	1	296	0.5	204	102	noncoding RNA	not required
D23580	ncRNA	STMMW_ncRNA_29	STnc1040	351547	351594	-1	90	0.833333	48	40	noncoding RNA	not required
D23580	intergenic region	intergenic__D23580__STMMW_03191__STMMW_03201	intergenic__yafV__fadE	352461	352568	1	35	0.212963	108	23		not required
D23580	intergenic region	intergenic__D23580__STMMW_03201__STMMW_03211	intergenic__fadE__gmhA	355014	355252	1	61	0.0711297	239	17		not required
D23580	intergenic region	intergenic__D23580__STMMW_03211__STMMW_03221	intergenic__gmhA__yafJ	355832	356043	1	84	0.20283	212	43		not required
D23580	intergenic region	intergenic__D23580__STMMW_03231__STMMW_03241	intergenic__yafK__dbh	357523	357771	1	36	0.0682731	249	17		not required
D23580	intergenic region	intergenic__D23580__STMMW_03241__STMMW_03251	intergenic__dbh__STMMW_03251	358828	359045	1	59	0.12844	218	28		not required
D23580	intergenic region	intergenic__D23580__STMMW_03261__STMMW_03271	intergenic__prfH__pepD	360790	360944	1	40	0.154839	155	24		not required
D23580	intergenic region	intergenic__D23580__STMMW_03271__STMMW_03281	intergenic__pepD__gpt	362403	362650	1	34	0.0645161	248	16		ambiguous
D23580	intergenic region	intergenic__D23580__STMMW_03311__STMMW_03321	intergenic__phoE__proB	366005	366286	1	18	0.0496454	282	14		ambiguous
D23580	intergenic region	intergenic__D23580__STMMW_03331__STMMW_03341	intergenic__proA__int	368653	368857	1	40	0.0731707	205	15		not required
D23580	ncRNA	STMMW_ncRNA_30	STnc6000	371921	372347	1	196	0.18267	427	78	noncoding RNA	not required
D23580	intergenic region	intergenic__D23580__STMMW_03521__STMMW_03522	intergenic__N__STMMW_03522	377218	377619	1	86	0.0721393	402	29		not required
D23580	intergenic region	intergenic__D23580__STMMW_03551__STMMW_03561	intergenic__cro__cII	379854	379963	1	15	0.0636364	110	7		ambiguous
D23580	intergenic region	intergenic__D23580__STMMW_03561__STMMW_03571	intergenic__cII__O	380246	380418	1	65	0.138728	173	24		not required
D23580	intergenic region	intergenic__D23580__STMMW_03631__STMMW_03641	intergenic__ninB__ninE	384354	384489	1	33	0.0955882	136	13		not required
D23580	intergenic region	intergenic__D23580__STMMW_03681__STMMW_03691	intergenic__STMMW_03681__Q	385865	386020	1	76	0.198718	156	31		not required
D23580	intergenic region	intergenic__D23580__STMMW_03691__STMMW_ncRNA_31	intergenic__Q__STnc6010	386540	386639	1	72	0.1	100	10		not required
D23580	ncRNA	STMMW_ncRNA_31	STnc6010	386640	386959	-1	351	0.3375	320	108	noncoding RNA	not required
D23580	intergenic region	intergenic__D23580__STMMW_03731__STMMW_03741	intergenic__Rz__rha	388209	388357	1	55	0.221477	149	33		not required
D23580	intergenic region	intergenic__D23580__STMMW_03741__STMMW_03751	intergenic__rha__pid	388964	389224	1	196	0.279693	261	73		not required
D23580	intergenic region	intergenic__D23580__STMMW_03751__STMMW_03761	intergenic__pid__STMMW_03761	389540	389792	1	163	0.249012	253	63		not required
D23580	ncRNA	STMMW_ncRNA_32	STnc6020	397372	397660	-1	166	0.238754	289	69	noncoding RNA	not required
D23580	ncRNA	STMMW_ncRNA_33	STnc6030	403942	404727	-1	773	0.290076	786	228	noncoding RNA	not required
D23580	ncRNA	STMMW_ncRNA_34	STnc6040	405597	405858	-1	432	0.538168	262	141	noncoding RNA	not required
D23580	intergenic region	intergenic__D23580__STMMW_ncRNA_34__STMMW_ncRNA_35	intergenic__STnc6040__STnc6050	405859	406244	1	658	0.375648	386	145		not required
D23580	ncRNA	STMMW_ncRNA_35	STnc6050	406245	406377	-1	163	0.360902	133	48	noncoding RNA	not required
D23580	ncRNA	STMMW_ncRNA_36	STnc6060	407919	408087	1	52	0.218935	169	37	noncoding RNA	not required
D23580	ncRNA	STMMW_ncRNA_37	STnc6070	408114	408190	1	5	0.0519481	77	4	noncoding RNA	ambiguous
D23580	intergenic region	intergenic__D23580__STMMW_ncRNA_37__STMMW_03921	intergenic__STnc6070__gtrA	408191	408435	1	124	0.277551	245	68		not required
D23580	intergenic region	intergenic__D23580__STMMW_03921__STMMW_03931	intergenic__gtrA__STMMW_03931	408712	408984	1	252	0.311355	273	85		not required
D23580	intergenic region	intergenic__D23580__STMMW_03931__STMMW_03941	intergenic__STMMW_03931__STMMW_03941	409231	409693	1	202	0.207343	463	96		not required
D23580	intergenic region	intergenic__D23580__STMMW_03951__STMMW_03971	intergenic__dhaF__STMMW_03971	411127	411235	1	54	0.110092	109	12		not required
D23580	intergenic region	intergenic__D23580__STMMW_03971__STMMW_03981	intergenic__STMMW_03971__STMMW_03981	411560	411899	1	76	0.0705882	340	24		not required
D23580	intergenic region	intergenic__D23580__STMMW_03981__STMMW_03991	intergenic__STMMW_03981__leuC2	413139	413269	1	0	0	131	0		required
D23580	ncRNA	STMMW_ncRNA_38	STnc3270	417134	417213	1	33	0.2	80	16	noncoding RNA	not required
D23580	intergenic region	intergenic__D23580__STMMW_04041__STMMW_04051	intergenic__STMMW_04041__STMMW_04051	418343	419032	1	151	0.0753623	690	52		not required
D23580	intergenic region	intergenic__D23580__STMMW_04101__STMMW_04111	intergenic__stbA__STMMW_04111	425443	426075	1	24	0.0173776	633	11		required
D23580	ncRNA	STMMW_ncRNA_39	STnc1700	427400	427497	1	11	0.0510204	98	5	noncoding RNA	ambiguous
D23580	intergenic region	intergenic__D23580__STMMW_ncRNA_39__STMMW_04131	intergenic__STnc1700__STMMW_04131	427498	427612	1	33	0.2	115	23		not required
D23580	intergenic region	intergenic__D23580__STMMW_04151__STMMW_04161	intergenic__STMMW_04151__STMMW_04161	430492	430892	1	84	0.0623441	401	25		ambiguous
D23580	intergenic region	intergenic__D23580__STMMW_04161__STMMW_04171	intergenic__STMMW_04161__STMMW_04171	431418	431560	1	6	0.027972	143	4		required
D23580	intergenic region	intergenic__D23580__STMMW_04221__STMMW_04231	intergenic__STMMW_04221__STMMW_04231	438789	439064	1	90	0.126812	276	35		not required
D23580	intergenic region	intergenic__D23580__STMMW_04251__STMMW_04261	intergenic__STMMW_04251__STMMW_04261	442102	442393	1	36	0.0513699	292	15		ambiguous
D23580	intergenic region	intergenic__D23580__STMMW_04261__STMMW_04271	intergenic__STMMW_04261__mod	443648	443835	1	37	0.12766	188	24		not required
D23580	intergenic region	intergenic__D23580__STMMW_04281__STMMW_04291	intergenic__res__STMMW_04291	448777	449052	1	130	0.123188	276	34		not required
D23580	intergenic region	intergenic__D23580__STMMW_04291__STMMW_04301	intergenic__STMMW_04291__STMMW_04301	449155	449270	1	8	0.0517241	116	6		ambiguous
D23580	intergenic region	intergenic__D23580__STMMW_04331__STMMW_04341	intergenic__STMMW_04331__foxA	453023	453167	1	44	0.158621	145	23		not required
D23580	intergenic region	intergenic__D23580__STMMW_04351__STMMW_04361	intergenic__yahN__yahO	455950	456180	1	97	0.155844	231	36		not required
D23580	intergenic region	intergenic__D23580__STMMW_04361__STMMW_04371	intergenic__yahO__prpR	456457	456591	1	18	0.103704	135	14		not required
D23580	intergenic region	intergenic__D23580__STMMW_04371__STMMW_04381	intergenic__prpR__prpB	458218	458481	1	32	0.0643939	264	17		ambiguous
D23580	ncRNA	STMMW_ncRNA_40	STnc3280	459400	459482	-1	179	0.433735	83	36	noncoding RNA	not required
D23580	intergenic region	intergenic__D23580__STMMW_04411__STMMW_04421	intergenic__prpE__hemB	464080	464182	1	33	0.15534	103	16		not required
D23580	intergenic region	intergenic__D23580__STMMW_04421__STMMW_04431	intergenic__hemB__yaiU	465158	465669	1	37	0.03125	512	16		required
D23580	intergenic region	intergenic__D23580__STMMW_04451__STMMW_04461	intergenic__ampH__sbmA	470491	470965	1	94	0.101053	475	48		not required
D23580	intergenic region	intergenic__D23580__STMMW_04481__STMMW_04491	intergenic__yaiY__yaiZ	473540	473806	1	19	0.0449438	267	12		ambiguous
D23580	intergenic region	intergenic__D23580__STMMW_04511__STMMW_04521	intergenic__STMMW_04511__STMMW_04521	475934	476101	1	21	0.0833333	168	14		not required
D23580	intergenic region	intergenic__D23580__STMMW_04521__STMMW_04531	intergenic__STMMW_04521__yaiB	477314	477603	1	147	0.186207	290	54		not required
D23580	ncRNA	STMMW_ncRNA_41	STnc4150	477972	478101	-1	143	0.469231	130	61	noncoding RNA	not required
D23580	intergenic region	intergenic__D23580__STMMW_ncRNA_41__STMMW_04541	intergenic__STnc4150__psiF	478102	478221	1	86	0.283333	120	34		not required
D23580	intergenic region	intergenic__D23580__STMMW_04561__STMMW_04571	intergenic__proC__yaiI	480571	480709	1	36	0.0719424	139	10		not required
D23580	intergenic region	intergenic__D23580__STMMW_04571__STMMW_04581	intergenic__yaiI__aroL	481166	481349	1	11	0.0434783	184	8		ambiguous
D23580	intergenic region	intergenic__D23580__STMMW_04591__STMMW_04601	intergenic__yaiA__aroM	482114	482363	1	92	0.156	250	39		not required
D23580	intergenic region	intergenic__D23580__STMMW_04621__STMMW_04631	intergenic__rdgC__yajF	484346	484470	1	30	0.096	125	12		not required
D23580	intergenic region	intergenic__D23580__STMMW_04641__STMMW_04651	intergenic__araJ__sbcC	486574	486745	1	112	0.19186	172	33		not required
D23580	intergenic region	intergenic__D23580__STMMW_04661__STMMW_04671	intergenic__sbcD__phoB	491086	491298	1	46	0.0751174	213	16		not required
D23580	intergenic region	intergenic__D23580__STMMW_04681__STMMW_04691	intergenic__phoR__brnQ	493354	493761	1	41	0.0490196	408	20		ambiguous
D23580	intergenic region	intergenic__D23580__STMMW_04701__STMMW_04711	intergenic__proY__malZ	496527	496687	1	51	0.142857	161	23		not required
D23580	intergenic region	intergenic__D23580__STMMW_04721__STMMW_04731	intergenic__tsaA__yajB	499180	499388	1	85	0.133971	209	28		not required
D23580	intergenic region	intergenic__D23580__STMMW_04741__STMMW_04751	intergenic__queA__tgt	501129	501324	1	88	0.19898	196	39		not required
D23580	intergenic region	intergenic__D23580__STMMW_04781__STMMW_04791	intergenic__secF__STMMW_04791	505665	505811	1	68	0.197279	147	29		not required
D23580	intergenic region	intergenic__D23580__STMMW_04801__STMMW_04811	intergenic__STMMW_04801__yajD	506896	507064	1	27	0.0650888	169	11		ambiguous
D23580	intergenic region	intergenic__D23580__STMMW_04811__STMMW_04821	intergenic__yajD__STMMW_04821	507413	507659	1	40	0.0526316	247	13		ambiguous
D23580	ncRNA	STMMW_ncRNA_42	STnc1060	507736	507801	-1	17	0.0757576	66	5	noncoding RNA	not required
D23580	intergenic region	intergenic__D23580__STMMW_ncRNA_42__STMMW_04831	intergenic__STnc1060__tsx	507802	508040	1	61	0.108787	239	26		not required
D23580	intergenic region	intergenic__D23580__STMMW_04831__STMMW_04841	intergenic__tsx__yajI	508905	509203	1	24	0.0635452	299	19		ambiguous
D23580	intergenic region	intergenic__D23580__STMMW_04841__STMMW_04851	intergenic__yajI__nrdR	509744	509894	1	74	0.125828	151	19		not required
D23580	intergenic region	intergenic__D23580__STMMW_04901__STMMW_04911	intergenic__pgpA__yajO	514000	514102	1	38	0.223301	103	23		not required
D23580	intergenic region	intergenic__D23580__STMMW_04941__STMMW_04951	intergenic__xseB__thiI	518163	518371	1	88	0.172249	209	36		not required
D23580	intergenic region	intergenic__D23580__STMMW_04991__STMMW_05001	intergenic__phnS__phnR	523587	523852	1	119	0.165414	266	44		not required
D23580	intergenic region	intergenic__D23580__STMMW_05001__STMMW_05011	intergenic__phnR__phnW	524573	524711	1	20	0.0863309	139	12		not required
D23580	intergenic region	intergenic__D23580__STMMW_05041__STMMW_05051	intergenic__apbA__yajQ	528196	528302	1	67	0.28972	107	31		not required
D23580	intergenic region	intergenic__D23580__STMMW_05061__STMMW_05071	intergenic__yajR__STMMW_05071	530209	530450	1	184	0.198347	242	48		not required
D23580	intergenic region	intergenic__D23580__STMMW_05071__STMMW_05081	intergenic__STMMW_05071__STMMW_05081	530613	530759	1	39	0.0680272	147	10		not required
D23580	intergenic region	intergenic__D23580__STMMW_05081__STMMW_05091	intergenic__STMMW_05081__STMMW_05091	532272	532492	1	34	0.0859729	221	19		not required
D23580	intergenic region	intergenic__D23580__STMMW_05141__STMMW_05151	intergenic__cyoA__ampG	538652	539103	1	110	0.134956	452	61		not required
D23580	intergenic region	intergenic__D23580__STMMW_05161__STMMW_05171	intergenic__yajG__bolA	541256	541504	1	77	0.136546	249	34		not required
D23580	intergenic region	intergenic__D23580__STMMW_05171__STMMW_05181	intergenic__bolA__tig	541823	542168	1	106	0.121387	346	42		not required
D23580	intergenic region	intergenic__D23580__STMMW_05181__STMMW_05191	intergenic__tig__clpP	543468	543713	1	39	0.0691057	246	17		not required
D23580	intergenic region	intergenic__D23580__STMMW_05191__STMMW_05201	intergenic__clpP__clpX	544338	544588	1	40	0.0756972	251	19		not required
D23580	ncRNA	STMMW_ncRNA_43	SraA	545888	545994	-1	168	0.0841121	107	9	noncoding RNA	not required
D23580	intergenic region	intergenic__D23580__STMMW_05211__STMMW_05221	intergenic__lon__hupB	548401	548608	1	301	0.302885	208	63		not required
D23580	intergenic region	intergenic__D23580__STMMW_05221__STMMW_05231	intergenic__hupB__cypD	548882	549171	1	274	0.268966	290	78		not required
D23580	intergenic region	intergenic__D23580__STMMW_05231__STMMW_05241	intergenic__cypD__comE1	551044	551192	1	17	0.0536913	149	8		ambiguous
D23580	intergenic region	intergenic__D23580__STMMW_05241__STMMW_05251	intergenic__comE1__ybaW	551568	551670	1	30	0.145631	103	15		not required
D23580	intergenic region	intergenic__D23580__STMMW_05251__STMMW_05261	intergenic__ybaW__ybaX	552070	552174	1	51	0.219048	105	23		not required
D23580	intergenic region	intergenic__D23580__STMMW_05271__STMMW_05281	intergenic__ybaE__cof	554636	554735	1	54	0.22	100	22		not required
D23580	ncRNA	STMMW_ncRNA_44	STnc930	555502	555596	1	52	0.242105	95	23	noncoding RNA	not required
D23580	intergenic region	intergenic__D23580__STMMW_05291__STMMW_05301	intergenic__STMMW_05291__ybaO	556660	556771	1	21	0.0625	112	7		ambiguous
D23580	intergenic region	intergenic__D23580__STMMW_05321__STMMW_05331	intergenic__mdlB__glnK	560818	561029	1	57	0.141509	212	30		not required
D23580	intergenic region	intergenic__D23580__STMMW_05351__STMMW_05361	intergenic__tesB__ybaY	563647	563860	1	58	0.140187	214	30		not required
D23580	ncRNA	STMMW_ncRNA_45	45S	564930	565045	1	30	0.0258621	116	3	noncoding RNA	required
D23580	intergenic region	intergenic__D23580__STMMW_05381__STMMW_05391	intergenic__ylaB__rpmE2	566634	566857	1	33	0.09375	224	21		not required
D23580	intergenic region	intergenic__D23580__STMMW_05411__STMMW_05421	intergenic__ylaC__maa	567791	567906	1	22	0.0862069	116	10		not required
D23580	intergenic region	intergenic__D23580__STMMW_05421__STMMW_05431	intergenic__maa__hha	568459	568636	1	134	0.280899	178	50		not required
D23580	intergenic region	intergenic__D23580__STMMW_05441__STMMW_05451	intergenic__ybaJ__acrB	569258	569752	1	295	0.234343	495	116		not required
D23580	intergenic region	intergenic__D23580__STMMW_05461__STMMW_05471	intergenic__acrA__acrR	574119	574259	1	11	0.0567376	141	8		ambiguous
D23580	intergenic region	intergenic__D23580__STMMW_05471__STMMW_05481	intergenic__acrR__aefA	574914	575031	1	58	0.288136	118	34		not required
D23580	intergenic region	intergenic__D23580__STMMW_05521__STMMW_05531	intergenic__STMMW_05521__apt	580596	580747	1	9	0.0394737	152	6		required
D23580	intergenic region	intergenic__D23580__STMMW_05531__STMMW_05541	intergenic__apt__dnaX	581300	581412	1	14	0.0265487	113	3		required
D23580	ncRNA	STMMW_ncRNA_46	STnc3130	586320	586403	-1	35	0.202381	84	17	noncoding RNA	not required
D23580	intergenic region	intergenic__D23580__STMMW_ncRNA_46__STMMW_05581	intergenic__STnc3130__adk	586404	586546	1	12	0.020979	143	3		required
D23580	intergenic region	intergenic__D23580__STMMW_05581__STMMW_05591	intergenic__adk__hemH	587192	587419	1	76	0.0877193	228	20		not required
D23580	intergenic region	intergenic__D23580__STMMW_05601__STMMW_05611	intergenic__aes__gsk	589351	589502	1	52	0.111842	152	17		not required
D23580	intergenic region	intergenic__D23580__STMMW_05621__STMMW_05631	intergenic__ybaL__fsr	592533	592746	1	16	0.046729	214	10		ambiguous
D23580	intergenic region	intergenic__D23580__STMMW_05631__STMMW_05641	intergenic__fsr__ushA	593968	594139	1	44	0.104651	172	18		not required
D23580	intergenic region	intergenic__D23580__STMMW_05641__STMMW_05651	intergenic__ushA__ybaK	595793	595908	1	59	0.189655	116	22		not required
D23580	ncRNA	STMMW_ncRNA_47	ChiX	596468	596584	1	16	0.0512821	117	6	noncoding RNA	ambiguous
D23580	intergenic region	intergenic__D23580__STMMW_05671__STMMW_05681	intergenic__STMMW_05671__copA	598298	598450	1	13	0.0261438	153	4		required
D23580	intergenic region	intergenic__D23580__STMMW_05681__STMMW_05691	intergenic__copA__cueR	600953	601061	1	21	0.110092	109	12		not required
D23580	intergenic region	intergenic__D23580__STMMW_05711__STMMW_05721	intergenic__ybbK__ybbL	602846	602991	1	119	0.321918	146	47		not required
D23580	intergenic region	intergenic__D23580__STMMW_05751__STMMW_05761	intergenic__ybbO__tesA	606206	606359	1	159	0.311688	154	48		not required
D23580	ncRNA	STMMW_ncRNA_48	STnc950	610041	610092	1	4	0.0384615	52	2	noncoding RNA	required
D23580	intergenic region	intergenic__D23580__STMMW_ncRNA_48__STMMW_05791	intergenic__STnc950__STMMW_05791	610093	610227	1	1	0.00740741	135	1		required
D23580	intergenic region	intergenic__D23580__STMMW_05791__STMMW_05801	intergenic__STMMW_05791__sfbA	611362	611617	1	86	0.148438	256	38		not required
D23580	intergenic region	intergenic__D23580__STMMW_05841__STMMW_05851	intergenic__ybbS__allA	616283	616508	1	9	0.0221239	226	5		required
D23580	intergenic region	intergenic__D23580__STMMW_05881__STMMW_05891	intergenic__gip__garRa	620544	620643	1	26	0.2	100	20		not required
D23580	intergenic region	intergenic__D23580__STMMW_05911__STMMW_05921	intergenic__allP__ybbY	623966	624188	1	109	0.273543	223	61		not required
D23580	ncRNA	STMMW_ncRNA_49	STnc480	626670	626735	-1	27	0.166667	66	11	noncoding RNA	not required
D23580	intergenic region	intergenic__D23580__STMMW_05961__STMMW_05971	intergenic__allD__fdrA	629841	630170	1	62	0.0727273	330	24		not required
D23580	intergenic region	intergenic__D23580__STMMW_06021__STMMW_06031	intergenic__purE__lpxH	636437	636553	1	28	0.0854701	117	10		not required
D23580	intergenic region	intergenic__D23580__STMMW_06041__STMMW_06051	intergenic__ppiB__cysS	637774	637945	1	88	0.116279	172	20		not required
D23580	intergenic region	intergenic__D23580__STMMW_06081__STMMW_06091	intergenic__ybcI__ybcJ	641172	641298	1	23	0.102362	127	13		not required
D23580	intergenic region	intergenic__D23580__STMMW_06101__STMMW_06111	intergenic__folD__fimA	642380	642925	1	365	0.184982	546	101		not required
D23580	intergenic region	intergenic__D23580__STMMW_06171__STMMW_06181	intergenic__fimZ__fimY	649700	650302	1	85	0.0414594	603	25		required
D23580	intergenic region	intergenic__D23580__STMMW_06191__STMMW_06201	intergenic__STMMW_06191__fimW	651356	651516	1	5	0.0248447	161	4		required
D23580	intergenic region	intergenic__D23580__STMMW_06201__STMMW_06211	intergenic__fimW__STMMW_06211	652114	652584	1	1023	0.144374	471	68		not required
D23580	intergenic region	intergenic__D23580__STMMW_06211__STMMW_06221	intergenic__STMMW_06211__STMMW_06221	652876	653009	1	79	0.253731	134	34		not required
D23580	intergenic region	intergenic__D23580__STMMW_06221__STMMW_06231	intergenic__STMMW_06221__STMMW_06231	653229	653614	1	220	0.186528	386	72		not required
D23580	intergenic region	intergenic__D23580__STMMW_06251__STMMW_ncRNA_50	intergenic__gtrAa__STnc1870	656534	656639	1	38	0.226415	106	24		not required
D23580	ncRNA	STMMW_ncRNA_50	STnc1870	656640	656749	1	60	0.145455	110	16	noncoding RNA	not required
D23580	intergenic region	intergenic__D23580__STMMW_ncRNA_50__STMMW_06261	intergenic__STnc1870__STMMW_06261	656750	657400	1	358	0.175115	651	114		not required
D23580	intergenic region	intergenic__D23580__STMMW_06281__STMMW_06291	intergenic__ykgD__ykgC	658924	659138	1	16	0.0604651	215	13		ambiguous
D23580	intergenic region	intergenic__D23580__STMMW_06291__STMMW_06301	intergenic__ykgC__STMMW_06301	660465	660620	1	19	0.0705128	156	11		not required
D23580	intergenic region	intergenic__D23580__STMMW_06321__STMMW_06331	intergenic__STMMW_06321__pheP	662685	663009	1	65	0.12	325	39		not required
D23580	intergenic region	intergenic__D23580__STMMW_06341__STMMW_06351	intergenic__ybdG__apeE	665694	666003	1	211	0.319355	310	99		not required
D23580	intergenic region	intergenic__D23580__STMMW_06351__STMMW_06361	intergenic__apeE__STMMW_06361	667975	668140	1	99	0.259036	166	43		not required
D23580	intergenic region	intergenic__D23580__STMMW_06361__STMMW_06371	intergenic__STMMW_06361__STMMW_06371	670871	670997	1	167	0.496063	127	63		not required
D23580	intergenic region	intergenic__D23580__STMMW_06421__STMMW_06431	intergenic__STMMW_06421__nfnB	675640	675838	1	42	0.0854271	199	17		not required
D23580	intergenic region	intergenic__D23580__STMMW_06451__STMMW_06461	intergenic__ramR__ramA	677539	677826	1	119	0.15625	288	45		not required
D23580	intergenic region	intergenic__D23580__STMMW_06501__STMMW_06511	intergenic__fepA__fes	682625	682812	1	4	0.0159574	188	3		required
D23580	intergenic region	intergenic__D23580__STMMW_06531__STMMW_06541	intergenic__entF__fepE	688158	688406	1	29	0.100402	249	25		not required
D23580	intergenic region	intergenic__D23580__STMMW_06571__STMMW_06581	intergenic__fepD__ybdA	692384	692493	1	27	0.136364	110	15		not required
D23580	intergenic region	intergenic__D23580__STMMW_06591__STMMW_06601	intergenic__fepB__entC	694758	695065	1	51	0.0584416	308	18		ambiguous
D23580	intergenic region	intergenic__D23580__STMMW_06641__STMMW_06651	intergenic__ybdB__cstAa	699904	700084	1	35	0.0994475	181	18		not required
D23580	intergenic region	intergenic__D23580__STMMW_06671__STMMW_06681	intergenic__ybdH__ybdL	703576	703701	1	50	0.150794	126	19		not required
D23580	intergenic region	intergenic__D23580__STMMW_06701__STMMW_06711	intergenic__ybdN__ybdO	706689	706853	1	11	0.0424242	165	7		ambiguous
D23580	intergenic region	intergenic__D23580__STMMW_06711__STMMW_ncRNA_51	intergenic__ybdO__STnc3180	707757	707933	1	27	0.112994	177	20		not required
D23580	ncRNA	STMMW_ncRNA_51	STnc3180	707934	708042	1	166	0.568807	109	62	noncoding RNA	not required
D23580	intergenic region	intergenic__D23580__STMMW_06721__STMMW_ncRNA_52	intergenic__dsbG__STnc070	708820	708964	1	31	0.0758621	145	11		not required
D23580	ncRNA	STMMW_ncRNA_52	STnc070	708965	709116	1	16	0.0723684	152	11	noncoding RNA	not required
D23580	intergenic region	intergenic__D23580__STMMW_ncRNA_52__STMMW_06731	intergenic__STnc070__ahpC	709117	709259	1	35	0.0699301	143	10		not required
D23580	intergenic region	intergenic__D23580__STMMW_06731__STMMW_06741	intergenic__ahpC__ahpF	709824	710064	1	86	0.149378	241	36		not required
D23580	intergenic region	intergenic__D23580__STMMW_06741__STMMW_06751	intergenic__ahpF__STMMW_06751	711631	711961	1	300	0.217523	331	72		not required
D23580	intergenic region	intergenic__D23580__STMMW_06791__STMMW_06801	intergenic__ybdQ__ybdR	716612	716833	1	55	0.117117	222	26		not required
D23580	ncRNA	STMMW_ncRNA_53	sRNA10	718638	718733	-1	37	0.177083	96	17	noncoding RNA	not required
D23580	intergenic region	intergenic__D23580__STMMW_06821__STMMW_06831	intergenic__rna__citT	719607	719715	1	36	0.229358	109	25		not required
D23580	intergenic region	intergenic__D23580__STMMW_06891__STMMW_06901	intergenic__citC__citA	726454	726837	1	0	0	384	0		required
D23580	ncRNA	STMMW_ncRNA_54	STnc3550	729167	729313	-1	50	0.108844	147	16	noncoding RNA	not required
D23580	intergenic region	intergenic__D23580__STMMW_06921__STMMW_06931	intergenic__dcuC__pagP	730456	730965	1	303	0.176471	510	90		not required
D23580	intergenic region	intergenic__D23580__STMMW_06931__STMMW_06941	intergenic__pagP__cspE	731539	731725	1	35	0.0855615	187	16		not required
D23580	intergenic region	intergenic__D23580__STMMW_06961__STMMW_06971	intergenic__ybeM__tatE	733256	733383	1	2	0.015625	128	2		required
D23580	intergenic region	intergenic__D23580__STMMW_06981__STMMW_06991	intergenic__lipA__ybeF	734639	734843	1	48	0.0439024	205	9		ambiguous
D23580	intergenic region	intergenic__D23580__STMMW_06991__STMMW_07001	intergenic__ybeF__lipB	735798	736098	1	86	0.146179	301	44		not required
D23580	intergenic region	intergenic__D23580__STMMW_07001__STMMW_07011	intergenic__lipB__ybeD	736675	736839	1	17	0.0242424	165	4		required
D23580	intergenic region	intergenic__D23580__STMMW_07011__STMMW_07021	intergenic__ybeD__dacA	737104	737211	1	0	0	108	0		required
D23580	intergenic region	intergenic__D23580__STMMW_07021__STMMW_07031	intergenic__dacA__rlpA	738424	738562	1	20	0.0863309	139	12		not required
D23580	intergenic region	intergenic__D23580__STMMW_07071__STMMW_07081	intergenic__ybeB__cobC	743555	743882	1	171	0.213415	328	70		not required
D23580	intergenic region	intergenic__D23580__STMMW_07131__STMMW_07141	intergenic__leuS__STMMW_07141	750519	750754	1	18	0.0254237	236	6		required
D23580	intergenic region	intergenic__D23580__STMMW_07151__STMMW_07161	intergenic__STMMW_07151__STMMW_07161	752286	752403	1	122	0.40678	118	48		not required
D23580	intergenic region	intergenic__D23580__STMMW_07191__STMMW_07201	intergenic__ybeQ__ybeR	756885	757008	1	5	0.0403226	124	5		required
D23580	intergenic region	intergenic__D23580__STMMW_07261__STMMW_07271	intergenic__rihA__gltL	765306	765421	1	78	0.284483	116	33		not required
D23580	ncRNA	STMMW_ncRNA_55	SroC	767573	767725	-1	61	0.124183	153	19	noncoding RNA	not required
D23580	intergenic region	intergenic__D23580__STMMW_07301__STMMW_07311	intergenic__gltI__lnt	768648	768983	1	132	0.169643	336	57		not required
D23580	intergenic region	intergenic__D23580__STMMW_07321__STMMW_07331	intergenic__ybeX__ybeY	771421	771577	1	97	0.286624	157	45		not required
D23580	intergenic region	intergenic__D23580__STMMW_07341__STMMW_07351	intergenic__phoL__miaB	773134	773298	1	62	0.133333	165	22		not required
D23580	intergenic region	intergenic__D23580__STMMW_07351__STMMW_07361	intergenic__miaB__ubiF	774724	774866	1	140	0.34965	143	50		not required
D23580	intergenic region	intergenic__D23580__STMMW_07371__STMMW_ncRNA_56	intergenic__STMMW_07371__STnc3290	776685	777720	1	109	0.0752896	1036	78		not required
D23580	ncRNA	STMMW_ncRNA_56	STnc3290	777721	777877	1	54	0.165605	157	26	noncoding RNA	not required
D23580	intergenic region	intergenic__D23580__STMMW_07381__STMMW_07391	intergenic__asnB__nagD	779416	779704	1	67	0.114187	289	33		not required
D23580	intergenic region	intergenic__D23580__STMMW_07421__STMMW_07431	intergenic__nagB__nagE	783744	784069	1	61	0.125767	326	41		not required
D23580	intergenic region	intergenic__D23580__STMMW_07431__STMMW_07441	intergenic__nagE__glnS	786023	786232	1	29	0.0714286	210	15		not required
D23580	ncRNA	STMMW_ncRNA_57	STnc3300	787931	788040	-1	5	0.0363636	110	4	noncoding RNA	required
D23580	intergenic region	intergenic__D23580__STMMW_ncRNA_57__STMMW_07451	intergenic__STnc3300__ybfM	788041	788345	1	79	0.127869	305	39		not required
D23580	intergenic region	intergenic__D23580__STMMW_07501__STMMW_07511	intergenic__STMMW_07501__fur	795092	795205	1	53	0.245614	114	28		not required
D23580	intergenic region	intergenic__D23580__STMMW_07511__STMMW_ncRNA_58	intergenic__fur__sRNA9	795659	795777	1	19	0.0756303	119	9		not required
D23580	ncRNA	STMMW_ncRNA_58	sRNA9	795778	795833	-1	51	0.285714	56	16	noncoding RNA	not required
D23580	intergenic region	intergenic__D23580__STMMW_ncRNA_58__STMMW_07521	intergenic__sRNA9__fldA	795834	795939	1	64	0.235849	106	25		not required
D23580	intergenic region	intergenic__D23580__STMMW_07521__STMMW_07531	intergenic__fldA__ybfE	796471	796632	1	60	0.141975	162	23		not required
D23580	intergenic region	intergenic__D23580__STMMW_07531__STMMW_07541	intergenic__ybfE__ybfF	796915	797047	1	117	0.240602	133	32		not required
D23580	intergenic region	intergenic__D23580__STMMW_07541__STMMW_07551	intergenic__ybfF__seqA	797819	798002	1	37	0.103261	184	19		not required
D23580	intergenic region	intergenic__D23580__STMMW_07561__STMMW_07571	intergenic__pgm__STMMW_07571	800211	800324	1	32	0.0964912	114	11		not required
D23580	intergenic region	intergenic__D23580__STMMW_07591__STMMW_07601	intergenic__speF__kdpE	804390	805150	1	115	0.0998686	761	76		not required
D23580	intergenic region	intergenic__D23580__STMMW_07642__STMMW_07651	intergenic__kdpF__ybfA	812937	813272	1	78	0.077381	336	26		not required
D23580	intergenic region	intergenic__D23580__STMMW_07651__STMMW_07661	intergenic__ybfA__phrB	813480	813589	1	89	0.281818	110	31		not required
D23580	intergenic region	intergenic__D23580__STMMW_07671__STMMW_07681	intergenic__ybgH__ybgI	816532	816859	1	43	0.0426829	328	14		ambiguous
D23580	intergenic region	intergenic__D23580__STMMW_07711__STMMW_07721	intergenic__ybgL__STMMW_07721	819926	820248	1	81	0.160991	323	52		not required
D23580	intergenic region	intergenic__D23580__STMMW_07731__STMMW_07741	intergenic__fimB__STMMW_07741	821007	821465	1	72	0.0631808	459	29		ambiguous
D23580	intergenic region	intergenic__D23580__STMMW_07751__STMMW_07761	intergenic__STMMW_07751__STMMW_07761	822544	822828	1	90	0.0877193	285	25		not required
D23580	intergenic region	intergenic__D23580__STMMW_07781__STMMW_07791	intergenic__STMMW_07781__STMMW_07791	826020	826147	1	3	0.015625	128	2		required
D23580	intergenic region	intergenic__D23580__STMMW_07811__STMMW_07821	intergenic__STMMW_07811__STMMW_07821	829505	829696	1	3	0.015625	192	3		required
D23580	intergenic region	intergenic__D23580__STMMW_07861__STMMW_07871	intergenic__abrB__gltA	834545	834764	1	67	0.159091	220	35		not required
D23580	intergenic region	intergenic__D23580__STMMW_07881__STMMW_07891	intergenic__STMMW_07881__sdhC	836395	836802	1	44	0.0661765	408	27		ambiguous
D23580	intergenic region	intergenic__D23580__STMMW_07921__STMMW_07931	intergenic__sdhB__sucA	840033	840555	1	41	0.0363289	523	19		required
D23580	intergenic region	intergenic__D23580__STMMW_07941__STMMW_07951	intergenic__sucB__sucC	844581	844721	1	338	0.141844	141	20		not required
D23580	ncRNA	STMMW_ncRNA_59	RybD	846746	846829	1	17	0.0357143	84	3	noncoding RNA	required
D23580	intergenic region	intergenic__D23580__STMMW_ncRNA_59__STMMW_07971	intergenic__RybD__cydA	846830	848339	1	222	0.0675497	1510	102		ambiguous
D23580	intergenic region	intergenic__D23580__STMMW_07991__STMMW_08001	intergenic__ybgT__ybgE	851192	851327	1	57	0.147059	136	20		not required
D23580	intergenic region	intergenic__D23580__STMMW_08001__STMMW_08011	intergenic__ybgE__ybgC	851610	851837	1	83	0.192982	228	44		not required
D23580	intergenic region	intergenic__D23580__STMMW_08041__STMMW_08051	intergenic__tolA__tolB	854652	854774	1	41	0.154472	123	19		not required
D23580	intergenic region	intergenic__D23580__STMMW_08071__STMMW_08081	intergenic__ybgF__nadA	857425	858888	1	430	0.118852	1464	174		not required
D23580	intergenic region	intergenic__D23580__STMMW_08101__STMMW_08111	intergenic__ybgR__ybgS	861612	861720	1	41	0.155963	109	17		not required
D23580	intergenic region	intergenic__D23580__STMMW_08111__STMMW_08121	intergenic__ybgS__aroG	862108	862426	1	157	0.210031	319	67		not required
D23580	intergenic region	intergenic__D23580__STMMW_08141__STMMW_08151	intergenic__STMMW_08141__STMMW_08151	864979	865146	1	0	0	168	0		required
D23580	intergenic region	intergenic__D23580__STMMW_08161__STMMW_08171	intergenic__STMMW_08161__STMMW_08171	866983	867204	1	8	0.018018	222	4		required
D23580	intergenic region	intergenic__D23580__STMMW_08201__STMMW_08211	intergenic__dcoB__STMMW_08211	871874	871991	1	46	0.169492	118	20		not required
D23580	intergenic region	intergenic__D23580__STMMW_08211__STMMW_08221	intergenic__STMMW_08211__STMMW_08221	872691	873069	1	179	0.176781	379	67		not required
D23580	intergenic region	intergenic__D23580__STMMW_08241__STMMW_08251	intergenic__gpmA__galM	875769	875991	1	75	0.134529	223	30		not required
D23580	intergenic region	intergenic__D23580__STMMW_08281__STMMW_08291	intergenic__galE__STMMW_08291	880251	880472	1	8	0.036036	222	8		required
D23580	intergenic region	intergenic__D23580__STMMW_08291__STMMW_08301	intergenic__STMMW_08291__modF	881382	881551	1	20	0.1	170	17		not required
D23580	intergenic region	intergenic__D23580__STMMW_08321__STMMW_08331	intergenic__ybhT__modA	884162	884327	1	59	0.138554	166	23		not required
D23580	intergenic region	intergenic__D23580__STMMW_08361__STMMW_08371	intergenic__ybhA__ybhE	887671	887833	1	35	0.116564	163	19		not required
D23580	intergenic region	intergenic__D23580__STMMW_08371__STMMW_08381	intergenic__ybhE__ybhC	888830	888972	1	20	0.0839161	143	12		not required
D23580	intergenic region	intergenic__D23580__STMMW_08381__STMMW_08391	intergenic__ybhC__hutI	890257	890493	1	45	0.092827	237	22		not required
D23580	intergenic region	intergenic__D23580__STMMW_08411__STMMW_08421	intergenic__hutC__hutU	893426	893621	1	66	0.147959	196	29		not required
D23580	intergenic region	intergenic__D23580__STMMW_08491__STMMW_ncRNA_60	intergenic__bioDa__STnc3340	902437	902727	1	30	0.0412371	291	12		required
D23580	ncRNA	STMMW_ncRNA_60	STnc3340	902728	902790	-1	3	0.031746	63	2	noncoding RNA	required
D23580	intergenic region	intergenic__D23580__STMMW_ncRNA_60__STMMW_08501	intergenic__STnc3340__uvrB	902791	903086	1	46	0.0777027	296	23		not required
D23580	intergenic region	intergenic__D23580__STMMW_08501__STMMW_08511	intergenic__uvrB__STMMW_08511	905109	905416	1	194	0.172078	308	53		not required
D23580	intergenic region	intergenic__D23580__STMMW_08531__STMMW_08541	intergenic__ybhK__moaA	908896	909291	1	104	0.128788	396	51		not required
D23580	intergenic region	intergenic__D23580__STMMW_08591__STMMW_08601	intergenic__ybhL__ybhM	912748	912893	1	18	0.0547945	146	8		ambiguous
D23580	intergenic region	intergenic__D23580__STMMW_08651__STMMW_08661	intergenic__ybhP__ybhQ	917763	917894	1	57	0.159091	132	21		not required
D23580	intergenic region	intergenic__D23580__STMMW_08671__STMMW_08681	intergenic__ybhR__ybhS	919374	919488	1	55	0.208696	115	24		not required
D23580	intergenic region	intergenic__D23580__STMMW_08711__STMMW_08721	intergenic__ybiH__rhlE	924011	924239	1	93	0.19214	229	44		not required
D23580	intergenic region	intergenic__D23580__STMMW_08721__STMMW_08731	intergenic__rhlE__dinG	925605	925910	1	195	0.238562	306	73		not required
D23580	ncRNA	STMMW_ncRNA_61	STnc980	928957	929113	-1	35	0.11465	157	18	noncoding RNA	not required
D23580	intergenic region	intergenic__D23580__STMMW_08751__STMMW_08761	intergenic__ybiJ__ybiI	929377	929660	1	32	0.0704225	284	20		not required
D23580	intergenic region	intergenic__D23580__STMMW_08761__STMMW_08771	intergenic__ybiI__ybiN	929928	930131	1	67	0.132353	204	27		not required
D23580	intergenic region	intergenic__D23580__STMMW_08781__STMMW_08791	intergenic__ybiO__glnQ	933278	933395	1	90	0.279661	118	33		not required
D23580	intergenic region	intergenic__D23580__STMMW_08801__STMMW_08811	intergenic__glnP__glnH	934775	934917	1	68	0.223776	143	32		not required
D23580	intergenic region	intergenic__D23580__STMMW_08811__STMMW_08821	intergenic__glnH__dps	935665	936140	1	129	0.115546	476	55		not required
D23580	intergenic region	intergenic__D23580__STMMW_08821__STMMW_08831	intergenic__dps__ybiF	936645	936946	1	44	0.0761589	302	23		not required
D23580	intergenic region	intergenic__D23580__STMMW_08831__STMMW_08841	intergenic__ybiF__ompX	937835	938187	1	30	0.0566572	353	20		ambiguous
D23580	intergenic region	intergenic__D23580__STMMW_08851__STMMW_ncRNA_62	intergenic__ybiP__RybA	940343	940689	1	94	0.115274	347	40		not required
D23580	ncRNA	STMMW_ncRNA_62	RybA	940690	940786	-1	93	0.360825	97	35	noncoding RNA	not required
D23580	intergenic region	intergenic__D23580__STMMW_ncRNA_62__STMMW_08861	intergenic__RybA__mntR	940787	940920	1	8	0.0447761	134	6		ambiguous
D23580	intergenic region	intergenic__D23580__STMMW_08881__STMMW_08891	intergenic__ybiS__ybiT	943468	943685	1	519	0.215596	218	47		not required
D23580	intergenic region	intergenic__D23580__STMMW_08891__STMMW_08901	intergenic__ybiT__STMMW_08901	945279	945886	1	482	0.236842	608	144		not required
D23580	intergenic region	intergenic__D23580__STMMW_08911__STMMW_08921	intergenic__ybiV2__ybiU	947190	947582	1	291	0.305344	393	120		not required
D23580	intergenic region	intergenic__D23580__STMMW_08921__STMMW_08931	intergenic__ybiU__ybiV1	948849	949109	1	63	0.126437	261	33		not required
D23580	intergenic region	intergenic__D23580__STMMW_08951__STMMW_08961	intergenic__pflE__moeB	953335	953611	1	127	0.191336	277	53		not required
D23580	intergenic region	intergenic__D23580__STMMW_08971__STMMW_08981	intergenic__moeA__ybiK	955603	955798	1	108	0.260204	196	51		not required
D23580	intergenic region	intergenic__D23580__STMMW_09031__STMMW_09041	intergenic__rimO__bssR	963505	963734	1	20	0.0652174	230	15		ambiguous
D23580	ncRNA	STMMW_ncRNA_63	STnc1200	964158	964227	-1	43	0.157143	70	11	noncoding RNA	not required
D23580	intergenic region	intergenic__D23580__STMMW_ncRNA_63__STMMW_09051	intergenic__STnc1200__STMMW_09051	964228	964830	1	410	0.131012	603	79		not required
D23580	intergenic region	intergenic__D23580__STMMW_09071__STMMW_09081	intergenic__STMMW_09071__STMMW_09081	967077	967369	1	67	0.139932	293	41		not required
D23580	intergenic region	intergenic__D23580__STMMW_09081__STMMW_09091	intergenic__STMMW_09081__STMMW_09091	968534	968981	1	51	0.0558036	448	25		ambiguous
D23580	ncRNA	STMMW_ncRNA_64	STnc1710	971586	971725	1	205	0.307143	140	43	noncoding RNA	not required
D23580	intergenic region	intergenic__D23580__STMMW_ncRNA_64__STMMW_09111	intergenic__STnc1710__STMMW_09111	971726	971827	1	381	0.72549	102	74		not required
D23580	intergenic region	intergenic__D23580__STMMW_09111__STMMW_09121	intergenic__STMMW_09111__yliI	972254	972599	1	182	0.289017	346	100		not required
D23580	intergenic region	intergenic__D23580__STMMW_09131__STMMW_09141	intergenic__yliJ__dacC	973904	974146	1	75	0.127572	243	31		not required
D23580	intergenic region	intergenic__D23580__STMMW_09161__STMMW_09171	intergenic__ybjG__mdfA	976833	977144	1	67	0.105769	312	33		not required
D23580	intergenic region	intergenic__D23580__STMMW_09191__STMMW_09201	intergenic__STMMW_09191__STMMW_09201	980455	980621	1	69	0.197605	167	33		not required
D23580	ncRNA	STMMW_ncRNA_65	RybB	981204	981282	-1	32	0.113924	79	9	noncoding RNA	not required
D23580	intergenic region	intergenic__D23580__STMMW_09211__STMMW_09221	intergenic__STMMW_09211__ybjM	983045	983314	1	131	0.259259	270	70		not required
D23580	intergenic region	intergenic__D23580__STMMW_09231__STMMW_09241	intergenic__grxA__ybjC	983988	984156	1	165	0.224852	169	38		not required
D23580	intergenic region	intergenic__D23580__STMMW_09271__STMMW_09281	intergenic__ybjN__potF	986687	987034	1	12	0.0229885	348	8		required
D23580	intergenic region	intergenic__D23580__STMMW_09331__STMMW_09341	intergenic__rumB__STMMW_09341	992894	993175	1	140	0.0886525	282	25		not required
D23580	intergenic region	intergenic__D23580__STMMW_09361__STMMW_09371	intergenic__STMMW_09361__artJ	996367	996584	1	89	0.174312	218	38		not required
D23580	intergenic region	intergenic__D23580__STMMW_09371__STMMW_09381	intergenic__artJ__artM	997317	997552	1	68	0.029661	236	7		required
D23580	intergenic region	intergenic__D23580__STMMW_09411__STMMW_09421	intergenic__artP__ybjP	1000422	1000650	1	24	0.0436681	229	10		ambiguous
D23580	intergenic region	intergenic__D23580__STMMW_09421__STMMW_09431	intergenic__ybjP__STMMW_09431	1001167	1001293	1	27	0.0944882	127	12		not required
D23580	intergenic region	intergenic__D23580__STMMW_09481__STMMW_09491	intergenic__poxB__hcr	1007738	1007894	1	108	0.197452	157	31		not required
D23580	intergenic region	intergenic__D23580__STMMW_09501__STMMW_09511	intergenic__hcp__ybjE	1010528	1010670	1	16	0.0699301	143	10		not required
D23580	intergenic region	intergenic__D23580__STMMW_09511__STMMW_09521	intergenic__ybjE__ybjD	1011463	1011771	1	351	0.417476	309	129		not required
D23580	intergenic region	intergenic__D23580__STMMW_09531__STMMW_09541	intergenic__ybjX__macA	1014396	1014522	1	169	0.472441	127	60		not required
D23580	intergenic region	intergenic__D23580__STMMW_09551__STMMW_09561	intergenic__macB__cspD	1017583	1017711	1	47	0.108527	129	14		not required
D23580	intergenic region	intergenic__D23580__STMMW_09561__STMMW_09571	intergenic__cspD__clpS	1017934	1018256	1	53	0.0835913	323	27		not required
D23580	intergenic region	intergenic__D23580__STMMW_09581__STMMW_ncRNA_66	intergenic__clpA__STnc490	1020885	1020994	1	49	0.172727	110	19		not required
D23580	ncRNA	STMMW_ncRNA_66	STnc490	1020995	1021084	1	95	0.422222	90	38	noncoding RNA	not required
D23580	intergenic region	intergenic__D23580__STMMW_09591__STMMW_09601	intergenic__tnp__STMMW_09601	1021535	1021996	1	550	0.378788	462	175		not required
D23580	intergenic region	intergenic__D23580__STMMW_09611__STMMW_09621	intergenic__STMMW_09611__STMMW_09621	1023253	1023588	1	135	0.217262	336	73		not required
D23580	intergenic region	intergenic__D23580__STMMW_09631__STMMW_09641	intergenic__STMMW_09631__STMMW_09641	1025147	1025254	1	61	0.324074	108	35		not required
D23580	intergenic region	intergenic__D23580__STMMW_09691__STMMW_09701	intergenic__cydD__trxB	1031025	1031137	1	13	0.106195	113	12		not required
D23580	intergenic region	intergenic__D23580__STMMW_09701__STMMW_09711	intergenic__trxB__lrp	1032107	1032651	1	201	0.143119	545	78		not required
D23580	intergenic region	intergenic__D23580__STMMW_09721__STMMW_09731	intergenic__ftsK__lolA	1037367	1037505	1	27	0.0647482	139	9		ambiguous
D23580	intergenic region	intergenic__D23580__STMMW_09741__STMMW_09751	intergenic__ycaJ__serS	1039474	1039731	1	48	0.0348837	258	9		required
D23580	intergenic region	intergenic__D23580__STMMW_09751__STMMW_09761	intergenic__serS__dmsA	1041025	1041260	1	17	0.029661	236	7		required
D23580	intergenic region	intergenic__D23580__STMMW_09781__STMMW_09791	intergenic__dmsC__ycaD	1045199	1045547	1	58	0.0916905	349	32		not required
D23580	intergenic region	intergenic__D23580__STMMW_09791__STMMW_09801	intergenic__ycaD__ycaM	1046697	1046913	1	79	0.184332	217	40		not required
D23580	intergenic region	intergenic__D23580__STMMW_09801__STMMW_ncRNA_67	intergenic__ycaM__STnc3310	1048336	1048571	1	227	0.347458	236	82		not required
D23580	ncRNA	STMMW_ncRNA_67	STnc3310	1048572	1048752	-1	132	0.342541	181	62	noncoding RNA	not required
D23580	intergenic region	intergenic__D23580__STMMW_09821__STMMW_09831	intergenic__STMMW_09821__sopD2	1049871	1050000	1	66	0.269231	130	35		not required
D23580	intergenic region	intergenic__D23580__STMMW_09851__STMMW_09861	intergenic__focA__ycaO	1054236	1054639	1	210	0.185644	404	75		not required
D23580	intergenic region	intergenic__D23580__STMMW_09861__STMMW_09871	intergenic__ycaO__ycaP	1056401	1056536	1	36	0.0882353	136	12		not required
D23580	intergenic region	intergenic__D23580__STMMW_09871__STMMW_09881	intergenic__ycaP__serC	1057230	1057414	1	52	0.124324	185	23		not required
D23580	intergenic region	intergenic__D23580__STMMW_09891__STMMW_09901	intergenic__aroA__ycaL	1059858	1059999	1	62	0.190141	142	27		not required
D23580	intergenic region	intergenic__D23580__STMMW_09901__STMMW_09911	intergenic__ycaL__cmk	1060762	1060933	1	14	0.0290698	172	5		required
D23580	intergenic region	intergenic__D23580__STMMW_09911__STMMW_09921	intergenic__cmk__rpsA	1061618	1061730	1	0	0	113	0		required
D23580	intergenic region	intergenic__D23580__STMMW_09921__STMMW_09931	intergenic__rpsA__himD	1063405	1063559	1	5	0.0193548	155	3		required
D23580	ncRNA	STMMW_ncRNA_68	STnc3330	1063866	1063964	-1	15	0.121212	99	12	noncoding RNA	not required
D23580	intergenic region	intergenic__D23580__STMMW_ncRNA_68__STMMW_09941	intergenic__STnc3330__rec2	1063965	1064073	1	37	0.146789	109	16		not required
D23580	intergenic region	intergenic__D23580__STMMW_09991__STMMW_10001	intergenic__kdsB__STMMW_10001	1071351	1071560	1	167	0.242857	210	51		not required
D23580	intergenic region	intergenic__D23580__STMMW_10011__STMMW_10021	intergenic__ycbC__smtA	1073211	1073345	1	91	0.133333	135	18		not required
D23580	intergenic region	intergenic__D23580__STMMW_10051__STMMW_10061	intergenic__mukB__ycbB	1080616	1080959	1	88	0.0755814	344	26		not required
D23580	intergenic region	intergenic__D23580__STMMW_10061__STMMW_10071	intergenic__ycbB__ycbK	1082802	1083060	1	65	0.111969	259	29		not required
D23580	intergenic region	intergenic__D23580__STMMW_10091__STMMW_10101	intergenic__aspC__ompF	1085537	1085720	1	0	0	184	0		required
D23580	intergenic region	intergenic__D23580__STMMW_10101__STMMW_ncRNA_69	intergenic__ompF__STnc3350	1086813	1087308	1	0	0	496	0		required
D23580	ncRNA	STMMW_ncRNA_69	STnc3350	1087309	1087401	1	0	0	93	0	noncoding RNA	required
D23580	intergenic region	intergenic__D23580__STMMW_10111__STMMW_10121	intergenic__asnCa__STMMW_10121	1088820	1089019	1	0	0	200	0		required
D23580	intergenic region	intergenic__D23580__STMMW_10121__STMMW_10131	intergenic__STMMW_10121__dpaL	1089482	1089797	1	132	0.0791139	316	25		not required
D23580	intergenic region	intergenic__D23580__STMMW_10131__STMMW_10141	intergenic__dpaL__STMMW_10141	1091013	1091256	1	2	0.00409836	244	1		required
D23580	intergenic region	intergenic__D23580__STMMW_10151__STMMW_10161	intergenic__pncB__STMMW_10161	1093974	1094167	1	58	0.134021	194	26		not required
D23580	ncRNA	STMMW_ncRNA_70	STnc4200	1095146	1095265	1	50	0.141667	120	17	noncoding RNA	not required
D23580	intergenic region	intergenic__D23580__STMMW_ncRNA_70__STMMW_10171	intergenic__STnc4200__STMMW_10171	1095266	1095504	1	68	0.108787	239	26		not required
D23580	ncRNA	STMMW_ncRNA_71	IsrB2	1100113	1100206	-1	315	0.691489	94	65	noncoding RNA	not required
D23580	ncRNA	STMMW_ncRNA_72	IsrB1	1100114	1100208	1	317	0.694737	95	66	noncoding RNA	not required
D23580	intergenic region	intergenic__D23580__STMMW_10231__STMMW_10241	intergenic__STMMW_10231__C1	1101401	1101724	1	53	0.0740741	324	24		not required
D23580	ncRNA	STMMW_ncRNA_73	STnc1080	1102118	1102179	-1	28	0.177419	62	11	noncoding RNA	not required
D23580	intergenic region	intergenic__D23580__STMMW_10291__STMMW_10301	intergenic__STMMW_10291__STMMW_10301	1104893	1105183	1	89	0.154639	291	45		not required
D23580	intergenic region	intergenic__D23580__STMMW_10301__STMMW_10311	intergenic__STMMW_10301__STMMW_10311	1105418	1105832	1	620	0.385542	415	160		not required
D23580	intergenic region	intergenic__D23580__STMMW_10311__STMMW_10321	intergenic__STMMW_10311__ninG	1106436	1106643	1	128	0.216346	208	45		not required
D23580	intergenic region	intergenic__D23580__STMMW_10351__STMMW_10361	intergenic__STMMW_10351__STMMW_10361	1108569	1108741	1	189	0.352601	173	61		not required
D23580	intergenic region	intergenic__D23580__STMMW_10361__STMMW_10371	intergenic__STMMW_10361__STMMW_10371	1108868	1109002	1	94	0.303704	135	41		not required
D23580	intergenic region	intergenic__D23580__STMMW_10371__STMMW_10381	intergenic__STMMW_10371__gtgA	1109453	1109812	1	557	0.375	360	135		not required
D23580	intergenic region	intergenic__D23580__STMMW_10381__STMMW_10392	intergenic__gtgA__STMMW_10392	1110500	1110768	1	81	0.159851	269	43		not required
D23580	intergenic region	intergenic__D23580__STMMW_10401__STMMW_10411	intergenic__STMMW_10401__STMMW_10411	1112038	1112244	1	37	0.0966184	207	20		not required
D23580	intergenic region	intergenic__D23580__STMMW_10541__STMMW_10551	intergenic__STMMW_10541__sodCa	1125800	1125915	1	86	0.37931	116	44		not required
D23580	intergenic region	intergenic__D23580__STMMW_10591__STMMW_10601	intergenic__STMMW_10591__STMMW_10601	1132006	1132339	1	612	0.221557	334	74		not required
D23580	intergenic region	intergenic__D23580__STMMW_10621__STMMW_10631	intergenic__STMMW_10621__sseI	1135579	1135834	1	192	0.289062	256	74		not required
D23580	intergenic region	intergenic__D23580__STMMW_10641__STMMW_10651	intergenic__STMMW_10641__STMMW_10651	1137474	1137728	1	132	0.25098	255	64		not required
D23580	intergenic region	intergenic__D23580__STMMW_10651__STMMW_10661	intergenic__STMMW_10651__STMMW_10661	1138148	1138278	1	73	0.221374	131	29		not required
D23580	intergenic region	intergenic__D23580__STMMW_10681__STMMW_10691	intergenic__gtgE__gtgF	1139945	1140214	1	6	0.0185185	270	5		required
D23580	intergenic region	intergenic__D23580__STMMW_10691__STMMW_10701	intergenic__gtgF__pepN	1140407	1140832	1	87	0.119718	426	51		not required
D23580	intergenic region	intergenic__D23580__STMMW_10701__STMMW_10711	intergenic__pepN__pyrD	1143446	1143652	1	75	0.173913	207	36		not required
D23580	intergenic region	intergenic__D23580__STMMW_10711__STMMW_10721	intergenic__pyrD__ycbW	1144664	1144828	1	38	0.163636	165	27		not required
D23580	ncRNA	STMMW_ncRNA_74	STnc3390	1154101	1154185	-1	14	0.129412	85	11	noncoding RNA	not required
D23580	intergenic region	intergenic__D23580__STMMW_ncRNA_74__STMMW_10791	intergenic__STnc3390__rmf	1154186	1154332	1	20	0.0612245	147	9		ambiguous
D23580	intergenic region	intergenic__D23580__STMMW_10811__STMMW_10821	intergenic__lonH__ycbG	1156774	1157132	1	172	0.155989	359	56		not required
D23580	intergenic region	intergenic__D23580__STMMW_10831__STMMW_10841	intergenic__ompA__sulA	1158710	1159065	1	108	0.126404	356	45		not required
D23580	intergenic region	intergenic__D23580__STMMW_10841__STMMW_10851	intergenic__sulA__sxy	1159576	1159791	1	12	0.0277778	216	6		required
D23580	intergenic region	intergenic__D23580__STMMW_10871__STMMW_10881	intergenic__yccF__helD	1163003	1163125	1	17	0.0894309	123	11		not required
D23580	intergenic region	intergenic__D23580__STMMW_10901__STMMW_10911	intergenic__yccT__STMMW_10911	1166432	1166601	1	34	0.0941176	170	16		not required
D23580	intergenic region	intergenic__D23580__STMMW_10931__STMMW_10941	intergenic__yccW__STMMW_10941	1168650	1168863	1	181	0.257009	214	55		not required
D23580	intergenic region	intergenic__D23580__STMMW_10981__STMMW_10991	intergenic__yccA__pipA	1171539	1172239	1	125	0.0741797	701	52		not required
D23580	intergenic region	intergenic__D23580__STMMW_10991__STMMW_11001	intergenic__pipA__pipB	1172921	1173140	1	0	0	220	0		required
D23580	intergenic region	intergenic__D23580__STMMW_11001__STMMW_11011	intergenic__pipB__STMMW_11011	1174017	1174233	1	15	0.0414747	217	9		required
D23580	intergenic region	intergenic__D23580__STMMW_11031__STMMW_11041	intergenic__sopB__pipD	1176608	1176789	1	131	0.208791	182	38		not required
D23580	intergenic region	intergenic__D23580__STMMW_11041__STMMW_11051	intergenic__pipD__copS	1178077	1178248	1	282	0.372093	172	64		not required
D23580	intergenic region	intergenic__D23580__STMMW_11071__STMMW_11081	intergenic__STMMW_11071__hpaC	1180833	1181164	1	410	0.430723	332	143		not required
D23580	intergenic region	intergenic__D23580__STMMW_11091__STMMW_11101	intergenic__hpaB__hpaR	1183258	1183474	1	78	0.179724	217	39		not required
D23580	intergenic region	intergenic__D23580__STMMW_11101__STMMW_11111	intergenic__hpaR__hpaG	1183916	1184189	1	16	0.0218978	274	6		required
D23580	intergenic region	intergenic__D23580__STMMW_11141__STMMW_11151	intergenic__hpaF__hpaH	1188186	1188327	1	98	0.309859	142	44		not required
D23580	intergenic region	intergenic__D23580__STMMW_11191__STMMW_ncRNA_75	intergenic__STMMW_11191__STnc1880	1193240	1193391	1	100	0.210526	152	32		not required
D23580	ncRNA	STMMW_ncRNA_75	STnc1880	1193392	1193488	1	35	0.123711	97	12	noncoding RNA	not required
D23580	intergenic region	intergenic__D23580__STMMW_ncRNA_75__STMMW_11201	intergenic__STnc1880__STMMW_11201	1193489	1193646	1	17	0.0316456	158	5		required
D23580	intergenic region	intergenic__D23580__STMMW_11201__STMMW_ncRNA_76	intergenic__STMMW_11201__STnc3400	1194010	1194561	1	99	0.0869565	552	48		not required
D23580	ncRNA	STMMW_ncRNA_76	STnc3400	1194562	1194623	1	77	0.580645	62	36	noncoding RNA	not required
D23580	intergenic region	intergenic__D23580__STMMW_11221__STMMW_11231	intergenic__cbpA__STMMW_11231	1195889	1196007	1	18	0.109244	119	13		not required
D23580	intergenic region	intergenic__D23580__STMMW_11261__STMMW_11271	intergenic__scsD__agp	1199537	1199668	1	48	0.166667	132	22		not required
D23580	intergenic region	intergenic__D23580__STMMW_11291__STMMW_11301	intergenic__wrbA__ymdF	1201789	1202172	1	252	0.192708	384	74		not required
D23580	intergenic region	intergenic__D23580__STMMW_11301__STMMW_11311	intergenic__ymdF__ycdC	1202341	1202476	1	45	0.132353	136	18		not required
D23580	intergenic region	intergenic__D23580__STMMW_11331__STMMW_11341	intergenic__putA__putP	1207529	1207949	1	112	0.0950119	421	40		not required
D23580	intergenic region	intergenic__D23580__STMMW_11341__STMMW_11351	intergenic__putP__phoH	1209459	1210284	1	442	0.208232	826	172		not required
D23580	intergenic region	intergenic__D23580__STMMW_11351__STMMW_11361	intergenic__phoH__STMMW_11361	1211140	1211244	1	20	0.0666667	105	7		ambiguous
D23580	ncRNA	STMMW_ncRNA_77	STnc500	1212208	1212288	-1	53	0.283951	81	23	noncoding RNA	not required
D23580	intergenic region	intergenic__D23580__STMMW_ncRNA_77__STMMW_11371	intergenic__STnc500__STMMW_11371	1212289	1212410	1	202	0.295082	122	36		not required
D23580	intergenic region	intergenic__D23580__STMMW_11371__STMMW_11381	intergenic__STMMW_11371__STMMW_11381	1213908	1214243	1	203	0.267857	336	90		not required
D23580	intergenic region	intergenic__D23580__STMMW_11381__STMMW_11391	intergenic__STMMW_11381__STMMW_11391	1214925	1215429	1	119	0.0811881	505	41		not required
D23580	intergenic region	intergenic__D23580__STMMW_11401__STMMW_11411	intergenic__STMMW_11401__STMMW_11411	1217329	1217610	1	14	0.0319149	282	9		required
D23580	intergenic region	intergenic__D23580__STMMW_11421__STMMW_11431	intergenic__STMMW_11421__ycdW	1220009	1220851	1	293	0.173191	843	146		not required
D23580	intergenic region	intergenic__D23580__STMMW_11451__STMMW_11461	intergenic__ycdY__ycdZ	1223191	1223299	1	5	0.0183486	109	2		required
D23580	intergenic region	intergenic__D23580__STMMW_11471__STMMW_11481	intergenic__csgG__csgF	1224571	1224683	1	37	0.141593	113	16		not required
D23580	intergenic region	intergenic__D23580__STMMW_11501__STMMW_11511	intergenic__csgD__csgB	1226178	1226931	1	15	0.0159151	754	12		required
D23580	intergenic region	intergenic__D23580__STMMW_11531__STMMW_11541	intergenic__csgC__ymdA	1228273	1228402	1	144	0.361538	130	47		not required
D23580	intergenic region	intergenic__D23580__STMMW_11571__STMMW_11581	intergenic__mdoC__mdoG	1231948	1232218	1	195	0.295203	271	80		not required
D23580	ncRNA	STMMW_ncRNA_78	STnc3040	1238306	1238412	1	18	0.102804	107	11	noncoding RNA	not required
D23580	intergenic region	intergenic__D23580__STMMW_11631__STMMW_11641	intergenic__htrB__yceA	1239338	1239556	1	91	0.0593607	219	13		ambiguous
D23580	intergenic region	intergenic__D23580__STMMW_11661__STMMW_11671	intergenic__yceJ__yceO	1241806	1242067	1	64	0.103053	262	27		not required
D23580	intergenic region	intergenic__D23580__STMMW_11681__STMMW_11691	intergenic__solA__bssS	1243341	1243452	1	231	0.375	112	42		not required
D23580	intergenic region	intergenic__D23580__STMMW_11691__STMMW_11701	intergenic__bssS__dinI	1243708	1243996	1	130	0.16955	289	49		not required
D23580	intergenic region	intergenic__D23580__STMMW_11711__STMMW_11721	intergenic__pyrC__yceB	1245363	1245466	1	4	0.0192308	104	2		required
D23580	intergenic region	intergenic__D23580__STMMW_11721__STMMW_11731	intergenic__yceB__grxB	1246028	1246151	1	43	0.16129	124	20		not required
D23580	intergenic region	intergenic__D23580__STMMW_11741__STMMW_11751	intergenic__yceL__rimJ	1248072	1248307	1	35	0.0466102	236	11		ambiguous
D23580	intergenic region	intergenic__D23580__STMMW_11771__STMMW_11781	intergenic__mviM__mviN	1250501	1250764	1	275	0.359848	264	95		not required
D23580	intergenic region	intergenic__D23580__STMMW_11811__STMMW_11821	intergenic__flgA__flgB	1253893	1254048	1	266	0.339744	156	53		not required
D23580	ncRNA	STMMW_ncRNA_79	STnc840	1263904	1263976	1	0	0	73	0	noncoding RNA	required
D23580	intergenic region	intergenic__D23580__STMMW_ncRNA_79__STMMW_11931	intergenic__STnc840__rne	1263977	1264155	1	49	0.117318	179	21		not required
D23580	intergenic region	intergenic__D23580__STMMW_11931__STMMW_11941	intergenic__rne__STMMW_11941	1267360	1267494	1	0	0	135	0		required
D23580	intergenic region	intergenic__D23580__STMMW_11941__STMMW_11951	intergenic__STMMW_11941__rluC	1267744	1267932	1	21	0.0634921	189	12		ambiguous
D23580	intergenic region	intergenic__D23580__STMMW_11951__STMMW_11961	intergenic__rluC__STMMW_11961	1268893	1269047	1	65	0.16129	155	25		not required
D23580	intergenic region	intergenic__D23580__STMMW_11961__STMMW_11971	intergenic__STMMW_11961__STMMW_11971	1269792	1269996	1	251	0.443902	205	91		not required
D23580	ncRNA	STMMW_ncRNA_80	SraB	1270930	1271038	1	46	0.165138	109	18	noncoding RNA	not required
D23580	intergenic region	intergenic__D23580__STMMW_12001__STMMW_12011	intergenic__rpl32__plsX	1271822	1271954	1	196	0.0827068	133	11		not required
D23580	intergenic region	intergenic__D23580__STMMW_12041__STMMW_12051	intergenic__fabG__acpP	1275760	1275914	1	0	0	155	0		required
D23580	intergenic region	intergenic__D23580__STMMW_12051__STMMW_12061	intergenic__acpP__fabF	1276152	1276272	1	9	0.0413223	121	5		required
D23580	intergenic region	intergenic__D23580__STMMW_12061__STMMW_12071	intergenic__fabF__pabC	1277479	1277601	1	27	0.113821	123	14		not required
D23580	intergenic region	intergenic__D23580__STMMW_12111__STMMW_12121	intergenic__ycfH__ptsG	1281877	1282170	1	35	0.0816327	294	24		not required
D23580	intergenic region	intergenic__D23580__STMMW_12131__STMMW_12141	intergenic__fhuE__ycfF	1285864	1286204	1	87	0.123167	341	42		not required
D23580	intergenic region	intergenic__D23580__STMMW_12191__STMMW_12201	intergenic__ycfP__ndh	1290002	1290255	1	8	0.0275591	254	7		required
D23580	intergenic region	intergenic__D23580__STMMW_12201__STMMW_12211	intergenic__ndh__ycfJ	1291561	1291738	1	17	0.0674157	178	12		ambiguous
D23580	ncRNA	STMMW_ncRNA_81	STnc1090	1292220	1292286	-1	0	0	67	0	noncoding RNA	required
D23580	ncRNA	STMMW_ncRNA_82	STnc850	1292258	1292333	1	0	0	76	0	noncoding RNA	required
D23580	intergenic region	intergenic__D23580__STMMW_12221__STMMW_12231	intergenic__ycfQ__ycfR	1292989	1293229	1	20	0.0414938	241	10		required
D23580	intergenic region	intergenic__D23580__STMMW_12241__STMMW_ncRNA_83	intergenic__ycfS__STnc3410	1294550	1294655	1	97	0.0283019	106	3		required
D23580	ncRNA	STMMW_ncRNA_83	STnc3410	1294656	1294737	-1	33	0.158537	82	13	noncoding RNA	not required
D23580	intergenic region	intergenic__D23580__STMMW_12251__STMMW_12261	intergenic__mfd__ycfU	1298144	1298369	1	223	0.340708	226	77		not required
D23580	intergenic region	intergenic__D23580__STMMW_12321__STMMW_12331	intergenic__potC__sifA	1305331	1305645	1	52	0.0730159	315	23		not required
D23580	intergenic region	intergenic__D23580__STMMW_12331__STMMW_12341	intergenic__sifA__potB	1306657	1306984	1	26	0.0579268	328	19		ambiguous
D23580	intergenic region	intergenic__D23580__STMMW_12351__STMMW_12361	intergenic__potA__pepT	1308969	1309218	1	34	0.088	250	22		not required
D23580	intergenic region	intergenic__D23580__STMMW_12381__STMMW_12391	intergenic__STMMW_12381__ycfD	1311118	1312536	1	1380	0.291755	1419	414		not required
D23580	intergenic region	intergenic__D23580__STMMW_12411__STMMW_12421	intergenic__phoP__purB	1315877	1315999	1	54	0.138211	123	17		not required
D23580	intergenic region	intergenic__D23580__STMMW_12471__STMMW_12481	intergenic__rluB__icdA	1320727	1320897	1	3	0.0116959	171	2		required
D23580	ncRNA	STMMW_ncRNA_84	STnc150	1322181	1322337	-1	68	0.10828	157	17	noncoding RNA	not required
D23580	intergenic region	intergenic__D23580__STMMW_ncRNA_84__STMMW_12491	intergenic__STnc150__STMMW_12491	1322338	1322595	1	10	0.0193798	258	5		required
D23580	intergenic region	intergenic__D23580__STMMW_12491__STMMW_12501	intergenic__STMMW_12491__envF	1323721	1324701	1	33	0.0214067	981	21		required
D23580	intergenic region	intergenic__D23580__STMMW_12501__STMMW_ncRNA_85	intergenic__envF__IsrC	1325491	1325657	1	0	0	167	0		required
D23580	ncRNA	STMMW_ncRNA_85	IsrC	1325658	1325945	1	202	0.340278	288	98	noncoding RNA	not required
D23580	intergenic region	intergenic__D23580__STMMW_12511__STMMW_12521	intergenic__msgA__envE	1326219	1326408	1	81	0.126316	190	24		not required
D23580	intergenic region	intergenic__D23580__STMMW_12521__STMMW_12531	intergenic__envE__cspH	1326931	1327344	1	34	0.0483092	414	20		ambiguous
D23580	intergenic region	intergenic__D23580__STMMW_12531__STMMW_12541	intergenic__cspH__pagD	1327558	1327688	1	81	0.267176	131	35		not required
D23580	intergenic region	intergenic__D23580__STMMW_12541__STMMW_12551	intergenic__pagD__pagC	1327953	1328850	1	56	0.0412027	898	37		required
D23580	ncRNA	STMMW_ncRNA_86	STnc3420	1329327	1329459	-1	132	0.285714	133	38	noncoding RNA	not required
D23580	intergenic region	intergenic__D23580__STMMW_ncRNA_86__STMMW_ncRNA_87	intergenic__STnc3420__STnc520	1329460	1330250	1	348	0.195954	791	155		not required
D23580	ncRNA	STMMW_ncRNA_87	STnc520	1330251	1330334	-1	92	0.309524	84	26	noncoding RNA	not required
D23580	intergenic region	intergenic__D23580__STMMW_ncRNA_87__STMMW_12561	intergenic__STnc520__pliC	1330335	1330557	1	39	0.107623	223	24		not required
D23580	intergenic region	intergenic__D23580__STMMW_12561__STMMW_12562	intergenic__pliC__STMMW_12562	1330903	1331279	1	81	0.0981432	377	37		not required
D23580	intergenic region	intergenic__D23580__STMMW_12562__STMMW_12571	intergenic__STMMW_12562__STMMW_12571	1331406	1331604	1	116	0.336683	199	67		not required
D23580	intergenic region	intergenic__D23580__STMMW_12571__STMMW_12581	intergenic__STMMW_12571__STMMW_12581	1331878	1332028	1	30	0.0662252	151	10		ambiguous
D23580	ncRNA	STMMW_ncRNA_88	STnc1760	1332495	1332595	-1	41	0.138614	101	14	noncoding RNA	not required
D23580	ncRNA	STMMW_ncRNA_89	STnc1210	1332616	1332674	1	23	0.237288	59	14	noncoding RNA	not required
D23580	intergenic region	intergenic__D23580__STMMW_ncRNA_89__STMMW_12591	intergenic__STnc1210__STMMW_12591	1332675	1332834	1	30	0.0875	160	14		not required
D23580	ncRNA	STMMW_ncRNA_90	STnc1990	1334501	1334634	1	32	0.0970149	134	13	noncoding RNA	not required
D23580	ncRNA	STMMW_ncRNA_91	STnc3430	1334606	1334717	-1	36	0.0714286	112	8	noncoding RNA	not required
D23580	intergenic region	intergenic__D23580__STMMW_12611__STMMW_12621	intergenic__STMMW_12611__STMMW_12621	1334955	1335635	1	219	0.185022	681	126		not required
D23580	intergenic region	intergenic__D23580__STMMW_12671__STMMW_12681	intergenic__STMMW_12671__STMMW_12681	1341637	1341829	1	24	0.0932642	193	18		not required
D23580	ncRNA	STMMW_ncRNA_92	IsrD	1342251	1342301	-1	16	0.254902	51	13	noncoding RNA	not required
D23580	ncRNA	STMMW_ncRNA_93	STnc3440	1342954	1343040	1	43	0.241379	87	21	noncoding RNA	not required
D23580	intergenic region	intergenic__D23580__STMMW_12701__STMMW_12711	intergenic__aadA__STMMW_12711	1343898	1344041	1	108	0.201389	144	29		not required
D23580	intergenic region	intergenic__D23580__STMMW_12721__STMMW_12731	intergenic__STMMW_12721__STMMW_12731	1345553	1345806	1	318	0.437008	254	111		not required
D23580	intergenic region	intergenic__D23580__STMMW_12751__STMMW_12761	intergenic__aroQ__yeaS	1346912	1347107	1	160	0.265306	196	52		not required
D23580	intergenic region	intergenic__D23580__STMMW_12761__STMMW_12771	intergenic__yeaS__yeaR	1347747	1347918	1	21	0.0697674	172	12		not required
D23580	intergenic region	intergenic__D23580__STMMW_12781__STMMW_12791	intergenic__yoaG__STMMW_12791	1348467	1348695	1	8	0.0174672	229	4		required
D23580	ncRNA	STMMW_ncRNA_94	RyhB2	1349388	1349598	-1	28	0.0995261	211	21	noncoding RNA	not required
D23580	intergenic region	intergenic__D23580__STMMW_12811__STMMW_12821	intergenic__yeaQ__yaoF	1349901	1350332	1	96	0.115741	432	50		not required
D23580	intergenic region	intergenic__D23580__STMMW_12841__STMMW_12851	intergenic__yeaO__yeaN	1351298	1351415	1	51	0.20339	118	24		not required
D23580	intergenic region	intergenic__D23580__STMMW_12851__STMMW_12861	intergenic__yeaN__yeaM	1352601	1352700	1	0	0	100	0		required
D23580	intergenic region	intergenic__D23580__STMMW_12862__STMMW_12881	intergenic__yeaL__yeaK	1353922	1354230	1	41	0.0679612	309	21		not required
D23580	intergenic region	intergenic__D23580__STMMW_12891__STMMW_ncRNA_95	intergenic__yeaJ__STnc1480	1356293	1356534	1	9	0.0206612	242	5		required
D23580	ncRNA	STMMW_ncRNA_95	STnc1480	1356535	1356929	1	173	0.270886	395	107	noncoding RNA	not required
D23580	intergenic region	intergenic__D23580__STMMW_12901__STMMW_12911	intergenic__yeaH__yeaG	1358220	1358341	1	74	0.180328	122	22		not required
D23580	intergenic region	intergenic__D23580__STMMW_12911__STMMW_12921	intergenic__yeaG__mipA	1360277	1360702	1	191	0.147887	426	63		not required
D23580	intergenic region	intergenic__D23580__STMMW_12921__STMMW_12931	intergenic__mipA__STMMW_12931	1361450	1361738	1	105	0.148789	289	43		not required
D23580	intergenic region	intergenic__D23580__STMMW_12971__STMMW_12981	intergenic__gapA__yeaA	1366203	1366513	1	13	0.0257235	311	8		required
D23580	intergenic region	intergenic__D23580__STMMW_12991__STMMW_13001	intergenic__yeaC__nam	1367278	1367628	1	95	0.105413	351	37		not required
D23580	intergenic region	intergenic__D23580__STMMW_13021__STMMW_13031	intergenic__sppA__ydjA	1371281	1371453	1	61	0.16763	173	29		not required
D23580	intergenic region	intergenic__D23580__STMMW_13031__STMMW_13041	intergenic__ydjA__selD	1372006	1372122	1	30	0.111111	117	13		not required
D23580	intergenic region	intergenic__D23580__STMMW_13061__STMMW_13071	intergenic__gdhA__STMMW_13071	1376494	1376731	1	29	0.0420168	238	10		required
D23580	intergenic region	intergenic__D23580__STMMW_13091__STMMW_13101	intergenic__xthA__argDa	1378263	1378707	1	34	0.0314607	445	14		required
D23580	intergenic region	intergenic__D23580__STMMW_13141__STMMW_13151	intergenic__astE__STMMW_13151	1384736	1385070	1	37	0.0358209	335	12		required
D23580	ncRNA	STMMW_ncRNA_96	STnc1640	1385544	1385631	1	41	0.215909	88	19	noncoding RNA	not required
D23580	intergenic region	intergenic__D23580__STMMW_13171__STMMW_13181	intergenic__nadE__osmE	1387461	1387678	1	55	0.0550459	218	12		ambiguous
D23580	intergenic region	intergenic__D23580__STMMW_13181__STMMW_13191	intergenic__osmE__celA	1388021	1388320	1	49	0.0466667	300	14		ambiguous
D23580	intergenic region	intergenic__D23580__STMMW_13221__STMMW_13231	intergenic__celD__celF	1391334	1391457	1	1	0.00806452	124	1		required
D23580	ncRNA	STMMW_ncRNA_97	STnc2010	1393493	1393620	1	11	0.03125	128	4	noncoding RNA	required
D23580	intergenic region	intergenic__D23580__STMMW_13251__STMMW_13261	intergenic__katE__cedA	1395881	1396244	1	135	0.173077	364	63		not required
D23580	intergenic region	intergenic__D23580__STMMW_13261__STMMW_13271	intergenic__cedA__ydjN	1396488	1396588	1	12	0.039604	101	4		required
D23580	intergenic region	intergenic__D23580__STMMW_13271__STMMW_13281	intergenic__ydjN__ydjM	1397981	1398116	1	10	0.0367647	136	5		required
D23580	ncRNA	STMMW_ncRNA_98	STnc3570	1398678	1398844	-1	40	0.0838323	167	14	noncoding RNA	not required
D23580	intergenic region	intergenic__D23580__STMMW_13291__STMMW_13301	intergenic__yniC__yniB	1399523	1399670	1	14	0.0675676	148	10		ambiguous
D23580	intergenic region	intergenic__D23580__STMMW_13311__STMMW_13321	intergenic__STMMW_13311__ydiZ	1401111	1401216	1	9	0.0566038	106	6		ambiguous
D23580	intergenic region	intergenic__D23580__STMMW_13331__STMMW_13341	intergenic__pfkB__ydiY	1402537	1402824	1	25	0.0555556	288	16		ambiguous
D23580	ncRNA	STMMW_ncRNA_99	STnc3460	1403507	1403628	1	82	0.147541	122	18	noncoding RNA	not required
D23580	ncRNA	STMMW_ncRNA_100	STnc4210	1403586	1403658	-1	28	0.109589	73	8	noncoding RNA	not required
D23580	intergenic region	intergenic__D23580__STMMW_13351__STMMW_13361	intergenic__lpxR__STMMW_13361	1404592	1404733	1	27	0.0704225	142	10		not required
D23580	intergenic region	intergenic__D23580__STMMW_13371__STMMW_13381	intergenic__STMMW_13371__STMMW_13381	1405900	1406071	1	157	0.133721	172	23		not required
D23580	intergenic region	intergenic__D23580__STMMW_13381__STMMW_13391	intergenic__STMMW_13381__rfc	1406279	1406600	1	12	0.0124224	322	4		required
D23580	intergenic region	intergenic__D23580__STMMW_13391__STMMW_13401	intergenic__rfc__thrS	1407825	1408715	1	476	0.214366	891	191		not required
D23580	intergenic region	intergenic__D23580__STMMW_13401__STMMW_13411	intergenic__thrS__infC	1410645	1410755	1	0	0	111	0		required
D23580	intergenic region	intergenic__D23580__STMMW_13431__STMMW_13441	intergenic__rpl20__pheS	1411891	1412191	1	21	0.0299003	301	9		required
D23580	ncRNA	STMMW_ncRNA_101	STnc540	1415932	1416025	1	3	0.0319149	94	3	noncoding RNA	required
D23580	intergenic region	intergenic__D23580__STMMW_13501__STMMW_13511	intergenic__nlpC__ydiV	1418999	1419311	1	56	0.0670927	313	21		ambiguous
D23580	intergenic region	intergenic__D23580__STMMW_13531__STMMW_13541	intergenic__ydiE__aroH	1421756	1421911	1	10	0.00641026	156	1		required
D23580	intergenic region	intergenic__D23580__STMMW_13541__STMMW_13551	intergenic__aroH__ydiA	1422959	1423113	1	35	0.109677	155	17		not required
D23580	intergenic region	intergenic__D23580__STMMW_13551__STMMW_13561	intergenic__ydiA__pps	1423948	1424283	1	15	0.0327381	336	11		required
D23580	intergenic region	intergenic__D23580__STMMW_13611__STMMW_13621	intergenic__ydiQ__ydiP	1431789	1432250	1	38	0.0238095	462	11		required
D23580	intergenic region	intergenic__D23580__STMMW_13641__STMMW_13651	intergenic__ydiF__aroD	1435936	1436130	1	4	0.0153846	195	3		required
D23580	intergenic region	intergenic__D23580__STMMW_13671__STMMW_13681	intergenic__ydiN__ydiM	1439103	1439465	1	2	0.00550964	363	2		required
D23580	intergenic region	intergenic__D23580__STMMW_13681__STMMW_13691	intergenic__ydiM__ydiL	1440678	1440817	1	57	0.142857	140	20		not required
D23580	intergenic region	intergenic__D23580__STMMW_13691__STMMW_ncRNA_102	intergenic__ydiL__RprA	1441178	1441343	1	26	0.10241	166	17		not required
D23580	ncRNA	STMMW_ncRNA_102	RprA	1441344	1441452	-1	28	0.165138	109	18	noncoding RNA	not required
D23580	intergenic region	intergenic__D23580__STMMW_ncRNA_102__STMMW_13701	intergenic__RprA__ydiK	1441453	1441634	1	19	0.0769231	182	14		not required
D23580	intergenic region	intergenic__D23580__STMMW_13701__STMMW_13711	intergenic__ydiK__ydiJ	1442754	1443017	1	43	0.094697	264	25		not required
D23580	intergenic region	intergenic__D23580__STMMW_13731__STMMW_ncRNA_103	intergenic__ydiH__RydB	1446769	1446939	1	9	0.0467836	171	8		ambiguous
D23580	ncRNA	STMMW_ncRNA_103	RydB	1446940	1447033	1	10	0.0531915	94	5	noncoding RNA	ambiguous
D23580	intergenic region	intergenic__D23580__STMMW_13741__STMMW_13751	intergenic__STMMW_13741__sufA	1448403	1448828	1	40	0.0352113	426	15		required
D23580	intergenic region	intergenic__D23580__STMMW_13801__STMMW_13811	intergenic__ynhA__ynhG	1454349	1454502	1	11	0.0454545	154	7		ambiguous
D23580	intergenic region	intergenic__D23580__STMMW_13822__STMMW_13831	intergenic__lpp__pykF	1456130	1456439	1	0	0	310	0		required
D23580	intergenic region	intergenic__D23580__STMMW_13831__STMMW_13841	intergenic__pykF__orf48	1457799	1458253	1	10	0.010989	455	5		required
D23580	intergenic region	intergenic__D23580__STMMW_13871__STMMW_13881	intergenic__orf408__ttrA	1462547	1462868	1	111	0.149068	322	48		not required
D23580	intergenic region	intergenic__D23580__STMMW_13901__STMMW_13911	intergenic__ttrB__ttrS	1467700	1467862	1	18	0.0613497	163	10		ambiguous
D23580	intergenic region	intergenic__D23580__STMMW_13941__STMMW_13951	intergenic__orf319__orf242	1471602	1471773	1	27	0.0697674	172	12		not required
D23580	intergenic region	intergenic__D23580__STMMW_13951__STMMW_13961	intergenic__orf242__ssrB	1472503	1472680	1	114	0.146067	178	26		not required
D23580	intergenic region	intergenic__D23580__STMMW_13971__STMMW_13981	intergenic__ssrA__ssaB	1476113	1476512	1	10	0.0175	400	7		required
D23580	intergenic region	intergenic__D23580__STMMW_14011__STMMW_14021	intergenic__ssaE__sseA	1479852	1480114	1	145	0.235741	263	62		not required
D23580	ncRNA	STMMW_ncRNA_104	STnc1220	1488380	1488452	-1	0	0	73	0	noncoding RNA	required
D23580	intergenic region	intergenic__D23580__STMMW_ncRNA_104__STMMW_14171	intergenic__STnc1220__ssaL	1488453	1488742	1	92	0.151724	290	44		not required
D23580	intergenic region	intergenic__D23580__STMMW_14271__STMMW_14281	intergenic__ssaU__norM	1498004	1498475	1	71	0.110169	472	52		not required
D23580	intergenic region	intergenic__D23580__STMMW_14281__STMMW_14291	intergenic__norM__ribE	1499850	1500065	1	31	0.0694444	216	15		not required
D23580	intergenic region	intergenic__D23580__STMMW_14301__STMMW_14311	intergenic__cfa__ydhC	1501898	1502186	1	31	0.0622837	289	18		ambiguous
D23580	intergenic region	intergenic__D23580__STMMW_14311__STMMW_14321	intergenic__ydhC__ydhB	1503393	1503504	1	25	0.125	112	14		not required
D23580	ncRNA	STMMW_ncRNA_105	STnc4220	1504438	1504532	-1	3	0.0315789	95	3	noncoding RNA	required
D23580	intergenic region	intergenic__D23580__STMMW_ncRNA_105__STMMW_14332	intergenic__STnc4220__ynhF	1504533	1505754	1	135	0.0360065	1222	44		required
D23580	intergenic region	intergenic__D23580__STMMW_14341__STMMW_14351	intergenic__sodB__ydhO	1506509	1506634	1	12	0.0555556	126	7		ambiguous
D23580	intergenic region	intergenic__D23580__STMMW_14351__STMMW_14361	intergenic__ydhO__ydhD	1507490	1507790	1	20	0.0365449	301	11		required
D23580	intergenic region	intergenic__D23580__STMMW_14371__STMMW_14381	intergenic__rnt__gloA	1508864	1508963	1	0	0	100	0		required
D23580	intergenic region	intergenic__D23580__STMMW_14401__STMMW_14411	intergenic__ydhM__ydhL	1511196	1511297	1	24	0.0882353	102	9		not required
D23580	intergenic region	intergenic__D23580__STMMW_14461__STMMW_14471	intergenic__ydhI__slyA	1516200	1516393	1	11	0.0463918	194	9		ambiguous
D23580	intergenic region	intergenic__D23580__STMMW_14481__STMMW_14491	intergenic__slyB__anmK	1517350	1517620	1	42	0.0922509	271	25		not required
D23580	intergenic region	intergenic__D23580__STMMW_14511__STMMW_14521	intergenic__pdxH__tyrS	1519875	1520000	1	2	0.00793651	126	1		required
D23580	intergenic region	intergenic__D23580__STMMW_14541__STMMW_14551	intergenic__gst__tppB	1522860	1522963	1	0	0	104	0		required
D23580	intergenic region	intergenic__D23580__STMMW_14551__STMMW_14561	intergenic__tppB__nth	1524470	1525070	1	17	0.0116473	601	7		required
D23580	intergenic region	intergenic__D23580__STMMW_14641__STMMW_14642	intergenic__ydgT__blr	1532265	1532561	1	63	0.0976431	297	29		not required
D23580	intergenic region	intergenic__D23580__STMMW_14642__STMMW_14651	intergenic__blr__ydgJ	1532688	1532894	1	50	0.111111	207	23		not required
D23580	ncRNA	STMMW_ncRNA_106	STnc3500	1535060	1535174	1	18	0.026087	115	3	noncoding RNA	required
D23580	intergenic region	intergenic__D23580__STMMW_ncRNA_106__STMMW_14671	intergenic__STnc3500__ydgA	1535175	1535714	1	94	0.0814815	540	44		not required
D23580	intergenic region	intergenic__D23580__STMMW_14671__STMMW_14681	intergenic__ydgA__manA	1537224	1537325	1	1	0.00980392	102	1		required
D23580	intergenic region	intergenic__D23580__STMMW_14681__STMMW_14691	intergenic__manA__fumA	1538502	1538700	1	11	0.0251256	199	5		required
D23580	intergenic region	intergenic__D23580__STMMW_14691__STMMW_14701	intergenic__fumA__fumC	1540348	1540514	1	16	0.0359281	167	6		required
D23580	intergenic region	intergenic__D23580__STMMW_14721__STMMW_14731	intergenic__rstB__STMMW_14731	1544222	1544331	1	7	0.0181818	110	2		required
D23580	intergenic region	intergenic__D23580__STMMW_14731__STMMW_ncRNA_107	intergenic__STMMW_14731__STnc3510	1546039	1546143	1	4	0.0285714	105	3		required
D23580	ncRNA	STMMW_ncRNA_107	STnc3510	1546144	1546258	-1	11	0.0608696	115	7	noncoding RNA	ambiguous
D23580	intergenic region	intergenic__D23580__STMMW_14741__STMMW_14751	intergenic__ompN__rstA	1547325	1547803	1	13	0.0250522	479	12		required
D23580	intergenic region	intergenic__D23580__STMMW_14751__STMMW_14761	intergenic__rstA__ydgC	1548536	1548661	1	19	0.0873016	126	11		not required
D23580	intergenic region	intergenic__D23580__STMMW_14771__STMMW_14781	intergenic__ydgI__ydgH	1550442	1550739	1	18	0.0302013	298	9		required
D23580	intergenic region	intergenic__D23580__STMMW_14781__STMMW_14791	intergenic__ydgH__pntA	1551685	1552210	1	26	0.0323194	526	17		required
D23580	intergenic region	intergenic__D23580__STMMW_14801__STMMW_14811	intergenic__pntB__tqsA	1555140	1555313	1	12	0.0344828	174	6		required
D23580	intergenic region	intergenic__D23580__STMMW_14811__STMMW_14821	intergenic__tqsA__ydgF	1556349	1556765	1	131	0.0935252	417	39		not required
D23580	intergenic region	intergenic__D23580__STMMW_14841__STMMW_14851	intergenic__STMMW_14841__asr	1558306	1558573	1	18	0.0410448	268	11		required
D23580	ncRNA	STMMW_ncRNA_108	STnc3480	1558949	1559209	1	73	0.111111	261	29	noncoding RNA	not required
D23580	intergenic region	intergenic__D23580__STMMW_14861__STMMW_14871	intergenic__ynfM__ynfL	1560471	1560589	1	0	0	119	0		required
D23580	intergenic region	intergenic__D23580__STMMW_14871__STMMW_14881	intergenic__ynfL__mlc	1561490	1561616	1	4	0.00787402	127	1		required
D23580	intergenic region	intergenic__D23580__STMMW_14881__STMMW_14891	intergenic__mlc__bioDb	1562838	1562962	1	10	0.064	125	8		ambiguous
D23580	intergenic region	intergenic__D23580__STMMW_14901__STMMW_14911	intergenic__clcB__STMMW_14911	1564904	1565038	1	22	0.118519	135	16		not required
D23580	intergenic region	intergenic__D23580__STMMW_14941__STMMW_14951	intergenic__STMMW_14941__ynfI	1568486	1568789	1	80	0.134868	304	41		not required
D23580	intergenic region	intergenic__D23580__STMMW_14991__STMMW_15001	intergenic__dmsA1__ynfD	1575910	1576062	1	28	0.0653595	153	10		ambiguous
D23580	intergenic region	intergenic__D23580__STMMW_15031__STMMW_15041	intergenic__ynfB__ynfA	1578164	1578315	1	4	0.00657895	152	1		required
D23580	intergenic region	intergenic__D23580__STMMW_15041__STMMW_15051	intergenic__ynfA__rspA	1578643	1578763	1	2	0.0165289	121	2		required
D23580	intergenic region	intergenic__D23580__STMMW_15071__STMMW_15081	intergenic__ydfJ__ydfI	1582439	1582584	1	25	0.0616438	146	9		ambiguous
D23580	intergenic region	intergenic__D23580__STMMW_15091__STMMW_15101	intergenic__ydfZ__ydfH	1584322	1584501	1	4	0.00555556	180	1		required
D23580	intergenic region	intergenic__D23580__STMMW_15101__STMMW_15111	intergenic__ydfH__ydfG	1585189	1585317	1	14	0.0930233	129	12		not required
D23580	intergenic region	intergenic__D23580__STMMW_15111__STMMW_15121	intergenic__ydfG__dcp	1586065	1586202	1	19	0.0434783	138	6		ambiguous
D23580	intergenic region	intergenic__D23580__STMMW_15121__STMMW_15131	intergenic__dcp__STMMW_15131	1588246	1588589	1	23	0.0232558	344	8		required
D23580	intergenic region	intergenic__D23580__STMMW_15131__STMMW_15141	intergenic__STMMW_15131__ydeJ	1588773	1588891	1	0	0	119	0		required
D23580	intergenic region	intergenic__D23580__STMMW_15141__STMMW_15151	intergenic__ydeJ__ydeI	1589420	1589845	1	4	0.00704225	426	3		required
D23580	intergenic region	intergenic__D23580__STMMW_15151__STMMW_ncRNA_109	intergenic__ydeI__MgrR	1590239	1590407	1	64	0.153846	169	26		not required
D23580	ncRNA	STMMW_ncRNA_109	MgrR	1590408	1590506	1	8	0.0606061	99	6	noncoding RNA	ambiguous
D23580	intergenic region	intergenic__D23580__STMMW_ncRNA_109__STMMW_15161	intergenic__MgrR__ydeE	1590507	1590931	1	20	0.0352941	425	15		required
D23580	intergenic region	intergenic__D23580__STMMW_15161__STMMW_15171	intergenic__ydeE__ydeD	1592106	1592332	1	26	0.0660793	227	15		ambiguous
D23580	ncRNA	STMMW_ncRNA_110	STnc2170	1593320	1593388	-1	7	0.0869565	69	6	noncoding RNA	not required
D23580	intergenic region	intergenic__D23580__STMMW_15201__STMMW_15211	intergenic__marR__marC	1594436	1594693	1	9	0.0155039	258	4		required
D23580	intergenic region	intergenic__D23580__STMMW_15221__STMMW_15231	intergenic__sotB__yneJ	1596591	1596705	1	1	0.00869565	115	1		required
D23580	intergenic region	intergenic__D23580__STMMW_15231__STMMW_15241	intergenic__yneJ__yneI	1597579	1597680	1	1	0.00980392	102	1		required
D23580	intergenic region	intergenic__D23580__STMMW_15261__STMMW_15271	intergenic__yneG__STMMW_15271	1600428	1600650	1	28	0.0538117	223	12		ambiguous
D23580	intergenic region	intergenic__D23580__STMMW_15281__STMMW_15291	intergenic__STMMW_15281__STMMW_15291	1602197	1603014	1	79	0.0574572	818	47		ambiguous
D23580	ncRNA	STMMW_ncRNA_111	STnc3530	1603977	1604148	1	9	0.0174419	172	3	noncoding RNA	required
D23580	intergenic region	intergenic__D23580__STMMW_15381__STMMW_15391	intergenic__hyaA2__STMMW_15391	1611403	1611830	1	4	0.00934579	428	4		required
D23580	intergenic region	intergenic__D23580__STMMW_15391__STMMW_15401	intergenic__STMMW_15391__STMMW_15401	1612923	1613087	1	32	0.0909091	165	15		not required
D23580	intergenic region	intergenic__D23580__STMMW_15421__STMMW_15431	intergenic__STMMW_15421__pqaA	1616105	1616280	1	0	0	176	0		required
D23580	intergenic region	intergenic__D23580__STMMW_15461__STMMW_15471	intergenic__STMMW_15461__STMMW_15471	1621177	1621407	1	22	0.021645	231	5		required
D23580	intergenic region	intergenic__D23580__STMMW_15481__STMMW_ncRNA_112	intergenic__STMMW_15481__IsrF	1622160	1622387	1	15	0.0263158	228	6		required
D23580	ncRNA	STMMW_ncRNA_112	IsrF	1622388	1622677	-1	9	0.0241379	290	7	noncoding RNA	required
D23580	intergenic region	intergenic__D23580__STMMW_15482__STMMW_15491	intergenic__STMMW_15482__srgE	1622653	1622921	1	25	0.0297398	269	8		required
D23580	intergenic region	intergenic__D23580__STMMW_15491__STMMW_15501	intergenic__srgE__STMMW_15501	1624389	1624646	1	27	0.0775194	258	20		not required
D23580	intergenic region	intergenic__D23580__STMMW_15501__STMMW_15511	intergenic__STMMW_15501__STMMW_15511	1625655	1625797	1	24	0.041958	143	6		required
D23580	intergenic region	intergenic__D23580__STMMW_15521__STMMW_15531	intergenic__STMMW_15521__STMMW_15531	1628465	1628576	1	5	0.0357143	112	4		required
D23580	intergenic region	intergenic__D23580__STMMW_15551__STMMW_15561	intergenic__STMMW_15551__STMMW_15561	1635019	1635146	1	2	0.015625	128	2		required
D23580	intergenic region	intergenic__D23580__STMMW_15561__STMMW_15571	intergenic__STMMW_15561__hdeB	1635933	1636074	1	8	0.0422535	142	6		required
D23580	intergenic region	intergenic__D23580__STMMW_15571__STMMW_15581	intergenic__hdeB__osmC	1636405	1636753	1	65	0.111748	349	39		not required
D23580	intergenic region	intergenic__D23580__STMMW_15581__STMMW_15591	intergenic__osmC__yddX	1637186	1637697	1	51	0.0273438	512	14		required
D23580	intergenic region	intergenic__D23580__STMMW_15601__STMMW_15611	intergenic__rpsV__sfcA	1638152	1638327	1	101	0.125	176	22		not required
D23580	intergenic region	intergenic__D23580__STMMW_15611__STMMW_15621	intergenic__sfcA__adhP	1640026	1640391	1	43	0.0765027	366	28		not required
D23580	ncRNA	STMMW_ncRNA_113	STnc3540	1641391	1641576	-1	25	0.0806452	186	15	noncoding RNA	not required
D23580	intergenic region	intergenic__D23580__STMMW_15651__STMMW_15661	intergenic__fdnG__yddG	1646007	1646340	1	49	0.0628743	334	21		ambiguous
D23580	intergenic region	intergenic__D23580__STMMW_15661__STMMW_15671	intergenic__yddG__ompD	1647166	1647689	1	174	0.135496	524	71		not required
D23580	intergenic region	intergenic__D23580__STMMW_15671__STMMW_15681	intergenic__ompD__STMMW_15681	1648779	1648921	1	8	0.020979	143	3		required
D23580	intergenic region	intergenic__D23580__STMMW_15691__STMMW_15701	intergenic__smvA__STMMW_15701	1650815	1650930	1	5	0.0258621	116	3		required
D23580	intergenic region	intergenic__D23580__STMMW_15701__STMMW_15711	intergenic__STMMW_15701__narU	1651510	1651723	1	14	0.0186916	214	4		required
D23580	intergenic region	intergenic__D23580__STMMW_15751__STMMW_15761	intergenic__narV__yddE	1659858	1659962	1	24	0.0761905	105	8		not required
D23580	intergenic region	intergenic__D23580__STMMW_15771__STMMW_15781	intergenic__nhoA__steA	1661738	1662020	1	67	0.0742049	283	21		not required
D23580	intergenic region	intergenic__D23580__STMMW_15781__STMMW_15791	intergenic__steA__ansP	1662654	1663165	1	36	0.0488281	512	25		ambiguous
D23580	intergenic region	intergenic__D23580__STMMW_15801__STMMW_15811	intergenic__STMMW_15801__STMMW_15811	1664958	1665101	1	7	0.0347222	144	5		required
D23580	intergenic region	intergenic__D23580__STMMW_15811__STMMW_15821	intergenic__STMMW_15811__yncD	1666164	1666426	1	8	0.0152091	263	4		required
D23580	intergenic region	intergenic__D23580__STMMW_15831__STMMW_15841	intergenic__yncC__yncB	1669280	1669612	1	81	0.135135	333	45		not required
D23580	intergenic region	intergenic__D23580__STMMW_15841__STMMW_15851	intergenic__yncB__yncA	1670684	1670861	1	13	0.0561798	178	10		ambiguous
D23580	intergenic region	intergenic__D23580__STMMW_15871__STMMW_15881	intergenic__ydcY__srfA	1672065	1672287	1	18	0.0269058	223	6		required
D23580	ncRNA	STMMW_ncRNA_114	STnc1110	1679129	1679322	1	7	0.0257732	194	5	noncoding RNA	required
D23580	intergenic region	intergenic__D23580__STMMW_15921__STMMW_15931	intergenic__ydcW__ydcR	1680797	1680910	1	0	0	114	0		required
D23580	intergenic region	intergenic__D23580__STMMW_15931__STMMW_15941	intergenic__ydcR__pdgL	1682336	1682470	1	0	0	135	0		required
D23580	intergenic region	intergenic__D23580__STMMW_15941__STMMW_15951	intergenic__pdgL__STMMW_15951	1683242	1683499	1	97	0.104651	258	27		not required
D23580	intergenic region	intergenic__D23580__STMMW_15961__STMMW_15971	intergenic__ugtL__sifB	1684162	1684697	1	3	0.00559701	536	3		required
D23580	intergenic region	intergenic__D23580__STMMW_15971__STMMW_15981	intergenic__sifB__yncJ	1685649	1685921	1	15	0.043956	273	12		ambiguous
D23580	intergenic region	intergenic__D23580__STMMW_16021__STMMW_16031	intergenic__STMMW_16021__tehB	1690724	1690878	1	16	0.0580645	155	9		ambiguous
D23580	intergenic region	intergenic__D23580__STMMW_16041__STMMW_16051	intergenic__tehA__ydcK	1692476	1692581	1	0	0	106	0		required
D23580	intergenic region	intergenic__D23580__STMMW_16061__STMMW_16071	intergenic__rimL__STMMW_16071	1694099	1694314	1	17	0.0231481	216	5		required
D23580	intergenic region	intergenic__D23580__STMMW_16081__STMMW_16091	intergenic__STMMW_16081__STMMW_16091	1695712	1695862	1	34	0.0397351	151	6		required
D23580	ncRNA	STMMW_ncRNA_115	RyjB	1697854	1697946	-1	5	0.0322581	93	3	noncoding RNA	required
D23580	intergenic region	intergenic__D23580__STMMW_16161__STMMW_16171	intergenic__STMMW_16161__ydcG	1702149	1702343	1	42	0.14359	195	28		not required
D23580	intergenic region	intergenic__D23580__STMMW_16171__STMMW_16181	intergenic__ydcG__STMMW_16181	1704000	1704218	1	17	0.0410959	219	9		required
D23580	intergenic region	intergenic__D23580__STMMW_16191__STMMW_16201	intergenic__STMMW_16191__ydcI	1707120	1707411	1	25	0.0376712	292	11		required
D23580	intergenic region	intergenic__D23580__STMMW_16211__STMMW_16221	intergenic__trg__adhC	1710022	1710189	1	14	0.0357143	168	6		required
D23580	intergenic region	intergenic__D23580__STMMW_16231__STMMW_16241	intergenic__STMMW_16231__steB	1711616	1712137	1	113	0.0747126	522	39		not required
D23580	intergenic region	intergenic__D23580__STMMW_16241__STMMW_16251	intergenic__steB__STMMW_16251	1712540	1712667	1	5	0.0234375	128	3		required
D23580	intergenic region	intergenic__D23580__STMMW_16251__STMMW_16261	intergenic__STMMW_16251__sseJ	1713385	1713809	1	0	0	425	0		required
D23580	intergenic region	intergenic__D23580__STMMW_16261__STMMW_16271	intergenic__sseJ__STMMW_16271	1715037	1715156	1	30	0.175	120	21		not required
D23580	intergenic region	intergenic__D23580__STMMW_16271__STMMW_16281	intergenic__STMMW_16271__STMMW_16281	1715502	1716407	1	10	0.00441501	906	4		required
D23580	intergenic region	intergenic__D23580__STMMW_16311__STMMW_16321	intergenic__STMMW_16311__STMMW_16321	1719257	1719392	1	0	0	136	0		required
D23580	intergenic region	intergenic__D23580__STMMW_16321__STMMW_16331	intergenic__STMMW_16321__STMMW_16331	1720944	1721406	1	4	0.00647948	463	3		required
D23580	intergenic region	intergenic__D23580__STMMW_16331__STMMW_ncRNA_116	intergenic__STMMW_16331__RydC	1722070	1722189	1	4	0.0333333	120	4		required
D23580	ncRNA	STMMW_ncRNA_116	RydC	1722190	1722255	1	3	0.0151515	66	1	noncoding RNA	required
D23580	intergenic region	intergenic__D23580__STMMW_16341__STMMW_16351	intergenic__cybB__ydcF	1722871	1722986	1	4	0.0344828	116	4		required
D23580	intergenic region	intergenic__D23580__STMMW_16361__STMMW_16371	intergenic__hrpA__acpD	1727754	1727953	1	24	0.09	200	18		not required
D23580	intergenic region	intergenic__D23580__STMMW_16381__STMMW_16391	intergenic__STMMW_16381__ydbL	1729006	1729147	1	10	0.0492958	142	7		ambiguous
D23580	intergenic region	intergenic__D23580__STMMW_16411__STMMW_16421	intergenic__ydbH__ldhA	1732307	1732545	1	59	0.0920502	239	22		not required
D23580	intergenic region	intergenic__D23580__STMMW_16421__STMMW_16431	intergenic__ldhA__hslJ	1733536	1733645	1	38	0.181818	110	20		not required
D23580	ncRNA	STMMW_ncRNA_117	MicC	1738195	1738303	-1	6	0.0366972	109	4	noncoding RNA	required
D23580	intergenic region	intergenic__D23580__STMMW_ncRNA_117__STMMW_16471	intergenic__MicC__ynaF	1738304	1738647	1	81	0.127907	344	44		not required
D23580	intergenic region	intergenic__D23580__STMMW_16481__STMMW_16491	intergenic__STMMW_16481__STMMW_16491	1739471	1739570	1	7	0.07	100	7		not required
D23580	intergenic region	intergenic__D23580__STMMW_16511__STMMW_ncRNA_118	intergenic__dbpA__FnrS	1742179	1742447	1	28	0.0557621	269	15		ambiguous
D23580	ncRNA	STMMW_ncRNA_118	FnrS	1742448	1742569	-1	20	0.122951	122	15	noncoding RNA	not required
D23580	intergenic region	intergenic__D23580__STMMW_16521__STMMW_16531	intergenic__zntB__STMMW_16531	1743649	1743793	1	33	0.144828	145	21		not required
D23580	intergenic region	intergenic__D23580__STMMW_16531__STMMW_16541	intergenic__STMMW_16531__ydaL	1744949	1745358	1	143	0.17561	410	72		not required
D23580	intergenic region	intergenic__D23580__STMMW_16541__STMMW_16551	intergenic__ydaL__ogt	1745923	1746179	1	130	0.225681	257	58		not required
D23580	intergenic region	intergenic__D23580__STMMW_16551__STMMW_16561	intergenic__ogt__fnr	1746696	1746848	1	1	0.00653595	153	1		required
D23580	intergenic region	intergenic__D23580__STMMW_16561__STMMW_16571	intergenic__fnr__ydaA	1747644	1747793	1	36	0.06	150	9		ambiguous
D23580	intergenic region	intergenic__D23580__STMMW_16581__STMMW_16591	intergenic__ynaJ__ynaI	1749051	1749288	1	15	0.0336134	238	8		required
D23580	intergenic region	intergenic__D23580__STMMW_16611__STMMW_16621	intergenic__STMMW_16611__STMMW_16621	1751739	1752209	1	41	0.0360934	471	17		required
D23580	intergenic region	intergenic__D23580__STMMW_16651__STMMW_16661	intergenic__STMMW_16651__STMMW_16661	1756620	1756918	1	0	0	299	0		required
D23580	intergenic region	intergenic__D23580__STMMW_16661__STMMW_16671	intergenic__STMMW_16661__STMMW_16671	1757772	1758161	1	10	0.0128205	390	5		required
D23580	intergenic region	intergenic__D23580__STMMW_16671__STMMW_16681	intergenic__STMMW_16671__STMMW_16681	1759272	1759484	1	82	0.215962	213	46		not required
D23580	intergenic region	intergenic__D23580__STMMW_16681__STMMW_16691	intergenic__STMMW_16681__STMMW_16691	1759740	1759849	1	23	0.1	110	11		not required
D23580	intergenic region	intergenic__D23580__STMMW_16711__STMMW_16721	intergenic__STMMW_16711__STMMW_16721	1762192	1762464	1	9	0.029304	273	8		required
D23580	intergenic region	intergenic__D23580__STMMW_16721__STMMW_16731	intergenic__STMMW_16721__STMMW_16731	1763371	1763488	1	21	0.0847458	118	10		not required
D23580	intergenic region	intergenic__D23580__STMMW_16741__STMMW_16751	intergenic__mppA__ycjI	1766129	1766317	1	14	0.047619	189	9		ambiguous
D23580	intergenic region	intergenic__D23580__STMMW_16761__STMMW_16771	intergenic__ycjG__tpx	1767987	1768101	1	5	0.0347826	115	4		required
D23580	intergenic region	intergenic__D23580__STMMW_16781__STMMW_16791	intergenic__tyrR__ycjF	1770240	1770386	1	7	0.0272109	147	4		required
D23580	intergenic region	intergenic__D23580__STMMW_16801__STMMW_16811	intergenic__ycjX__pspE	1772849	1772990	1	37	0.0915493	142	13		not required
D23580	intergenic region	intergenic__D23580__STMMW_16851__STMMW_16861	intergenic__pspA__pspF	1774934	1775103	1	6	0.0235294	170	4		required
D23580	intergenic region	intergenic__D23580__STMMW_16861__STMMW_16871	intergenic__pspF__sapA	1776085	1776195	1	0	0	111	0		required
D23580	intergenic region	intergenic__D23580__STMMW_16871__STMMW_16881	intergenic__sapA__sapB	1777846	1778012	1	0	0	167	0		required
D23580	intergenic region	intergenic__D23580__STMMW_16921__STMMW_16931	intergenic__STMMW_16921__steC	1782208	1782673	1	112	0.0643777	466	30		ambiguous
D23580	intergenic region	intergenic__D23580__STMMW_16951__STMMW_16961	intergenic__ycjE__fabI	1784536	1784652	1	0	0	117	0		required
D23580	intergenic region	intergenic__D23580__STMMW_16961__STMMW_16971	intergenic__fabI__yciW	1785442	1785640	1	37	0.0603015	199	12		ambiguous
D23580	intergenic region	intergenic__D23580__STMMW_16981__STMMW_16991	intergenic__rnb__yciR	1788798	1789058	1	12	0.0421456	261	11		required
D23580	intergenic region	intergenic__D23580__STMMW_16991__STMMW_16992	intergenic__yciR__STMMW_16992	1791042	1791162	1	20	0.107438	121	13		not required
D23580	intergenic region	intergenic__D23580__STMMW_17001__STMMW_17002	intergenic__yciT__osmB	1792182	1792439	1	68	0.0968992	258	25		not required
D23580	intergenic region	intergenic__D23580__STMMW_17002__STMMW_17011	intergenic__osmB__yciH	1792659	1792777	1	1	0.00840336	119	1		required
D23580	intergenic region	intergenic__D23580__STMMW_17021__STMMW_17031	intergenic__pyrF__yciM	1793842	1794031	1	23	0.0526316	190	10		ambiguous
D23580	intergenic region	intergenic__D23580__STMMW_17041__STMMW_17051	intergenic__yciS__pgpB	1795517	1795665	1	1	0.00671141	149	1		required
D23580	intergenic region	intergenic__D23580__STMMW_17051__STMMW_17061	intergenic__pgpB__ribA	1796431	1796625	1	18	0.0717949	195	14		not required
D23580	intergenic region	intergenic__D23580__STMMW_17071__STMMW_17072	intergenic__acnA__ymiA	1799948	1800502	1	157	0.127928	555	71		not required
D23580	intergenic region	intergenic__D23580__STMMW_17072__STMMW_17081	intergenic__ymiA__cysB	1800632	1800923	1	21	0.0342466	292	10		required
D23580	intergenic region	intergenic__D23580__STMMW_17081__STMMW_17101	intergenic__cysB__topA	1801899	1802308	1	104	0.12439	410	51		not required
D23580	intergenic region	intergenic__D23580__STMMW_17101__STMMW_17111	intergenic__topA__yciN	1804907	1805308	1	53	0.0422886	402	17		required
D23580	intergenic region	intergenic__D23580__STMMW_17121__STMMW_17131	intergenic__sohB__yciK	1806649	1806885	1	83	0.122363	237	29		not required
D23580	intergenic region	intergenic__D23580__STMMW_17151__STMMW_17161	intergenic__yciL__yciO	1809197	1809296	1	19	0.09	100	9		not required
D23580	intergenic region	intergenic__D23580__STMMW_17171__STMMW_17181	intergenic__trpH__trpE	1810807	1811066	1	64	0.123077	260	32		not required
D23580	intergenic region	intergenic__D23580__STMMW_17221__STMMW_17231	intergenic__trpA__yciG	1817596	1818074	1	6	0.0104384	479	5		required
D23580	ncRNA	STMMW_ncRNA_119	STnc2030	1820337	1820389	1	1	0.0188679	53	1	noncoding RNA	required
D23580	intergenic region	intergenic__D23580__STMMW_17271__STMMW_17281	intergenic__ompW__STMMW_17281	1821049	1821385	1	44	0.0623145	337	21		ambiguous
D23580	intergenic region	intergenic__D23580__STMMW_17301__STMMW_17311	intergenic__ispZ__yciA	1823156	1823315	1	28	0.10625	160	17		not required
D23580	intergenic region	intergenic__D23580__STMMW_17321__STMMW_17331	intergenic__tonB__yciI	1824506	1824728	1	30	0.0269058	223	6		required
D23580	ncRNA	STMMW_ncRNA_120	STnc1270	1825032	1825355	-1	63	0.095679	324	31	noncoding RNA	not required
D23580	intergenic region	intergenic__D23580__STMMW_17361__STMMW_17371	intergenic__STMMW_17361__oppF	1828039	1828139	1	7	0.0693069	101	7		not required
[truncated: 1,369 more rows]

## Sheet: c. InSPI2 (output)
molecule	genome_element_type	locus_tag	gene_name	start	end	strand	read_count	ins_index	gene_length	ins_count	function	call
[truncated: 2,195 more rows]

[truncated: 4 more sheets: d. Input 1 (for Macropahge), e. Input 2 (for Macrophage), f. Macrophage 1 (output), g. Macrophage 2 (output)]
