# Supplementary material for: The fitness landscape of the African Salmonella Typhimurium ST313 strain D23580 reveals unique properties of the pBT1 plasmid
Source: PLoS Pathog. 2019 Sep 27;15(9):e1007948. doi: 10.1371/journal.ppat.1007948 (PMC6785131; doi:10.1371/journal.ppat.1007948)
Supplement: S7 Table — Read counts for the two inputs and two outputs (Macrophage), and log2 fold-changes and adjusted P-values for the comparative analysis of each coding gene, noncoding sRNA, and intergenic regions in S. Typhimurium D23580. (XLSX) [file ppat.1007948.s015.xlsx]

## Sheet: Content S7 Table
S7 Table tabs	Contents
a. Coding genes (Macrophage)	Read counts for the two inputs and two outputs (Macrophage), and log2 fold-changes and adjusted p-values for the comparative analysis of each coding gene in S. Typhimurium D23580.
b. Intergenic & sRNAs (Macrophage)	Read counts for the two inputs and two outputs (Macrophage), and log2 fold-changes and adjusted p-values for the comparative analysis of sRNAs and intergenic regions (≥100 bp) in S. Typhimurium D23580.

## Sheet: a.Coding genes (Macrophage)
Gene	Locus	Molecule D23580	Start	End	Strand	Product	Input 1 (for Macrophage) read counts	Input 2 (for MAcropahge) read counts	Macrophage 1 (output) read counts	Macrophage 2 (output) read counts	Log2 fold-change output (MAcrophage) vs. input	p-value
thrL	STMMW_00001	D23580	169	255	+	thr operon leader peptide	476	269	345	265	-0.0778138	0.919316
thrA	STMMW_00011	D23580	337	2799	+	aspartokinase I/homoserine dehydrogenase I	3201	1703	2190	1471	-0.213878	0.0641052
thrB	STMMW_00021	D23580	2801	3730	+	HK	1049	554	657	439	-0.339802	0.0952201
thrC	STMMW_00031	D23580	3734	5020	+	threonine synthase	1475	779	841	637	-0.387715	0.0116838
yaaA	STMMW_00041	D23580	5114	5887	-	conserved hypothetical protein	809	474	564	394	-0.226726	0.430627
yaaJ	STMMW_00051	D23580	5966	7396	-	putative amino-acid transport protein	1382	697	867	557	-0.33293	0.064158
talB	STMMW_00061	D23580	7665	8618	+	transaldolase B	951	463	635	421	-0.199064	0.522802
mog	STMMW_00071	D23580	8729	9319	+	molybdopterin biosynthesis Mog protein	588	323	447	285	-0.11858	0.829659
yaaH	STMMW_00081	D23580	9376	9942	-	putative membrane protein	632	351	458	396	0.0231201	0.981645
htgA	STMMW_00091	D23580	10092	10805	-	conserved hypothetical protein	922	486	708	454	-0.0723021	0.892011
yaaI	STMMW_00101	D23580	10841	11245	-	putative exported protein	534	320	395	364	0.049199	0.953791
dnaK	STMMW_00111	D23580	11593	13509	+	DnaK protein (heat shock protein 70)	92	77	92	79	0.169192	0.913191
dnaJ	STMMW_00121	D23580	13595	14734	+	DNAJ protein	149	85	37	24	-1.74621	0.00073738
STMMW_00131	STMMW_00131	D23580	15014	15961	+	putative regulatory protein	1054	704	755	561	-0.241298	0.326258
STMMW_00141	STMMW_00141	D23580	16088	16432	+	putative phage protein	117	73	96	48	-0.248961	0.844313
STMMW_00151	STMMW_00151	D23580	16493	17026	-	conserved hypothetical protein	1219	793	1012	689	-0.0696083	0.873344
STMMW_00161	STMMW_00161	D23580	17043	17486	-	putative membrane protein	184	87	155	84	0.025428	0.98909
chiA	STMMW_00171	D23580	17867	19966	+	putative chitinase	2339	1223	1837	1291	0.0278685	0.942834
STMMW_00181	STMMW_00181	D23580	20058	23054	+	putative chitinase	3581	1937	2718	2116	0.0292381	0.924479
STMMW_00191	STMMW_00191	D23580	23335	24039	+	conserved hypothetical protein	1323	699	948	667	-0.110636	0.722852
bcfA	STMMW_00201	D23580	24469	25011	+	fimbrial subunit	2037	1244	1320	1153	-0.197818	0.323898
bcfB	STMMW_00211	D23580	25112	25798	+	fimbrial chaperone	1236	728	790	655	-0.231756	0.305507
bcfC	STMMW_00221	D23580	25803	28424	+	fimbrial usher protein	3494	1783	2689	1785	-0.0241802	0.944827
bcfD	STMMW_00231	D23580	28425	29432	+	fimbrial subunit	1309	598	978	678	0.034159	0.953791
bcfE	STMMW_00241	D23580	29433	29978	+	fimbrial subunit	530	231	455	254	0.12132	0.863781
bcfF	STMMW_00251	D23580	29994	30512	+	fimbrial subunit	557	281	357	314	-0.0758952	0.922338
bcfG	STMMW_00261	D23580	30478	31209	+	fimbrial chaperone	841	430	691	444	0.0468228	0.941927
bcfH	STMMW_00271	D23580	31274	32119	+	putative exported protein	879	412	662	476	0.0545958	0.927118
STMMW_00281	STMMW_00281	D23580	32116	32445	+	putative membrane protein	700	357	447	329	-0.221561	0.525027
STMMW_00291	STMMW_00291	D23580	32545	32994	-	putative membrane protein	29	18	12	6	-1.22948	0.496258
STMMW_00301	STMMW_00301	D23580	33364	34368	+	putative transcriptional regulator (LysR family)	150	94	80	71	-0.486492	0.509744
STMMW_00311	STMMW_00311	D23580	34376	34816	-	putative transcriptional regulator	43	48	46	31	-0.167375	0.944827
STMMW_00331	STMMW_00331	D23580	35339	37057	+	possible sulfatase	6493	4116	4545	3518	-0.206307	0.0349481
STMMW_00341	STMMW_00341	D23580	37103	38674	-	putative secreted 5'-nucleotidase	3050	1758	2281	1720	-0.059786	0.797548
STMMW_00351	STMMW_00351	D23580	38773	39534	-	putative exported protein	508	325	315	263	-0.330857	0.34877
STMMW_00361	STMMW_00361	D23580	40131	41624	+	putative secreted sulfatase	2645	1358	1921	1396	-0.0491445	0.871658
STMMW_00371	STMMW_00371	D23580	41723	42913	+	possible sulfatase regulatory protein	1725	908	1241	936	-0.0530116	0.892011
STMMW_00381	STMMW_00381	D23580	42932	44185	+	conserved hypothetical protein	3600	1923	2565	1852	-0.107989	0.464716
STMMW_00391	STMMW_00391	D23580	44312	46027	+	possible sulfatase	4593	2619	3268	2594	-0.0862889	0.607655
nhaA	STMMW_00401	D23580	46190	47356	+	Na( )/H( ) antiporter 1	716	323	419	281	-0.332966	0.287052
nhaR	STMMW_00411	D23580	47418	48317	+	transcriptional activator protein NhaR	1064	563	672	479	-0.284631	0.188369
STMMW_00421	STMMW_00421	D23580	48372	50411	-	putative glycosyl hydrolase	2065	1056	1481	1194	0.0114175	0.986877
STMMW_00431	STMMW_00431	D23580	50451	51824	-	putative transport protein	2641	1513	1800	1371	-0.182231	0.194457
rpsT	STMMW_00441	D23580	52280	52543	-	30S ribosomal protein S20	17	18	20	18	0.235687	0.947452
yaaY	STMMW_00451	D23580	52649	52864	+	conserved hypothetical protein	47	17	45	20	0.252607	0.923083
ribF	STMMW_00461	D23580	52872	53810	+	riboflavin biosynthesis protein RibF	2	5	2	0	-2.00958	NA
ileS	STMMW_00471	D23580	53855	56689	+	isoleucyl-tRNA synthetase	17	45	37	30	0.0630517	0.98909
lspA	STMMW_00481	D23580	56689	57189	+	lipoprotein signal peptidase	23	22	24	18	0.0153114	0.997204
fkpB	STMMW_00491	D23580	57344	57793	+	probable FkbB-type 16 kD peptidyl-prolyl cis-trans isomerase	443	212	280	209	-0.184957	0.749216
ispH	STMMW_00501	D23580	57796	58746	+	LytB protein	102	53	88	61	0.157783	0.922338
STMMW_00511	STMMW_00511	D23580	58946	60148	+	conserved hypothetical protein	2002	1172	1596	1117	-0.0314404	0.937514
rihC	STMMW_00521	D23580	60164	61084	+	putative nucleoside hydrolase (IUNH family)	1520	1003	1214	799	-0.15989	0.52014
citB2	STMMW_00531	D23580	61106	61792	-	transcriptional regulatory protein citb	1887	1110	1399	958	-0.154716	0.414294
citA2	STMMW_00541	D23580	61794	63413	-	sensor kinase cita	7675	4379	5802	4411	-0.0310612	0.874977
STMMW_00551	STMMW_00551	D23580	63548	64849	-	oxaloacetate decarboxylase beta chain (ec 4.1.1.3)	2832	1557	2365	1721	0.106874	0.516954
STMMW_00561	STMMW_00561	D23580	64862	66637	-	oxaloacetate decarboxylase alpha chain	3358	1867	2731	1964	0.0525878	0.812899
oadG	STMMW_00571	D23580	66654	66893	-	oxaloacetate decarboxylase gamma chain 1	382	192	285	217	0.0366773	0.97632
STMMW_00581	STMMW_00581	D23580	67052	68392	-	citrate-sodium symporter	2435	1431	1880	1424	-0.0243373	0.950765
citC2	STMMW_00591	D23580	68637	69680	+	[citrate (PRO-3S)-lyase] ligase	1105	644	915	585	-0.0349489	0.950765
citD2	STMMW_00601	D23580	69710	70003	+	citrate lyase acyl carrier protein	254	141	253	206	0.436679	0.294258
citE2	STMMW_00611	D23580	70000	70869	+	citrate lyase beta chain	1544	788	1128	827	-0.0305472	0.950765
citF2	STMMW_00621	D23580	70880	72400	+	citrate lyase alpha chain	2111	1098	1531	1145	-0.0393973	0.918592
citX2	STMMW_00631	D23580	72400	72951	+	citx protein	1010	561	803	635	0.0891789	0.829384
citG2	STMMW_00641	D23580	72929	73837	+	citg protein	1104	538	904	498	-0.0249449	0.977314
dapB	STMMW_00651	D23580	74017	74838	+	dihydrodipicolinate reductase	17	12	13	8	-0.316281	0.93788
STMMW_00661	STMMW_00661	D23580	75088	75436	+	putative viral protein (pseudogene)	175	113	173	109	0.137067	0.905461
carA	STMMW_00681	D23580	75881	77029	+	carbamoyl-phosphate synthase small chain	530	263	68	21	-2.98382	1.67501e-18
carB	STMMW_00691	D23580	77048	80275	+	carbamoyl-phosphate synthase large chain	2201	1258	314	232	-2.4601	4.80966e-80
caiF	STMMW_00701	D23580	80549	80944	+	transcriptional activator CaiF	1426	878	1122	840	-0.039117	0.933267
caiE	STMMW_00711	D23580	81021	81617	-	carnitine operon protein CaiE	977	512	781	552	0.0557164	0.916796
caiD	STMMW_00721	D23580	81726	82511	-	carnitine racemase	1422	800	1051	915	0.0484259	0.922669
caiC	STMMW_00731	D23580	82565	84118	-	probable crotonobetaine/carnitine-CoA ligase	3082	1748	2273	1794	-0.0350407	0.916295
caiB	STMMW_00741	D23580	84181	85398	-	L-carnitine dehydratase	2308	1178	1832	1245	0.0361255	0.923495
caiA	STMMW_00751	D23580	85510	86652	-	probable carnitine operon oxidoreductase CaiA	1845	971	1445	1048	0.0415748	0.916796
caiT	STMMW_00761	D23580	86687	88204	-	probable carnitine transporter	3076	1760	2541	1761	0.0292033	0.924479
fixA	STMMW_00771	D23580	88685	89455	+	FixA protein	1222	620	873	702	0.00866938	0.990976
fixB	STMMW_00781	D23580	89471	90412	+	FixB protein	1357	708	1065	780	0.057284	0.892798
fixC	STMMW_00791	D23580	90462	91748	+	FixC protein	1549	845	1330	799	0.0224764	0.972552
fixX	STMMW_00801	D23580	91745	92032	+	ferredoxin like protein FixX	222	130	156	123	-0.128379	0.906312
yaaU	STMMW_00811	D23580	92095	93519	+	putative metabolite transport protein	1851	972	1504	948	0.000247068	0.999604
STMMW_00821	STMMW_00821	D23580	93575	93838	+	putative lipoprotein	456	276	347	316	0.0734503	0.926897
STMMW_00841	STMMW_00841	D23580	94132	94548	+	probable secreted protein	1258	748	921	634	-0.176882	0.459372
STMMW_00851	STMMW_00851	D23580	94772	95062	-	probable secreted protein	584	340	492	392	0.145515	0.749904
STMMW_00861	STMMW_00861	D23580	95132	95224	-		223	187	156	140	-0.316969	0.646955
STMMW_00871	STMMW_00871	D23580	95272	95466	+	putative inner membrane protein	251	208	171	128	-0.481957	0.325902
STMMW_00881	STMMW_00881	D23580	95960	97849	+	putative sulfatase	4762	2671	3037	2267	-0.277804	0.000666147
STMMW_00891	STMMW_00891	D23580	98054	98119	-		88	60	70	49	-0.146621	0.933267
yabF	STMMW_00901	D23580	98256	98786	+	putative NAD(P)H oxidoreductase	631	297	472	325	0.0117936	0.990976
kefC	STMMW_00911	D23580	98779	100641	+	glutathione-regulated potassium-efflux system protein KefC	1384	663	1033	767	0.0508639	0.916796
folA	STMMW_00921	D23580	100840	101319	+	dihydrofolate reductase type I	334	162	286	160	0.0520805	0.968783
apaH	STMMW_00931	D23580	101425	102273	-	bis(5'-nucleosyl)-tetraphosphatase	274	139	18	9	-3.72906	9.03657e-16
apaG	STMMW_00941	D23580	102284	102661	-	CorD protein	773	473	538	393	-0.229146	0.442766
ksgA	STMMW_00951	D23580	102664	103485	-	dimethyladenosine transferase	446	225	125	83	-1.47224	1.43768e-07
pdxAa	STMMW_00961	D23580	103482	104471	-	pyridoxal phosphate biosynthetic protein PdxA	1183	586	895	597	-0.0261958	0.97119
surA	STMMW_00971	D23580	104471	105757	-	survival protein SurA precursor	1294	699	495	358	-1.01183	9.2521e-12
imp	STMMW_00981	D23580	105811	108171	-	organic solvent tolerance protein precursor	47	23	21	9	-1.03809	0.479607
djlA	STMMW_00991	D23580	108425	109237	+	DNAj-like protein	1628	846	1206	786	-0.103745	0.722907
rluA	STMMW_01001	D23580	109332	109991	-	ribosomal large subunit pseudouridine synthase A	931	538	761	494	-0.0373761	0.950765
hepA	STMMW_01011	D23580	110003	112909	-	probable ATP-dependent helicase HepA	3116	1570	2818	1786	0.185779	0.177358
polB	STMMW_01021	D23580	113083	115434	-	DNA polymerase II	3002	1497	2353	1645	0.0529919	0.845806
STMMW_01031	STMMW_01031	D23580	115478	116098	-	probable secreted protein	2708	1363	1842	1359	-0.119579	0.525027
STMMW_01041	STMMW_01041	D23580	116193	116252	-		126	94	54	54	-0.842535	0.193631
STMMW_01051	STMMW_01051	D23580	116300	116602	+	putative inner membrane protein	601	480	490	316	-0.2968	0.415982
STMMW_01061	STMMW_01061	D23580	116817	117236	+	hypothetical protein	531	334	289	241	-0.507708	0.0693831
araD	STMMW_01071	D23580	117242	117937	-	L-ribulose-5-phosphate 4-epimerase	902	468	776	475	0.0715259	0.894835
araA	STMMW_01081	D23580	118078	119580	-	L-arabinose isomerase	2176	1085	1673	1163	0.0211714	0.967827
araB	STMMW_01091	D23580	119591	121300	-	L-ribulokinase	3068	1532	2386	1644	0.0307512	0.926897
araC	STMMW_01101	D23580	121641	122486	+	arabinose operon regulatory protein	1305	686	1010	724	0.0169282	0.979418
yabI	STMMW_01111	D23580	122605	123372	+	DedA family integral membrane protein	1388	680	1029	686	-0.048573	0.922338
thiQ	STMMW_01121	D23580	123411	124118	-	hypothetical ABC transporter	1165	620	1014	565	0.0114115	0.98909
thiP	STMMW_01131	D23580	124102	125712	-	putative ABC transporter integral membrane protein	2839	1359	2187	1542	0.0607639	0.834938
tbpA	STMMW_01141	D23580	125688	126671	-	thiamine-binding periplasmic protein precursor	1378	730	985	751	-0.058812	0.892011
yabN	STMMW_01151	D23580	126849	128507	-	putative ABC transporter periplasmic solute binding protein	2522	1284	2082	1663	0.210572	0.137268
sgrT	STMMW_01152	D23580	128600	128722	+	hypothetical protein	0	0	0	0	NA	NA
leuD	STMMW_01161	D23580	129058	129663	-	3-isopropylmalate dehydratase small subunit	933	490	483	382	-0.49181	0.0124806
leuC	STMMW_01171	D23580	129674	131074	-	3-isopropylmalate dehydratase large subunit	2280	1188	1107	756	-0.682955	1.21469e-09
leuB	STMMW_01181	D23580	131077	132168	-	3-IPM-DH	1975	971	979	709	-0.573741	7.8378e-06
leuA	STMMW_01191	D23580	132168	133739	-	2-isopropylmalate synthase	2428	1369	1261	1082	-0.473898	0.00014448
leuL	STMMW_01201	D23580	133827	133913	-	leu operon leader peptide	1013	606	740	550	-0.130556	0.701285
leuO	STMMW_01211	D23580	134570	135514	+	probable activator protein in leuABCD operon	2971	1763	2106	1419	-0.237073	0.0403072
ilvI	STMMW_01221	D23580	135899	137560	+	acetolactate synthase isozyme III large subunit	2618	1667	2287	1706	0.0839602	0.723288
ilvH	STMMW_01231	D23580	137563	138054	+	acetolactate synthase isozyme III small subunit	533	282	356	289	-0.109718	0.863781
fruR	STMMW_01241	D23580	138338	139342	+	fructose repressor	408	208	114	79	-1.45508	6.172e-07
mraZ	STMMW_01251	D23580	139948	140406	+	Protein mraZ	344	210	322	264	0.285246	0.515446
mraW	STMMW_01261	D23580	140408	141349	+	S-adenosyl-methyltransferase	346	143	205	100	-0.459571	0.386448
ftsL	STMMW_01271	D23580	141346	141711	+	cell division protein FtsL	29	20	6	27	-0.241653	0.950765
ftsI	STMMW_01281	D23580	141727	143493	+	penicillin-binding protein 3 precursor	32	14	41	22	0.669677	0.696235
murE	STMMW_01291	D23580	143480	144967	+	Meso-diaminopimelate-adding enzyme	2	1	3	1	0.567632	NA
murF	STMMW_01301	D23580	144964	146322	+	UDP-N-acetylmuramoylalanyl-D-glutamyl-2,6-diami nopimelate--D-alan alanyl ligase	19	12	25	5	0.026915	0.99711
mraY	STMMW_01311	D23580	146316	147398	+	UDP-MurNAc-pentapeptide phosphotransferase	30	11	19	20	0.24179	0.943928
murD	STMMW_01321	D23580	147401	148717	+	D-glutamic acid adding enzyme	29	11	15	5	-0.793956	0.75981
ftsW	STMMW_01331	D23580	148804	149961	+	cell division protein FtsW	2	0	4	3	2.24194	NA
murG	STMMW_01341	D23580	149958	151025	+	UDP-N-acetylglucosamine--N-acetylmuramyl-	26	14	13	4	-1.09238	0.629537
murC	STMMW_01351	D23580	151144	152619	+	UDP-N-acetylmuramate--L-alanine ligase	52	30	67	23	0.263548	0.906312
ddl	STMMW_01361	D23580	152612	153532	+	D-alanine--D-alanine ligase	685	407	562	345	-0.0886612	0.879379
ftsQ	STMMW_01371	D23580	153534	154364	+	cell division protein FtsQ	156	69	82	79	-0.206738	0.872464
ftsA	STMMW_01381	D23580	154361	155623	+	cell division protein FtsA	9	30	11	6	-1.32053	0.536426
ftsZ	STMMW_01391	D23580	155684	156835	+	cell division protein FtsZ	8	3	5	1	-0.701155	NA
lpxC	STMMW_01401	D23580	156936	157853	+	UDP-3-O-[3-hydroxymyristoyl] N-acetylglucosamine deacetylase	135	120	78	52	-0.860479	0.140856
yacA	STMMW_01411	D23580	158201	158629	+	conserved hypothetical protein	119	63	107	50	-0.0399246	0.987116
secA	STMMW_01421	D23580	158691	161396	+	preprotein translocase SecA subunit	441	336	312	278	-0.226827	0.665115
mutT	STMMW_01431	D23580	161548	161943	+	7,8-dihydro-8-oxoguanine-triphosphatase	744	405	562	426	-0.00192758	0.997996
yacG	STMMW_01441	D23580	162265	162456	-	conserved hypothetical protein	166	71	95	72	-0.247772	0.822812
yacF	STMMW_01451	D23580	162466	163209	-	conserved hypothetical protein	1764	1117	1464	1186	0.0750864	0.825155
coaE	STMMW_01461	D23580	163209	163829	-	dephospho-CoA kinase	58	38	81	38	0.445755	0.733662
guaC	STMMW_01471	D23580	164055	165098	+	GMP reductase	3546	1897	2921	2148	0.113306	0.41158
pilC	STMMW_01481	D23580	165129	166331	-	protein transport protein HofC	4136	2210	3448	2240	0.0454923	0.848799
pilB	STMMW_01491	D23580	166321	167706	-	protein transport protein HofB	5797	3418	4818	3525	0.0545539	0.743279
pilA	STMMW_01501	D23580	167716	168153	-	prepilin peptidase dependent protein D precursor	2006	1032	1616	1307	0.177515	0.323898
nadC	STMMW_01511	D23580	168375	169121	-	nicotinate-nucleotide pyrophosphorylase	2484	1396	2002	1362	-0.0065369	0.989355
ampD	STMMW_01521	D23580	169356	169919	+	AmpD protein (anhydro-N-acetylmuramyl-tripeptide amidase)	2231	1154	1812	1225	0.0567538	0.855168
ampE	STMMW_01531	D23580	169916	170770	+	AmpE protein	3966	2208	3440	2422	0.129668	0.254564
STMMW_01541	STMMW_01541	D23580	170862	171812	-	putatuve glycosysl hydrolase	2912	1490	2255	1560	0.011139	0.981992
STMMW_01551	STMMW_01551	D23580	171812	173218	-	putative symporter	4982	2827	3955	2726	-0.0262438	0.917853
aroP	STMMW_01561	D23580	173382	174755	-	aromatic amino acid transport protein AroP	4026	2168	2842	2479	0.0151619	0.97632
pdhR	STMMW_01571	D23580	175318	176082	+	pyruvate dehydrogenase complex repressor	990	644	824	588	-0.0329256	0.960307
aceE	STMMW_01581	D23580	176242	178905	+	pyruvate dehydrogenase E1 component	70	62	43	22	-0.933623	0.304944
aceF	STMMW_01591	D23580	178920	180809	+	dihydrolipoamide acetyltransferase component (E2) of pyruvate dehydrogenase	30	21	15	8	-1.01106	0.579307
lpdA	STMMW_01601	D23580	181009	182433	+	dihydrolipoamide dehydrogenase	15	11	6	5	-1.07167	0.721272
STMMW_01611	STMMW_01611	D23580	182722	183006	+	probable secreted protein	384	199	314	236	0.139362	0.832416
STMMW_01621	STMMW_01621	D23580	183044	183835	-	probable secreted protein	1347	767	1193	687	0.0102111	0.98909
yacH	STMMW_01631	D23580	183848	185462	-	putative exported protein (pseudogene)	4415	2331	3575	2537	0.0723039	0.649604
acnB	STMMW_01641	D23580	185851	188448	+	aconitate hydratase 2 (citrate hydro-lyase 2)	1546	801	367	224	-1.78374	1.67295e-31
STMMW_01651	STMMW_01651	D23580	188509	189351	-	HNH endonuclease	125	96	87	83	-0.201696	0.874977
yacL	STMMW_01661	D23580	189597	189959	+	conserved hypothetical protein	865	444	624	463	-0.0441727	0.944827
kdgT	STMMW_01671	D23580	190194	191147	+	2-keto-3-deoxygluconate permease	1218	749	983	722	-0.0151579	0.984962
STMMW_01681	STMMW_01681	D23580	191144	192415	+	conserved hypothetical protein	2998	1542	2371	1690	0.0588684	0.80817
pdxAb	STMMW_01691	D23580	192405	193388	+	4-hydroxythreonine-4-phosphate dehydrogenase	1985	1009	621	396	-1.34543	5.19819e-25
STMMW_01701	STMMW_01701	D23580	193398	194165	+	putative transcriptional regulator	2124	1123	1317	881	-0.35427	0.00493902
speD	STMMW_01711	D23580	194195	194989	-		1918	1066	1267	988	-0.188973	0.283938
speE	STMMW_01721	D23580	195010	195870	-	Putrescine aminopropyltransferase	3071	1678	2054	1407	-0.25135	0.0191819
yacC	STMMW_01731	D23580	195977	196324	-	putative exported protein	938	437	622	451	-0.119005	0.780088
cueO	STMMW_01741	D23580	196526	198136	+	possible multicopper oxidase precursor	6702	3630	5508	3915	0.077496	0.487295
gcd	STMMW_01751	D23580	198214	200604	-	glucose dehydrogenase	7887	4227	6198	4281	0.00013263	0.999604
hpt	STMMW_01761	D23580	200810	201346	+	hypoxanthine phosphoribosyltransferase	1012	511	691	355	-0.351798	0.191272
yadF	STMMW_01771	D23580	201404	202066	-	carbonic anhydrase	28	12	21	16	0.143654	0.975092
yadG	STMMW_01781	D23580	202175	203101	+	hypothetical ABC transporter ATP-binding protein	1914	1056	1665	944	-0.00376466	0.996583
yadH	STMMW_01791	D23580	203098	203868	+	ABC transporter integral membrane protein	1961	1051	1519	1090	0.0058594	0.99245
stiH	STMMW_01801	D23580	203985	205064	-	putative fimbriae	3986	2096	3023	2297	0.0295426	0.921303
stiC	STMMW_01811	D23580	205073	207619	-	putativie fimbrial usher. putativie fimbrial usher	7654	3875	5929	4287	0.0502626	0.754525
stiB	STMMW_01821	D23580	207646	208329	-	putative fimbrial chaperone	2024	1121	1692	1172	0.0687304	0.799733
stiA	STMMW_01831	D23580	208377	208916	-	putative fimbrial subunit	2423	1608	1979	1483	-0.0414869	0.916796
yadI	STMMW_01841	D23580	209286	209726	+	putative PTS system IIA component	1843	1041	1537	960	-0.018314	0.975714
yadE	STMMW_01851	D23580	209788	211017	+	putative exported protein	2835	1519	2268	1695	0.0816357	0.688307
panD	STMMW_01861	D23580	211024	211404	-	Aspartate alpha-decarboxylase	797	362	602	383	-0.00487981	0.997095
panC	STMMW_01871	D23580	211499	212353	-	Pantoate activating enzyme	1525	764	1222	761	0.00357083	0.997095
panB	STMMW_01881	D23580	212479	213270	-	3-methyl-2-oxobutanoate hydroxymethyltransferase	1622	845	1252	864	-0.00732468	0.990976
folK	STMMW_01891	D23580	213391	213870	-	2-amino-4-hydroxy-6- hydroxymethyldihydropteridinepyrophosphokinase	232	135	54	64	-1.39301	0.00107342
pcnB	STMMW_01901	D23580	213867	215285	-	poly(A) polymerase	1852	948	905	581	-0.703216	6.5801e-08
yadB	STMMW_01911	D23580	215426	216367	-	glutamyl-tRNA synthetase-related protein	1708	939	1267	923	-0.0632756	0.852699
dksA	STMMW_01921	D23580	216391	216846	-	dosage-dependent dnaK suppressor protein	580	306	25	10	-4.46652	2.38378e-36
sfsA	STMMW_01931	D23580	217023	217727	-	Sugar fermentation stimulation protein homolog	1496	808	1034	705	-0.199212	0.314714
ligT	STMMW_01941	D23580	217744	218274	-	2'-5' RNA ligase	901	496	776	465	0.0192669	0.981992
hrpB	STMMW_01951	D23580	218302	220776	+	ATP-dependent helicase HrpB	4718	2438	4040	2761	0.141236	0.191136
mrcB	STMMW_01961	D23580	220917	223439	+	penicillin-binding protein 1B	4791	2406	4089	2843	0.167516	0.102614
fhuA	STMMW_01971	D23580	223732	225921	+	ferrichrome-iron receptor	3760	2078	2924	2095	-0.0105056	0.979418
fhuC	STMMW_01981	D23580	225970	226767	+	ferrichrome transport ATP-binding protein FhuC	732	463	707	491	0.18423	0.573482
fhuD	STMMW_01991	D23580	226767	227657	+	ferrichrome-binding periplasmic protein precursor	864	418	637	580	0.181883	0.628291
fhuB	STMMW_02001	D23580	227654	229711	+	ferrichrome transport protein FhuB precursor	1638	851	1228	915	0.00644694	0.99245
stfA	STMMW_02011	D23580	230650	231210	+	major fimbrial subunit stfa (putative fimbrial subunit)	1758	1162	1285	1000	-0.170865	0.437741
stfC	STMMW_02021	D23580	231296	233953	+	outer membrane usher protein stfc (putative fimbrial outer membrane usher)	7287	4082	5722	4295	0.0274067	0.894261
stfD	STMMW_02031	D23580	233971	234723	+	periplasmic fimbrial chaperone stfd	2146	1183	1723	1251	0.0466752	0.888596
stfE	STMMW_02041	D23580	234787	235254	+	minor fimbrial subunit stfe (putaive minor fimbrial subunit)	1507	775	1331	878	0.164734	0.443403
stfF	STMMW_02051	D23580	235251	235727	+	minor fimbrial subunit stff	1101	584	842	662	0.0603171	0.903486
stfG	STMMW_02061	D23580	235727	236257	+	putative minor fimbrial subunit	1719	883	1244	963	-0.0090762	0.98909
STMMW_02071	STMMW_02071	D23580	236257	237096	+	putative exported protein	3248	1763	2677	1845	0.0586326	0.783225
hemL	STMMW_02081	D23580	237203	238483	-	GSA	35	24	26	8	-0.70137	0.729577
clcA	STMMW_02091	D23580	238653	240074	+	H /Cl-exchange transporter clcA	2931	1659	2298	1382	-0.134026	0.469757
yadR	STMMW_02101	D23580	240111	240500	+	conserved hypothetical protein	37	22	23	9	-0.7425	0.699882
yadS	STMMW_02111	D23580	240601	241224	-	putative membrane protein	1618	885	1337	917	0.0537797	0.888215
btuF	STMMW_02121	D23580	241261	242061	-	Vitamin B12 transport protein btuF precursor	1347	676	1037	682	-0.0191232	0.978581
mtn	STMMW_02131	D23580	242054	242752	-	MTA/SAH nucleosidase	61	41	41	28	-0.396024	0.797548
dgt	STMMW_02141	D23580	242837	244354	+	dGTP triphosphohydrolase	8950	5342	6917	5183	-0.0422593	0.792588
htrA	STMMW_02151	D23580	244484	245911	+	heat shock protein HtrA	3267	1623	1336	875	-0.926689	1.61392e-19
cdaR	STMMW_02161	D23580	246064	247221	+	conserved hypothetical protein	2343	1222	1732	1211	-0.0613216	0.829659
yaeH	STMMW_02171	D23580	247310	247696	-	conserved hypothetical protein	929	465	672	430	-0.125478	0.754525
STMMW_02181	STMMW_02181	D23580	247943	249244	+	putative inner membrane protein	2661	1355	2408	1538	0.184761	0.205367
dapD	STMMW_02191	D23580	249281	250105	-	2,3,4,5-tetrahydropyridine-2-carboxylate N-succinyltransferase	105	56	84	73	0.197027	0.892011
glnD	STMMW_02201	D23580	250135	252807	-	PII uridylyl-transferase	271	150	200	81	-0.431554	0.485953
map	STMMW_02211	D23580	253044	253838	-	methionine aminopeptidase	20	2	14	4	0.0542769	0.995962
rpsB	STMMW_02221	D23580	254289	255014	+	30S ribosomal protein S2	58	34	75	55	0.699084	0.431386
tsf	STMMW_02231	D23580	255272	256123	+	EF-Ts	49	27	19	15	-0.943504	0.488373
pyrH	STMMW_02241	D23580	256268	256993	+	UK	23	14	17	9	-0.347302	0.922338
frr	STMMW_02251	D23580	257140	257697	+	RRF	1	0	0	0	-1.16627	NA
dxr	STMMW_02261	D23580	257838	259034	+	1-deoxy-D-xylulose 5-phosphate reductoisomerase	24	9	9	6	-0.869963	0.756691
uppS	STMMW_02271	D23580	259347	260105	+	undecaprenyl pyrophosphate synthetase	1	2	2	0	-0.7728	NA
cdsA	STMMW_02281	D23580	260118	260975	+	phosphatidate cytidylyltransferase	19	15	11	11	-0.452401	0.894261
yaeL	STMMW_02291	D23580	260987	262339	+	putative membrane protein	54	42	12	21	-1.31734	0.227256
yaeT	STMMW_02301	D23580	262371	264785	+	outer membrane protein precursor	14	26	14	13	-0.549865	0.845416
hlpA	STMMW_02311	D23580	264908	265393	+	outer membrane protein OmpH precursor	289	144	192	96	-0.397242	0.486437
lpxD	STMMW_02321	D23580	265397	266422	+	UDP-3-O-[3-hydroxymyristoyl] glucosamine N-acyltransferase	59	31	43	23	-0.25921	0.906929
fabZ	STMMW_02331	D23580	266528	266983	+	(3R)-hydroxymyristol acyl carrier protein dehydrase	50	103	53	37	-0.803671	0.464126
lpxA	STMMW_02341	D23580	266987	267775	+	UDP-N-acetylglucosamine acyltransferase	4	3	6	1	0.037115	NA
lpxB	STMMW_02351	D23580	267775	268923	+	lipid-A-disaccharide synthase	25	9	18	18	0.393286	0.903486
rnhB	STMMW_02361	D23580	268920	269516	+	RNase HII	269	119	172	158	0.0381653	0.980056
dnaE	STMMW_02371	D23580	269540	273022	+	DNA polymerase III, alpha chain	99	110	140	117	0.395065	0.650237
accA	STMMW_02381	D23580	273035	273994	+	acetyl-coenzyme A carboxylase carboxyl transferase subunit alpha	41	91	57	52	-0.29482	0.888015
STMMW_02391	STMMW_02391	D23580	274174	275937	+	putative secreted chitinase	2431	1334	1951	1428	0.0549367	0.840542
ldcC	STMMW_02401	D23580	276013	278154	+	lysine decarboxylase	2799	1481	2047	1454	-0.0754724	0.736281
yaeR	STMMW_02411	D23580	278210	278599	+	conserved hypothetical protein	690	367	513	396	0.00413046	0.997204
mesJ	STMMW_02421	D23580	278743	279954	+	cell cycle protein MesJ	102	147	151	118	0.149073	0.924479
rof	STMMW_02431	D23580	280038	280298	-	ROF protein	254	123	175	124	-0.105165	0.923824
yaeP	STMMW_02441	D23580	280285	280503	-	conserved hypothetical protein	369	230	272	216	-0.0990866	0.906797
yaeQ	STMMW_02451	D23580	280683	281228	+	conserved hypothetical protein	692	398	623	416	0.124395	0.769208
yaeJ	STMMW_02461	D23580	281225	281647	+	putative release factor	502	228	397	238	0.0224894	0.986877
cutF	STMMW_02471	D23580	281679	282380	+	copper homeostasis protein CutF precursor (lipoprotein nlpE)	1138	582	953	540	-0.00691006	0.995405
proS	STMMW_02481	D23580	282454	284172	-	prolyl-tRNA synthetase	11	10	9	7	-0.26556	0.960637
yaeB	STMMW_02491	D23580	284283	284990	-	conserved hypothetical protein	867	454	556	463	-0.142016	0.724937
rcsF	STMMW_02501	D23580	284987	285391	-	RcsF protein	1127	583	837	574	-0.062575	0.895085
metQ	STMMW_02511	D23580	285510	286325	-	putative lipoprotein precursor	1706	948	1172	941	-0.110587	0.681388
yaeE	STMMW_02521	D23580	286364	287017	-	putative ABC transporter permease protein	1673	847	1280	766	-0.0958071	0.773306
abc	STMMW_02531	D23580	287010	288041	-	putative ABC transporter ATP-binding protein	1827	970	1427	1029	0.0276474	0.950765
yaeD	STMMW_02532	D23580	288231	288797	+	D-glycero-D-manno-heptose 1,7-bisphosphate phosphatase	89	46	10	2	-3.33404	8.9773e-05
dkgB	STMMW_02541	D23580	295056	295859	+	hypothetical oxidoreductase	344	195	301	201	0.0935181	0.913191
yafC	STMMW_02551	D23580	295880	296794	-	hypothetical transcriptional regulator	521	245	356	253	-0.0961399	0.894835
STMMW_02561	STMMW_02561	D23580	296899	298074	+	putative drug efflux protein	667	392	495	359	-0.112446	0.821735
yafD	STMMW_02571	D23580	298227	299006	+	Hypothetical UPF0294 protein <ORFName>	421	212	302	252	0.0469562	0.965957
yafE	STMMW_02581	D23580	299084	299854	+	putative methyltransferase	578	344	416	389	0.02635	0.979418
dniR	STMMW_02591	D23580	299910	301277	-	membrane-bound lytic murein transglycosylase D precursor	917	465	796	566	0.200534	0.457207
gloB	STMMW_02601	D23580	301349	302104	-	probable hydroxyacylglutathione hydrolase	329	206	295	216	0.121764	0.871658
yafS	STMMW_02611	D23580	302139	302861	+	conserved hypothetical protein	483	277	435	302	0.153667	0.754525
rnhA	STMMW_02621	D23580	302858	303325	-	RNase H	251	135	130	67	-0.788736	0.0724593
dnaQ	STMMW_02631	D23580	303389	304120	+	DNA polymerase III epsilon subunit	6	6	18	9	1.24655	0.630926
sciA	STMMW_02641	D23580	304652	305707	-	conserved hypothetical pathogenicity island protein	728	398	643	444	0.154845	0.671815
sciB	STMMW_02651	D23580	305718	306713	-	type VI secretion protein	869	427	681	482	0.0704516	0.89638
sciC	STMMW_02661	D23580	306710	308593	-	type VI system protein	1437	730	1245	824	0.147357	0.54381
sciD	STMMW_02671	D23580	308609	309103	-	putative type VI system cytoplasmic protein	278	116	223	153	0.183281	0.823209
sciE	STMMW_02691	D23580	309100	309924	-	putative type VI secretion system protein	473	316	399	311	0.030089	0.978365
sciF	STMMW_02701	D23580	309911	310813	-	conserved hypothetical protein	853	445	577	478	-0.0664365	0.913059
sciG	STMMW_02711	D23580	311181	313820	+	type VI system ATPase	1849	1204	1622	1207	0.0715446	0.826772
sciH	STMMW_02731	D23580	313920	314462	+	putative type VI secretion system protein	212	101	177	78	-0.109793	0.935953
sciI	STMMW_02741	D23580	314486	315979	+	type VI system secreted protein	847	441	600	472	-0.037349	0.956059
STMMW_02751	STMMW_02751	D23580	316042	316152	+	invasol	185	118	106	103	-0.3236	0.683798
sciJ	STMMW_02771	D23580	316165	316611	+	putative exported protein	583	341	397	302	-0.19912	0.627326
sciK	STMMW_02791	D23580	316865	317350	+	putative hemolysin-coregulated protein	573	307	342	226	-0.426426	0.136038
STMMW_02811	STMMW_02811	D23580	317655	318140	+	conserved hypothetical protein	212	99	170	84	-0.0918143	0.948518
STMMW_02831	STMMW_02831	D23580	318125	318508	+	putative periplasmic protein	46	18	13	6	-1.51995	0.286
sciK1	STMMW_02841	D23580	318651	319136	+	putative hemolysin-coregulated protein	268	165	197	166	-0.0495078	0.97119
sciN	STMMW_02851	D23580	319203	319739	+	putative lipoprotein	139	73	96	97	0.116285	0.93788
sciO	STMMW_02861	D23580	319743	321086	+	putative type VI secretion protein	972	704	892	615	-0.000249208	0.999604
sciP	STMMW_02871	D23580	321083	322387	+	putative type VI system protein	919	592	824	559	0.0467931	0.935244
sciQ	STMMW_02881	D23580	322392	323165	+	putative inner membrane protein	831	513	556	425	-0.26005	0.331573
sciR	STMMW_02891	D23580	323356	323799	+	putative shiga-like toxin A subunit	136	109	72	57	-0.777173	0.200139
sciS	STMMW_02901	D23580	323833	327702	+	type VI system protein	2335	1326	1843	1400	0.0338619	0.924479
sciT	STMMW_02911	D23580	327702	328490	+	conserved hypothetical protein	463	224	380	268	0.144409	0.800813
sciU	STMMW_02921	D23580	328487	328903	+	conserved hypothetical periplasmic protein	736	362	448	399	-0.123514	0.815923
sciV	STMMW_02931	D23580	328927	329448	+	conserved hypothetical pathogenicity island protein	1144	717	883	677	-0.0626536	0.894835
vgrS	STMMW_02941	D23580	329845	332034	+	putative type VI system protein	1349	685	1080	799	0.111217	0.713535
sciW	STMMW_02951	D23580	332058	332504	+	conserved hypothetical protein	494	288	453	322	0.184575	0.667645
rhs	STMMW_02961	D23580	332523	336617	+	putative Rhs family protein	3218	1932	2448	1947	-0.0252869	0.944827
STMMW_02971	STMMW_02971	D23580	336611	336874	+	conserved hypothetical protein	177	163	105	80	-0.760737	0.140422
STMMW_02981	STMMW_02981	D23580	336890	337804	+		1164	715	1033	630	-0.00435363	0.996334
sciX	STMMW_02991	D23580	337801	338247	+	conserved hypothetical cytoplasmic protein	87	67	58	51	-0.330808	0.792108
STMMW_03011	STMMW_03011	D23580	338431	338562	+	conserved hypothetical protein	9	8	7	2	-0.873675	0.842127
sciY	STMMW_03021	D23580	338765	339244	+	putative phosphotriesterase (pseudogene)	9	6	1	1	-2.71296	NA
STMMW_03041	STMMW_03041	D23580	339300	339575	-	hypothetical protein	579	328	398	267	-0.251034	0.485953
STMMW_03051	STMMW_03051	D23580	340016	340324	+	conserved hypothetical pathogenicity island protein	13	14	8	2	-1.43127	0.597128
STMMW_03061	STMMW_03061	D23580	340361	340674	-	conserved hypothetical cytoplasmic protein (pseudogene)	752	485	530	418	-0.194521	0.583258
STMMW_03071	STMMW_03071	D23580	340727	340924	+	putative transposase	439	208	335	283	0.185054	0.742111
STMMW_03081	STMMW_03081	D23580	341004	341469	+	putative IS1400 transposase B (pseudogene)	612	339	382	287	-0.295629	0.349423
safA	STMMW_03091	D23580	342181	342693	+	lipoprotein	471	311	282	202	-0.51704	0.0775973
safB	STMMW_03101	D23580	342801	343514	+	salmonella atypical fimbria chaperone	968	549	826	568	0.076932	0.863781
safC	STMMW_03111	D23580	343538	346048	+	salmonella atypical fimbria outer membrane usher	2702	1559	2227	1440	-0.027383	0.941927
safD	STMMW_03121	D23580	346070	346540	+	fimbrial structural subunit	406	220	288	205	-0.134241	0.840461
ybeJ	STMMW_03131	D23580	346946	347767	+	conserved hypothetical protein	1156	754	928	697	-0.0508023	0.922587
STMMW_03132	STMMW_03132	D23580	347892	348107	+	conserved hypothetical protein	450	215	293	265	0.00418257	0.997204
STMMW_03133	STMMW_03133	D23580	348248	348379	+	putative transposase	144	79	70	66	-0.477698	0.559113
sinR	STMMW_03151	D23580	348582	349529	+	LysR-family transcriptional regulator	326	218	190	146	-0.515412	0.182424
STMMW_03161	STMMW_03161	D23580	349646	349861	+	conserved hypothetical protein	160	76	72	48	-0.748212	0.234559
pagN	STMMW_03171	D23580	349865	350584	-	possible outer membrane adhesin	1139	698	888	681	-0.03144	0.957202
sciZ	STMMW_03181	D23580	350915	351322	-	probable secreted protein	542	370	411	330	-0.11869	0.840312
yafV	STMMW_03191	D23580	351693	352460	-	possible hydrolase	316	159	238	184	0.0606879	0.954046
fadE	STMMW_03201	D23580	352569	355013	-	possible acyl-CoA dehydrogenase	1642	933	1245	995	0.0128534	0.985729
gmhA	STMMW_03211	D23580	355253	355831	+	phosphoheptose isomerase	11	3	2	3	-1.09609	0.835662
yafJ	STMMW_03221	D23580	356044	356811	+	conserved hypothetical protein	803	462	498	431	-0.225792	0.484629
yafK	STMMW_03231	D23580	356782	357522	-	putative exported protein	558	313	484	335	0.112711	0.835662
dbh	STMMW_03241	D23580	357772	358827	+	DNA polymerase IV	2030	1182	1458	1111	-0.117759	0.59562
STMMW_03251	STMMW_03251	D23580	359046	360175	+	release factor H-coupled RctB family protein (pseudogene)	1259	692	954	666	-0.0623069	0.888015
prfH	STMMW_03261	D23580	360175	360789	+	putative peptide chain release factor	276	142	161	130	-0.290576	0.646396
pepD	STMMW_03271	D23580	360945	362402	-	aminoacyl-histidine dipeptidase precursor	1033	525	626	454	-0.305136	0.166591
gpt	STMMW_03281	D23580	362651	363109	+	xanthine-guanine phosphoribosyltransferase	380	200	353	193	0.101656	0.906929
frsA	STMMW_03291	D23580	363198	364442	+	conserved hypothetical protein	1405	691	1114	849	0.139816	0.607655
crl	STMMW_03301	D23580	364500	364901	+	curlin genes transcriptional activator	821	463	654	463	0.00182105	0.997996
phoE	STMMW_03311	D23580	364952	366004	-	outer membrane pore protein E precursor	1588	1040	1190	1028	-0.0488294	0.922669
proB	STMMW_03321	D23580	366287	367390	+	glutamate 5-kinase	1058	939	801	669	-0.314537	0.733294
proA	STMMW_03331	D23580	367402	368652	+	gamma-glutamyl phosphate reductase	537	291	161	85	-1.5662	1.94587e-09
int	STMMW_03341	D23580	368858	369853	-	BTP1 integrase	661	361	505	364	-0.0237523	0.979418
xis	STMMW_03351	D23580	369898	370248	-	BTP1 excisionase	274	148	189	131	-0.190892	0.797649
EaC	STMMW_03361	D23580	370259	370852	-	BTP1 predicted prophage protein	730	397	541	359	-0.12174	0.783972
EaG	STMMW_03371	D23580	370924	371208	-	BTP1 predicted prophage protein	275	146	190	175	0.0344114	0.981992
EaA	STMMW_03381	D23580	371201	372166	-	BTP1 predicted prophage protein	1060	637	872	558	-0.0658151	0.892798
EaD	STMMW_03391	D23580	372177	372932	-	BTP1 predicted prophage protein	314	180	208	205	-0.0243613	0.987381
EaF	STMMW_03411	D23580	372932	373576	-	BTP1 predicted prophage protein	355	174	221	180	-0.158309	0.829659
EaE	STMMW_03421	D23580	373573	373983	-	BTP1 predicted prophage protein	739	365	514	526	0.180589	0.699882
STMMW_03422	STMMW_03422	D23580	373980	374150	-	BTP1 predicted prophage protein	270	156	125	81	-0.85806	0.0226723
abc2	STMMW_03431	D23580	374161	374454	-	BTP1 anti-RecBCD	448	243	240	181	-0.499059	0.118181
abc1	STMMW_03441	D23580	374501	374785	-	BTP1 anti-RecBCD	458	259	284	147	-0.562522	0.0877253
erf	STMMW_03451	D23580	374785	375492	-	BTP1 predicted prophage protein	2150	1188	1439	1067	-0.202571	0.17844
arf	STMMW_03461	D23580	375489	375632	-	BTP1 predicted prophage protein	85	38	50	15	-0.751821	0.533491
kil	STMMW_03471	D23580	375622	375810	-	BTP1 kil	302	184	153	114	-0.670464	0.0677102
cIII	STMMW_03481	D23580	375791	375973	-	BTP1 regulatory protein cIII	308	170	137	79	-0.958182	0.00620122
STMMW_03491	STMMW_03491	D23580	376060	376206	-	BTP1 predicted prophage protein	44	24	11	7	-1.71741	0.16609
STMMW_03501	STMMW_03501	D23580	376267	376566	-	BTP1 predicted prophage protein	1432	781	996	713	-0.16306	0.47378
ral	STMMW_03511	D23580	376606	376806	-	BTP1 antirestriction protein	327	175	316	180	0.172639	0.795272
N	STMMW_03521	D23580	376885	377217	-	BTP1 antitermination protein	286	151	258	160	0.136794	0.870062
STMMW_03522	STMMW_03522	D23580	377620	377790	+	BTP1 predicted prophage protein	111	74	93	60	-0.110008	0.948518
st313-td	STMMW_03531	D23580	377826	378749	-	BTP1 putative virulence associated protein	1725	1006	1292	947	-0.0862494	0.756691
cI	STMMW_03541	D23580	378838	379563	-	BTP1 repressor protein cI	99	46	18	15	-1.88432	0.00906754
cro	STMMW_03551	D23580	379638	379853	+	BTP1 antirepressor protein	276	166	176	155	-0.203998	0.776435
cII	STMMW_03561	D23580	379964	380245	+	BTP1 transcriptioanl activator cII	273	152	206	136	-0.115297	0.907881
O	STMMW_03571	D23580	380419	381252	+	BTP1 replication protein	740	404	558	377	-0.0872055	0.871249
P	STMMW_03581	D23580	381249	382625	+	BTP1 replication associated protein	1131	562	889	667	0.109047	0.755511
STMMW_03582	STMMW_03582	D23580	382622	382891	+	BTP1 predicted prophage protein	375	218	244	147	-0.419193	0.291214
STMMW_03601	STMMW_03601	D23580	382963	383235	+	BTP1 predicted prophage protein	620	310	387	338	-0.113618	0.851671
STMMW_03602	STMMW_03602	D23580	383245	383454	+	BTP1 predicted prophage protein	401	218	237	207	-0.249023	0.631342
STMMW_03611	STMMW_03611	D23580	383451	383759	+	BTP1 predicted prophage protein	332	159	184	161	-0.256298	0.682829
STMMW_03621	STMMW_03621	D23580	383756	383950	+	BTP1 predicted prophage protein	216	119	164	110	-0.0884177	0.942658
ninB	STMMW_03631	D23580	383907	384353	+	BTP1 predicted prophage protein	396	200	250	175	-0.266855	0.597128
ninE	STMMW_03641	D23580	384490	384672	+	BTP1 predicted prophage protein	180	175	155	141	-0.135393	0.913191
ninF	STMMW_03651	D23580	384669	384839	+	BTP1 predicted prophage protein	219	130	174	130	0.000141358	0.999806
ninG	STMMW_03661	D23580	384832	385443	+	BTP1 predicted prophage protein	438	206	304	229	-0.0324189	0.978948
ninY	STMMW_03671	D23580	385440	385664	+	BTP1 predicted prophage protein	120	67	84	60	-0.171511	0.90868
STMMW_03681	STMMW_03681	D23580	385661	385864	+	BTP1 predicted prophage protein	312	161	160	179	-0.214354	0.781363
Q	STMMW_03691	D23580	386021	386539	+	BTP1 antiterminator protein	739	534	552	376	-0.303611	0.29893
S	STMMW_03711	D23580	387004	387207	+	BTP1 holin	239	141	147	118	-0.312857	0.628291
R	STMMW_03721	D23580	387179	387682	+	BTP1 lysozyme	670	343	448	326	-0.165778	0.698383
Rz	STMMW_03731	D23580	387735	388208	+	BTP1 lysis associated membrane protein	506	325	395	296	-0.0808469	0.912433
rha	STMMW_03741	D23580	388358	388963	+	BTP1 predicted prophage protein	688	376	606	335	0.00589685	0.996334
pid	STMMW_03751	D23580	389225	389539	-	BTP1 P22 instigator of dgo-expression	879	455	633	420	-0.129896	0.746085
STMMW_03761	STMMW_03761	D23580	389793	390035	+	BTP1 predicted prophage protein	521	284	391	269	-0.0806098	0.912093
STMMW_03762	STMMW_03762	D23580	390037	390216	+	BTP1 hypothetical protein	175	79	131	57	-0.239373	0.838105
STMMW_03771	STMMW_03771	D23580	390240	390728	+	BTP1 terminase small subunit	723	413	578	352	-0.103265	0.840542
STMMW_03781	STMMW_03781	D23580	390706	392205	+	BTP1 terminase large subunit	2067	1075	1470	1049	-0.100977	0.669536
STMMW_03791	STMMW_03791	D23580	392205	394382	+	BTP1 portal protein	3890	1934	2873	1795	-0.106631	0.575591
STMMW_03801	STMMW_03801	D23580	394396	395307	+	BTP1 scaffolding protein	1494	864	1163	908	0.0211083	0.972617
STMMW_03811	STMMW_03811	D23580	395307	396599	+	BTP1 coat protein	2076	1063	1694	1138	0.0659043	0.828173
STMMW_03821	STMMW_03821	D23580	396640	397200	+	BTP1 predicted prophage protein	1070	581	891	605	0.062982	0.892798
STMMW_03831	STMMW_03831	D23580	397184	397684	+	BTP1 DNA stabilization protein	655	373	587	357	0.0627371	0.924479
STMMW_03841	STMMW_03841	D23580	397677	399062	+	BTP1 packaged DNA stabilization protein	2134	1106	1682	1101	-0.00964953	0.987381
STMMW_03851	STMMW_03851	D23580	399066	399767	+	BTP1 packaged DNA stabilization and needle protein	1093	537	881	567	0.0464158	0.933267
STMMW_03861	STMMW_03861	D23580	399767	400222	+	BTP1 head assembly protein	525	317	466	257	-0.0547245	0.949478
STMMW_03871	STMMW_03871	D23580	400225	400914	+	BTP1 DNA transfer protein	1195	595	861	663	0.00116247	0.998658
STMMW_03881	STMMW_03881	D23580	400924	402294	+	BTP1 DNA transfer protein	1402	779	1188	755	0.0277124	0.96049
STMMW_03891	STMMW_03891	D23580	402294	404261	+	BTP1 DNA tranfer protein	1863	941	1322	986	-0.0532784	0.891096
STMMW_03901	STMMW_03901	D23580	404417	406402	+	BTP1 tail spike protein	4438	2466	3000	2225	-0.191883	0.0419303
gtrC	STMMW_03911	D23580	406442	408364	-	BTP1Â O-antigen acetyltransferase	2248	1575	2980	2425	0.674002	0.00485159
gtrA	STMMW_03921	D23580	408436	408711	-	BTP1 bactoprenol-linked glucose transferase	436	233	360	268	0.125959	0.839525
STMMW_03931	STMMW_03931	D23580	408985	409230	-	BTP1 predicted prophage protein	236	108	187	112	0.0197802	0.990976
STMMW_03941	STMMW_03941	D23580	409694	410494	-	putative IS3 transposase	608	322	600	332	0.191648	0.650237
dhaF	STMMW_03951	D23580	410412	411126	+	glycerol dehydratase reactivation factor large subunit (pseudogene)	425	215	255	170	-0.37454	0.337164
STMMW_03971	STMMW_03971	D23580	411236	411559	+	conserved hypothetical protein	449	317	363	328	0.0385103	0.973274
STMMW_03981	STMMW_03981	D23580	411900	413138	+	putative permease/MSF transporter	887	518	427	333	-0.680797	0.000224428
leuC2	STMMW_03991	D23580	413270	414691	+	3-isopropylmalate dehydratase large subunit 2 (ec 4.2.1.33) (isopropylmalate isomerase 2) (alpha-ipm isomerase 2) (ipmi 2). 3-isopropylmalate dehydratase large subunit 2 (ec 4.2.1.33) (isopropylmalate isomerase 2) (alpha-ipm isomerase 2) (ipmi 2)	1088	588	795	615	-0.0300759	0.962125
leuD2	STMMW_04001	D23580	414693	415319	+	3-isopropylmalate dehydratase small subunit 2 (ec 4.2.1.33) (isopropylmalate isomerase 2) (alpha-ipm isomerase 2) (ipmi 2)	197	106	157	113	0.0462573	0.978365
STMMW_04011	STMMW_04011	D23580	415334	416212	+	putative fumarylacetoacetate (faa) hydrolase	458	241	316	215	-0.185571	0.728321
STMMW_04021	STMMW_04021	D23580	416212	417126	+	putative hydrolase or acyltransferase	545	287	375	339	0.0195611	0.986877
STMMW_04031	STMMW_04031	D23580	417160	418125	+	putative LysR family transcriptional regulator	1240	660	801	625	-0.191222	0.429963
STMMW_04041	STMMW_04041	D23580	418070	418342	-	conserved hypothetical protein	272	153	181	184	0.0211409	0.98909
STMMW_04051	STMMW_04051	D23580	419033	419431	+	probable secreted protein	40	27	15	18	-0.801946	0.627326
stbE	STMMW_04061	D23580	419478	420236	-	fimbrial chaperone protein	748	497	680	415	-0.0277546	0.975714
stbD	STMMW_04071	D23580	420202	421527	-	putative fimbrial protein	2257	1271	1672	1223	-0.0789543	0.747723
stbC	STMMW_04081	D23580	421532	424099	-	outer membrane fimbrial usher protein	1503	775	1037	768	-0.112677	0.69727
stbB	STMMW_04091	D23580	424083	424844	-	fimbrial chaperone protein	522	264	323	209	-0.349903	0.313903
stbA	STMMW_04101	D23580	424906	425442	-	probable fimbrial protein	648	382	472	332	-0.163045	0.69727
STMMW_04111	STMMW_04111	D23580	426076	426840	+	possible transmembrane regulator	120	72	55	39	-0.838694	0.220103
STMMW_04121	STMMW_04121	D23580	426813	427313	+	putative periplasmic protein	186	128	102	63	-0.774987	0.118189
STMMW_04131	STMMW_04131	D23580	427613	429187	+	putative rtn protein	2852	1658	1922	1680	-0.104637	0.662104
STMMW_04141	STMMW_04141	D23580	429287	430030	+	possible transmembrane regulator	1032	631	733	534	-0.201227	0.436111
STMMW_04151	STMMW_04151	D23580	430003	430491	+	putative exported protein	324	203	182	139	-0.524114	0.174146
STMMW_04161	STMMW_04161	D23580	430893	431417	+	possible outer membrane protein	88	54	25	32	-1.07467	0.203101
STMMW_04171	STMMW_04171	D23580	431561	432202	+	possible transcriptionl regulator	170	95	84	34	-1.01328	0.0713756
STMMW_04181	STMMW_04181	D23580	432213	432437	+	probable secreted protein	280	140	175	134	-0.211217	0.772056
STMMW_04191	STMMW_04191	D23580	432495	432854	+	probable lipoprotein	357	185	213	198	-0.153656	0.840312
STMMW_04201	STMMW_04201	D23580	432924	434435	-	putative outer membrane efflux lipoprotein	917	504	708	506	-0.0188729	0.980056
STMMW_04211	STMMW_04211	D23580	434398	437565	-	putative cation efflux protein	2134	1110	1794	1266	0.132338	0.474007
STMMW_04221	STMMW_04221	D23580	437562	438788	-	putative cation efflux pump	1255	684	1138	691	0.108761	0.747723
STMMW_04231	STMMW_04231	D23580	439065	441353	+	putative cation transport atpase (ec 3.6.1.-)	1783	930	1546	994	0.111564	0.650821
STMMW_04241	STMMW_04241	D23580	441365	441829	+	Putative transcriptional regulatory protein	445	229	358	239	0.0377631	0.972617
STMMW_04251	STMMW_04251	D23580	441907	442101	+	putative metal-binding transport protein	116	51	128	47	0.248839	0.863781
STMMW_04261	STMMW_04261	D23580	442394	443647	+	putative metabolite transport protein	822	383	675	423	0.0894993	0.871249
mod	STMMW_04271	D23580	443836	445794	+	type III restriction-modification system enzyme (StyLTI) modification methylase	2172	1264	1560	1159	-0.135638	0.464841
res	STMMW_04281	D23580	445804	448776	+	type III restriction-modification system enzyme (StyLTI) (ec 3.1.21.5)	4284	2275	2792	2066	-0.215078	0.0234552
STMMW_04291	STMMW_04291	D23580	449053	449154	+	hypothetical protein	294	180	182	164	-0.241834	0.711863
STMMW_04301	STMMW_04301	D23580	449271	450674	+	probable terminal oxidase subunit I	1120	611	839	636	-0.0153633	0.985729
STMMW_04311	STMMW_04311	D23580	450671	451681	+	probable terminal oxidase subunit II	501	298	416	338	0.123951	0.826772
STMMW_04321	STMMW_04321	D23580	451698	451922	+	hypothetical protein	99	52	110	57	0.329053	0.766637
STMMW_04331	STMMW_04331	D23580	452018	453022	+	AraC-family transcriptional regulator	752	405	585	398	-0.0282509	0.974116
foxA	STMMW_04341	D23580	453168	455276	+	ferrioxamine B receptor precursor	1359	778	1053	798	-0.00021919	0.999604
yahN	STMMW_04351	D23580	455317	455949	-	RhtC-like transporter	392	256	340	277	0.120495	0.863282
yahO	STMMW_04361	D23580	456181	456456	+	probable secreted protein	198	144	155	96	-0.303036	0.681388
prpR	STMMW_04371	D23580	456592	458217	-	propionate catabolism operon regulatory protein	1145	595	892	687	0.0856184	0.827918
prpB	STMMW_04381	D23580	458482	459369	+	putative carboxyvinyl-carboxyphosphonate phosphorylmutase	752	401	618	406	0.03388	0.967506
prpC	STMMW_04391	D23580	459492	460661	+	methylcitrate synthase	1221	681	1189	786	0.252092	0.164629
prpD	STMMW_04401	D23580	460701	462152	+	PrpD protein	1192	677	1063	736	0.14429	0.580135
prpE	STMMW_04411	D23580	462193	464079	+	PrpE protein	1124	611	803	566	-0.132995	0.666039
hemB	STMMW_04421	D23580	464183	465157	-	delta-aminolevulinic acid dehydratase	48	75	32	45	-0.593223	0.674513
yaiU	STMMW_04431	D23580	465670	468606	+	puative autotransporter/virulence factor	4867	2697	3525	2745	-0.0547885	0.774907
iprA	STMMW_04441	D23580	468692	469315	+	conserved hypothetical protein	1394	858	874	678	-0.341103	0.0412783
ampH	STMMW_04451	D23580	469360	470490	-	penicillin-binding protein AmpH	1664	895	1298	971	0.0431793	0.916796
sbmA	STMMW_04461	D23580	470966	472084	+	SbmA protein	908	448	824	500	0.175861	0.603805
yaiW	STMMW_04471	D23580	472099	473193	+	putative lipoprotein	1082	691	868	775	0.0946807	0.831899
yaiY	STMMW_04481	D23580	473231	473539	-	putative membrane protein	206	119	183	116	0.067359	0.96049
yaiZ	STMMW_04491	D23580	473807	474022	+	putative membrane protein	287	149	202	139	-0.140143	0.872603
ddlA	STMMW_04501	D23580	474048	475142	-	D-alanine:D-alanine ligase A	848	437	723	423	0.0341049	0.967635
STMMW_04511	STMMW_04511	D23580	475220	475933	+	hypothetical protein	473	258	406	326	0.223482	0.596536
STMMW_04521	STMMW_04521	D23580	476102	477313	+	possible efflux pump	1160	613	891	669	0.0354657	0.949088
yaiB	STMMW_04531	D23580	477604	477870	+	conserved hypothetical protein	709	388	715	437	0.263591	0.341987
STMMW_04532	STMMW_04532	D23580	477894	478055	-	hypothetical protein	362	235	307	232	0.0370854	0.975714
psiF	STMMW_04541	D23580	478222	478542	+	phosphate starvation-inducible protein PsiF	165	114	166	73	-0.104892	0.942923
adrA	STMMW_04551	D23580	478634	479746	+	adrA protein	625	328	513	363	0.0936603	0.869535
proC	STMMW_04561	D23580	479761	480570	-	pyrroline-5-carboxylate reductase	96	43	10	5	-2.98799	0.000156134
yaiI	STMMW_04571	D23580	480710	481165	+	conserved hypothetical protein	168	76	70	57	-0.686981	0.289574
aroL	STMMW_04581	D23580	481350	481895	+	shikimate kinase II	314	166	329	257	0.511817	0.110566
yaiA	STMMW_04591	D23580	481922	482113	+	conserved hypothetical protein	184	88	136	106	0.0721551	0.962125
aroM	STMMW_04601	D23580	482364	483041	+	AroM protein	541	279	357	261	-0.186393	0.690658
yaiE	STMMW_04611	D23580	483112	483396	+	conserved hypothetical protein	292	154	248	159	0.0724878	0.944827
rdgC	STMMW_04621	D23580	483434	484345	-	recombination associated protein	400	217	279	256	0.0306362	0.979418
yajF	STMMW_04631	D23580	484471	485379	+	hypothetical ROK-family protein	550	285	402	317	0.0126678	0.990695
araJ	STMMW_04641	D23580	485401	486573	-	transmembrane efflux protein	800	385	646	444	0.106683	0.822322
sbcC	STMMW_04651	D23580	486746	489886	-	exonuclease SbcC	1825	907	1494	954	0.0561646	0.888215
sbcD	STMMW_04661	D23580	489883	491085	-	exonuclease SbcD	1085	581	911	707	0.179082	0.479607
phoB	STMMW_04671	D23580	491299	491988	+	phosphate regulon transcriptional regulatory protein PhoB	1298	964	1126	848	-0.0397316	0.947926
phoR	STMMW_04681	D23580	492058	493353	+	phosphate regulon sensor protein PhoR	1062	586	997	818	0.361361	0.0355889
brnQ	STMMW_04691	D23580	493762	495081	+	branched chain amino acid transport system II carrier protein	1319	659	911	728	-0.0345065	0.950765
proY	STMMW_04701	D23580	495156	496526	+	proline-specific permease ProY	1376	777	1159	805	0.0681194	0.852699
malZ	STMMW_04711	D23580	496688	498505	+	maltodextrin glucosidase	1326	725	1017	765	0.0115394	0.987196
tsaA	STMMW_04721	D23580	498577	499179	-	probable peroxidase	391	202	299	266	0.171946	0.773396
yajB	STMMW_04731	D23580	499389	499970	-	conserved hypothetical protein	280	151	230	179	0.144561	0.860814
queA	STMMW_04741	D23580	500064	501128	+	S-adenosylmethionine:tRNA ribosyltransferase-isomerase	549	365	407	295	-0.205364	0.628291
tgt	STMMW_04751	D23580	501325	502452	+	queuine tRNA-ribosyltransferase	611	311	295	177	-0.760466	0.0017741
yajC	STMMW_04761	D23580	502475	502807	+	putative membrane protein	29	14	1	1	-4.18061	0.0292009
secD	STMMW_04771	D23580	502835	504682	+	protein-export membrane protein SecD	6	8	6	5	-0.281297	0.969258
secF	STMMW_04781	D23580	504693	505664	+	protein-export membrane protein SecF	49	31	39	22	-0.230718	0.922669
STMMW_04791	STMMW_04791	D23580	505812	506177	+	conserved hypothetical protein	300	130	221	126	-0.082534	0.944126
STMMW_04801	STMMW_04801	D23580	506203	506895	+	putative deoR-family transcriptional regulator	494	293	410	271	-0.0216071	0.985729
yajD	STMMW_04811	D23580	507065	507412	+	conserved hypothetical protein	211	125	124	112	-0.291432	0.702246
STMMW_04821	STMMW_04821	D23580	507660	507986	-	conserved hypothetical protein	166	82	145	83	0.0831594	0.954974
tsx	STMMW_04831	D23580	508041	508904	-	nucleoside-specific channel-forming protein tsx precursor	674	369	625	425	0.21354	0.496063
yajI	STMMW_04841	D23580	509204	509743	-	putative lipoprotein	471	360	489	357	0.176028	0.730875
nrdR	STMMW_04851	D23580	509895	510344	+	conserved hypothetical protein	145	76	93	63	-0.291164	0.772056
ribD	STMMW_04861	D23580	510348	511451	+	riboflavin biosynthesis protein RibD	19	6	22	15	0.852652	0.713846
ribH	STMMW_04871	D23580	511540	512010	+	6,7-dimethyl-8-ribityllumazine synthase (riboflavin synthase beta chain)	0	0	2	0	2.38729	NA
nusB	STMMW_04881	D23580	512031	512450	+	N utilization substance protein B	16	10	13	17	0.454713	0.892798
thiL	STMMW_04891	D23580	512529	513506	+	thiamine-monophosphate kinase	38	15	35	17	0.197565	0.949478
pgpA	STMMW_04901	D23580	513484	513999	+	phosphatidylglycerophosphatase A	394	175	320	235	0.211382	0.706068
yajO	STMMW_04911	D23580	514103	515077	-	putative oxidoreductase	732	370	533	408	0.00191758	0.997996
dxs	STMMW_04921	D23580	515134	516996	-	1-deoxyxylulose-5-phosphate synthase	57	34	40	41	0.0626219	0.985729
ispA	STMMW_04931	D23580	517020	517919	-	geranyltranstransferase	2	2	0	2	-0.689764	NA
xseB	STMMW_04941	D23580	517920	518162	-	exodeoxyribonuclease small subunit	13	13	2	1	-3.04214	0.193386
thiI	STMMW_04951	D23580	518372	519820	+	thiamine biosynthesis protein ThiI	665	355	388	398	-0.123972	0.840441
phnV	STMMW_04961	D23580	519864	520661	-	probable membrane component of 2-aminoethylphosphonate transporter	1301	658	1069	702	0.0686284	0.870034
phnU	STMMW_04971	D23580	520664	521524	-	probable membrane component of 2-aminoethylphosphonate transporter	1109	605	824	660	0.0133963	0.986877
phnT	STMMW_04981	D23580	521527	522636	-	probable ATP-binding component of 2-aminoethylphosphonate transporter	1293	633	1178	680	0.154788	0.617282
phnS	STMMW_04991	D23580	522642	523586	-	probable periplasmic binding component of 2-aminoethylphosphonate transporter	847	419	706	481	0.128611	0.747087
phnR	STMMW_05001	D23580	523853	524572	-	probable regulator of 2-aminoethylphosphonate uptake and metabolism operon	812	374	558	355	-0.149761	0.73916
phnW	STMMW_05011	D23580	524712	525815	+	2-aminoethylphosphonate:pyruvate aminotransferase	1145	840	972	794	-0.000528869	0.999604
phnX	STMMW_05021	D23580	525822	526634	+	phosphonoacetaldehyde phosphonohydrolase	444	264	347	226	-0.120032	0.856349
thiJ	STMMW_05031	D23580	526731	527321	-	4-methyl-5(b-hydroxyethyl)-thiazole monophosphate biosynthesis (ThiJ) protein	382	189	313	220	0.125192	0.863781
apbA	STMMW_05041	D23580	527284	528195	-	2-dehydropantoate 2-reductase	757	437	686	453	0.123695	0.756691
yajQ	STMMW_05051	D23580	528303	528812	+	conserved hypothetical protein	261	112	182	108	-0.13061	0.907893
yajR	STMMW_05061	D23580	528859	530208	-	hpothetical major facilitator family transport protein	668	326	361	278	-0.400764	0.152021
STMMW_05071	STMMW_05071	D23580	530451	530612	-		252	122	175	136	-0.0275989	0.986877
STMMW_05081	STMMW_05081	D23580	530760	532271	+	putative exported protein	1833	1103	1213	883	-0.292426	0.0406852
STMMW_05091	STMMW_05091	D23580	532493	533776	+	conserved hypothetical protein	1439	887	982	794	-0.189094	0.4035
cyoE	STMMW_05101	D23580	533858	534748	-	cytochrome o ubiquinol oxidase C subunit	474	215	230	184	-0.481476	0.172281
cyoD	STMMW_05111	D23580	534760	535089	-	cytochrome o ubiquinol oxidase C subunit	123	83	76	68	-0.322877	0.754525
cyoC	STMMW_05121	D23580	535089	535604	-	cytochrome o ubiquinol oxidase subunit III	351	157	189	124	-0.462579	0.29893
cyoB	STMMW_05131	D23580	535693	537684	-	cytochrome O ubiquinol oxidase subunit I	1265	685	820	514	-0.349757	0.0530798
cyoA	STMMW_05141	D23580	537695	538651	-	cytochrome o ubiquinol oxidase subunit II	1159	558	597	387	-0.58066	0.0010688
ampG	STMMW_05151	D23580	539104	540579	-	AmpG protein	1737	931	1363	1099	0.109431	0.673423
yajG	STMMW_05161	D23580	540623	541255	-	putative lipoprotein	826	505	693	519	0.059151	0.916796
bolA	STMMW_05171	D23580	541505	541822	+	BolA protein	231	105	147	141	0.0491789	0.977278
tig	STMMW_05181	D23580	542169	543467	+	trigger factor	826	469	425	238	-0.786998	0.000120705
clpP	STMMW_05191	D23580	543714	544337	+	ATP-dependent Clp protease proteolytic subunit	2	0	1	0	-0.525699	NA
clpX	STMMW_05201	D23580	544589	545860	+	ATP-dependent Clp protease ATP-binding subunit ClpX	22	9	4	6	-1.30693	0.619463
lon	STMMW_05211	D23580	546046	548400	+	Lon protease	566	613	456	435	-0.301875	0.861532
hupB	STMMW_05221	D23580	548609	548881	+	DNA-binding protein Hu-beta	409	221	297	232	-0.0319297	0.978948
cypD	STMMW_05231	D23580	549172	551043	+	peptidyl-prolyl cis-trans isomerase D	1862	997	1190	735	-0.37226	0.00918265
comE1	STMMW_05241	D23580	551193	551567	+	putative exported protein	662	420	540	377	-0.0583347	0.927118
ybaW	STMMW_05251	D23580	551671	552069	+	conserved hypothetical protein	625	329	469	367	0.0344639	0.970334
ybaX	STMMW_05261	D23580	552175	552870	-	conserved hypothetical protein	1103	642	805	491	-0.247114	0.29786
ybaE	STMMW_05271	D23580	552935	554635	-	Putative solute-binding protein	2992	1584	2387	1649	0.030253	0.924479
cof	STMMW_05281	D23580	554736	555554	+	conserved hypothetical protein	1444	706	1154	811	0.0971792	0.758719
STMMW_05291	STMMW_05291	D23580	555604	556659	-	putative lyase	1567	818	749	520	-0.695549	3.01366e-07
ybaO	STMMW_05301	D23580	556772	557230	+	hypothetical transcriptional regulator	816	480	300	172	-1.28152	1.47186e-10
mdlA	STMMW_05311	D23580	557271	559043	+	putative ABC transporter ATP-binding membrane protein	3093	1678	2660	1830	0.119081	0.411861
mdlB	STMMW_05321	D23580	559036	560817	+	putative ABC transporter ATP-binding membrane protein	2814	1672	2584	1743	0.136256	0.358593
glnK	STMMW_05331	D23580	561030	561368	+	nitrogen regulatory protein P-II	590	317	338	261	-0.378672	0.199728
amtB	STMMW_05341	D23580	561400	562686	+	probable ammonium transporter	2198	1156	1890	1356	0.169112	0.269127
tesB	STMMW_05351	D23580	562786	563646	-	acyl-CoA thioesterase II	744	422	632	382	-0.0157145	0.987196
ybaY	STMMW_05361	D23580	563861	564430	+	conserved hypothetical lipoprotein	791	470	734	599	0.288579	0.223346
ybaZ	STMMW_05371	D23580	564463	564852	-	putative methylated-DNA methyltransferase	373	201	303	182	-0.048647	0.967635
ylaB	STMMW_05381	D23580	565083	566633	-	hypothetical 58.9 kDa protein in tesb-hha intergenic region. Contains probable N-terminal signal sequence	1603	839	1417	945	0.161645	0.424476
rpmE2	STMMW_05391	D23580	566858	567118	+	putative 50S ribosomal protein L31 (second copy)	254	210	228	219	0.110425	0.916796
rpmJa	STMMW_05401	D23580	567124	567264	+	putative 50S ribosomal protein L36 (second copy)	68	37	52	17	-0.467093	0.768801
ylaC	STMMW_05411	D23580	567320	567790	-	putative membrane protein	382	176	285	168	-0.0810545	0.932892
maa	STMMW_05421	D23580	567907	568458	-	maltose O-acetyltransferase	1243	723	923	662	-0.11215	0.722852
hha	STMMW_05431	D23580	568637	568855	-	haemolysin expression modulating protein	213	127	79	75	-0.922366	0.0394865
ybaJ	STMMW_05441	D23580	568883	569257	-	conserved hypothetical protein	1209	749	789	646	-0.247926	0.26907
acrB	STMMW_05451	D23580	569753	572902	-	acriflavin resistance protein B	3388	1836	744	471	-1.90354	3.93928e-75
acrA	STMMW_05461	D23580	572925	574118	-	acriflavin resistance protein A precursor	1486	686	248	165	-2.15997	9.7042e-37
acrR	STMMW_05471	D23580	574260	574913	+	potential acrAB operon repressor	1351	816	1114	840	0.0477714	0.916796
aefA	STMMW_05481	D23580	575032	578394	+	integral membrane protein AefA	4041	2107	3531	2321	0.137783	0.272123
STMMW_05491	STMMW_05491	D23580	578436	579371	-	conserved hypothetical protein	1141	635	820	717	0.0187481	0.980056
ybaM	STMMW_05501	D23580	579441	579608	-	conserved hypothetical protein	113	75	80	63	-0.210356	0.874977
priC	STMMW_05511	D23580	579622	580137	-	primosomal replication protein n	392	182	360	253	0.329848	0.40031
STMMW_05521	STMMW_05521	D23580	580218	580595	+	putative membrane protein	331	149	258	187	0.134489	0.869869
apt	STMMW_05531	D23580	580748	581299	+	adenine phosphoribosyltransferase	350	177	296	153	-0.0405723	0.977278
dnaX	STMMW_05541	D23580	581413	583341	+	DNA polymerase III subunits gamma and tau	17	20	10	8	-0.960758	0.678077
ybaB	STMMW_05551	D23580	583363	583716	+	conserved hypothetical protein	247	137	108	86	-0.768211	0.0673083
recR	STMMW_05561	D23580	583716	584321	+	recombination protein RecR	463	248	167	101	-1.20959	7.3048e-06
htpG	STMMW_05571	D23580	584408	586306	+	heat shock protein HtpG	1928	933	1557	1213	0.193403	0.291242
adk	STMMW_05581	D23580	586547	587191	+	adenylate kinase	18	25	27	11	-0.191044	0.961264
hemH	STMMW_05591	D23580	587420	588382	+	ferrochelatase	5	4	9	6	0.876879	0.841021
aes	STMMW_05601	D23580	588379	589350	-	acetyl esterase	1747	915	1440	1043	0.117587	0.613533
gsk	STMMW_05611	D23580	589503	590807	+	inosine-guanosine kinase	1643	919	1248	910	-0.0403564	0.923495
ybaL	STMMW_05621	D23580	590856	592532	-	putative transport protein	1281	685	1033	687	0.0129507	0.986877
fsr	STMMW_05631	D23580	592747	593967	-	fosmidomycin resistance protein	1095	538	883	615	0.100603	0.786197
ushA	STMMW_05641	D23580	594140	595792	+	UDP-sugar hydrolase	2711	1358	2155	1530	0.0810115	0.724821
ybaK	STMMW_05651	D23580	595909	596388	-	conserved hypothetical protein	235	103	215	103	0.119275	0.922669
ybaP	STMMW_05661	D23580	596590	597384	-	conserved hypothetical protein	739	344	536	359	-0.04441	0.953312
STMMW_05671	STMMW_05671	D23580	597470	598297	-	probable secreted protein	690	397	485	340	-0.199589	0.575591
copA	STMMW_05681	D23580	598451	600952	-	copper-transporting ATPase	2971	1608	2383	1847	0.105151	0.545781
cueR	STMMW_05691	D23580	601062	601478	+	copper efflux regulator	308	139	275	201	0.334412	0.485164
ybbJ	STMMW_05701	D23580	601479	601931	-	putative membrane protein	554	285	479	341	0.186117	0.650237
ybbK	STMMW_05711	D23580	601928	602845	-	putative membrane protein	1084	700	876	609	-0.0883367	0.829659
ybbL	STMMW_05721	D23580	602992	603669	+	putative ABC transporter ATP-binding protein	1838	971	1567	930	0.0262352	0.961694
ybbM	STMMW_05731	D23580	603656	604435	+	putative membrane protein	962	555	745	529	-0.0527341	0.922669
ybbN	STMMW_05741	D23580	604521	605375	-	thioredoxin-like protein	1354	638	1192	810	0.237105	0.244739
ybbO	STMMW_05751	D23580	605435	606205	-	hypothetical oxidoreductase	943	489	811	484	0.0550675	0.924479
tesA	STMMW_05761	D23580	606360	606974	-	acyl-coA thioesterase I	590	324	587	346	0.218435	0.559019
ybbA	STMMW_05771	D23580	606945	607631	+	hypothetical ABC transporter ATP-binding protein	1061	594	891	716	0.174725	0.509744
ybbP	STMMW_05781	D23580	607628	610042	+	putative membrane protein	2146	1099	1776	1105	0.0349239	0.933267
STMMW_05791	STMMW_05791	D23580	610228	611361	+	outer membrane protein	1024	579	938	611	0.14447	0.630444
sfbA	STMMW_05801	D23580	611618	612448	+	lipoprotein	641	322	542	301	0.00655855	0.996334
sfbB	STMMW_05811	D23580	612485	613501	+	ABC transporter ATP-binding protein	997	516	739	556	-0.00052298	0.999604
sfbC	STMMW_05821	D23580	613494	614153	+	ABC transporter integral membrane protein	512	255	417	291	0.107276	0.863968
ybbB	STMMW_05831	D23580	614192	615286	-	hypothetical ATP-binding protein	735	405	544	364	-0.126988	0.769208
ybbS	STMMW_05841	D23580	615356	616282	-	hypothetical lysR-family transcriptional regulator	636	315	602	385	0.268344	0.381255
allA	STMMW_05851	D23580	616509	616991	+	ureidoglycolate hydrolase	206	133	191	124	0.0644445	0.962095
allR	STMMW_05861	D23580	617070	617888	+	negative regulator of allantoin and glyoxylate utilization operons	496	269	314	229	-0.281915	0.464315
gcl	STMMW_05871	D23580	617973	619754	+	glyoxylate carboligase	1778	1010	1409	993	-0.013924	0.980056
gip	STMMW_05881	D23580	619767	620543	+	glyoxylate-induced protein	847	486	601	418	-0.189533	0.540081
garRa	STMMW_05891	D23580	620644	621522	+	2-hydroxy-3-oxopropionate reductase	1453	720	959	644	-0.218532	0.302682
STMMW_05901	STMMW_05901	D23580	621579	622835	+	putative permease	1878	1151	1035	806	-0.521484	4.7712e-05
allP	STMMW_05911	D23580	622931	623965	+		682	418	423	312	-0.389869	0.12366
ybbY	STMMW_05921	D23580	624189	625487	+	putative permease protein	1849	1140	1436	1096	-0.045074	0.91286
glxK	STMMW_05931	D23580	625510	626658	+	glycerate kinase 1	914	492	774	491	0.0474079	0.935519
ylbA	STMMW_05941	D23580	626738	627523	-	putative glyoxylate utilization	1577	943	1233	996	0.0288709	0.953791
allC	STMMW_05951	D23580	627534	628769	-	allantoate amidohydrolase	1048	555	917	556	0.0760155	0.872135
allD	STMMW_05961	D23580	628791	629840	-	ureidoglycolate dehydrogenase	1247	672	906	525	-0.23274	0.337164
fdrA	STMMW_05971	D23580	630171	631835	+	putative acyl-CoA synthetase, involved in protein transport	1092	516	804	572	0.00946598	0.990976
ylbE	STMMW_05981	D23580	631845	633104	+	conserved hypothetical protein	1025	508	815	583	0.093283	0.822425
ylbF	STMMW_05991	D23580	633116	633925	+	conserved hypothetical protein	918	435	773	564	0.218838	0.423347
arcC	STMMW_06001	D23580	633929	634822	+	carbamate kinase	889	465	741	526	0.120294	0.749904
purK	STMMW_06011	D23580	634863	635930	-	phosphoribosylaminoimidazole carboxylase ATPase subunit	721	366	397	212	-0.641498	0.00884435
purE	STMMW_06021	D23580	635927	636436	-	phosphoribosylaminoimidazole carboxylase catalytic subunit	254	117	7	4	-4.84156	1.04822e-15
lpxH	STMMW_06031	D23580	636554	637276	-	conserved hypothetical protein	11	6	4	3	-1.06619	0.794904
ppiB	STMMW_06041	D23580	637279	637773	-	peptidyl-prolyl cis-trans isomerase B	4	2	0	1	-2.23218	NA
cysS	STMMW_06051	D23580	637946	639331	+	cysteinyl-tRNA synthetase	1390	699	1065	759	0.0277843	0.961264
STMMW_06061	STMMW_06061	D23580	639375	640199	-	putative exported outer membrane protein	724	359	565	365	-0.00372913	0.997204
STMMW_06071	STMMW_06071	D23580	640196	640633	-	putative exported protein	507	315	447	312	0.0693333	0.923495
ybcI	STMMW_06081	D23580	640626	641171	-	putative membrane protein	431	242	435	286	0.29553	0.4035
ybcJ	STMMW_06091	D23580	641299	641511	-	conserved hypothetical protein	249	112	220	127	0.163868	0.862897
folD	STMMW_06101	D23580	641513	642379	-	FolD bifunctional protein [includes: methylenetetrahydrofolate dehydrogenase	19	10	7	3	-1.36234	0.610038
fimA	STMMW_06111	D23580	642926	643483	+	type-1 fimbrial protein, a chain precursor	1060	548	831	614	0.0680596	0.888015
fimI	STMMW_06121	D23580	643559	644092	+	major pilin protein	632	348	439	291	-0.224355	0.534323
fimC	STMMW_06131	D23580	644136	644828	+	fimbrial chaperone protein	982	565	752	534	-0.0669819	0.892011
fimD	STMMW_06141	D23580	644859	647471	+	outer membrane usher protein FimD precursor	2662	1540	2385	1545	0.0923444	0.650237
fimH	STMMW_06151	D23580	647486	648493	+	FimH protein precursor	963	498	809	515	0.0651166	0.903486
fimF	STMMW_06161	D23580	648503	649021	+	putative fimbrial protein	512	253	444	262	0.0915868	0.902143
fimZ	STMMW_06171	D23580	649067	649699	-	probable transcriptional regulator (FimXZ protein)	390	231	232	216	-0.249416	0.641188
fimY	STMMW_06181	D23580	650303	651025	-	fimbriae Y protein	1914	1114	1236	1063	-0.180059	0.386956
STMMW_06191	STMMW_06191	D23580	651044	651355	-	hypothetical protein	306	171	148	119	-0.62054	0.11012
fimW	STMMW_06201	D23580	651517	652113	-	fimbriae w protein	616	382	399	269	-0.398346	0.141022
STMMW_06211	STMMW_06211	D23580	652585	652875	-		373	231	348	204	0.0372614	0.975714
STMMW_06221	STMMW_06221	D23580	653010	653228	-	transposase	600	452	515	464	0.0705073	0.924479
STMMW_06231	STMMW_06231	D23580	653615	655267	-		473	325	347	303	-0.107662	0.880938
gtrBa	STMMW_06241	D23580	655248	656174	-	bactoprenol glucosyl transferase	1274	797	958	682	-0.15206	0.569387
gtrAa	STMMW_06251	D23580	656171	656533	-	bactoprenol-linked glucose translocase	846	568	713	576	0.0511762	0.933267
STMMW_06261	STMMW_06261	D23580	657401	657730	-		744	419	485	381	-0.212004	0.5229
cusA	STMMW_06271	D23580	657779	658018	+		112	44	122	82	0.643069	0.34877
ykgD	STMMW_06281	D23580	658069	658923	-	hypothetical araC-family transcriptional regulator	934	557	860	519	0.0637133	0.908264
ykgC	STMMW_06291	D23580	659139	660464	+	probable pyridine nucleotide-disulfide oxidoreductase	1552	784	1288	772	0.0237887	0.97119
STMMW_06301	STMMW_06301	D23580	660621	660857	+	hypothetical secreted protein	192	98	55	47	-1.2698	0.00641746
ykgB	STMMW_06311	D23580	660870	661430	+	putative membrane protein	1042	616	832	594	-0.0221218	0.975897
STMMW_06321	STMMW_06321	D23580	661509	662684	-	conserved hypothetical protein	634	348	557	403	0.17704	0.635725
pheP	STMMW_06331	D23580	663010	664404	+	phenylalanine-specific permease	1301	814	1081	826	0.0425988	0.928297
ybdG	STMMW_06341	D23580	664446	665693	-	putative membrane protein	2756	1560	2128	1488	-0.0544398	0.834938
apeE	STMMW_06351	D23580	666004	667974	+	outer membrane esterase	2174	1409	2018	1437	0.125184	0.544058
STMMW_06361	STMMW_06361	D23580	668141	670870	+	similar to lmo0785 protein (sigma 54-associated activator)	2977	1634	2250	1643	-0.0334852	0.916295
STMMW_06371	STMMW_06371	D23580	670998	671984	-	similar to a putative phospohtase isomerase	1208	678	932	620	-0.0837947	0.826479
STMMW_06381	STMMW_06381	D23580	672051	673094	-	Putative GTP Binding protein	884	481	681	491	-0.00903495	0.99155
STMMW_06391	STMMW_06391	D23580	673127	673981	-	putative mannose specific permease	637	301	488	351	0.0740765	0.913191
STMMW_06401	STMMW_06401	D23580	673984	674658	-	putative mannose specific permease	496	312	439	303	0.0580624	0.93944
STMMW_06411	STMMW_06411	D23580	674742	675212	-	putative mannose specific permease	284	148	242	151	0.0673609	0.950765
STMMW_06421	STMMW_06421	D23580	675190	675639	-	putative protein	254	131	208	152	0.124507	0.895085
nfnB	STMMW_06431	D23580	675839	676492	-	oxygen-insensitive NAD(P)H nitroreductase	632	328	564	377	0.18248	0.633402
ybdF	STMMW_06441	D23580	676589	676957	-	conserved hypothetical protein	489	263	419	305	0.159085	0.747723
ramR	STMMW_06451	D23580	676957	677538	-	putative TetR-family transcriptional regulator	459	222	540	360	0.624511	0.00641746
ramA	STMMW_06461	D23580	677827	678168	+	transcriptional activator RamA	379	164	275	181	-0.0107891	0.995699
ybdJ	STMMW_06472	D23580	678174	678422	-	putative membrane protein	308	277	293	236	-0.0165966	0.990976
ybdK	STMMW_06481	D23580	678489	679607	-	conserved hypothetical protein	918	504	775	434	-0.0505725	0.937546
entD	STMMW_06491	D23580	679619	680323	-	enterobactin synthetase component D	435	251	401	295	0.223723	0.604225
fepA	STMMW_06501	D23580	680369	682624	-	ferrienterobactin receptor precursor	2445	1419	1960	1313	-0.0475205	0.880891
fes	STMMW_06511	D23580	682813	684027	+	enterochelin esterase	811	518	625	524	-0.0122462	0.98909
ybdZ	STMMW_06521	D23580	684058	684276	+	conserved hypothetical protein	123	67	105	73	0.112903	0.942658
entF	STMMW_06531	D23580	684273	688157	+	enterobactin synthetase component F	1592	859	1253	952	0.065164	0.852699
fepE	STMMW_06541	D23580	688407	689543	+	ferric enterobactin transport protein	1640	917	1406	993	0.11206	0.640309
fepC	STMMW_06551	D23580	689596	690390	-	ferric enterobactin transport ATP-binding protein FepC	7	3	3	3	-0.454257	NA
fepG	STMMW_06561	D23580	690387	691376	-	ferric enterobactin transport protein FepG	74	71	116	86	0.592725	0.437741
fepD	STMMW_06571	D23580	691376	692383	-	ferric enterobactin transport protein FepD	22	18	28	13	0.131772	0.97632
ybdA	STMMW_06581	D23580	692494	693738	+	hypothetical membrane protein p43	1103	499	805	647	0.113306	0.779713
fepB	STMMW_06591	D23580	693801	694757	-	ferrienterobactin-binding periplasmic protein precursor	23	20	15	21	-0.0629788	0.98909
entC	STMMW_06601	D23580	695066	696241	+	isochorismate synthase EntC	672	318	597	385	0.211799	0.560194
entE	STMMW_06611	D23580	696251	697861	+	2,3-dihydroxybenzoate-AMP ligase	1022	496	824	614	0.156027	0.619463
entB	STMMW_06621	D23580	697875	698732	+	isochorismatase	659	361	566	384	0.101028	0.842019
entA	STMMW_06631	D23580	698732	699487	+	2,3-dihydro-2,3-dihydroxybenzoate dehydrogenase	459	259	321	262	-0.0834515	0.91628
ybdB	STMMW_06641	D23580	699490	699903	+	conserved hypothetical protein	476	282	382	317	0.093509	0.892798
cstAa	STMMW_06651	D23580	700085	702190	+	carbon starvation protein A	2154	1133	1889	1244	0.138354	0.45125
ybdD	STMMW_06661	D23580	702254	702451	+	conserved hypothetical protein	118	51	60	77	0.00779113	0.997204
ybdH	STMMW_06671	D23580	702487	703575	-	putative oxidoreductase	1329	649	1062	756	0.106777	0.744558
ybdL	STMMW_06681	D23580	703702	704862	+	putative aminotransferase	668	327	598	375	0.182671	0.642399
ybdM	STMMW_06691	D23580	704863	705480	-	conserved hypothetical protein	534	299	496	313	0.150298	0.754525
ybdN	STMMW_06701	D23580	705453	706688	-	conserved hypothetical protein	1539	915	1205	940	0.00913488	0.98909
ybdO	STMMW_06711	D23580	706854	707756	-	putative LysR-family transcriptional regulator	483	307	309	209	-0.432233	0.165175
dsbG	STMMW_06721	D23580	708073	708819	-	thiol:disulfide interchange protein DsbG precursor	475	266	388	324	0.163418	0.749904
ahpC	STMMW_06731	D23580	709260	709823	+	alkyl hydroperoxide reductase C22 protein	473	248	281	207	-0.343604	0.34877
ahpF	STMMW_06741	D23580	710065	711630	+	alkyl hydroperoxide reductase F52A protein (subunit F)	1541	829	1113	794	-0.101738	0.723243
STMMW_06751	STMMW_06751	D23580	711962	712522	+	conserved hypothetical protein	481	309	284	196	-0.542228	0.0555785
STMMW_06761	STMMW_06761	D23580	712515	714794	+	molybdopterin-containing oxidoreductase catalytic subunit	2586	1415	2436	1432	0.139529	0.477474
STMMW_06771	STMMW_06771	D23580	714791	715348	+	molybdopterin-containing oxidoreductase iron-sulfur subunit	947	471	793	530	0.118698	0.754525
STMMW_06781	STMMW_06781	D23580	715348	716115	+	molybdopterin-containing oxidoreductase membrane anchor subunit	1121	595	966	581	0.0472433	0.930422
ybdQ	STMMW_06791	D23580	716183	716611	-	conserved hypothetical protein	821	470	702	412	-0.0317303	0.969947
ybdR	STMMW_06801	D23580	716834	718072	+	hypothetical zinc-dependant alcohol dehydrogenase	1286	744	1023	688	-0.0535259	0.907893
rnk	STMMW_06811	D23580	718155	718565	-	regulator of nucleoside diphosphate kinase	455	217	368	235	0.0650572	0.939667
rna	STMMW_06821	D23580	718800	719606	-	ribonuclease I precursor	905	511	801	625	0.222781	0.362558
citT	STMMW_06831	D23580	719716	721179	-	citrate carrier	2298	1229	1960	1519	0.201798	0.14651
citG	STMMW_06841	D23580	721217	722113	-	citg protein	1152	627	948	709	0.112088	0.728321
citX	STMMW_06851	D23580	722085	722636	-	probable apo-citrate lyase phosphoribosyl-dephospho-coa transferase (ec 2.7.7.61) (holo-acp synthase) (holo-citrate lyase synthase) (apo-acp nucleodityltransferase)	856	433	661	492	0.0659028	0.907893
citF	STMMW_06861	D23580	722640	724169	-	citrate lyase alpha chain	1847	1008	1555	1100	0.103679	0.650237
citE	STMMW_06871	D23580	724179	725087	-	citrate lyase beta chain	611	366	595	347	0.119587	0.821192
citD	STMMW_06881	D23580	725084	725380	-	citrate lyase acyl carrier protein	358	207	346	216	0.178156	0.756097
citC	STMMW_06891	D23580	725377	726453	-	[citrate (PRO-3S)-lyase] ligase	1860	1054	1467	1080	0.0117198	0.985729
citA	STMMW_06901	D23580	726838	728499	+	twp component sensor kinase DpiB	2115	1150	1632	1291	0.061139	0.842344
citB	STMMW_06911	D23580	728468	729148	+	transcriptional regulator	1063	563	824	574	-0.00583451	0.995796
dcuC	STMMW_06921	D23580	729202	730455	-	C4-dicarboxylate anaerobic carrier	2012	1051	1448	1006	-0.105428	0.650237
pagP	STMMW_06931	D23580	730966	731538	+	antimicrobial peptide resistance and lipid A acylation protein	1105	636	992	699	0.15679	0.542438
cspE	STMMW_06941	D23580	731726	731935	+	cold shock-like protein cspE	188	143	151	85	-0.362998	0.613533
ccrB	STMMW_06951	D23580	731993	732376	-	putative membrane protein	54	28	38	29	-0.0666512	0.985729
ybeM	STMMW_06961	D23580	732467	733255	+	possible hydrolase	346	194	289	198	0.0515465	0.961264
tatE	STMMW_06971	D23580	733384	733587	+	Sec-independent protein translocase protein	143	98	123	92	0.00921439	0.99711
lipA	STMMW_06981	D23580	733673	734638	-	lipoic acid synthetase	43	75	97	56	0.351713	0.8242
ybeF	STMMW_06991	D23580	734844	735797	-	LysR-family transcriptional regulator	1756	1057	1462	1068	0.0413952	0.917987
lipB	STMMW_07001	D23580	736099	736674	-	lipoate-protein ligase B (lipoate biosynthesis protein B)	76	48	30	45	-0.469217	0.744023
ybeD	STMMW_07011	D23580	736840	737103	-	conserved hypothetical protein	40	20	21	19	-0.337113	0.895672
dacA	STMMW_07021	D23580	737212	738423	-	D-alanine carboxypeptidase	760	418	688	461	0.165662	0.628552
rlpA	STMMW_07031	D23580	738563	739708	-	rare lipoprotein A precursor	1244	623	1027	794	0.196628	0.386448
mrdB	STMMW_07041	D23580	739719	740831	-	rod shape-determining protein RodA	14	2	12	2	0.0834745	0.993233
mrdA	STMMW_07051	D23580	740834	742735	-	penicillin-binding protein	18	16	23	16	0.320145	0.922249
ybeA	STMMW_07061	D23580	742766	743233	-	conserved hypothetical protein	263	161	252	244	0.447853	0.291214
ybeB	STMMW_07071	D23580	743237	743554	-	conserved hypothetical protein	232	125	270	170	0.500213	0.220723
cobC	STMMW_07081	D23580	743883	744491	-	alpha-ribazole-5'-phosphate phosphatase	878	531	751	672	0.229308	0.414294
cobD	STMMW_07091	D23580	744588	745682	+	putative aminotransferase CobD	1176	687	1089	699	0.127265	0.666039
nadD	STMMW_07101	D23580	745657	746298	-	conserved hypothetical protein	8	12	95	12	2.32094	0.0417526
holA	STMMW_07111	D23580	746300	747331	-	DNA polymerase III, delta subunit	80	46	95	74	0.633262	0.401111
rlpB	STMMW_07121	D23580	747331	747921	-	rare lipoprotein B precursor	17	14	28	9	0.317225	0.926897
leuS	STMMW_07131	D23580	747936	750518	-	leucyl-tRNA synthetase	277	427	406	256	-0.1054	0.978948
STMMW_07141	STMMW_07141	D23580	750755	751096	+	putative hydrolase N-terminus	247	140	242	156	0.23301	0.722852
STMMW_07151	STMMW_07151	D23580	751113	752285	+	putative hydrolase C-terminus	2454	1409	1781	1392	-0.0741818	0.767001
STMMW_07161	STMMW_07161	D23580	752404	753288	+	probable permease	1921	1004	1420	1003	-0.0557242	0.871658
STMMW_07171	STMMW_07171	D23580	753356	755284	+	putative sigma-54 dependent transcriptional regulator	3949	2426	2691	2222	-0.172907	0.220103
ybeL	STMMW_07181	D23580	755377	755850	+	conserved hypothetical protein	396	189	350	219	0.17894	0.757952
ybeQ	STMMW_07191	D23580	755889	756884	-	conserved hypothetical protein	3687	2027	2620	1937	-0.114717	0.40684
ybeR	STMMW_07201	D23580	757009	757716	+	conserved hypothetical protein	1160	646	928	702	0.0638238	0.888067
ybeS	STMMW_07211	D23580	757713	759146	+	putative membrane protein	2193	1160	1840	1279	0.107754	0.605529
ybeU	STMMW_07221	D23580	759158	759851	+	putative conserved hypothetical protein (pseudogene)	1316	722	1104	745	0.0623759	0.877922
ybeV	STMMW_07231	D23580	759851	761323	+		2483	1334	1989	1586	0.129414	0.475658
hscC	STMMW_07241	D23580	761345	763024	-	chaperone heat shock protein	2439	1342	1884	1412	0.0148992	0.976285
STMMW_07251	STMMW_07251	D23580	763100	764338	-	putative conserved hypothetical protein	892	457	793	529	0.18418	0.528859
rihA	STMMW_07261	D23580	764370	765305	-	probable nucleoside hydrolase	819	422	656	490	0.108996	0.79668
gltL	STMMW_07271	D23580	765422	766147	-	glutamate/aspartate transport ATP-binding protein GltL	962	494	772	561	0.0943594	0.821735
gltK	STMMW_07281	D23580	766147	766821	-	glutamate/aspartate transport system permease protein GltK	811	401	638	524	0.180413	0.610038
gltJ	STMMW_07291	D23580	766821	767561	-	glutamate/aspartate transport system permease protein GltJ	789	442	759	517	0.251903	0.304944
gltI	STMMW_07301	D23580	767721	768647	-	ABC transporter periplasmic binding protein (glutamate/aspartate?)	817	438	621	417	-0.0674935	0.907893
lnt	STMMW_07311	D23580	768984	770522	-	apolipoprotein N-acyltransferase	57	33	31	46	0.0483059	0.98909
ybeX	STMMW_07321	D23580	770542	771420	-	haemolysin-related protein	481	223	252	162	-0.537832	0.0989123
ybeY	STMMW_07331	D23580	771578	772051	-	conserved hypothetical protein	82	39	50	24	-0.513085	0.698383
phoL	STMMW_07341	D23580	772048	773133	-	PhoH-like ATP-binding protein	401	228	288	217	-0.10918	0.888015
miaB	STMMW_07351	D23580	773299	774723	-	MiaB protein (putative tRNA-thiotransferase (or tRNA-methylthiotransferase))	1690	887	1269	863	-0.0621214	0.863781
ubiF	STMMW_07361	D23580	774867	776042	+	putative monooxygenase	48	29	20	24	-0.565964	0.747087
STMMW_07371	STMMW_07371	D23580	776109	776684	-	putative exported protein	537	292	474	349	0.202633	0.610038
asnB	STMMW_07381	D23580	777751	779415	-	asparagine synthetase B	2034	1066	1959	1321	0.291935	0.015921
nagD	STMMW_07391	D23580	779705	780457	-	NagD protein	909	686	599	453	-0.446493	0.0484318
nagC	STMMW_07401	D23580	780504	781724	-	N-acetylglucosamine repressor	831	430	449	321	-0.492646	0.0185136
nagA	STMMW_07411	D23580	781729	782883	-	N-acetylglucosamine-6-phosphate deacetylase	453	306	201	210	-0.676853	0.0340767
nagB	STMMW_07421	D23580	782943	783743	-	Glucosamine-6-phosphate deaminase	961	619	723	508	-0.182218	0.539307
nagE	STMMW_07431	D23580	784070	786022	+	PTS system, N-acetylglucosamine-specific IIABC component	2184	1139	1806	1363	0.154669	0.355913
glnS	STMMW_07441	D23580	786233	787900	+	glutaminyl-tRNA synthetase	41	31	34	41	0.26494	0.907893
ybfM	STMMW_07451	D23580	788346	789752	+	putative outer membrane protein	2258	1256	1899	1436	0.136577	0.41742
ybfN	STMMW_07461	D23580	789802	790134	+	putative lipoprotein	545	259	421	290	0.0522518	0.949478
STMMW_07471	STMMW_07471	D23580	790183	791487	-	citrate-proton symporter	2115	1081	1794	1316	0.184304	0.235286
STMMW_07481	STMMW_07481	D23580	791538	792677	-	citrate utilization protein B	1664	922	1500	1057	0.18916	0.260539
STMMW_07491	STMMW_07491	D23580	792664	794067	-	conserved hypothetical protein	1818	934	1568	1043	0.136834	0.52014
STMMW_07501	STMMW_07501	D23580	794165	795091	-	LysR-family transcriptional regulator	1061	567	941	591	0.112341	0.754326
fur	STMMW_07511	D23580	795206	795658	-	ferric uptake regulation protein	46	29	18	2	-1.84416	0.164245
fldA	STMMW_07521	D23580	795940	796470	-	flavodoxin 1	84	94	97	91	0.185796	0.907893
ybfE	STMMW_07531	D23580	796633	796914	-	conserved hypothetical protein	216	104	222	140	0.395607	0.463323
ybfF	STMMW_07541	D23580	797048	797818	-	putative esterase/lipase YbfF	465	242	394	297	0.189982	0.684384
seqA	STMMW_07551	D23580	798003	798545	+	seqA protein	589	349	249	202	-0.849859	0.000236787
pgm	STMMW_07561	D23580	798615	800210	+	phosphoglucomutase	262	109	48	33	-1.93999	3.6916e-06
STMMW_07571	STMMW_07571	D23580	800325	800810	-	possible 5-nitroimidazole antibiotic resistance	469	276	376	256	-0.0458473	0.960307
potE	STMMW_07581	D23580	800875	802194	-	putrescine-ornithine antiporter	1802	1034	1529	1100	0.0920688	0.716293
speF	STMMW_07591	D23580	802191	804389	-	ornithine decarboxylase, inducible (ec 4.1.1.17)	3220	1752	2938	1974	0.186157	0.0937569
kdpE	STMMW_07601	D23580	805151	805828	-	KDP operon transcriptional regulatory protein	649	380	551	398	0.0815729	0.888252
kdpD	STMMW_07611	D23580	805825	808509	-	sensor protein KdpD	3807	1981	3476	2531	0.273459	0.00153632
kdpC	STMMW_07621	D23580	808506	809090	-	potassium-transporting ATPase C chain	1155	611	999	632	0.087826	0.822751
kdpB	STMMW_07631	D23580	809099	811147	-	potassium-transporting ATPase B chain	3206	1594	2729	1826	0.143717	0.333714
kdpA	STMMW_07641	D23580	811168	812847	-	potassium-transporting ATPase A chain	3107	1539	2679	1743	0.145795	0.351604
kdpF	STMMW_07642	D23580	812847	812936	-	conserved sORF	156	110	145	108	0.0962222	0.942834
ybfA	STMMW_07651	D23580	813273	813479	+	putative exported protein	285	165	228	232	0.268066	0.650237
phrB	STMMW_07661	D23580	813590	815011	+	deoxyribodipyrimidine photolyase	1666	842	1406	960	0.134126	0.561982
ybgH	STMMW_07671	D23580	815050	816531	-	PTR2-family transport protein	2051	981	1670	1155	0.127447	0.575591
ybgI	STMMW_07681	D23580	816860	817603	+	conserved hypothetical protein	1056	576	788	578	-0.0444823	0.933267
ybgJ	STMMW_07691	D23580	817619	818275	+	conserved hypothetical protein	595	326	532	370	0.175972	0.650237
ybgK	STMMW_07701	D23580	818269	819201	+	conserved hypothetical protein	946	486	769	575	0.133034	0.702246
ybgL	STMMW_07711	D23580	819191	819925	+	conserved hypothetical protein	474	235	360	283	0.0947676	0.895085
STMMW_07721	STMMW_07721	D23580	820249	820380	+	putative protein	161	122	124	87	-0.275332	0.754525
fimB	STMMW_07731	D23580	820440	821006	+	putative type 1 fimbriae regulatory protein	614	315	551	290	0.0457012	0.960307
STMMW_07741	STMMW_07741	D23580	821466	821801	+	putative protein	395	204	363	262	0.281106	0.488189
STMMW_07751	STMMW_07751	D23580	821803	822543	+	putative transport protein	673	344	530	427	0.145437	0.743489
STMMW_07761	STMMW_07761	D23580	822829	823980	+	putative UDP-galactopyranose mutase	78	55	53	53	-0.129761	0.949478
STMMW_07771	STMMW_07771	D23580	823977	824873	+	putative glycosyl transferase	20	12	14	8	-0.369104	0.922669
STMMW_07781	STMMW_07781	D23580	824886	826019	+	galactosyltransferase	32	30	17	44	0.214159	0.944611
STMMW_07791	STMMW_07791	D23580	826148	826918	+	O-antigen export system, permease protein	196	112	175	95	-0.0158079	0.994814
STMMW_07801	STMMW_07801	D23580	826922	827632	+	ABC transporter domain protein	27	18	32	25	0.525894	0.783225
STMMW_07811	STMMW_07811	D23580	827726	829504	+	putative glycosyltransferase, cell wall biogenesis	31	26	36	37	0.530232	0.749904
STMMW_07821	STMMW_07821	D23580	829697	830530	+	putative glycosyltransferase, cell wall biogenesis	19	10	6	2	-1.69985	0.489543
STMMW_07831	STMMW_07831	D23580	830588	832482	+	putative glycosyl transferase (pseudogene)	362	246	263	197	-0.2277	0.673928
STMMW_07841	STMMW_07841	D23580	832550	832687	+	conserved hypothetical cytoplasmic protein	247	123	191	164	0.184298	0.822322
nei	STMMW_07851	D23580	832736	833527	+	endonuclease VIII, DNA N-glycosylase with an AP lyase activity	616	334	521	340	0.0595769	0.929056
abrB	STMMW_07861	D23580	833582	834544	-	putative membrane protein	1013	535	874	489	0.00662407	0.995887
gltA	STMMW_07871	D23580	834765	836048	-	citrate synthase	917	534	418	242	-0.958777	2.98495e-07
STMMW_07881	STMMW_07881	D23580	836023	836394	+	putative exported protein	458	213	253	284	-0.0345159	0.979418
sdhC	STMMW_07891	D23580	836803	837192	+	succinate dehydrogenase cytochrome b-556 subunit	111	61	30	43	-0.961911	0.229906
sdhD	STMMW_07901	D23580	837186	837533	+	succinate dehydrogenase hydrophobic membrane anchor protein	245	127	89	46	-1.27197	0.00183
sdhA	STMMW_07911	D23580	837533	839299	+	succinate dehydrogenase flavoprotein subunit	873	560	372	287	-0.933729	3.9719e-07
sdhB	STMMW_07921	D23580	839313	840032	+	succinate dehydrogenase iron-sulfur protein	207	100	95	46	-0.926734	0.0673083
sucA	STMMW_07931	D23580	840556	843357	+	2-oxoglutarate dehydrogenase E1 component	211	99	43	42	-1.60249	0.000449897
sucB	STMMW_07941	D23580	843372	844580	+	dihydrolipoamide succinyltransferase component (E2)	49	27	7	7	-2.20732	0.045113
sucC	STMMW_07951	D23580	844722	845888	+	succinyl-CoA synthetase beta chain	252	139	125	67	-0.845131	0.0439551
sucD	STMMW_07961	D23580	845888	846757	+	succinyl-CoA synthetase alpha chain	211	111	125	92	-0.350555	0.614215
cydA	STMMW_07971	D23580	848340	849908	+	cytochrome D ubiquinol oxidase subunit I	30	16	11	19	-0.317378	0.923701
cydB	STMMW_07981	D23580	849924	851063	+	cytochrome D ubiquinol oxidase subunit II	21	13	11	6	-0.837747	0.754525
ybgT	STMMW_07991	D23580	851078	851191	+	putative membrane protein	38	15	18	7	-0.871835	0.667486
ybgE	STMMW_08001	D23580	851328	851609	+	putative membrane protein	283	141	265	186	0.312024	0.533369
ybgC	STMMW_08011	D23580	851838	852242	+	conserved hypothetical protein	447	217	315	205	-0.132134	0.843934
tolQ	STMMW_08021	D23580	852239	852931	+	TolQ protein	61	32	29	25	-0.549723	0.714308
tolR	STMMW_08031	D23580	852935	853363	+	tolR protein	102	79	88	66	-0.0813395	0.969258
tolA	STMMW_08041	D23580	853428	854651	+	TolA protein	117	48	40	35	-0.858737	0.296276
tolB	STMMW_08051	D23580	854775	856067	+	tolB protein precursor	124	61	17	19	-2.09736	0.000828007
pal	STMMW_08061	D23580	856102	856626	+	peptidoglycan-associated lipoprotein precursor	99	84	46	17	-1.46938	0.02795
ybgF	STMMW_08071	D23580	856636	857424	+	putative exported protein	848	462	775	530	0.199786	0.465543
nadA	STMMW_08081	D23580	858889	859932	+	quinolinate synthetase A protein	1169	707	1117	771	0.197137	0.358593
pnuC	STMMW_08091	D23580	859957	860676	+	pnuC protein	772	394	574	457	0.0547014	0.931093
ybgR	STMMW_08101	D23580	860673	861611	-	probable cation transport protein	977	532	771	645	0.134552	0.703622
ybgS	STMMW_08111	D23580	861721	862107	-	putative exported protein	743	373	542	451	0.071394	0.910844
aroG	STMMW_08121	D23580	862427	863479	+	phospho-2-dehydro-3-deoxyheptonate aldolase (DAHP synthetase) phenylalanine repressible	737	426	674	512	0.234062	0.388273
STMMW_08131	STMMW_08131	D23580	863573	864118	-	putative hydro-lyase	639	396	441	357	-0.175796	0.673419
STMMW_08141	STMMW_08141	D23580	864133	864978	-	putative hydro-lyase	384	244	226	224	-0.26544	0.62654
STMMW_08151	STMMW_08151	D23580	865147	865998	+	LysR-family transcriptional regulator	92	71	36	38	-0.957144	0.21606
STMMW_08161	STMMW_08161	D23580	865999	866982	-	LysR-family transcriptional regulator	374	314	245	248	-0.316319	0.560194
STMMW_08171	STMMW_08171	D23580	867205	868473	+	putative cation transporter	36	31	24	32	-0.068427	0.986877
dcoC	STMMW_08181	D23580	868523	868768	+	oxaloacetate decarboxylase gamma chain (ec 4.1.1.3)	251	242	239	177	-0.138999	0.892011
dcoA	STMMW_08191	D23580	868784	870559	+	oxaloacetate decarboxylase alpha chain (ec 4.1.1.3)	2703	1495	2207	1589	0.0627072	0.78382
dcoB	STMMW_08201	D23580	870572	871873	+	oxaloacetate decarboxylase beta chain (ec 4.1.1.3)	2552	1439	2146	1619	0.125269	0.443546
STMMW_08211	STMMW_08211	D23580	871992	872690	+	conserved hypothetical protein	676	341	531	413	0.12427	0.788
STMMW_08221	STMMW_08221	D23580	873070	874149	+	ABC transporter permease (FecCD_family)	1185	623	1035	738	0.18747	0.401675
STMMW_08231	STMMW_08231	D23580	874149	874925	+	ABC transporter ATP-binding protein	832	453	648	514	0.0754021	0.888215
gpmA	STMMW_08241	D23580	875016	875768	-	phosphoglycerate mutase 1	627	324	133	98	-1.81949	1.2537e-14
galM	STMMW_08251	D23580	875992	877032	-	aldose 1-epimerase (mutarotase)	1266	568	1051	718	0.187171	0.485164
galK	STMMW_08261	D23580	877026	878174	-	galactokinase	1139	614	849	652	-0.00494497	0.996334
galT	STMMW_08271	D23580	878177	879223	-	galactose-1-phosphate uridylyltransferase	758	407	689	463	0.189842	0.54534
galE	STMMW_08281	D23580	879234	880250	-	UDP-glucose 4-epimerase	1274	19564	12258	9867	-0.142454	0.98909
STMMW_08291	STMMW_08291	D23580	880473	881381	-	putative membrane protein	1210	711	961	685	-0.0266487	0.966823
modF	STMMW_08301	D23580	881552	883027	-	putative molybdenum transport ATP-binding protein ModF (photorepair protein PhrA)	1774	960	1535	1182	0.209722	0.188024
modE	STMMW_08311	D23580	883095	883883	-	putative molybdenum transport protein ModE	852	525	754	512	0.0616312	0.91276
ybhT	STMMW_08321	D23580	883910	884161	+	putative membrane protein	259	132	167	142	-0.100654	0.924765
modA	STMMW_08331	D23580	884328	885101	+	molybdate-binding periplasmic protein precursor	699	381	523	406	0.000791444	0.999274
modB	STMMW_08341	D23580	885101	885790	+	molybdenum transport system permease protein ModB	787	378	648	473	0.178096	0.613491
modC	STMMW_08351	D23580	885793	886851	+	molybdenum transport ATP-binding protein ModC	1474	750	1172	862	0.0958038	0.754525
ybhA	STMMW_08361	D23580	886852	887670	-	conserved hypothetical protein	938	504	722	502	-0.0270201	0.97119
ybhE	STMMW_08371	D23580	887834	888829	+	conserved hypothetical protein	673	379	345	225	-0.688892	0.00156109
ybhC	STMMW_08381	D23580	888973	890256	-	possible pectinesterase precursor	1677	889	1359	863	-0.0050321	0.995699
hutI	STMMW_08391	D23580	890494	891717	+	imidazolonepropionase	1620	763	1339	921	0.15501	0.51627
hutG	STMMW_08401	D23580	891714	892655	+	formiminoglutamase	932	454	819	540	0.19249	0.510646
hutC	STMMW_08411	D23580	892748	893425	+	histidine utilization repressor	975	482	828	499	0.0746389	0.890017
hutU	STMMW_08421	D23580	893622	895307	+	urocanate hydratase	2153	1165	2070	1203	0.16948	0.386771
hutH	STMMW_08431	D23580	895309	896829	+	histidine ammonia-lyase	2441	1209	2159	1445	0.20153	0.163072
ybhB	STMMW_08441	D23580	896914	897390	-	conserved hypothetical protein	925	513	805	537	0.100066	0.798167
bioA	STMMW_08451	D23580	897448	898737	-	adenosylmethionine-8-amino-7-oxononanoate aminotransferase	2057	1037	1401	1005	-0.138877	0.50022
bioB	STMMW_08461	D23580	898824	899864	+	biotin synthetase	1627	818	1023	842	-0.151644	0.558133
bioF	STMMW_08471	D23580	899861	901018	+	8-amino-7-oxononanoate synthase	1344	715	1024	676	-0.0703865	0.862897
bioC	STMMW_08481	D23580	901002	901757	+	biotin synthesis protein BioC	821	452	578	349	-0.266347	0.348821
bioDa	STMMW_08491	D23580	901750	902436	+	dethiobiotin synthetase	855	440	594	444	-0.094891	0.840542
uvrB	STMMW_08501	D23580	903087	905108	+	excision nuclease ABC subunit B	1559	747	961	706	-0.23261	0.253463
STMMW_08511	STMMW_08511	D23580	905417	905590	+	putative cytoplasmic protein	290	175	174	96	-0.617648	0.134895
slrP	STMMW_08521	D23580	905598	907895	+	leucine rich repeat	5218	3245	4293	3102	-0.00823379	0.985729
ybhK	STMMW_08531	D23580	907987	908895	-	conserved hypothetical protein	653	391	529	378	-0.00972212	0.99245
moaA	STMMW_08541	D23580	909292	910281	+	molybdenum cofactor biosynthesis protein A	785	495	739	474	0.0951741	0.840461
moaB	STMMW_08551	D23580	910303	910815	+	molybdenum cofactor biosynthesis protein B	451	226	354	297	0.184265	0.726566
moaC	STMMW_08561	D23580	910818	911303	+	molybdenum cofactor biosynthesis protein C	505	236	342	234	-0.131309	0.837431
moaD	STMMW_08571	D23580	911290	911541	+	molybdopterin converting factor, subunit 1	158	86	146	64	-0.0545264	0.978948
moaE	STMMW_08581	D23580	911543	911995	+	molybdopterin converting factor, subunit 2	220	89	144	100	-0.0829996	0.953312
ybhL	STMMW_08591	D23580	912043	912747	+	putative membrane protein	2111	1191	1751	1290	0.0880033	0.706068
ybhM	STMMW_08601	D23580	912894	913601	+	putative membrane protein	245	135	91	81	-0.915146	0.0260177
STMMW_08611	STMMW_08611	D23580	913625	914233	+	putative inner membrane protein	272	165	128	111	-0.66154	0.10794
STMMW_08621	STMMW_08621	D23580	914241	914801	+	putative inner membrane protein	1174	680	845	615	-0.143842	0.613533
ybhN	STMMW_08631	D23580	914804	915766	-	putative membrane protein	810	436	657	549	0.181103	0.590496
ybhO	STMMW_08641	D23580	915766	917007	-	putative phospholipase	1427	697	1248	850	0.206058	0.308058
ybhP	STMMW_08651	D23580	917004	917762	-	conserved hypothetical protein	764	412	590	445	0.0327433	0.967827
ybhQ	STMMW_08661	D23580	917895	918305	+	putative membrane protein	578	321	406	368	0.0151267	0.98909
ybhR	STMMW_08671	D23580	918267	919373	-	putative inner membrane protein	1445	729	1085	836	0.0525809	0.908083
ybhS	STMMW_08681	D23580	919489	920619	-	putative inner membrane protein	1866	995	1407	1014	-0.0264994	0.952655
ybhF	STMMW_08691	D23580	920612	922348	-	hypothetical ABC transporter ATP-binding protein	2960	1488	2449	1566	0.064955	0.805189
STMMW_08701	STMMW_08701	D23580	922341	923336	-	HlyD-family secretion protein	1599	773	1237	851	0.042957	0.924479
ybiH	STMMW_08711	D23580	923336	924010	-	hypothetical tetR-family transcriptional regulator	1110	547	1018	705	0.280126	0.153183
rhlE	STMMW_08721	D23580	924240	925604	+	putative ATP-dependent RNA helicase rhlE	1748	903	1530	1086	0.199123	0.229906
dinG	STMMW_08731	D23580	925911	927956	+	probable ATP-dependent helicase	2237	1131	1891	1280	0.130399	0.496063
ybiB	STMMW_08741	D23580	927986	928960	+	putative glycosyltransferase	878	482	801	581	0.233119	0.327655
ybiJ	STMMW_08751	D23580	929116	929376	-	putative exported protein	175	77	101	115	0.0732449	0.969932
ybiI	STMMW_08761	D23580	929661	929927	-	hypothetical Zinc-finger containing protein	134	70	147	88	0.402941	0.599224
ybiN	STMMW_08771	D23580	930132	931058	+	conserved hypothetical protein	853	426	756	533	0.23451	0.365043
ybiO	STMMW_08781	D23580	931055	933277	-	putative membrane protein	1919	978	1632	1070	0.112159	0.640419
glnQ	STMMW_08791	D23580	933396	934118	-	glutamine transport ATP-binding protein GlnQ	682	370	595	454	0.213055	0.498256
glnP	STMMW_08801	D23580	934115	934774	-	glutamine transport system permease protein GlnP	500	296	414	350	0.153381	0.758348
glnH	STMMW_08811	D23580	934918	935664	-	glutamine-binding periplasmic protein precursor	984	562	861	650	0.174168	0.515446
dps	STMMW_08821	D23580	936141	936644	-	DNA protection during starvation protein	962	553	1029	655	0.341138	0.0613129
ybiF	STMMW_08831	D23580	936947	937834	-	putative membrane protein	1213	640	1084	741	0.18881	0.389511
ompX	STMMW_08841	D23580	938188	938703	+	outer membrane protein x precursor	485	487	576	430	0.138987	0.936069
ybiP	STMMW_08851	D23580	938766	940342	-	putative membrane protein (pseudogene)	1451	720	1191	876	0.15821	0.496063
mntR	STMMW_08861	D23580	940921	941394	+	transcriptional regulator (iron dependant repressor family)	438	239	338	273	0.0739665	0.924765
ybiR	STMMW_08871	D23580	941391	942503	+	putative membrane protein	1113	566	974	667	0.184275	0.456541
ybiS	STMMW_08881	D23580	942547	943467	-	putative exported protein	973	443	542	434	-0.283334	0.306872
ybiT	STMMW_08891	D23580	943686	945278	+	ABC transporter ATP-binding protein	1049	547	861	646	0.139542	0.646955
STMMW_08901	STMMW_08901	D23580	945887	946630	+	conserved hypothetical protein	883	521	553	414	-0.337761	0.131612
ybiV(2)	STMMW_08911	D23580	946659	947189	-	conserved hypothetical protein	1373	737	1019	737	-0.0513557	0.908921
ybiU	STMMW_08921	D23580	947583	948848	-	conserved hypothetical protein	953	480	849	618	0.258931	0.246815
ybiV(1)	STMMW_08931	D23580	949110	949919	+	conserved hypothetical protein	947	500	796	463	-0.00636853	0.995962
pflF	STMMW_08941	D23580	949997	952429	-	putative formate acetyltransferase 3	3760	2033	3299	2278	0.152795	0.164245
pflE	STMMW_08951	D23580	952435	953334	-	putative pyruvate formate-lyase 3 activating enzyme	1475	754	1177	898	0.12439	0.640309
moeB	STMMW_08961	D23580	953612	954361	-	molybdopterin biosynthesis MoeB protein	1122	565	960	657	0.157828	0.5707
moeA	STMMW_08971	D23580	954361	955602	-	molybdopterin biosynthesis MoeA protein	1456	857	1344	820	0.08351	0.810588
ybiK	STMMW_08981	D23580	955799	956740	+	putative L-asparaginase	1149	627	1052	626	0.108811	0.75981
yliA	STMMW_08991	D23580	956751	958622	+	hypothetical ABC transporter ATP-binding protein	2343	1241	1944	1451	0.141077	0.389511
yliB	STMMW_09001	D23580	958655	960193	+	putative ABC transporter periplasmic binding protein	2139	1245	2249	1576	0.373017	0.000274254
yliC	STMMW_09011	D23580	960254	961174	+	hypothetical ABC transporter permease protein	948	471	797	559	0.158232	0.619066
yliD	STMMW_09021	D23580	961177	962088	+	hypothetical ABC transporter permease protein	1048	550	855	603	0.0826307	0.840441
rimO	STMMW_09031	D23580	962179	963504	-	conserved hypothetical protein	1306	856	1251	895	0.165864	0.487295
bssR	STMMW_09041	D23580	963735	964118	+	conserved hypothetical protein	286	221	383	193	0.293145	0.610038
STMMW_09051	STMMW_09051	D23580	964831	965346	+	conserved hypothetical protein	49	30	25	29	-0.311972	0.890907
STMMW_09061	STMMW_09061	D23580	965264	966118	+	putative electron transfer flavoprotein (beta subunit)	153	156	153	100	-0.205155	0.85451
STMMW_09071	STMMW_09071	D23580	966129	967076	+	putative electron transfer flavoprotein (alpha subunit)	688	474	551	460	-0.0176398	0.986877
STMMW_09081	STMMW_09081	D23580	967370	968533	+	putative acyl-CoA dehydrogenase	2331	1391	1490	1006	-0.388825	0.000733452
STMMW_09091	STMMW_09091	D23580	968982	970667	+	putative flavoprotein	1489	924	812	679	-0.492717	0.00144908
STMMW_09101	STMMW_09101	D23580	970673	971563	-	LysR transcriptional regulator	787	474	596	407	-0.142738	0.714308
STMMW_09111	STMMW_09111	D23580	971828	972253	-	putative inner membrane protein	1398	816	1053	794	-0.0584044	0.888596
yliI	STMMW_09121	D23580	972600	973280	+	putative dehydrogenase	580	324	463	355	0.0683348	0.921303
yliJ	STMMW_09131	D23580	973277	973903	-	glutathione s-transferase family protein	387	220	315	196	-0.0597941	0.949478
dacC	STMMW_09141	D23580	974147	975349	+	D-alanyl-D-alanine carboxypeptidase (penicillin-binding protein 6 precursor)	1196	626	1122	879	0.361476	0.0214536
deoR	STMMW_09151	D23580	975394	976152	-	deoxyribose operon repressor	815	486	673	496	0.0427419	0.944827
ybjG	STMMW_09161	D23580	976224	976832	-	putative permease protein	756	393	761	537	0.392277	0.047788
mdfA	STMMW_09171	D23580	977145	978377	+	multidrug translocase MdfA	1444	788	1340	901	0.209085	0.245066
STMMW_09181	STMMW_09181	D23580	978431	979246	-	conserved hypothetical protein	1001	546	752	591	0.0152669	0.986601
STMMW_09191	STMMW_09191	D23580	979243	980454	-	putative membrane protein	1406	739	1179	883	0.16388	0.453931
STMMW_09201	STMMW_09201	D23580	980622	981242	+	putative TetR-family transcriptional regulator	817	370	621	447	0.0902629	0.869869
STMMW_09211	STMMW_09211	D23580	981359	983044	-	putative membrane protein	2228	1108	1698	1295	0.0763229	0.780088
ybjM	STMMW_09221	D23580	983315	983692	+	putative membrane protein	511	252	430	283	0.120775	0.840017
grxA	STMMW_09231	D23580	983724	983987	-	glutaredoxin 1	229	138	201	136	0.0637428	0.960307
ybjC	STMMW_09241	D23580	984157	984447	+	putative putative membrane protein	369	178	280	163	-0.0936359	0.922098
mdaA	STMMW_09251	D23580	984494	985153	+	oxygen-insensitive NADPH nitroreductase	819	421	612	486	0.0552549	0.926897
rimK	STMMW_09261	D23580	985211	986113	+	ribosomal protein S6 modification protein	949	514	831	507	0.0659126	0.903486
ybjN	STMMW_09271	D23580	986210	986686	+	conserved hypothetical protein	508	286	382	280	-0.0557097	0.944611
potF	STMMW_09281	D23580	987035	988147	+	putrescine-binding periplasmic protein precursor	1006	511	905	617	0.221743	0.34877
potG	STMMW_09291	D23580	988235	989368	+	putrescine transport ATP-binding protein PotG	1315	669	977	791	0.0686284	0.873122
potH	STMMW_09301	D23580	989378	990331	+	putrescine transport system permease protein PotH	1242	650	1056	782	0.17858	0.428597
potI	STMMW_09311	D23580	990328	991173	+	putrescine transport system permease protein PotI	888	476	772	552	0.169667	0.570662
ybjO	STMMW_09321	D23580	991247	991720	+	putative membrane protein	631	363	554	406	0.152711	0.708532
rumB	STMMW_09331	D23580	991763	992893	+	hypothetical RNA methyltransferase	1116	671	991	726	0.137407	0.628963
STMMW_09341	STMMW_09341	D23580	993176	994519	+	possible transport protein	1722	1081	1165	855	-0.285897	0.0662572
STMMW_09351	STMMW_09351	D23580	994549	994869	+	putative phosphotransferase enzyme II, B component	366	303	338	220	-0.139722	0.854701
STMMW_09361	STMMW_09361	D23580	994879	996366	+	probable sulfatase	1045	509	953	615	0.231638	0.334653
artJ	STMMW_09371	D23580	996585	997316	-	arginine-binding periplasmic protein 2 precursor	503	273	383	339	0.128616	0.829479
artM	STMMW_09381	D23580	997553	998221	-	arginine transport system permease protein ArtM	788	429	692	483	0.156836	0.646955
artQ	STMMW_09391	D23580	998221	998937	-	arginine transport system permease protein ArtQ	731	431	763	455	0.245165	0.389918
artI	STMMW_09401	D23580	998944	999675	-	arginine-binding periplasmic protein 1 precursor	923	510	801	665	0.255858	0.279003
artP	STMMW_09411	D23580	999693	1000421	-	arginine transport ATP-binding protein ArtP	687	406	691	469	0.276316	0.282587
ybjP	STMMW_09421	D23580	1000651	1001166	-	probable lipoprotein	435	228	345	227	-0.00476952	0.997204
STMMW_09431	STMMW_09431	D23580	1001294	1001617	+	conserved hypothetical protein	317	155	281	175	0.16462	0.821192
ybjR	STMMW_09441	D23580	1001614	1002444	+	putative N-acetylmuramoyl-L-alanine amidase	702	360	717	437	0.323702	0.203911
STMMW_09451	STMMW_09451	D23580	1002441	1003454	-	putative oxidoreductase	1017	537	868	782	0.326848	0.12918
ybjT	STMMW_09461	D23580	1003550	1004983	-	conserved hypothetical protein	1171	695	948	704	0.0228997	0.973274
ltaA	STMMW_09471	D23580	1004994	1005980	-	L-allo-threonine aldolase	1276	678	1228	767	0.230258	0.250944
poxB	STMMW_09481	D23580	1006019	1007737	-	pyruvate dehydrogenase	2616	1393	2518	1723	0.290436	0.00450068
hcr	STMMW_09491	D23580	1007895	1008866	-	NADH oxidoreductase Hcr	1323	668	1113	803	0.168523	0.465854
hcp	STMMW_09501	D23580	1008875	1010527	-	prismane protein homolog (hybrid-cluster protein)	2227	1191	1953	1410	0.190654	0.168825
ybjE	STMMW_09511	D23580	1010671	1011462	-	putative membrane protein	1935	1057	1590	1169	0.0952693	0.688307
ybjD	STMMW_09521	D23580	1011772	1013430	+	conserved hypothetical protein	1908	974	1626	1123	0.149476	0.429963
ybjX	STMMW_09531	D23580	1013427	1014395	-	putative virK protein	4606	2626	4727	3464	0.384137	2.55811e-08
macA	STMMW_09541	D23580	1014523	1015641	+	putative exported protein	1512	840	1263	895	0.0813473	0.786121
macB	STMMW_09551	D23580	1015638	1017582	+	conserved hypothetical ABC transporter (pseudogene)	1919	1001	1692	1261	0.237903	0.089337
cspD	STMMW_09561	D23580	1017712	1017933	-	cold shock-like protein	160	72	144	101	0.318408	0.700687
clpS	STMMW_09571	D23580	1018257	1018577	+	conserved hypothetical protein	224	102	198	188	0.513804	0.28282
clpA	STMMW_09581	D23580	1018608	1020884	+	ATP-dependent Clp protease ATP-binding subunit ClpA	2066	1043	2118	1498	0.439756	3.52899e-05
tnp	STMMW_09591	D23580	1021076	1021534	+	transposase for the IS1541 insertion element	4497	3766	3606	3561	-0.0460845	0.985292
STMMW_09601	STMMW_09601	D23580	1021997	1022680	-	putative integrase protein	1041	578	898	582	0.0671007	0.888215
STMMW_09602	STMMW_09602	D23580	1022683	1022841	-	conserved hypothetical protein	299	163	265	158	0.0643207	0.952527
STMMW_09611	STMMW_09611	D23580	1022851	1023252	-	ISPsy11, transposase OrfA	419	199	332	251	0.154863	0.796272
STMMW_09621	STMMW_09621	D23580	1023589	1024266	-	conserved hypothetical protein	664	332	586	441	0.273934	0.334653
STMMW_09631	STMMW_09631	D23580	1024286	1025146	-	putative pirin-related protein	993	551	847	575	0.0826766	0.842344
STMMW_09641	STMMW_09641	D23580	1025255	1026166	+	hypothetical transcriptional activator	1592	1231	1523	1249	0.128108	0.892798
infA	STMMW_09651	D23580	1026257	1026475	-	initiation factor IF-1	184	213	197	197	0.0923905	0.948861
STMMW_09661	STMMW_09661	D23580	1026403	1026732	-	inner membrane protein	153	65	101	77	-0.0338644	0.988525
aat	STMMW_09671	D23580	1026787	1027491	-	leucyl/phenylalanyl-tRNA-protein transferase	470	274	380	261	-0.0209667	0.986877
cydC	STMMW_09681	D23580	1027536	1029257	-	transport ATP-binding protein CydC	185	90	180	112	0.301348	0.683329
cydD	STMMW_09691	D23580	1029258	1031024	-	transport ATP-binding protein CydD	103	56	53	33	-0.689349	0.425541
trxB	STMMW_09701	D23580	1031138	1032106	-	thioredoxin reductase	418	244	117	105	-1.35863	1.73156e-06
lrp	STMMW_09711	D23580	1032652	1033146	+	leucine-responsive regulatory protein	569	321	397	297	-0.150635	0.754525
ftsK	STMMW_09721	D23580	1033224	1037366	+	cell division protein FtsK	348	239	164	125	-0.848986	0.00661807
lolA	STMMW_09731	D23580	1037506	1038120	+	outer membrane lipoprotein carrier protein precursor	55	34	73	28	0.309436	0.863968
ycaJ	STMMW_09741	D23580	1038130	1039473	+	conserevd hypothetical protein	1324	757	1116	719	0.00928125	0.98909
serS	STMMW_09751	D23580	1039732	1041024	+	seryl-tRNA synthetase	49	61	51	28	-0.446707	0.768801
dmsA	STMMW_09761	D23580	1041261	1043705	+	anaerobic dimethyl sulfoxide reductase chain A precursor	3607	1851	2982	2185	0.144037	0.253856
dmsB	STMMW_09771	D23580	1043716	1044333	+	anaerobic dimethyl sulfoxide reductase chain B	1240	623	1116	658	0.133664	0.683329
dmsC	STMMW_09781	D23580	1044335	1045198	+	anaerobic dimethyl sulfoxide reductase chain C	1811	927	1560	1145	0.205891	0.202109
ycaD	STMMW_09791	D23580	1045548	1046696	+	probable transport protein	1828	1069	1720	1110	0.152953	0.423048
ycaM	STMMW_09801	D23580	1046914	1048335	+	probable transport protein	3921	2326	3115	2189	-0.0433453	0.858981
pflA	STMMW_09811	D23580	1048628	1049452	-	pyruvate formate-lyase 1 activating enzyme	1329	657	1078	828	0.174945	0.461267
STMMW_09821	STMMW_09821	D23580	1049544	1049870	-	putative conserved hypothetical protein	1159	766	1002	793	0.0845327	0.838058
sopD2	STMMW_09831	D23580	1050001	1050960	+	putative sopD2 type III secretion system effector protein	917	601	838	600	0.0987973	0.81102
pflB	STMMW_09841	D23580	1051036	1053318	-	formate acetyltransferase 1	2418	1348	2243	1753	0.300746	0.00589033
focA	STMMW_09851	D23580	1053378	1054235	-	probable formate transporter (formate channel)	1586	776	1434	1057	0.308408	0.0371658
ycaO	STMMW_09861	D23580	1054640	1056400	-	conserved hypothetical protein	2529	1391	2164	1630	0.166459	0.230708
ycaP	STMMW_09871	D23580	1056537	1057229	+	putative membrane protein	966	564	934	573	0.160072	0.609538
serC	STMMW_09881	D23580	1057415	1058503	+	phosphoserine aminotransferase	1390	737	919	534	-0.355824	0.0551918
aroA	STMMW_09891	D23580	1058574	1059857	+	3-phosphoshikimate 1-carboxyvinyltransferase	1149	661	361	219	-1.45655	2.43993e-18
ycaL	STMMW_09901	D23580	1060000	1060761	+	putative lipoprotein	866	448	727	424	0.00722898	0.995699
cmk	STMMW_09911	D23580	1060934	1061617	+	cytidylate kinase	29	17	1	0	-5.33445	0.0157946
rpsA	STMMW_09921	D23580	1061731	1063404	+	30S ribosomal protein S1	90	76	95	83	0.253485	0.838113
himD	STMMW_09931	D23580	1063560	1063844	+	integration host factor beta-subunit (IHF-beta)	81	42	33	17	-1.10888	0.220723
rec2	STMMW_09941	D23580	1064074	1066338	+	putative competence-related protein	3344	1695	2915	1910	0.151062	0.280719
msbA	STMMW_09951	D23580	1066375	1068123	+	probable transport ATP-binding protein MsbA	5	14	6	4	-1.00105	0.783225
lpxK	STMMW_09961	D23580	1068120	1069097	+	tetraacyldisaccharide 4'-kinase	33	20	30	6	-0.474367	0.863781
ycaQ	STMMW_09971	D23580	1069141	1070373	+	conserved hypothetical protein	1698	837	1394	1138	0.240145	0.177481
ycaR	STMMW_09981	D23580	1070425	1070607	+	conserved hypothetical protein	2	0	3	0	0.883994	NA
kdsB	STMMW_09991	D23580	1070604	1071350	+	3-deoxy-manno-octulosonate cytidylyltransferase	19	21	13	24	0.0649024	0.98909
STMMW_10001	STMMW_10001	D23580	1071561	1072454	+	conserved hypothetical protein	1137	598	931	591	0.0150295	0.985729
ycbC	STMMW_10011	D23580	1072434	1073210	-	putative membrane protein	770	421	677	552	0.268164	0.295742
smtA	STMMW_10021	D23580	1073346	1074149	+	SmtA protein	718	381	619	404	0.101801	0.837402
mukF	STMMW_10031	D23580	1074142	1075464	+	killing factor KicB	4	4	8	3	0.504652	0.93788
mukE	STMMW_10041	D23580	1075445	1076149	+	KicA protein	67	32	40	57	0.274437	0.888215
mukB	STMMW_10051	D23580	1076149	1080615	+	cell division protein	474	593	503	458	-0.0834405	0.979418
ycbB	STMMW_10061	D23580	1080960	1082801	+	putative exported protein	1945	1038	1802	1116	0.166835	0.374375
ycbK	STMMW_10071	D23580	1083061	1083609	+	putative exported protein	475	243	425	285	0.197898	0.660062
ycbL	STMMW_10081	D23580	1083637	1084284	+	conserved hypothetical protein	657	339	521	355	0.0291714	0.975589
aspC	STMMW_10091	D23580	1084346	1085536	-	aspartate aminotransferase	465	246	147	115	-1.21695	5.07807e-06
ompF	STMMW_10101	D23580	1085721	1086812	-	outer membrane protein F precursor	535	329	470	316	0.0458765	0.953791
asnCa	STMMW_10111	D23580	1087419	1088819	-	asparaginyl-tRNA synthetase	1	2	3	1	0.3436	NA
STMMW_10121	STMMW_10121	D23580	1089020	1089481	-	putative transcriptional regulator	359	175	402	208	0.387769	0.34877
dpaL	STMMW_10131	D23580	1089798	1091012	+	diaminopropionate ammonia-lyase (ec 4.3.1.15) (diaminopropionatase) (alpha,beta-diaminopropionate ammonia-lyase)	1607	836	1012	702	-0.296239	0.0631475
STMMW_10141	STMMW_10141	D23580	1091257	1092693	+	putative putative ion:amino acid symporter	908	513	541	393	-0.40045	0.047788
pncB	STMMW_10151	D23580	1092771	1093973	-	nicotinate phosphoribosyltransferase (ec 2.4.2.11) (naprtase)	625	345	436	362	-0.0588383	0.933267
STMMW_10161	STMMW_10161	D23580	1094168	1095460	-	integrase	1204	632	1071	719	0.173237	0.465854
STMMW_10171	STMMW_10171	D23580	1095505	1095753	-	excisionase	178	110	152	82	-0.13984	0.910844
STMMW_10181	STMMW_10181	D23580	1095794	1096033	-	predicted prophage protein	258	139	175	144	-0.0897049	0.933877
STMMW_10182	STMMW_10182	D23580	1096076	1097185	-	predicted prophage protein	2485	1358	2086	1619	0.165163	0.261026
recEa	STMMW_10191	D23580	1097196	1100081	-	exodeoxyribonuclease	4164	2204	3506	2534	0.139827	0.204007
STMMW_10201	STMMW_10201	D23580	1100208	1100507	-	predicted prophage protein	455	300	348	255	-0.146133	0.79668
STMMW_10211	STMMW_10211	D23580	1100529	1100687	-	predicted prophage protein	299	167	237	151	-0.0701985	0.947926
STMMW_10221	STMMW_10221	D23580	1100680	1100940	-	predicted prophage protein	174	84	182	112	0.4032	0.524314
STMMW_10231	STMMW_10231	D23580	1100990	1101400	-	probable regulatory protein	89	154	106	120	-0.0700541	0.98909
C1	STMMW_10241	D23580	1101725	1102099	+	probable regulatory protein	222	126	261	168	0.494041	0.234559
STMMW_10251	STMMW_10251	D23580	1102184	1103106	+	predicted prophage protein replication Protein O	1496	793	1115	845	-0.00328034	0.997095
STMMW_10261	STMMW_10261	D23580	1103109	1103858	+	ATPase involved in DNA replication initiation	653	331	497	395	0.0915461	0.874977
STMMW_10271	STMMW_10271	D23580	1103869	1104216	+	predicted prophage protein	165	93	107	106	-0.0394125	0.985729
STMMW_10281	STMMW_10281	D23580	1104213	1104524	+	predicted prophage protein	405	237	368	268	0.185814	0.713846
STMMW_10291	STMMW_10291	D23580	1104602	1104892	+	predicted prophage protein	596	352	493	434	0.185035	0.650237
STMMW_10301	STMMW_10301	D23580	1105184	1105417	+	predicted prophage protein	391	241	312	254	0.0422305	0.970334
STMMW_10311	STMMW_10311	D23580	1105833	1106435	+	predicted prophage protein	894	511	876	555	0.215583	0.400994
ninG	STMMW_10321	D23580	1106644	1107255	+	predicted prophage protein	375	208	408	270	0.416645	0.187028
STMMW_10331	STMMW_10331	D23580	1107252	1107398	+	predicted prophage protein	150	77	132	131	0.466635	0.475501
STMMW_10341	STMMW_10341	D23580	1107388	1108185	+	putative antitermination protein	1872	1036	1328	1066	-0.0615345	0.862897
STMMW_10351	STMMW_10351	D23580	1108252	1108568	+	conserved prophage Protein (pseudogene)	481	314	453	312	0.118611	0.838451
STMMW_10361	STMMW_10361	D23580	1108742	1108867	+	predicted prophage protein	155	103	149	96	0.0899627	0.948824
STMMW_10371	STMMW_10371	D23580	1109003	1109452	-	predicted prophage protein	733	401	633	442	0.129633	0.749904
gtgA	STMMW_10381	D23580	1109813	1110499	-	predicted prophage protein	1888	1110	1390	1208	0.0102926	0.98909
nucD	STMMW_10391	D23580	1111088	1111540	+	lysozyme	457	271	390	281	0.0782498	0.916796
STMMW_10392	STMMW_10392	D23580	1110769	1111104	+	putative holin	900	516	709	517	-0.00495154	0.996334
STMMW_10401	STMMW_10401	D23580	1111537	1112037	+	predicted prophage protein	563	305	449	384	0.170009	0.709429
STMMW_10411	STMMW_10411	D23580	1112245	1112778	+	predicted prophage protein	501	252	439	272	0.126336	0.834038
STMMW_10421	STMMW_10421	D23580	1112738	1114873	+	phage terminase large subunit	2507	1319	2330	1458	0.187766	0.207927
STMMW_10422	STMMW_10422	D23580	1114870	1115076	+	predicted prophage protein	349	181	311	278	0.393936	0.29893
STMMW_10431	STMMW_10431	D23580	1115073	1116620	+	predicted prophage portal protein	2399	1355	2334	1430	0.190962	0.211379
STMMW_10441	STMMW_10441	D23580	1116571	1118625	+	Clp-like protease	3201	1667	2776	1916	0.161035	0.195072
STMMW_10451	STMMW_10451	D23580	1118716	1119039	+	putative RecA/RadA recombinase	385	215	377	237	0.225826	0.638501
STMMW_10461	STMMW_10461	D23580	1119032	1119331	+	ATP-binding sugar transporter-like protein	492	301	498	387	0.356783	0.204913
STMMW_10471	STMMW_10471	D23580	1119312	1119878	+	probable minor tail protein	731	404	655	395	0.0777762	0.894261
STMMW_10481	STMMW_10481	D23580	1119875	1120276	+	probable minor tail protein	1586	877	1390	1000	0.164486	0.386448
STMMW_10491	STMMW_10491	D23580	1120288	1121037	+	probable major tail protein	1562	906	1370	999	0.141858	0.504921
STMMW_10501	STMMW_10501	D23580	1121083	1121481	+	probable minor tail protein	842	408	753	526	0.26059	0.302868
STMMW_10511	STMMW_10511	D23580	1121544	1121807	+	probable minor tail protein	458	250	390	213	-0.0491177	0.961264
STMMW_10521	STMMW_10521	D23580	1121887	1124874	+	probable tape measure protein	5689	3097	4857	3481	0.134789	0.129001
STMMW_10531	STMMW_10531	D23580	1124871	1125203	+	probable minor tail protein	440	246	422	306	0.29255	0.40031
STMMW_10541	STMMW_10541	D23580	1125302	1125799	+	attachment and invasion protein	1185	665	904	680	-0.0141556	0.985729
sodCa	STMMW_10551	D23580	1125916	1126449	-	superoxide dismutase precursor (Cu-Zn)	788	439	656	459	0.0656968	0.907893
STMMW_10561	STMMW_10561	D23580	1126539	1127234	+	probable minor tail protein	836	426	686	442	0.0490073	0.937546
STMMW_10571	STMMW_10571	D23580	1127244	1127981	+	probable tail assembly protein	1631	921	1496	1023	0.180292	0.305507
STMMW_10581	STMMW_10581	D23580	1128041	1128583	+	probable tail assembly protein	1033	489	866	660	0.244672	0.304847
STMMW_10591	STMMW_10591	D23580	1128655	1132005	+	host specificity protein	5830	3000	5159	3694	0.224091	0.0031393
STMMW_10601	STMMW_10601	D23580	1132340	1134778	+	probable tail fiber protein	3937	2134	3446	2524	0.189084	0.0449219
STMMW_10611	STMMW_10611	D23580	1134778	1135359	+	putative tail fibre assembly protein	1305	768	1053	841	0.0773622	0.837702
STMMW_10621	STMMW_10621	D23580	1135363	1135578	-		384	217	266	222	-0.081445	0.924479
sseI	STMMW_10631	D23580	1135835	1137631	+	putative type III secreted protein (pseudogene)	3989	2554	4045	3248	0.349011	0.000379683
STMMW_10641	STMMW_10641	D23580	1136757	1137473	-	IS26 transposase	0	0	0	0	NA	NA
STMMW_10651	STMMW_10651	D23580	1137729	1138147	+	transposase (remnant)	579	300	500	341	0.149888	0.747087
STMMW_10661	STMMW_10661	D23580	1138279	1138905	-	predicted prophage protein	1214	663	1079	861	0.268496	0.142622
STMMW_10671	STMMW_10671	D23580	1138974	1139261	-	predicted prophage protein	137	95	108	63	-0.29355	0.763675
gtgE	STMMW_10681	D23580	1139258	1139944	-	predicted prophage protein	225	165	176	95	-0.397657	0.512295
gtgF	STMMW_10691	D23580	1140215	1140406	-	Homolog of msgA	213	142	194	158	0.175544	0.837071
pepN	STMMW_10701	D23580	1140833	1143445	+	aminopeptidase N	3129	1630	2602	1777	0.0930093	0.610359
pyrD	STMMW_10711	D23580	1143653	1144663	+	dihydroorotate dehydrogenase	696	376	20	25	-4.33993	5.98295e-43
ycbW	STMMW_10721	D23580	1144829	1145371	+	conserved hypothetical protein	698	388	533	381	-0.0424453	0.950765
STMMW_10731	STMMW_10731	D23580	1145368	1146477	-	conserved hypothetical protein	622	353	509	389	0.0908081	0.872433
rlmL	STMMW_10741	D23580	1146576	1148684	+	conserved hypothetical protein	2080	1086	1922	1332	0.253544	0.0449219
uup	STMMW_10751	D23580	1148697	1150604	+	ABC transporter ATP-binding protein	1418	736	1137	958	0.195886	0.376411
pqiA	STMMW_10761	D23580	1150619	1151872	+	putative inner membrane protein	1253	624	1046	748	0.160155	0.52693
pqiB	STMMW_10771	D23580	1151877	1153517	+	putative secreted protein	1418	699	1242	747	0.119742	0.712175
ymbA	STMMW_10781	D23580	1153514	1154077	+	putative lipoprotein	652	301	452	431	0.160173	0.755802
rmf	STMMW_10791	D23580	1154333	1154500	+	ribosome modulation factor (protein E)	109	69	87	73	0.0459654	0.985729
fabA	STMMW_10801	D23580	1154600	1155118	-	D-3-hydroxydecanoyl-(acyl carrier-protein)	6	4	8	0	-0.333703	0.975092
lonH	STMMW_10811	D23580	1155187	1156773	-	conserved hypothetical protein	1499	780	956	653	-0.288763	0.0898756
ycbG	STMMW_10821	D23580	1157133	1157585	+	conserved hypothetical protein	142	84	106	77	-0.107461	0.942658
ompA	STMMW_10831	D23580	1157657	1158709	-	outer membrane protein A	384	248	244	207	-0.290413	0.533491
sulA	STMMW_10841	D23580	1159066	1159575	-	cell division inhibitor	380	172	372	248	0.401348	0.268884
sxy	STMMW_10851	D23580	1159792	1160397	+	conserved hypothetical protein	585	324	487	354	0.0964716	0.864893
yccS	STMMW_10861	D23580	1160384	1162537	-	putative membrane protein	2858	1478	2312	1627	0.0788785	0.71111
yccF	STMMW_10871	D23580	1162556	1163002	-	putative membrane protein	443	257	397	244	0.0566217	0.948518
helD	STMMW_10881	D23580	1163126	1165180	+	helicase IV (75 kD helicase)	1847	944	1479	1117	0.122231	0.597128
mgsA	STMMW_10891	D23580	1165216	1165674	-	methylglyoxal synthase	462	273	448	277	0.1612	0.754253
yccT	STMMW_10901	D23580	1165769	1166431	-	putative secreted protein	379	189	325	263	0.287561	0.507809
STMMW_10911	STMMW_10911	D23580	1166602	1167018	+	conserved hypothetical protein	365	201	356	241	0.279359	0.509744
yccV	STMMW_10921	D23580	1167063	1167380	-	conserved hypothetical protein	363	170	358	221	0.339842	0.412244
yccW	STMMW_10931	D23580	1167438	1168649	-	conserved hypothetical protein	899	466	866	605	0.323792	0.102281
STMMW_10941	STMMW_10941	D23580	1168864	1169412	+	putative exported protein	506	282	392	321	0.0754345	0.918265
STMMW_10951	STMMW_10951	D23580	1169438	1170217	+	putative transcriptional regulator	771	433	644	460	0.0793754	0.877922
yccX	STMMW_10961	D23580	1170266	1170547	+	putative acylphosphatase	136	55	98	76	0.133609	0.930422
yccK	STMMW_10971	D23580	1170544	1170873	-	hypothetical protein in helD-serT intergenic region	14	5	6	3	-0.828594	0.852699
yccA	STMMW_10981	D23580	1170960	1171538	-	putative membrane protein	508	246	380	308	0.110923	0.863968
pipA	STMMW_10991	D23580	1172240	1172920	-	conserved hypothetical protein	1412	873	1127	856	-0.0110744	0.987551
pipB	STMMW_11001	D23580	1173141	1174016	-	conserved hypothetical protein	100	79	90	59	-0.130251	0.937514
STMMW_11011	STMMW_11011	D23580	1174234	1174554	+	conserved hypothetical inner membrane protein	7	4	1	0	-3.2854	NA
pipC	STMMW_11021	D23580	1174564	1174905	-	cell invasion protein	476	278	526	385	0.473324	0.0456397
sopB	STMMW_11031	D23580	1174922	1176607	-	cell invasion protein	3478	2060	4382	3562	0.729588	7.49353e-19
pipD	STMMW_11041	D23580	1176790	1178076	-	(pseudogene)	3678	2004	4531	3221	0.657365	8.88367e-22
copS	STMMW_11051	D23580	1178249	1179613	-	histidine kinase	2621	1490	2298	1575	0.112013	0.510646
copR	STMMW_11061	D23580	1179606	1180352	-	response regulator	1098	565	928	612	0.100693	0.780088
STMMW_11071	STMMW_11071	D23580	1180422	1180832	+	putative exported protein	530	327	514	368	0.229855	0.515715
hpaC	STMMW_11081	D23580	1181165	1181677	-	4-hydroxyphenylacetate 3-monooxygenase coupling protein	378	219	296	240	0.0563816	0.952184
hpaB	STMMW_11091	D23580	1181695	1183257	-	4-hydroxyphenylacetate 3-monooxygenase	1232	705	1206	841	0.278493	0.0908857
hpaR	STMMW_11101	D23580	1183475	1183915	-	homoprotocatechuate degradative operon repressor	333	176	314	182	0.156595	0.82619
hpaG	STMMW_11111	D23580	1184190	1185479	+	4-hydroxyphenylacetate degradation bifunctional isomerase/decarboxylase [includes: 2-hydroxyhepta-2,4-diene-1,7-dioate isomerase	1155	623	1045	658	0.136452	0.646955
hpaE	STMMW_11121	D23580	1185476	1186942	+	5-carboxymethyl-2-hydroxymuconate semialdehyde dehydrogenase (ec 1.2.1.-) (chms dehydrogenase)	1808	924	1629	1011	0.157102	0.459836
hpaD	STMMW_11131	D23580	1186944	1187795	+	3,4-dihydroxyphenylacetate 2,3-dioxygenase	1143	625	933	649	0.0460636	0.924479
hpaF	STMMW_11141	D23580	1187805	1188185	+	5-carboxymethyl-2-hydroxymuconate delta-isomerase	435	203	403	273	0.313939	0.401965
hpaH	STMMW_11151	D23580	1188328	1189131	+	2-oxo-hepta-3-ene-1,7-dioic acid hydratase	1245	633	1103	699	0.149962	0.595079
hpaI	STMMW_11161	D23580	1189142	1189933	+	2,4-dihydroxyhept-2-ene-1,7-dioic acid aldolase	1039	513	1065	598	0.301654	0.196492
hpaX	STMMW_11171	D23580	1190005	1191381	+	putative 4-hydroxyphenylacetate permease	1712	957	1526	1027	0.135093	0.516954
hpaA	STMMW_11181	D23580	1191391	1192287	+	4-hydroxyphenylacetate 3-monooxygenase operon regulatory protein	635	376	554	460	0.215051	0.526693
STMMW_11191	STMMW_11191	D23580	1192322	1193239	+	hypothetical protein	892	454	682	471	-0.00512917	0.996334
STMMW_11201	STMMW_11201	D23580	1193647	1194009	-	conserved hypothetical protein	264	167	256	160	0.119022	0.895085
yccD	STMMW_11211	D23580	1194663	1194968	-	conserved hypothetical protein	359	206	280	207	-0.0101736	0.995699
cbpA	STMMW_11221	D23580	1194968	1195888	-	curved DNA-binding protein	932	449	774	591	0.221106	0.406663
STMMW_11231	STMMW_11231	D23580	1196008	1196202	-	conserved hypothetical protein	214	106	157	160	0.249847	0.754525
scsA	STMMW_11240	D23580	1196123	1196485	+	suppression of copper sensitivity: putative copper binding protein	213	107	233	146	0.454007	0.346876
scsB	STMMW_11241	D23580	1196534	1198420	+	membrane protein, suppressor for copper-sensitivity B precursor	1522	1007	1749	1212	0.39897	0.00312815
scsC	STMMW_11251	D23580	1198417	1199040	+	secreted protein, suppressor for copper-sensitivity C precursor	395	195	366	307	0.433092	0.18268
scsD	STMMW_11261	D23580	1199030	1199536	+	secreted protein, suppressor for copper-sensitivity D	406	238	459	300	0.425182	0.142159
agp	STMMW_11271	D23580	1199669	1200910	+	glucose-1-phosphatase precursor (G1Pase), secreted	1603	860	1273	994	0.10203	0.713846
yccJ	STMMW_11281	D23580	1200944	1201171	-	conserved hypothetical protein	165	92	135	144	0.366343	0.619066
wrbA	STMMW_11291	D23580	1201192	1201788	-	trp repressor binding protein	572	288	515	356	0.23814	0.492692
ymdF	STMMW_11301	D23580	1202173	1202340	+	conserved hypothetical protein	97	56	76	66	0.111868	0.950765
ycdC	STMMW_11311	D23580	1202477	1203115	+	putative transcriptional regulator	305	152	309	214	0.416044	0.282587
STMMW_11321	STMMW_11321	D23580	1203112	1203507	-	putative secreted protein	352	164	352	190	0.278991	0.605826
putA	STMMW_11331	D23580	1203566	1207528	-	proline dehydrogenase (proline oxidase)	3615	1985	3495	2221	0.225617	0.0286377
putP	STMMW_11341	D23580	1207950	1209458	+	sodium/proline symporter (proline permease)	1127	585	844	668	0.0495563	0.924479
phoH	STMMW_11351	D23580	1210285	1211139	+	PhoH protein (phosphate starvation-inducible protein PsiH)	803	477	650	523	0.0808107	0.874932
STMMW_11361	STMMW_11361	D23580	1211245	1212126	-	putative transcriptional regulator	633	357	465	333	-0.107085	0.840017
STMMW_11371	STMMW_11371	D23580	1212411	1213907	-	putative sodium/glucose cotransporter	1749	1139	1141	881	-0.329522	0.0338269
STMMW_11381	STMMW_11381	D23580	1214244	1214924	-	conserved hypothetical protein	2485	1459	1913	1352	-0.0772044	0.744465
STMMW_11391	STMMW_11391	D23580	1215430	1216590	+	putative exported protein	488	559	414	400	-0.270781	0.892798
STMMW_11401	STMMW_11401	D23580	1216636	1217328	+	putative secreted protein	12	7	11	3	-0.32668	0.953791
STMMW_11411	STMMW_11411	D23580	1217611	1218891	+	putative transporter	1973	1219	1280	838	-0.413846	0.00144479
STMMW_11421	STMMW_11421	D23580	1218902	1220008	+	putative oxidoreductase	1413	736	996	735	-0.091141	0.779991
ycdW	STMMW_11431	D23580	1220852	1221790	+	putative 2-hydroxyacid dehydrogenase in phoh-csgg intergenic region	703	354	663	434	0.26786	0.334653
ycdX	STMMW_11441	D23580	1221875	1222612	+	conserved hypothetical protein	710	343	576	434	0.175745	0.642817
ycdY	STMMW_11451	D23580	1222636	1223190	+	conserved hypothetical protein	470	227	435	278	0.25167	0.539032
ycdZ	STMMW_11461	D23580	1223300	1223785	+	putative membrane protein	812	684	789	683	0.119994	0.926897
csgG	STMMW_11471	D23580	1223824	1224570	-	assembly/transport component in curli production	1167	633	928	698	0.0690821	0.869869
csgF	STMMW_11481	D23580	1224684	1225100	-	assembly/transport component in curli production	333	220	174	138	-0.640936	0.0658372
csgE	STMMW_11491	D23580	1225127	1225522	-	assembly/transport component in curli production	274	173	170	127	-0.402053	0.411098
csgD	STMMW_11501	D23580	1225527	1226177	-	csg operon transcriptional regulator protein	236	227	226	205	0.0252239	0.98909
csgB	STMMW_11511	D23580	1226932	1227387	+	nucleation component of curlin monomers	346	174	237	165	-0.15023	0.840017
csgA	STMMW_11521	D23580	1227429	1227884	+	major curlin subunit precursor	1956	1077	1446	1184	0.0165508	0.978365
csgC	STMMW_11531	D23580	1227946	1228272	+	curli prooduction protein	700	455	642	403	0.0204268	0.983878
ymdA	STMMW_11541	D23580	1228403	1228723	+	putative exported protein	320	207	298	231	0.193553	0.744558
STMMW_11551	STMMW_11551	D23580	1228814	1229353	+	conserved hypothetical protein	513	276	490	344	0.290089	0.357339
ymdC	STMMW_11561	D23580	1229292	1230776	+	conserved hypothetical protein	1523	825	1386	879	0.146645	0.524835
mdoC	STMMW_11571	D23580	1230793	1231947	-	Glucans biosynthesis protein C	3190	1715	2673	2075	0.174019	0.157118
mdoG	STMMW_11581	D23580	1232219	1233754	+	periplasmic glucans biosynthesis protein MdoG precursor	1195	578	1270	745	0.394556	0.0268879
mdoH	STMMW_11591	D23580	1233747	1236290	+	periplasmic glucans biosynthesis protein	2206	1131	2320	1550	0.427048	4.2338e-05
yceK	STMMW_11601	D23580	1236364	1236591	+	putative lipoprotein	348	188	235	175	-0.17127	0.793694
msyB	STMMW_11611	D23580	1236592	1236966	-	acidic protein MsyB	471	252	374	318	0.167631	0.748242
yceE	STMMW_11621	D23580	1237048	1238262	-	putative membrane transport protein	824	472	704	540	0.149224	0.659137
htrB	STMMW_11631	D23580	1238417	1239337	-	lipid A biosynthesis lauroyl acyltransferase (EC 2.3.1.-) (heat shock protein)	8	6	4	7	-0.108073	0.98909
yceA	STMMW_11641	D23580	1239557	1240609	+	conserved hypothetical protein	1014	536	874	675	0.222049	0.336182
yceI	STMMW_11651	D23580	1240661	1241236	-	putative exported protein	577	298	542	321	0.180028	0.683118
yceJ	STMMW_11661	D23580	1241233	1241805	-	cytochrome b561 homolog 2	1253	785	1154	813	0.132357	0.628963
yceO	STMMW_11671	D23580	1242068	1242181	-	hypothetical protein	76	39	78	53	0.402512	0.733662
solA	STMMW_11681	D23580	1242222	1243340	-	MTOX	2139	1109	1743	1416	0.192275	0.245276
bssS	STMMW_11691	D23580	1243453	1243707	-	conserved hypothetical protein	1126	572	837	675	0.0672614	0.891137
dinI	STMMW_11701	D23580	1243997	1244242	-	damage-inducible protein	258	160	231	131	-0.0437333	0.976724
pyrC	STMMW_11711	D23580	1244316	1245362	-	DHOase	451	260	68	43	-2.48873	1.59785e-17
yceB	STMMW_11721	D23580	1245467	1246027	-	putative exported protein	536	298	430	353	0.129436	0.806325
grxB	STMMW_11731	D23580	1246152	1246799	-	glutaredoxin 2	582	345	534	380	0.174363	0.654501
yceL	STMMW_11741	D23580	1246863	1248071	-	putative membrane transporter	1440	718	1261	739	0.095365	0.793694
rimJ	STMMW_11751	D23580	1248308	1248892	+	ribosomal-protein-alanine acetyltransferase	794	412	679	468	0.142121	0.706068
yceH	STMMW_11761	D23580	1248928	1249575	+	conserved hypothetical protein	654	327	654	425	0.35198	0.156421
mviM	STMMW_11771	D23580	1249577	1250500	+	putative virulence factor MviM	1124	553	919	714	0.19787	0.425541
mviN	STMMW_11781	D23580	1250765	1252339	+	virulence factor MviN	19	9	22	1	-0.217969	0.973444
flgN	STMMW_11791	D23580	1252421	1252843	-	flagella synthesis protein FlgN	367	202	195	110	-0.713968	0.0338732
flgM	STMMW_11801	D23580	1252848	1253141	-	negative regulator of flagellin synthesis (anti-sigma factor)	179	125	81	50	-1.06394	0.0209707
flgA	STMMW_11811	D23580	1253233	1253892	-	flagellar basal body P-ring protein FlgA precursor	731	397	442	272	-0.463908	0.0495914
flgB	STMMW_11821	D23580	1254049	1254465	+	putative flagellar basal-body rod protein FlgB (proximal rod protein)	518	269	355	192	-0.333909	0.388811
flgC	STMMW_11831	D23580	1254469	1254873	+	putative flagellar basal-body rod protein FlgC (proximal rod protein)	539	272	294	119	-0.804662	0.0146658
flgD	STMMW_11841	D23580	1254885	1255583	+	flagellar hook formation protein FlgD	1001	506	662	452	-0.217494	0.418258
flgE	STMMW_11851	D23580	1255610	1256821	+	flagellar hook protein FlgE	1463	739	792	561	-0.4802	0.00139972
flgF	STMMW_11861	D23580	1256842	1257597	+	putative flagellar basal-body rod protein FlgF (proximal rod protein)	1157	624	641	467	-0.471231	0.00476891
flgG	STMMW_11871	D23580	1257611	1258393	+	flagellar basal-body rod protein FlgG (distal rod protein)	951	473	530	343	-0.489511	0.0149993
flgH	STMMW_11881	D23580	1258448	1259146	+	Basal body L-ring protein	776	407	463	285	-0.459261	0.0472891
flgI	STMMW_11891	D23580	1259158	1260255	+	Basal body P-ring protein	2152	1142	1346	835	-0.394412	0.00248935
flgJ	STMMW_11901	D23580	1260255	1261205	+	flagellar protein FlgJ	1143	573	773	472	-0.253993	0.29893
flgK	STMMW_11911	D23580	1261270	1262931	+	flagellar hook-associated protein 1	1727	910	701	383	-1.09229	4.09526e-13
flgL	STMMW_11921	D23580	1262946	1263899	+	flagellar hook-associated protein 3	592	322	315	144	-0.826737	0.0031393
rne	STMMW_11931	D23580	1264156	1267359	-	ribonuclease E	417	248	246	171	-0.481819	0.145931
STMMW_11941	STMMW_11941	D23580	1267495	1267743	+	conserved hypothetical protein	0	2	2	1	0.344804	NA
rluC	STMMW_11951	D23580	1267933	1268892	+	ribosomal large subunit pseudouridine synthase C (EC 4.2.1.70)	681	348	443	266	-0.333333	0.272304
STMMW_11961	STMMW_11961	D23580	1269048	1269791	+	putative inner membrane lipoprotein	1403	785	1088	1003	0.167296	0.545781
STMMW_11971	STMMW_11971	D23580	1269997	1270221	+	conserved hypothetical protein	357	213	330	279	0.306934	0.453931
maf-a	STMMW_11981	D23580	1270293	1270877	-	conserved hypothetical protein	713	421	663	471	0.195248	0.530581
yceD	STMMW_11991	D23580	1271075	1271596	+	conserved hypothetical protein	194	100	44	40	-1.5666	0.000646044
rpl32	STMMW_12001	D23580	1271648	1271821	+	50S ribosomal protein L32	27	23	20	21	-0.117789	0.977984
plsX	STMMW_12011	D23580	1271955	1273034	+	Fatty acid/phospholipid synthesis protein plsX	706	373	575	356	-0.0120808	0.989597
fabH	STMMW_12021	D23580	1273114	1274067	+	3-oxoacyl-[acyl-carrier-protein] synthase III	5	10	16	5	0.398411	0.935953
fabD	STMMW_12031	D23580	1274083	1275012	+	malonyl CoA-acyl carrier protein transacylase	4	4	2	3	-0.50746	NA
fabG	STMMW_12041	D23580	1275025	1275759	+	3-oxoacyl-[acyl-carrier protein] reductase	0	1	1	0	-0.225565	NA
acpP	STMMW_12051	D23580	1275915	1276151	+	ACP	0	0	0	0	NA	NA
fabF	STMMW_12061	D23580	1276273	1277478	+	3-oxoacyl-[acyl-carrier-protein] synthase II	404	208	121	99	-1.2437	2.37264e-05
pabC	STMMW_12071	D23580	1277602	1278411	+	4-amino-4-deoxychorismate lyase	819	432	563	378	-0.201514	0.528425
yceG	STMMW_12081	D23580	1278480	1279436	+	putative secreted protein	904	495	810	636	0.266295	0.232121
tmk	STMMW_12091	D23580	1279426	1280067	+	dTMP kinase	2	7	1	2	-1.59689	NA
holB	STMMW_12101	D23580	1280064	1281068	+	DNA polymerase III, delta' subunit	52	27	83	28	0.635109	0.618943
ycfH	STMMW_12111	D23580	1281079	1281876	+	conserved hypothetical protein	858	479	755	517	0.129344	0.722852
ptsG	STMMW_12121	D23580	1282171	1283604	+	PTS system, glucose-specific IIBC component	1452	715	983	714	-0.123415	0.673419
fhuE	STMMW_12131	D23580	1283689	1285863	-	outer-membrane receptor for Fe(iii)-coprogen, fe(iii)-ferrioxamine b and fe(iii)-rhodotrulic acid	2291	1210	2333	1622	0.388169	9.94501e-05
ycfF	STMMW_12141	D23580	1286205	1286564	+	putative protein kinase C inhibitor	327	171	313	208	0.27447	0.570611
ycfL	STMMW_12151	D23580	1286567	1286941	+	putative lipoprotein	296	147	266	164	0.167753	0.822751
ycfM	STMMW_12161	D23580	1286955	1287593	+	putative lipoprotein	715	439	645	476	0.150304	0.688307
thiK	STMMW_12171	D23580	1287574	1288398	+	conserved hypothetical protein	1010	453	925	525	0.207364	0.528676
nagZ	STMMW_12181	D23580	1288409	1289434	+	Beta-N-acetylhexosaminidase	911	519	726	519	0.00216555	0.997204
ycfP	STMMW_12191	D23580	1289459	1290001	+	conserved hypothetical protein	477	270	371	236	-0.107868	0.872135
ndh	STMMW_12201	D23580	1290256	1291560	+	NADH dehydrogenase	378	205	145	111	-0.970339	0.00127189
ycfJ	STMMW_12211	D23580	1291739	1292278	+	putative secreted protein	393	223	395	306	0.397617	0.202721
ycfQ	STMMW_12221	D23580	1292353	1292988	-	Putative TetR-family regulatory protein	462	283	432	343	0.257213	0.487295
ycfR	STMMW_12231	D23580	1293230	1293487	+	putative secreted protein	75	48	50	41	-0.239854	0.892011
ycfS	STMMW_12241	D23580	1293584	1294549	-	putative exported protein	791	382	743	506	0.315956	0.182411
mfd	STMMW_12251	D23580	1294697	1298143	-	transcription-repair coupling factor (TrcF)	3249	1721	2351	1639	-0.104544	0.524835
ycfU	STMMW_12261	D23580	1298370	1299680	+	ABC transporter integral membrane subunit	19	13	27	16	0.578698	0.805189
lolD	STMMW_12271	D23580	1299673	1300374	+	ABC transporter ATP-binding subunit	12	6	0	3	-2.17958	0.564856
ycfW	STMMW_12281	D23580	1300374	1301618	+	ABC transporter integral membrane subunit	4	3	4	3	0.159742	NA
ycfX	STMMW_12291	D23580	1301647	1302558	+	putative ROK-family protein	551	331	478	404	0.210072	0.596536
cobB	STMMW_12301	D23580	1302577	1303398	+	putative regulatory protein	325	220	384	262	0.412519	0.232121
potD	STMMW_12311	D23580	1303480	1304526	-	spermidine/putrescine-binding periplasmic protein precursor	309	164	239	180	0.0446549	0.972617
potC	STMMW_12321	D23580	1304551	1305330	-	spermidine/putrescine transport system permease protein PotC	411	206	340	309	0.322435	0.416164
sifA	STMMW_12331	D23580	1305646	1306656	-	putative virulence determinant	410	307	209	190	-0.671208	0.0362533
potB	STMMW_12341	D23580	1306985	1307848	-	spermidine/putrescine transport system permease protein PotB	1041	546	770	530	-0.075123	0.870062
potA	STMMW_12351	D23580	1307832	1308968	-	spermidine/putrescine transport ATP-binding protein PotA (ABC superfamily)	567	248	394	267	-0.0595573	0.944611
pepT	STMMW_12361	D23580	1309219	1310448	+	aminotripeptidase	1142	603	848	607	-0.0468005	0.925612
STMMW_12371	STMMW_12371	D23580	1310452	1312497	+	conserved hypothetical protein (pseudogene)	7368	5674	6035	5281	-0.0425586	0.978948
STMMW_12381	STMMW_12381	D23580	1310659	1311117	+	putative transposase	0	0	0	0	NA	NA
ycfD	STMMW_12391	D23580	1312537	1313658	-	conserved hypothetical protein	658	354	500	354	-0.0338689	0.969932
phoQ	STMMW_12401	D23580	1313739	1315202	-	sensor protein PhoQ, regulator of virulence determinants	1014	529	82	36	-3.51811	2.40121e-49
phoP	STMMW_12411	D23580	1315202	1315876	-	transcriptional regulatory protein PhoP, regulator of virulence determinants	367	167	24	18	-3.42258	2.42291e-18
purB	STMMW_12421	D23580	1316000	1317370	-	adenylosuccinate lyase	7	10	6	2	-1.11704	0.773306
ycfC	STMMW_12431	D23580	1317374	1318021	-	conserved hypothetical protein	85	42	46	34	-0.436624	0.742111
mnmA	STMMW_12441	D23580	1318102	1319208	-	5-methylaminomethyl-2-thiouridylate-methyltrans ferase EC 2.1.1.61	2	2	5	0	0.236473	NA
ymfB	STMMW_12451	D23580	1319262	1319723	-	putative MutT family protein	213	103	187	138	0.273619	0.698383
STMMW_12461	STMMW_12461	D23580	1319735	1320064	-	putative secreted protein	110	48	58	74	0.0488657	0.986877
rluB	STMMW_12471	D23580	1320061	1320726	-	putative ribosomal large subunit pseudouridine synthase B	316	264	312	288	0.207022	0.752762
icdA	STMMW_12481	D23580	1320898	1322148	+	isocitrate dehydrogenase	10	2	0	0	-4.63236	NA
STMMW_12491	STMMW_12491	D23580	1322596	1323720	+	putative bacteriophage protein	105	73	137	87	0.487492	0.496063
envF	STMMW_12501	D23580	1324702	1325490	-	lipoprotein	19	16	12	21	0.136949	0.978365
msgA	STMMW_12511	D23580	1325979	1326218	-	putative virulence protein (MsgA)	224	113	220	146	0.334257	0.562214
envE	STMMW_12521	D23580	1326409	1326930	-	putative lipoprotein	760	435	514	423	-0.135511	0.753389
cspH	STMMW_12531	D23580	1327345	1327557	-	cold shock protein (CspH)	216	143	259	129	0.250364	0.73916
pagD	STMMW_12541	D23580	1327689	1327952	-	putative outer membrane virulence protein (PagD)	22	23	13	8	-1.0238	0.60816
pagC	STMMW_12551	D23580	1328851	1329321	+	outer membrane invasion protein (PagC)	366	225	260	269	0.0671531	0.948696
pliC	STMMW_12561	D23580	1330558	1330902	-	putative secreted protein	609	380	532	411	0.125207	0.788086
STMMW_12562	STMMW_12562	D23580	1331280	1331405	+	putative lipoprotein	113	71	88	43	-0.342468	0.756691
STMMW_12571	STMMW_12571	D23580	1331605	1331877	+	hypothetical protein	177	87	140	117	0.204477	0.835662
STMMW_12581	STMMW_12581	D23580	1332029	1332496	+	putative heat shock protein	409	217	344	247	0.131769	0.837071
STMMW_12591	STMMW_12591	D23580	1332835	1333878	+	hypothetical protein	1059	642	946	731	0.178579	0.482152
STMMW_12601	STMMW_12601	D23580	1333961	1334491	-	putative cytochrome	531	290	476	265	0.0362	0.972617
STMMW_12611	STMMW_12611	D23580	1334640	1334954	-	putative lipoprotein	346	226	252	220	-0.0794613	0.932091
STMMW_12621	STMMW_12621	D23580	1335636	1337270	+	putative substrate-binding transport protein	880	430	803	540	0.258101	0.297177
STMMW_12631	STMMW_12631	D23580	1337270	1338244	+	putative inner membrane transport protein	660	392	556	470	0.175951	0.646955
STMMW_12641	STMMW_12641	D23580	1338234	1339046	+	putative inner membrane transport protein	675	327	655	402	0.291444	0.314093
STMMW_12651	STMMW_12651	D23580	1339040	1339837	+	putative ABC transport ATP-binding protein	553	256	517	381	0.391085	0.155654
STMMW_12661	STMMW_12661	D23580	1339831	1340421	+	putative ABC transport ATP-binding subunit	361	186	381	272	0.474471	0.119671
STMMW_12671	STMMW_12671	D23580	1340503	1341636	-	putative membrane protein	885	516	763	525	0.0728142	0.883753
STMMW_12681	STMMW_12681	D23580	1341830	1342156	+	conserved hypothetical protein	217	127	156	142	0.0147892	0.994814
STMMW_12691	STMMW_12691	D23580	1342353	1343000	+	putative exported protein	617	333	378	322	-0.211311	0.610359
aadA	STMMW_12701	D23580	1343109	1343897	+	aminoglycoside-resistance protein	748	507	652	480	0.0246311	0.978365
STMMW_12711	STMMW_12711	D23580	1344042	1344635	+	putative regulatory protein	193	102	105	90	-0.364169	0.625814
STMMW_12721	STMMW_12721	D23580	1344704	1345552	+	putative transcriptional regulator	903	519	649	457	-0.163648	0.613533
STMMW_12731	STMMW_12731	D23580	1345807	1346055	-	hypothetical protein	155	89	135	101	0.157265	0.892798
STMMW_12741	STMMW_12741	D23580	1346134	1346283	-	hypothetical protein	12	6	6	9	0.0346169	0.99711
aroQ	STMMW_12751	D23580	1346366	1346911	+	putative chorismate mutase	513	278	419	285	0.0376482	0.969947
yeaS	STMMW_12761	D23580	1347108	1347746	+	putative membrane transport protein	392	216	394	280	0.355922	0.290718
yeaR	STMMW_12771	D23580	1347919	1348281	+	conserved hypothetical protein	144	86	148	121	0.433988	0.493298
yoaG	STMMW_12781	D23580	1348284	1348466	+	conserved hypothetical protein	86	56	82	46	0.00476298	0.998098
STMMW_12791	STMMW_12791	D23580	1348696	1349337	+	putative membrane protein	373	243	296	254	0.0332622	0.978948
STMMW_12801	STMMW_12801	D23580	1349459	1349644	+	conserved hypothetical protein	32	14	7	16	-0.643495	0.808619
yeaQ	STMMW_12811	D23580	1349652	1349900	+	putative inner membrane protein	55	29	47	39	0.264416	0.892798
yaoF	STMMW_12821	D23580	1350333	1350584	+	conserved hypothetical protein	141	60	125	88	0.332905	0.714731
STMMW_12831	STMMW_12831	D23580	1350653	1350964	+	hypothetical protein	81	44	48	25	-0.595231	0.610587
yeaO	STMMW_12841	D23580	1350950	1351297	-	putative bacteriophage protein	54	13	64	26	0.702691	0.635032
yeaN	STMMW_12851	D23580	1351416	1352600	-	putative membrane protein	420	204	385	258	0.265959	0.527332
yeaM	STMMW_12861	D23580	1352701	1353495	+	putative transcriptional regulator	379	228	291	236	0.00130866	0.998936
yeaL	STMMW_12862	D23580	1353475	1353921	-	putative membrane protein	92	49	69	51	-0.0156354	0.996334
yeaK	STMMW_12881	D23580	1354231	1354749	-	conserved hypothetical protein	442	333	477	309	0.160783	0.768801
yeaJ	STMMW_12891	D23580	1354799	1356292	-	conserved hypothetical membrane protein	1911	1093	1589	1088	0.0306541	0.939883
yeaH	STMMW_12901	D23580	1356933	1358219	-	conserved hypothetical protein	805	389	608	515	0.160261	0.684308
yeaG	STMMW_12911	D23580	1358342	1360276	-	conserved hypothetical protein	1159	596	1171	761	0.348523	0.034295
mipA	STMMW_12921	D23580	1360703	1361449	+	putative outer membrane protein	484	262	441	299	0.19389	0.653964
STMMW_12931	STMMW_12931	D23580	1361739	1362935	+	putative regulatory protein	635	266	549	304	0.150556	0.790975
STMMW_12941	STMMW_12941	D23580	1363032	1363889	+	putative oxidoreductase	548	315	527	336	0.188931	0.641188
yeaD	STMMW_12951	D23580	1363988	1364872	-	conserved hypothetical protein	509	247	428	332	0.245579	0.526119
STMMW_12961	STMMW_12961	D23580	1364872	1365126	-	conserved hypothetical protein	77	48	59	54	0.0657393	0.979418
gapA	STMMW_12971	D23580	1365207	1366202	-	glyceraldehyde 3-phosphate dehydrogenase a	260	309	340	318	0.292104	0.887678
yeaA	STMMW_12981	D23580	1366514	1366957	+	conserved hypothetical protein	255	147	252	184	0.319449	0.524677
yeaC	STMMW_12991	D23580	1366999	1367277	+	conserved hypothetical protein	70	85	55	64	-0.27018	0.870062
nam	STMMW_13001	D23580	1367629	1368285	-	pyrazinamidase/nicotinamidase	462	234	363	273	0.0973979	0.89212
ansA	STMMW_13011	D23580	1368312	1369328	-	L-asparaginase I	434	276	368	222	-0.101948	0.89212
sppA	STMMW_13021	D23580	1369424	1371280	-	protease IV	1122	588	684	477	-0.344358	0.0713756
ydjA	STMMW_13031	D23580	1371454	1372005	+	putative nitroreductase	251	142	157	130	-0.235691	0.748242
selD	STMMW_13041	D23580	1372123	1373166	+	Selenium donor protein	673	393	652	499	0.315564	0.191191
topB	STMMW_13051	D23580	1373171	1375120	+	DNA topoisomerase iii	730	364	736	542	0.452061	0.0204338
gdhA	STMMW_13061	D23580	1375150	1376493	-	NADP-specific glutamate dehydrogenase	658	335	596	403	0.224405	0.487295
STMMW_13071	STMMW_13071	D23580	1376732	1377007	+	putative exported protein	108	77	95	109	0.352924	0.722852
STMMW_13081	STMMW_13081	D23580	1376967	1377383	-	putative MutT-family protein	199	90	215	98	0.311477	0.701285
xthA	STMMW_13091	D23580	1377456	1378262	-	exodeoxyribonuclease III	269	146	184	145	-0.114825	0.909243
argDa	STMMW_13101	D23580	1378708	1379934	+	Acetylornithine/succinyldiaminopimelate aminotransferase	624	335	456	287	-0.168365	0.706478
astA	STMMW_13111	D23580	1379925	1380959	+	arginine N-succinyltransferase	342	192	353	250	0.379053	0.287052
astD	STMMW_13121	D23580	1380956	1382434	+	succinylglutamic semialdehyde dehydrogenase	573	296	522	347	0.211522	0.575216
astB	STMMW_13131	D23580	1382431	1383774	+	succinylarginine dihydrolase	529	384	453	292	-0.146886	0.783225
astE	STMMW_13141	D23580	1383767	1384735	+	succinylglutamate desuccinylase	350	213	296	224	0.081659	0.924479
STMMW_13151	STMMW_13151	D23580	1385071	1385556	+	putative exported protein	407	212	348	243	0.148317	0.802556
STMMW_13161	STMMW_13161	D23580	1385631	1386539	-	conserved hypothetical protein	404	246	412	267	0.243534	0.569387
nadE	STMMW_13171	D23580	1386633	1387460	-	3-dependent NAD synthetase EC 6.3.1.5. Probable glutamine-dependent NAD synthetase EC 6.3.5.1	5	4	5	7	0.628944	0.913191
osmE	STMMW_13181	D23580	1387679	1388020	+	osmotically inducible lipoprotein E precursor	172	99	154	120	0.225015	0.792108
celA	STMMW_13191	D23580	1388321	1388641	+	PTS system, cellobiose-specific IIb component	253	227	235	237	0.129304	0.902403
celB	STMMW_13201	D23580	1388724	1390082	+	PTS system, cellobiose-specific IIC component	875	527	714	483	-0.0414924	0.946004
celC	STMMW_13211	D23580	1390133	1390480	+	phosphoenolpyruvate dependent phosphotransferase enzyme III-cellobiose	375	216	398	218	0.232695	0.646955
celD	STMMW_13221	D23580	1390569	1391333	+	putative cel operon repressor	464	270	373	258	-0.0230982	0.985729
celF	STMMW_13231	D23580	1391458	1392813	+	phospho-beta-glucosidase B	516	299	356	271	-0.173101	0.722852
celG	STMMW_13241	D23580	1392826	1393584	+	conserved hypothetical protein	385	307	379	307	0.140464	0.837431
katE	STMMW_13251	D23580	1393628	1395880	-	catalase HPII	899	535	836	532	0.114449	0.762483
cedA	STMMW_13261	D23580	1396245	1396487	+	cell division activator CedA	117	57	129	80	0.47824	0.525027
ydjN	STMMW_13271	D23580	1396589	1397980	-	putative sodium:dicarboxylate symporter	862	413	727	555	0.246685	0.350159
ydjM	STMMW_13281	D23580	1398117	1398716	-	putative membrane protein	291	137	258	161	0.19025	0.786197
yniC	STMMW_13291	D23580	1398854	1399522	-	putative hydrolase	359	292	407	295	0.246764	0.622765
yniB	STMMW_13301	D23580	1399671	1400207	+	putative membrane protein	247	144	221	133	0.0374024	0.979418
STMMW_13311	STMMW_13311	D23580	1400250	1401110	-	conserved hypothetical protein	486	232	453	301	0.295329	0.40466
ydiZ	STMMW_13321	D23580	1401217	1401507	-	conserved hypothetical protein	87	89	112	105	0.427428	0.641157
pfkB	STMMW_13331	D23580	1401604	1402536	-	6-phosphofructokinase isozyme	535	296	474	383	0.264212	0.426291
ydiY	STMMW_13341	D23580	1402825	1403583	+	putative outer membrane protein	784	449	616	490	0.055167	0.925612
lpxR	STMMW_13351	D23580	1403632	1404591	-	putative outer membrane protein	710	468	647	464	0.0917013	0.862897
STMMW_13361	STMMW_13361	D23580	1404734	1405048	+	putative membrane protein	33	29	38	23	0.0851278	0.981153
STMMW_13371	STMMW_13371	D23580	1405063	1405899	+	putative DNA/RNA non-specific endonuclease	1123	631	925	687	0.0865333	0.816047
STMMW_13381	STMMW_13381	D23580	1406072	1406278	+	conserved hypothetical protein	103	69	74	39	-0.4627	0.646955
rfc	STMMW_13391	D23580	1406601	1407824	-	O-antigen polymerase	36	28	58	55	1.00116	0.259334
thrS	STMMW_13401	D23580	1408716	1410644	+	ThrRS	49	61	81	42	0.188086	0.925612
infC	STMMW_13411	D23580	1410756	1411190	+	Translation initiation factor IF-3. Translation initiation factor IF-3, chloroplast	0	1	0	0	-1.60118	NA
rpl35	STMMW_13421	D23580	1411286	1411483	+	50S ribosomal protein L35. Chloroplast 50S ribosomal protein L35	3	0	9	5	2.61125	0.489543
rpl20	STMMW_13431	D23580	1411534	1411890	+	50S ribosomal subunit protein L20	0	0	0	0	NA	NA
pheS	STMMW_13441	D23580	1412192	1413175	+	PheRS	5	6	14	9	1.13645	0.706068
pheT	STMMW_13451	D23580	1413191	1415578	+	PheRS	55	110	94	53	-0.221604	0.913191
himA	STMMW_13461	D23580	1415583	1415882	+	integration host factor alpha-subunit	43	10	3	2	-3.05867	0.0588062
btuC	STMMW_13471	D23580	1416076	1417065	+	Vitamin B12 transport system permease protein btuC	298	193	337	176	0.210107	0.747723
btuE	STMMW_13481	D23580	1417157	1417708	+	putative glutathione peroxidase/vitamin B12 transport periplasmic protein BtuE	124	79	124	107	0.388779	0.616176
btuD	STMMW_13491	D23580	1417708	1418457	+	vitamin B12 ABC transport ATP-binding protein	158	72	149	93	0.299347	0.73342
nlpC	STMMW_13501	D23580	1418534	1418998	+	putative lipoprotein	297	233	291	213	0.0734391	0.942757
ydiV	STMMW_13511	D23580	1419312	1420025	+	conserved hypothetical protein	482	252	228	175	-0.640991	0.0226412
ydiU	STMMW_13521	D23580	1420087	1421529	+	conserved hypothetical protein	289	172	317	226	0.430693	0.237526
ydiE	STMMW_13531	D23580	1421564	1421755	-	conserved hypothetical protein	71	39	65	59	0.405817	0.742491
aroH	STMMW_13541	D23580	1421912	1422958	-	3-deoxy-D-arabinoheptulosonate 7-phosphate synthase	363	227	227	200	-0.260331	0.625814
ydiA	STMMW_13551	D23580	1423114	1423947	-	conserved hypothetical protein	283	149	231	148	0.0159566	0.99155
pps	STMMW_13561	D23580	1424284	1426662	+	phosphoenolpyruvate synthase	1181	733	1201	752	0.20184	0.376061
ydiD	STMMW_13571	D23580	1426704	1428344	-	putative putative ligase/synthetase	1056	564	968	579	0.128536	0.714731
ydiT	STMMW_13581	D23580	1428434	1428727	-	ferredoxin-like protein	185	103	121	110	-0.0878869	0.949478
ydiS	STMMW_13591	D23580	1428724	1430010	-	putative electron transfer flavoprotein-quinone oxidoreductase	594	311	606	372	0.312966	0.277748
ydiR	STMMW_13601	D23580	1430067	1431002	-	putative electron transfer flavoprotein subunit	407	205	392	219	0.196026	0.730875
ydiQ	STMMW_13611	D23580	1431024	1431788	-	putative electron transfer flavoprotein subunit	221	138	233	155	0.291069	0.626759
ydiP	STMMW_13621	D23580	1432251	1433141	+	putative HTH-type transcriptional regulator	79	40	79	29	0.018725	0.996334
ydiO	STMMW_13631	D23580	1433217	1434368	-	putative acyl-CoA dehydrogenase	657	402	542	299	-0.170025	0.71368
ydiF	STMMW_13641	D23580	1434382	1435935	-	putative acetyl CoA transferase	547	331	432	411	0.162607	0.750791
aroD	STMMW_13651	D23580	1436131	1436889	-	3-dehydroquinate dehydratase	143	100	22	19	-2.39063	4.93727e-06
aroE	STMMW_13661	D23580	1436934	1437800	-	shikimate 5-dehydrogenase	561	340	472	276	-0.0979115	0.881969
ydiN	STMMW_13671	D23580	1437867	1439102	-	Putative MFS-family transport protein	361	223	254	178	-0.249355	0.629537
ydiM	STMMW_13681	D23580	1439466	1440677	-	Putative MFS-family transport protein	901	541	565	445	-0.311609	0.183802
ydiL	STMMW_13691	D23580	1440818	1441177	-	conserved hypothetical protein	139	111	49	85	-0.673379	0.406388
ydiK	STMMW_13701	D23580	1441635	1442753	-	lipoprotein	466	314	486	242	0.0336899	0.97855
ydiJ	STMMW_13711	D23580	1443018	1446074	+	conserved hypothetical FAD-binding protein	872	430	779	548	0.252657	0.304944
STMMW_13721	STMMW_13721	D23580	1446071	1446481	+	conserved hypothetical protein	284	266	314	238	0.119908	0.900722
ydiH	STMMW_13731	D23580	1446580	1446768	+	conserved hypothetical protein	51	29	62	58	0.815866	0.360386
STMMW_13741	STMMW_13741	D23580	1447056	1448402	-	putative transporter	774	446	646	386	-0.0596555	0.924479
sufA	STMMW_13751	D23580	1448829	1449197	+	conserved hypothetical protein	91	50	83	62	0.25314	0.850125
sufB	STMMW_13761	D23580	1449206	1450693	+	conserved hypothetical protein	567	428	473	311	-0.203275	0.649604
sufC	STMMW_13771	D23580	1450710	1451456	+	putative ABC transport ATP-binding subunit	359	201	332	239	0.23389	0.628291
sufD	STMMW_13781	D23580	1451431	1452702	+	conserved hypothetical protein	489	241	440	268	0.166698	0.752762
sufS	STMMW_13791	D23580	1452699	1453919	+	putative amintransferase	443	216	359	331	0.322318	0.406663
ynhA	STMMW_13801	D23580	1453932	1454348	+	conserved hypothetical protein	41	35	58	35	0.405716	0.794409
ynhG	STMMW_13811	D23580	1454503	1455504	+	putative exported protein	200	99	191	133	0.339026	0.59562
lppB	STMMW_13821	D23580	1455571	1455810	-	major outer membrane lipoprotein	78	37	57	46	0.0865197	0.975092
lpp	STMMW_13822	D23580	1455893	1456129	-	major outer membrane lipoprotein	19	9	0	0	-5.99332	0.0209707
pykF	STMMW_13831	D23580	1456440	1457798	-	pyruvate kinase	213	121	132	56	-0.676113	0.226634
orf48	STMMW_13841	D23580	1458254	1459597	-	putative amino acid permease	473	242	417	274	0.162788	0.75378
orf32	STMMW_13851	D23580	1459619	1460512	-	putative hydrolase	535	241	484	267	0.169179	0.758348
orf245	STMMW_13861	D23580	1460571	1461308	-	Orf 245 protein	53	66	30	15	-1.38163	0.129001
orf408	STMMW_13871	D23580	1461320	1462546	-	putative ribokinase/regulatory protein	249	148	163	140	-0.176993	0.83621
ttrA	STMMW_13881	D23580	1462869	1465931	-	tetrathionate reductase subunit A	556	325	509	380	0.215125	0.545781
ttrC	STMMW_13891	D23580	1465924	1466946	-	tetrathionate reductase subunit C (membrane protein)	363	188	334	256	0.324146	0.407958
ttrB	STMMW_13901	D23580	1466947	1467699	-	tetrathionate reductase subunit B	229	114	269	136	0.429608	0.407958
ttrS	STMMW_13911	D23580	1467863	1469641	+	putative histidine kinase, two component regulatory protein	476	243	459	325	0.344633	0.26252
ttrR	STMMW_13921	D23580	1469616	1470236	+	putative two-component response regulator	141	74	106	71	-0.0707679	0.97119
orf70	STMMW_13931	D23580	1470334	1470546	+	pathogenicity island protein	24	17	14	14	-0.354405	0.913191
orf319	STMMW_13941	D23580	1470642	1471601	-	putative pathogenicity island protein	256	152	241	171	0.208319	0.754253
orf242	STMMW_13951	D23580	1471774	1472502	-	putative transcriptional regulator	266	182	260	158	0.0528287	0.969035
ssrB	STMMW_13961	D23580	1472681	1473319	-	putative two-component response regulator	371	215	123	77	-1.36396	4.82241e-06
ssrA	STMMW_13971	D23580	1473350	1476112	-	putative two-component sensor kinase	258	165	38	36	-2.31395	1.93126e-09
ssaB	STMMW_13981	D23580	1476513	1476914	+	putative pathogenicity island 2 secreted effector protein	16	12	8	9	-0.524031	0.889514
ssaC	STMMW_13991	D23580	1476916	1478409	+	putative outer membrane secretory protein	512	300	124	78	-1.82121	1.14397e-12
ssaD	STMMW_14001	D23580	1478390	1479601	+	putative pathogenicity island protein	320	193	141	90	-0.970128	0.00306957
ssaE	STMMW_14011	D23580	1479609	1479851	+	type three secretion system protein	34	29	12	3	-2.02033	0.1248
sseA	STMMW_14021	D23580	1480115	1480441	+	putative pathogenicity island protein	24	14	5	5	-1.70084	0.378149
sseBa	STMMW_14031	D23580	1480448	1481038	+	putative pathogenicity island effector effector protein	293	169	72	40	-1.86542	1.39724e-07
sscA	STMMW_14041	D23580	1481035	1481508	+	putative Type III secretion system chaperone protein	167	124	74	58	-0.979329	0.0441614
sseC	STMMW_14051	D23580	1481511	1482965	+	putative pathogenicity island effector protein	708	527	257	229	-1.17376	1.80243e-07
sseD	STMMW_14061	D23580	1482981	1483568	+	putative pathogenicity island effector protein	716	443	159	124	-1.84068	6.86717e-18
sseE	STMMW_14071	D23580	1483571	1483987	+	putative pathogenicity island effector protein	265	250	181	160	-0.467267	0.36766
sscB	STMMW_14081	D23580	1484039	1484473	+	putative pathogenicity island protein	252	166	86	68	-1.25673	0.000587565
sseF	STMMW_14091	D23580	1484489	1485271	+	putative pathogenicity island effector protein	633	366	235	152	-1.17816	7.42623e-08
sseG	STMMW_14101	D23580	1485268	1485957	+	putative pathogenicity island effector protein	654	330	343	286	-0.406733	0.152618
ssaG	STMMW_14111	D23580	1486051	1486266	+	putative pathogenicity island protein	24	9	2	2	-2.74566	0.197585
ssaH	STMMW_14121	D23580	1486307	1486534	+	Type three secretion system apparatus	2	0	0	0	-1.89806	NA
ssaI	STMMW_14131	D23580	1486546	1486794	+	putative pathogenicity island protein	3	5	2	0	-2.13622	NA
ssaJ	STMMW_14141	D23580	1486791	1487540	+	putative pathogenicity island lipoprotein	37	24	19	17	-0.560691	0.774907
STMMW_14151	STMMW_14151	D23580	1487558	1488106	+	putative pathogenicity island protein	29	19	5	1	-2.89363	0.064158
ssaK	STMMW_14161	D23580	1488103	1488777	+	putative pathogenicity island protein	192	124	57	20	-1.91623	6.13527e-05
ssaL	STMMW_14171	D23580	1488743	1489759	+	putative secretion system protein	776	415	131	127	-1.96751	2.37004e-18
ssaM	STMMW_14181	D23580	1489817	1490185	+	putative pathogenicity island protein	68	46	12	1	-3.06285	0.00132454
ssaV	STMMW_14191	D23580	1490170	1492215	+	putative type III secretion protein	1196	661	214	152	-2.13636	3.99908e-36
ssaN	STMMW_14201	D23580	1492205	1493506	+	putative type III secretion ATP synthase	768	590	297	234	-1.20135	1.68734e-08
ssaO	STMMW_14211	D23580	1493455	1493886	+	putative type III secretion protein	242	142	91	78	-0.970794	0.0149356
ssaP	STMMW_14221	D23580	1493867	1494241	+	putative type III secretion protein	415	285	96	65	-1.9586	6.2352e-12
ssaQ	STMMW_14231	D23580	1494222	1495190	+	putative type III secretion protein	1167	567	261	212	-1.63191	3.85534e-20
ssaR	STMMW_14241	D23580	1495258	1495905	+	putative type III secretion protein	38	17	9	6	-1.63508	0.280501
ssaS	STMMW_14251	D23580	1495902	1496168	+	putative type III secretion protein	1	3	0	0	-3.51097	NA
ssaT	STMMW_14261	D23580	1496169	1496948	+	putative type III secretion protein	12	6	2	0	-3.0545	0.376061
ssaU	STMMW_14271	D23580	1496945	1498003	+	putative type III secretion protein	279	175	61	30	-2.1641	5.88443e-09
norM	STMMW_14281	D23580	1498476	1499849	-	Multidrug-efflux transporter	469	269	407	313	0.172733	0.721825
ribE	STMMW_14291	D23580	1500066	1500707	+	riboflavin synthase alpha chain	45	16	23	15	-0.410053	0.869869
cfa	STMMW_14301	D23580	1500749	1501897	-	cyclopropane-fatty-acyl-phospholipid synthase	438	237	270	219	-0.241435	0.615134
ydhC	STMMW_14311	D23580	1502187	1503392	-	putative integral membrane transport protein	197	120	205	169	0.444057	0.359912
ydhB	STMMW_14321	D23580	1503505	1504437	+	putative transcriptional regulator	327	201	374	264	0.460971	0.145464
purR	STMMW_14331	D23580	1504434	1505459	-	purine nucleotide synthesis repressor	175	162	165	115	-0.158362	0.891949
ynhF	STMMW_14332	D23580	1505755	1505844	+	conserved sORF	6	3	8	0	-0.131835	NA
sodB	STMMW_14341	D23580	1505927	1506508	-	superoxide dismutase	322	268	310	256	0.0868999	0.92668
ydhO	STMMW_14351	D23580	1506635	1507489	-	putative secreted protein	227	126	182	116	-0.0491554	0.975477
ydhD	STMMW_14361	D23580	1507791	1508138	+	conserved hypothetical protein	91	39	59	42	-0.113958	0.959579
rnt	STMMW_14371	D23580	1508216	1508863	-	Exoribonuclease T	37	22	13	8	-1.30944	0.37267
gloA	STMMW_14381	D23580	1508964	1509371	-	lactoylglutathione lyase	150	68	126	118	0.431372	0.549475
nemA	STMMW_14391	D23580	1509440	1510537	-	N-ethylmaleimide reductase	273	157	223	164	0.051282	0.969258
ydhM	STMMW_14401	D23580	1510596	1511195	-	putative TetR-family transcriptional regulator	166	81	139	82	0.0491204	0.979418
ydhL	STMMW_14411	D23580	1511298	1511537	+	conserved hypothetical protein	91	43	86	53	0.271562	0.841921
ydhF	STMMW_14421	D23580	1511588	1512484	+	putative oxidoreductase	270	123	211	170	0.207739	0.773306
sodCb	STMMW_14431	D23580	1512564	1513085	+	copper-zinc superoxide dismutase	290	168	286	190	0.247464	0.647102
STMMW_14441	STMMW_14441	D23580	1513061	1515100	-	putative membrane protein	1217	698	1304	852	0.36266	0.0149356
ydhJ	STMMW_14451	D23580	1515100	1515996	-	putative HlyD-family protein	314	158	296	201	0.292442	0.54381
ydhI	STMMW_14461	D23580	1515963	1516199	-	putative membrane protein	56	16	41	28	0.246075	0.922338
slyA	STMMW_14471	D23580	1516394	1516834	+	Transcriptional regulator	17	6	9	3	-0.721353	0.863781
slyB	STMMW_14481	D23580	1516882	1517349	-	outer membrane lipoprotein SlyB precursor	164	96	135	84	-0.06403	0.97119
anmK	STMMW_14491	D23580	1517621	1518742	+	conserved hypothetical protein	397	213	435	246	0.347317	0.349308
mliC	STMMW_14501	D23580	1518830	1519159	+	lipoprotein	101	59	104	69	0.303056	0.774521
pdxH	STMMW_14511	D23580	1519218	1519874	+	pyridoxamine 5'-phosphate oxidase	6	6	9	3	0.0329199	0.997204
tyrS	STMMW_14521	D23580	1520001	1521275	+	tyrosyl-tRNA synthetase	0	0	1	1	2.62478	NA
pdxY	STMMW_14531	D23580	1521335	1522195	+	pyridoxamine kinase (ec 2.7.1.35) (pm kinase)	413	239	357	231	0.0402775	0.97119
gst	STMMW_14541	D23580	1522254	1522859	-	glutathione S-transferase	97	72	106	60	0.105752	0.950765
tppB	STMMW_14551	D23580	1522964	1524469	-	putative proton/oligopeptide symporter	476	236	325	218	-0.170997	0.755511
nth	STMMW_14561	D23580	1525071	1525706	-	endonuclease III	177	112	148	83	-0.163861	0.888215
rnfE	STMMW_14571	D23580	1525706	1526398	-	electron transport complex protein	140	70	99	86	0.0614284	0.975714
rnfG	STMMW_14581	D23580	1526401	1527021	-	electron transport complex protein RnfG	110	80	98	54	-0.189651	0.895085
rnfD	STMMW_14591	D23580	1527025	1528083	-	electron transport complex protein RnfD	251	124	157	95	-0.362635	0.561982
rnfC	STMMW_14601	D23580	1528084	1530291	-	Electron transport complex protein rnfC	672	381	508	476	0.133629	0.783225
rnfB	STMMW_14611	D23580	1530284	1530862	-	Electron transport complex protein rnfB	151	86	77	74	-0.419201	0.616176
rnfA	STMMW_14621	D23580	1530862	1531443	-	electron transport complex protein RnfA	116	67	91	48	-0.226741	0.869335
ydgK	STMMW_14631	D23580	1531520	1531960	-	putative membrane protein	110	67	131	93	0.530046	0.419642
ydgT	STMMW_14641	D23580	1532049	1532264	-	conserved hypothetical protein	66	58	59	74	0.283845	0.855444
blr	STMMW_14642	D23580	1532562	1532687	-	conserved sORF	67	29	94	36	0.623379	0.57782
ydgJ	STMMW_14651	D23580	1532895	1533935	+	putative oxidoreductase	341	166	311	163	0.101041	0.916796
add	STMMW_14661	D23580	1534010	1535011	-	Adenosine aminohydrolase	144	91	118	97	0.0697121	0.969249
ydgA	STMMW_14671	D23580	1535715	1537223	-	exported protein	433	195	351	219	0.089003	0.916796
manA	STMMW_14681	D23580	1537326	1538501	-	mannose-6-phosphate isomerase	362	480	751	677	0.817394	0.52391
fumA	STMMW_14691	D23580	1538701	1540347	+	fumarate hydratase class I, aerobic	578	305	398	319	-0.0734775	0.917987
fumC	STMMW_14701	D23580	1540515	1541918	+	Fumarase C	533	309	506	352	0.223506	0.532578
tus	STMMW_14711	D23580	1541915	1542844	-	DNA replication terminus site-binding protein	192	87	90	135	0.0111004	0.997095
rstB	STMMW_14721	D23580	1542920	1544221	-	two component sensor kinase	388	285	469	278	0.286727	0.497166
STMMW_14731	STMMW_14731	D23580	1544332	1546038	-	conserved hypothetical protein	523	281	470	429	0.399314	0.164061
ompN	STMMW_14741	D23580	1546191	1547324	-	outer membrane protein	815	443	679	462	0.0644089	0.9094
rstA	STMMW_14751	D23580	1547804	1548535	-	putative two-component response regulator	267	132	252	167	0.289046	0.611252
ydgC	STMMW_14761	D23580	1548662	1548997	+	putative membrane protein	179	89	181	95	0.236858	0.792588
ydgI	STMMW_14771	D23580	1549059	1550441	-	putative amino acid permease	565	425	532	390	0.0505027	0.950156
ydgH	STMMW_14781	D23580	1550740	1551684	-	putative exported protein	204	156	296	180	0.5362	0.198841
pntA	STMMW_14791	D23580	1552211	1553740	+	pyridine nucleotide transhydrogenase subunit-alpha	407	253	463	280	0.340575	0.320442
pntB	STMMW_14801	D23580	1553751	1555139	+	pyridine nucleotide transhydrogenase subunit-beta	341	184	333	256	0.384801	0.287052
tqsA	STMMW_14811	D23580	1555314	1556348	-	putative membrane protein	717	397	635	379	0.0530224	0.937514
ydgF	STMMW_14821	D23580	1556766	1557128	+	putative conserved membrane protein	434	273	420	283	0.170515	0.73916
ydgE	STMMW_14831	D23580	1557115	1557444	+	putative membrane protein	84	43	55	62	0.149045	0.93788
STMMW_14841	STMMW_14841	D23580	1557484	1558305	-	putative secreted protein	222	250	243	200	-0.00468492	0.997204
asr	STMMW_14851	D23580	1558574	1558858	-	putative secreted stress response protein	65	41	37	38	-0.279387	0.881969
ynfM	STMMW_14861	D23580	1559217	1560470	-	putative membrane transport protein	201	116	144	128	0.000974358	0.999604
ynfL	STMMW_14871	D23580	1560590	1561489	+	putative regulatory protein	207	99	178	125	0.215771	0.792588
mlc	STMMW_14881	D23580	1561617	1562837	+	putative regulatory protein	339	172	254	227	0.157963	0.826772
bioDb	STMMW_14891	D23580	1562963	1563658	+	DTB synthetase	199	103	159	110	0.0483659	0.977278
clcB	STMMW_14901	D23580	1563614	1564903	-	Voltage-gated ClC-type chloride channel clcB. Putative chloride channel protein clcB-like	263	197	316	147	0.11613	0.913191
STMMW_14911	STMMW_14911	D23580	1565039	1566187	-	putative ABC transporter ATP/GTP-binding protein	429	225	448	296	0.394152	0.19333
STMMW_14921	STMMW_14921	D23580	1566187	1566834	-	putative ABC transporter membrane protein	164	96	134	116	0.160323	0.888252
STMMW_14931	STMMW_14931	D23580	1566844	1567746	-	putative ABC transporter periplasmic binding protein	251	117	206	153	0.204354	0.783225
STMMW_14941	STMMW_14941	D23580	1567775	1568485	-	putative ABC transporter membrane protein	165	100	244	107	0.546672	0.324387
ynfI	STMMW_14951	D23580	1568790	1569404	-	conserved hypothetical protein	165	89	162	145	0.508276	0.343945
STMMW_14961	STMMW_14961	D23580	1569447	1570304	-	putative dimethyl sulphoxide reductase subunit	445	294	459	329	0.268924	0.461267
STMMW_14971	STMMW_14971	D23580	1570306	1570923	-	putative anaerobic dimethyl sulfoxide reductase	195	104	169	117	0.146067	0.891949
dmsA2	STMMW_14981	D23580	1570934	1573369	-	putative dimethyl sulphoxide reductase subunit	843	387	848	484	0.331254	0.204913
dmsA1	STMMW_14991	D23580	1573468	1575909	-	putative dimethyl sulphoxide reductase subunit	1274	1046	1255	1017	0.11024	0.924479
ynfD	STMMW_15001	D23580	1576063	1576371	-	putative exported protein	22	8	18	22	0.744156	0.744558
ynfC	STMMW_15011	D23580	1576466	1577185	+	putative exported protein	118	98	203	161	0.901761	0.0284097
speG	STMMW_15021	D23580	1577226	1577786	-	spermidine N1-acetyltransferase	313	228	266	246	0.104677	0.910853
ynfB	STMMW_15031	D23580	1577822	1578163	-	putative secreted protein	135	55	135	80	0.416991	0.619066
ynfA	STMMW_15041	D23580	1578316	1578642	+	putative membrane protein	97	54	80	63	0.137319	0.933902
rspA	STMMW_15051	D23580	1578764	1579978	+	starvation sensing protein RspA	340	191	390	222	0.386042	0.305739
rspB	STMMW_15061	D23580	1579989	1581008	+	starvation sensing protein RspB	335	200	442	245	0.52846	0.0896822
ydfJ	STMMW_15071	D23580	1581062	1582438	+		425	268	407	335	0.297483	0.408985
ydfI	STMMW_15081	D23580	1582585	1584051	+	putative D-mannonate oxidoreductase	283	131	292	144	0.274924	0.673928
ydfZ	STMMW_15091	D23580	1584118	1584321	-	conserved hypothetical protein	65	48	56	43	-0.0276326	0.993267
ydfH	STMMW_15101	D23580	1584502	1585188	-	putative regulatory protein	185	192	184	122	-0.220644	0.820963
ydfG	STMMW_15111	D23580	1585318	1586064	-	putative oxidoreductase	242	114	291	173	0.597143	0.118189
dcp	STMMW_15121	D23580	1586203	1588245	+	dipeptidyl carboxypeptidase II	602	337	602	371	0.241311	0.461253
STMMW_15131	STMMW_15131	D23580	1588590	1588772	+	conserved hypothetical protein	2	1	1	0	-1.40094	NA
ydeJ	STMMW_15141	D23580	1588892	1589419	-	conserved hypothetical protein	257	153	284	179	0.357189	0.439951
ydeI	STMMW_15151	D23580	1589846	1590238	+	putative periplasmic protein	118	74	93	74	-0.00529701	0.997777
ydeE	STMMW_15161	D23580	1590932	1592105	-	putative membrane protein (pseudogene)	362	154	247	210	0.0953101	0.922669
ydeD	STMMW_15171	D23580	1592333	1593235	+	putative membrane protein	200	114	162	99	-0.0802838	0.950765
marB	STMMW_15181	D23580	1593354	1593569	-	multiple antibiotic resistance protein MarB	177	202	286	143	0.209922	0.838105
marA	STMMW_15191	D23580	1593598	1594032	-	multiple antibiotic resistance protein MarA	125	47	119	98	0.619948	0.356976
marR	STMMW_15201	D23580	1594001	1594435	-	multiple antibiotic resistance protein MarR	116	71	128	78	0.313312	0.744465
marC	STMMW_15211	D23580	1594694	1595359	+	putative membrane protein	186	119	177	146	0.2794	0.693297
sotB	STMMW_15221	D23580	1595406	1596590	-	Probable sugar efflux transporter	609	395	649	490	0.367026	0.125089
yneJ	STMMW_15231	D23580	1596706	1597578	-	putative regulatory protein	255	124	226	171	0.30168	0.603928
yneI	STMMW_15241	D23580	1597681	1599069	+	putative oxidoreductase	242	122	239	156	0.331523	0.541318
yneH	STMMW_15251	D23580	1599142	1600068	+	probable glutaminase	144	65	163	84	0.449122	0.540081
yneG	STMMW_15261	D23580	1600068	1600427	+	conserved hypothetical protein	49	34	44	35	0.107125	0.97119
STMMW_15271	STMMW_15271	D23580	1600651	1601598	+	putative membrane protein	528	260	379	239	-0.135589	0.821192
STMMW_15281	STMMW_15281	D23580	1601654	1602196	-	putative exported protein	279	208	302	190	0.155039	0.838844
STMMW_15291	STMMW_15291	D23580	1603015	1604031	+	outer membrane protein	501	300	414	273	-0.036334	0.97119
STMMW_15301	STMMW_15301	D23580	1604172	1604513	-	hydrogenase nickel incorporation protein (HypA)	244	145	259	136	0.185478	0.820284
STMMW_15311	STMMW_15311	D23580	1604526	1605413	-	putative ATP/GTP-binding protein	229	123	207	164	0.298542	0.619463
hyaF2	STMMW_15321	D23580	1605401	1606462	-	hydrogenase-1 operon protein HyaF2	453	299	432	266	0.0528603	0.950765
hyaE2	STMMW_15331	D23580	1606480	1606890	-	hydrogenase-1 operon protein HyaE2	199	89	173	100	0.144853	0.903097
STMMW_15341	STMMW_15341	D23580	1606887	1607231	-	hydrogenase isoenzymes formation protein	140	109	140	93	0.0427012	0.983165
hyaD2	STMMW_15351	D23580	1607186	1607794	-	hydrogenase 1 maturation protease	139	70	85	69	-0.204488	0.873122
hyaC2	STMMW_15361	D23580	1607800	1608543	-	Ni/Fe-hydrogenase 1 b-type cytochrome subunit HyaC2	140	58	114	52	-0.0415253	0.986877
hyaB2	STMMW_15371	D23580	1608494	1610296	-	uptake hydrogenase-1 large subunit	607	457	653	423	0.155972	0.743983
hyaA2	STMMW_15381	D23580	1610299	1611402	-	uptake hydrogenase small subunit	326	163	252	234	0.24313	0.674513
STMMW_15391	STMMW_15391	D23580	1611831	1612922	+	putative secreted hydrolase	401	207	235	221	-0.167516	0.804096
STMMW_15401	STMMW_15401	D23580	1613088	1613759	+	putative regulatory protein	283	138	192	125	-0.189485	0.808619
STMMW_15411	STMMW_15411	D23580	1613818	1614843	-	putative alcohol dehydrogenase	301	160	237	168	0.0263495	0.986877
STMMW_15421	STMMW_15421	D23580	1614818	1616104	-	membrane transport protein	273	171	133	102	-0.726622	0.0582078
pqaA	STMMW_15431	D23580	1616281	1617837	-	PhoPQ-activated protein	53	47	33	15	-0.980781	0.375347
STMMW_15441	STMMW_15441	D23580	1617907	1619148	-	putative multidrug efflux protein	356	204	297	198	0.01607	0.989597
STMMW_15451	STMMW_15451	D23580	1619138	1620643	-	putative monooxygenase	399	185	351	186	0.0866064	0.924765
STMMW_15461	STMMW_15461	D23580	1620688	1621176	+	putative regulatory protein	165	106	149	107	0.0993874	0.93788
STMMW_15471	STMMW_15471	D23580	1621408	1621738	+	(pseudogene)	39	29	14	25	-0.561381	0.774907
STMMW_15481	STMMW_15481	D23580	1621740	1622159	-	(pseudogene)	58	28	52	43	0.388386	0.793694
STMMW_15482	STMMW_15482	D23580	1622443	1622652	-	conserved hypothetical protein	0	0	0	0	NA	NA
srgE	STMMW_15491	D23580	1622922	1624388	-	conserved hypothetical protein	38	36	37	21	-0.264368	0.913191
STMMW_15501	STMMW_15501	D23580	1624647	1625654	+	putative putative LacI-family transcriptional regulator	251	127	211	147	0.141366	0.875125
STMMW_15511	STMMW_15511	D23580	1625798	1627249	+	putative Na /H antiporter	402	230	357	203	0.00373546	0.997204
STMMW_15521	STMMW_15521	D23580	1627262	1628464	+	putative aminotransferase	197	101	197	82	0.0717573	0.967827
STMMW_15531	STMMW_15531	D23580	1628577	1630652	-	putative glycogen debranching protein	790	360	616	582	0.331069	0.25627
STMMW_15541	STMMW_15541	D23580	1630709	1633237	-	putative hydrolase	1322	1067	1478	1136	0.267673	0.698324
STMMW_15551	STMMW_15551	D23580	1633234	1635018	-	putative hydrolase	609	358	649	469	0.407272	0.0606705
STMMW_15561	STMMW_15561	D23580	1635147	1635932	-	putative exported protein	263	142	282	215	0.513207	0.154233
hdeB	STMMW_15571	D23580	1636075	1636404	-	putative secreted protein	298	191	378	224	0.462258	0.191272
osmC	STMMW_15581	D23580	1636754	1637185	-	osmotically inducible protein C	194	90	141	116	0.107377	0.932091
yddX	STMMW_15591	D23580	1637698	1637913	+	conserved hypothetical protein	338	204	329	234	0.246496	0.610359
rpsV	STMMW_15601	D23580	1638008	1638151	+	30S ribosomal protein S22	141	88	131	101	0.212796	0.837071
sfcA	STMMW_15611	D23580	1638328	1640025	+	NAD-linked malic enzyme	644	348	435	387	-0.0372575	0.969249
adhP	STMMW_15621	D23580	1640392	1641321	+	alcohol dehydrogenase	227	142	210	127	0.0379412	0.979418
fdnI	STMMW_15631	D23580	1641412	1642053	-	formate dehydrogenase, nitrate-inducible, cytochrome b556(fdn) subunit (formate dehydrogenase-n gamma subunit) (fdh-n gamma subunit) (anaerobic formate dehydrogenase cytochrome b556 subunit)	272	157	271	209	0.36979	0.388811
fdnH	STMMW_15641	D23580	1642061	1642945	-	formate dehydrogenase, nitrate-inducible, iron-sulfur subunit (formate dehydrogenase-n beta subunit) (fdh-n beta subunit) (anaerobic formate dehydrogenase iron-sulfur subunit)	212	106	181	89	-0.0482255	0.978948
fdnG	STMMW_15651	D23580	1642959	1646006	-	formate dehydrogenase N (nitrate-inducible, alpha subunit)	1066	510	947	606	0.199827	0.458296
yddG	STMMW_15661	D23580	1646341	1647165	+	putative integral membrane protein	1013	545	846	593	0.0953648	0.800924
ompD	STMMW_15671	D23580	1647690	1648778	+	outer membrane porin protein (ompD)	274	170	267	198	0.257782	0.637853
STMMW_15681	STMMW_15681	D23580	1648922	1649302	+	conserved hypothetical protein	92	49	99	55	0.31555	0.786197
smvA	STMMW_15691	D23580	1649327	1650814	-	methyl viologen resistance protein SmvA	540	255	597	377	0.513994	0.0303647
STMMW_15701	STMMW_15701	D23580	1650931	1651509	+	putative regulatory protein	102	50	105	84	0.553092	0.457407
narU	STMMW_15711	D23580	1651724	1653112	+	nitrite extrusion protein	400	221	426	260	0.334901	0.348821
narZ	STMMW_15721	D23580	1653204	1656944	+	respiratory nitrate reductase 2 alpha chain	1570	837	1436	929	0.177985	0.36185
narY	STMMW_15731	D23580	1656941	1658485	+	respiratory nitrate reductase 2 beta chain	675	316	621	405	0.276433	0.357339
narW	STMMW_15741	D23580	1658485	1659180	+	respiratory nitrate reductase 2 delta chain	162	90	137	100	0.119996	0.924479
narV	STMMW_15751	D23580	1659177	1659857	+	respiratory nitrate reductase 2 gamma chain	290	147	241	199	0.246769	0.673928
yddE	STMMW_15761	D23580	1659963	1660856	+	conserved hypothetical protein	327	195	330	283	0.445113	0.19333
nhoA	STMMW_15771	D23580	1660892	1661737	-	N-hydroxyarylamine O-acetyltransferase	176	114	184	129	0.288063	0.683329
steA	STMMW_15781	D23580	1662021	1662653	-	hypothetical protein	445	270	224	205	-0.522081	0.112326
ansP	STMMW_15791	D23580	1663166	1664659	+	L-asparagine permease	348	174	351	232	0.37566	0.314714
STMMW_15801	STMMW_15801	D23580	1664736	1664957	-	putative lipoprotein	146	78	133	95	0.238546	0.80445
STMMW_15811	STMMW_15811	D23580	1665102	1666163	-	possible ATP-binding protein	454	347	475	388	0.269821	0.498989
yncD	STMMW_15821	D23580	1666427	1668547	+	probable TonB-dependent receptor YncD precursor	606	357	550	404	0.185501	0.617274
yncC	STMMW_15831	D23580	1668614	1669279	-	putative regulatory protein	494	272	429	313	0.164114	0.733017
yncB	STMMW_15841	D23580	1669613	1670683	-	putative NADP-dependent oxidoreductase	462	281	413	295	0.120957	0.837431
yncA	STMMW_15851	D23580	1670862	1671377	+	putative acetyltransferase	100	65	88	55	-0.0409734	0.986877
ydcZ	STMMW_15861	D23580	1671377	1671826	+	putative membrane protein	59	34	55	55	0.477268	0.703622
ydcY	STMMW_15871	D23580	1671831	1672064	-	conserved hypothetical protein	61	30	53	45	0.351411	0.822322
srfA	STMMW_15881	D23580	1672288	1673607	+	putative virulence effector protein	235	118	243	160	0.406152	0.395178
srfB	STMMW_15891	D23580	1673612	1676593	+	putative virulence effector protein	1097	618	935	703	0.142883	0.613533
srfC	STMMW_15901	D23580	1676590	1678734	+	putative virulence effector protein	533	240	511	389	0.468027	0.0708833
ydcX	STMMW_15911	D23580	1678779	1679042	-	putative membrane protein	45	26	44	20	0.00601468	0.998658
ydcW	STMMW_15921	D23580	1679351	1680796	-	putative aldehyde dehydrogenase	443	234	369	279	0.157617	0.767001
ydcR	STMMW_15931	D23580	1680911	1682335	-	putative regulatory protein	189	88	237	130	0.614547	0.183802
pdgL	STMMW_15941	D23580	1682471	1683241	-	D-alanyl-D-alanine dipeptidase	255	157	279	171	0.300309	0.575591
STMMW_15951	STMMW_15951	D23580	1683500	1683730	-	conserved hypothetical protein	109	41	69	42	-0.177799	0.922669
ugtL	STMMW_15961	D23580	1683763	1684161	-	putative membrane protein	57	35	33	36	-0.184151	0.937321
sifB	STMMW_15971	D23580	1684698	1685648	+	hypothetical protein	29	13	24	12	-0.0142415	0.997204
yncJ	STMMW_15981	D23580	1685922	1686152	+	putative exported protein	60	37	111	35	0.697856	0.497611
ydcP	STMMW_15991	D23580	1686153	1688117	-	putative peptidase	373	184	366	242	0.344965	0.363593
ydcN	STMMW_16001	D23580	1688196	1688732	-	putative DNA-binding protein	51	48	59	38	0.0721013	0.979418
STMMW_16011	STMMW_16011	D23580	1688823	1690001	+	putative benzoate membrane transport protein	247	140	188	154	0.0383636	0.979418
STMMW_16021	STMMW_16021	D23580	1690055	1690723	-	putative lipoprotein	254	151	241	203	0.344383	0.481207
tehB	STMMW_16031	D23580	1690879	1691475	-	tellurite resistance protein TehB	352	189	308	212	0.151353	0.817351
tehA	STMMW_16041	D23580	1691462	1692475	-	tellurite resistance protein TehA	483	273	452	289	0.163272	0.743887
ydcK	STMMW_16051	D23580	1692582	1693562	+	putative transferase	403	214	458	245	0.372706	0.308809
rimL	STMMW_16061	D23580	1693559	1694098	-	ribosomal-protein-serine acetyltransferase	219	125	215	116	0.117918	0.916295
STMMW_16071	STMMW_16071	D23580	1694315	1695433	+	conserved hypothetical protein	328	181	330	260	0.430675	0.210023
STMMW_16081	STMMW_16081	D23580	1695430	1695711	+	putative phosphotransferase enzyme	90	48	101	49	0.295106	0.822521
STMMW_16091	STMMW_16091	D23580	1695863	1697035	+	putative phosphotransferase enzyme	383	190	282	277	0.224193	0.698383
STMMW_16101	STMMW_16101	D23580	1697049	1697855	+	conserved hypothetical protein	309	191	331	255	0.42489	0.226911
STMMW_16111	STMMW_16111	D23580	1697987	1698424	+	putative phosphotransferase enzyme	171	91	137	108	0.126914	0.917987
STMMW_16121	STMMW_16121	D23580	1698436	1699068	+	putative ribulose-5-phosphate 3-epimerase	388	314	377	335	0.180266	0.765212
STMMW_16131	STMMW_16131	D23580	1699084	1699875	+	putative regulatory protein	221	102	208	154	0.405483	0.441046
aac	STMMW_16141	D23580	1699875	1700312	+	aminoglycoside 6'-N-acetyltransferase	117	68	52	44	-0.732184	0.326258
STMMW_16151	STMMW_16151	D23580	1700359	1701561	-	putative L-lactate oxidase	1120	678	922	558	-0.106978	0.774907
STMMW_16161	STMMW_16161	D23580	1701573	1702148	-	putative exported protein	200	123	114	66	-0.675499	0.187433
ydcG	STMMW_16171	D23580	1702344	1703999	-	Glucans biosynthesis protein D precursor	487	231	532	401	0.616218	0.00620122
STMMW_16181	STMMW_16181	D23580	1704219	1705727	-	putative esterase	342	202	323	291	0.394705	0.287052
STMMW_16191	STMMW_16191	D23580	1705776	1707119	-	conserved hypothetical protein	405	192	373	256	0.304457	0.445764
ydcI	STMMW_16201	D23580	1707412	1708335	+	putative LysR-family transcriptional regulatory protein	133	69	101	90	0.159882	0.908388
trg	STMMW_16211	D23580	1708396	1710021	-	methyl-accepting chemotaxis protein III (mcp-iii) (ribose and galactose chemoreceptor protein)	410	229	308	242	-0.00137729	0.998936
adhC	STMMW_16221	D23580	1710190	1711308	-	alcohol dehydrogenase class III (ec 1.1.1.1) (glutathione-dependent formaldehyde dehydrogenase) (ec 1.2.1.1) (fdh) (faldh)	316	172	249	186	0.0485087	0.969249
STMMW_16231	STMMW_16231	D23580	1711340	1711615	-	conserved hypothetical protein	103	50	61	63	-0.0360293	0.98909
steB	STMMW_16241	D23580	1712138	1712539	+	conserved hypothetical protein	0	0	0	0	NA	NA
STMMW_16251	STMMW_16251	D23580	1712668	1713384	-	putative membrane protein	1	1	1	2	0.797315	NA
sseJ	STMMW_16261	D23580	1713810	1715036	+	salmonella translocated effector protein (SseJ)	49	38	37	21	-0.461128	0.778586
STMMW_16271	STMMW_16271	D23580	1715157	1715501	-	putative membrane protein	175	94	102	77	-0.370015	0.634181
STMMW_16281	STMMW_16281	D23580	1716408	1717169	+	putative periplasmic amino acid-binding protein	21	24	24	8	-0.487409	0.863781
STMMW_16291	STMMW_16291	D23580	1717176	1717823	+	putative ABC amino acid transporter permease	1	0	0	1	0.457927	NA
STMMW_16301	STMMW_16301	D23580	1717848	1718579	+	ABC transporter ATP-binding subunit	114	55	68	43	-0.387278	0.732272
STMMW_16311	STMMW_16311	D23580	1718576	1719256	+	putative amino acid ABC transporter	26	15	36	10	0.278487	0.932013
STMMW_16321	STMMW_16321	D23580	1719393	1720943	+	putative membrane protein (pseudogene)	383	209	328	165	-0.0896659	0.924479
STMMW_16331	STMMW_16331	D23580	1721407	1722069	+	possible methyltransferase	361	244	346	222	0.0694348	0.93788
cybB	STMMW_16341	D23580	1722340	1722870	-	cytochrome b561 (cytochrome b-561)	366	197	302	231	0.139723	0.835662
ydcF	STMMW_16351	D23580	1722987	1723787	-	conserved hypothetical protein	153	84	118	78	-0.0733046	0.967827
hrpA	STMMW_16361	D23580	1723851	1727753	-	ATP-dependent helicase HrpA	1050	538	848	616	0.104753	0.772056
acpD	STMMW_16371	D23580	1727954	1728559	+	ACP phosphodiesterase	348	170	264	198	0.0682905	0.944827
STMMW_16381	STMMW_16381	D23580	1728556	1729005	-	hypothetical protein	270	107	209	145	0.169752	0.852699
ydbL	STMMW_16391	D23580	1729148	1729471	-	putative secreted protein	443	196	363	254	0.192584	0.726477
ynbE	STMMW_16401	D23580	1729479	1729670	-	putative lipoprotein	99	56	119	107	0.771653	0.173872
ydbH	STMMW_16411	D23580	1729670	1732306	-	putative exported protein	1086	534	995	698	0.289046	0.139251
ldhA	STMMW_16421	D23580	1732546	1733535	+	D-lactate dehydrogenase	874	861	874	723	-0.0150736	0.996334
hslJ	STMMW_16431	D23580	1733646	1734056	+	heat shock protein (hslJ)	139	70	115	70	0.0313532	0.98909
STMMW_16441	STMMW_16441	D23580	1734100	1734255	-	conserved hypothetical protein	24	16	23	29	0.612972	0.755511
STMMW_16451	STMMW_16451	D23580	1734282	1734581	+	conserved hypothetical protein	29	14	13	15	-0.341144	0.917987
nifJ	STMMW_16461	D23580	1734642	1738166	+	probable pyruvate-flavodoxin oxidoreductase	1244	666	1077	857	0.242045	0.210313
ynaF	STMMW_16471	D23580	1738648	1739082	+	conserved hypothetical protein	256	148	241	205	0.360292	0.446361
STMMW_16481	STMMW_16481	D23580	1739132	1739470	-	Putative multi-drug transporter	306	164	215	205	0.0802709	0.93788
STMMW_16491	STMMW_16491	D23580	1739571	1739771	+		43	38	57	22	0.026695	0.995699
ydaO	STMMW_16501	D23580	1739826	1740761	+	conserved hypothetical protein	389	201	270	169	-0.220453	0.697613
dbpA	STMMW_16511	D23580	1740805	1742178	-	ATP-independent RNA helicase (DbpA)	362	190	338	181	0.0982793	0.913191
zntB	STMMW_16521	D23580	1742665	1743648	-	putative membrane transport protein	364	225	292	268	0.140618	0.840312
STMMW_16531	STMMW_16531	D23580	1743794	1744948	-	putative chemo-receptor protein	608	373	427	330	-0.177415	0.673419
ydaL	STMMW_16541	D23580	1745359	1745922	-	conserved hypothetical protein	574	283	481	308	0.0966458	0.879559
ogt	STMMW_16551	D23580	1746180	1746695	+	O6-methylguanine-DNA-alkyltransferase	136	77	119	69	0.00228509	0.998936
fnr	STMMW_16561	D23580	1746849	1747643	+	fumarate and nitrate reduction regulatory protein	209	240	327	174	0.193671	0.841921
ydaA	STMMW_16571	D23580	1747794	1748741	+	conserved hypothetical protein	289	151	237	188	0.177492	0.797663
ynaJ	STMMW_16581	D23580	1748796	1749050	-	putative membrane protein	151	101	144	100	0.124479	0.922338
ynaI	STMMW_16591	D23580	1749289	1750320	+	putative membrane protein	489	262	395	214	-0.117314	0.868689
STMMW_16601	STMMW_16601	D23580	1750406	1751008	-	conserved hypothetical DNA-binding protein	133	51	108	57	0.0814485	0.970887
STMMW_16611	STMMW_16611	D23580	1751052	1751738	+	conserved hypothetical protein	258	129	179	133	-0.0823103	0.942923
STMMW_16621	STMMW_16621	D23580	1752210	1752767	-	putative thiol peroxidase	55	35	52	40	0.222186	0.913191
STMMW_16631	STMMW_16631	D23580	1752866	1753696	-	putative exported protein	79	50	49	28	-0.58269	0.607655
STMMW_16641	STMMW_16641	D23580	1753717	1755699	-	invasin-like protein	884	514	664	572	0.0399986	0.950765
STMMW_16651	STMMW_16651	D23580	1755774	1756619	-	putative lipoprotein	451	280	354	263	-0.0539346	0.949998
STMMW_16661	STMMW_16661	D23580	1756919	1757771	+	putative transcriptional regulator (Pseudogene)	13	10	11	7	-0.216259	0.970887
STMMW_16671	STMMW_16671	D23580	1758162	1759271	+	hypothetical protein	531	308	400	258	-0.161978	0.746614
STMMW_16681	STMMW_16681	D23580	1759485	1759739	-	putative lipoprotein	204	122	218	126	0.249743	0.736281
STMMW_16691	STMMW_16691	D23580	1759850	1760440	-	putative transcriptional regulator	175	115	245	268	1.04705	0.00195236
STMMW_16701	STMMW_16701	D23580	1760518	1761231	+	putative oxidoreductase	159	105	173	99	0.196736	0.84216
STMMW_16711	STMMW_16711	D23580	1761322	1762191	-	putative oxidoreductase	330	260	308	192	-0.111067	0.902223
STMMW_16721	STMMW_16721	D23580	1762465	1763370	-	putative transcriptional regulator	276	138	216	158	0.0801962	0.939535
STMMW_16731	STMMW_16731	D23580	1763489	1764418	+	putative oxidoreductase	414	229	375	247	0.151041	0.788
mppA	STMMW_16741	D23580	1764515	1766128	-	periplasmic murein peptide-binding protein MppA	1145	605	949	675	0.106784	0.748242
ycjI	STMMW_16751	D23580	1766318	1767046	+	conserved hypothetical protein	214	121	214	137	0.259609	0.705205
ycjG	STMMW_16761	D23580	1767021	1767986	-	putative mandelate racemase / muconate lactonizing enzyme family protein	187	88	217	131	0.556319	0.246837
tpx	STMMW_16771	D23580	1768102	1768608	+	Probable thiol peroxidase	167	117	158	135	0.22901	0.785438
tyrR	STMMW_16781	D23580	1768698	1770239	-	transcriptional regulatory protein TyrR	230	124	127	111	-0.341196	0.613275
ycjF	STMMW_16791	D23580	1770387	1771448	-	putative membrane protein	348	183	288	236	0.210712	0.706478
ycjX	STMMW_16801	D23580	1771445	1772848	-	putative ATP-binding protein	562	256	542	357	0.367973	0.205364
pspE	STMMW_16811	D23580	1772991	1773305	-	phage shock protein E precursor	378	237	324	261	0.12525	0.856103
pspD	STMMW_16821	D23580	1773381	1773599	-	phage shock protein D	183	99	166	106	0.147595	0.892798
pspC	STMMW_16831	D23580	1773622	1773981	-	phage shock protein C	146	80	134	53	-0.12205	0.939535
pspB	STMMW_16841	D23580	1773981	1774205	-	phage shock protein B	103	70	62	49	-0.460373	0.640309
pspA	STMMW_16851	D23580	1774265	1774933	-	phage shock protein A	145	81	121	78	0.0116444	0.996334
pspF	STMMW_16861	D23580	1775104	1776084	+	psp operon transcriptional activator PspF	336	288	267	277	-0.033684	0.981992
sapA	STMMW_16871	D23580	1776196	1777845	+	peptide transport periplasmic protein SapA precursor	165	112	76	52	-0.948254	0.0577024
sapB	STMMW_16881	D23580	1778013	1778807	+	peptide transport system permease protein SapB	53	28	27	19	-0.602501	0.706068
sapC	STMMW_16891	D23580	1778794	1779684	+	peptide transport system permease protein SapC	65	123	86	51	-0.498376	0.686979
sapD	STMMW_16901	D23580	1779684	1780676	+	peptide transport system ATP-binding protein SapD	42	18	12	6	-1.51404	0.300289
sapF	STMMW_16911	D23580	1780678	1781484	+	peptide transport system ATP-binding protein SapF	110	57	86	66	0.0897142	0.962627
STMMW_16921	STMMW_16921	D23580	1781500	1782207	-	conserved hypothetical protein	110	68	112	62	0.129528	0.933267
steC	STMMW_16931	D23580	1782674	1784047	-	hypothetical protein	137	63	104	64	-0.0276195	0.989597
STMMW_16941	STMMW_16941	D23580	1784082	1784261	+	conserved hypothetical protein	35	35	21	25	-0.456746	0.8242
ycjE	STMMW_16951	D23580	1784236	1784535	+	conserved hypothetical protein	235	148	257	181	0.37702	0.414294
fabI	STMMW_16961	D23580	1784653	1785441	+	enoyl-[acyl-carrier-protein] reductase (NADH)	2	7	8	9	0.897918	0.834938
yciW	STMMW_16971	D23580	1785641	1786774	+	conserved hypothetical protein	383	203	305	192	-0.0357126	0.977278
rnb	STMMW_16981	D23580	1786863	1788797	+	RNase II	591	280	275	157	-0.797985	0.00231613
yciR	STMMW_16991	D23580	1789059	1791041	+	conserved hypothetical protein	535	343	410	327	-0.0606161	0.936069
STMMW_16992	STMMW_16992	D23580	1791163	1791342	+	hypothetical protein	141	62	128	66	0.148237	0.921977
yciT	STMMW_17001	D23580	1791429	1792181	+	putative regulatory protein	324	193	251	183	-0.0562966	0.957394
osmB	STMMW_17002	D23580	1792440	1792658	+	osmotically inducible lipoprotein B precursor	182	106	147	96	-0.0558957	0.974183
yciH	STMMW_17011	D23580	1792778	1793104	-	putative translation initiaiton factor	112	67	79	69	-0.0608011	0.978581
pyrF	STMMW_17021	D23580	1793104	1793841	-	OMP decarboxylase	144	185	123	81	-0.65249	0.326258
yciM	STMMW_17031	D23580	1794032	1795147	-	conserved hypothetical protein	16	18	28	18	0.510245	0.837431
yciS	STMMW_17041	D23580	1795208	1795516	-	putative membrane protein	39	18	30	6	-0.529872	0.837431
pgpB	STMMW_17051	D23580	1795666	1796430	-	phosphatidylglycerophosphatase B	263	121	251	135	0.217504	0.773306
ribA	STMMW_17061	D23580	1796626	1797216	+	GTP cyclohydrolase II	6	4	6	3	-0.0113967	0.998915
acnA	STMMW_17071	D23580	1797272	1799947	-	aconitate hydratase 1 (citrate hydro-lyase 1)	1155	616	1018	737	0.201656	0.349423
ymiA	STMMW_17072	D23580	1800503	1800631	-	hypothetical protein	20	6	10	18	0.503979	0.888596
cysB	STMMW_17081	D23580	1800924	1801898	-	cys regulon transcriptional activator	66	31	71	38	0.373762	0.792588
topA	STMMW_17101	D23580	1802309	1804906	-	DNA topoisomerase I, omega protein I	18	12	21	12	0.29038	0.935953
yciN	STMMW_17111	D23580	1805309	1805560	+	conserved hypothetical protein	52	25	53	25	0.208706	0.926897
sohB	STMMW_17121	D23580	1805602	1806648	-	putative protease	397	196	372	250	0.289052	0.481943
yciK	STMMW_17131	D23580	1806886	1807647	+	hypothetical oxidoreductase	288	179	250	150	-0.0543591	0.966633
btuR	STMMW_17141	D23580	1807644	1808234	+	COB(I) alamin adenosyltransferase	282	133	171	174	0.00543578	0.997204
yciL	STMMW_17151	D23580	1808321	1809196	-	putative pseudouridine synthase	96	60	18	16	-1.99634	0.00295695
yciO	STMMW_17161	D23580	1809297	1809917	-	conserved hypothetical protein	228	110	207	174	0.419775	0.40031
trpH	STMMW_17171	D23580	1809925	1810806	-	conserved hypothetical protein	324	156	239	176	0.0240734	0.986877
trpE	STMMW_17181	D23580	1811067	1812629	+	anthranilate synthase component I	622	288	498	390	0.211986	0.594122
trpD	STMMW_17191	D23580	1812629	1814224	+	anthranilate phosphoribosyltransferase	803	459	772	471	0.16334	0.640309
trpC	STMMW_17201	D23580	1814228	1815586	+	IGPS	527	273	403	300	0.0361066	0.97119
trpB	STMMW_17211	D23580	1815596	1816789	+	tryptophan synthase beta chain	447	231	351	298	0.173632	0.747723
trpA	STMMW_17221	D23580	1816789	1817595	+	tryptophan synthase alpha chain	265	137	225	175	0.220096	0.743983
yciG	STMMW_17231	D23580	1818075	1818257	+	conserved hypothetical protein	3	1	0	0	-3.12399	NA
yciF	STMMW_17241	D23580	1818347	1818850	+	conserved hypothetical protein	120	64	94	83	0.179022	0.895122
yciE	STMMW_17251	D23580	1818924	1819430	+	conserved hypothetical protein	100	38	50	44	-0.262042	0.874977
katN	STMMW_17261	D23580	1819450	1820328	+	conserved hypothetical protein	663	371	520	466	0.160276	0.713846
ompW	STMMW_17271	D23580	1820410	1821048	-	putative outer membrane protein	218	109	194	166	0.381598	0.486437
STMMW_17281	STMMW_17281	D23580	1821386	1821790	+	conserved hypothetical protein	257	133	184	160	0.0576195	0.967827
yciC	STMMW_17291	D23580	1821816	1822559	+	putative membrane protein	455	256	358	241	-0.049061	0.954974
ispZ	STMMW_17301	D23580	1822616	1823155	+	Probable intracellular septation protein	115	64	48	26	-1.09312	0.106985
yciA	STMMW_17311	D23580	1823316	1823717	+	putative Acyl-CoA hydrolase	129	73	132	97	0.387155	0.613533
tonB	STMMW_17321	D23580	1823777	1824505	-	TonB protein	59	23	34	23	-0.263593	0.913191
yciI	STMMW_17331	D23580	1824729	1825025	+	conserved hypothetical protein	101	70	120	99	0.54052	0.426291
cls	STMMW_17341	D23580	1825385	1826845	+	CL synthase	688	360	364	257	-0.539157	0.0190887
yciU	STMMW_17351	D23580	1826879	1827208	+	conserved hypothetical protein	91	40	71	77	0.465348	0.650434
STMMW_17361	STMMW_17361	D23580	1827256	1828038	-	possible ion transport protein	707	342	563	375	0.0618716	0.924479
oppF	STMMW_17371	D23580	1828140	1829144	-	oligopeptide transport ATP-binding protein (OppF)	486	269	380	256	-0.0462907	0.958803
oppD	STMMW_17381	D23580	1829141	1830148	-	oligopeptide transport ATP-binding protein (OppD)	607	313	547	315	0.103549	0.863781
oppC	STMMW_17391	D23580	1830160	1831068	-	oligopeptide transport system permease protein (OppC)	509	259	442	340	0.255008	0.483818
oppB	STMMW_17401	D23580	1831083	1832003	-	oligopeptide transport system permease protein (OppB)	346	173	286	246	0.27938	0.568046
oppA	STMMW_17411	D23580	1832125	1833873	-	periplasmic oligopeptide-binding protein precursor (OppA)	1666	877	1433	1042	0.178403	0.32018
STMMW_17421	STMMW_17421	D23580	1833824	1834138	+	conserved hypothetical protein	103	77	96	60	-0.0664768	0.975957
ychE	STMMW_17431	D23580	1834521	1835168	-	putative membrane protein	318	157	256	174	0.0779946	0.937509
adh	STMMW_17441	D23580	1835645	1838323	+	alcohol dehydrogenase	806	489	774	481	0.131204	0.742111
tdk	STMMW_17451	D23580	1838520	1839137	-	thymidine kinase	798	379	652	452	0.13799	0.741471
hns	STMMW_17461	D23580	1839800	1840213	+	DNA-binding protein (histone-like protein Hlp-II)	1	0	0	2	1.49085	NA
galU	STMMW_17471	D23580	1840345	1841253	-	glucose-1-phosphate uridylyltransferase	58	39	27	20	-0.870459	0.445408
hnr	STMMW_17481	D23580	1841456	1842469	-	putative regulatory protein	17	6	5	4	-1.05941	0.758719
ychK	STMMW_17491	D23580	1842560	1843465	-	conserved hypothetical protein	282	181	169	145	-0.36176	0.488373
ychJ	STMMW_17501	D23580	1843576	1844034	+	Hypothetical UPF0225 protein	259	163	237	141	0.00713261	0.99711
purU	STMMW_17511	D23580	1844085	1844927	+	formyltetrahydrofolate deformylase	497	255	420	264	0.0705166	0.925612
STMMW_17521	STMMW_17521	D23580	1846243	1847718	-	putative secreted protein	679	380	673	475	0.320321	0.17429
narI	STMMW_17531	D23580	1848014	1848691	-	respiratory nitrate reductase 1 gamma chain	669	353	541	465	0.211903	0.547382
narJ	STMMW_17541	D23580	1848691	1849401	-	respiratory nitrate reductase 1 delta chain	678	341	652	463	0.352522	0.13492
narH	STMMW_17551	D23580	1849398	1850933	-	respiratory nitrate reductase 1 beta chain	1501	771	1391	851	0.184936	0.394993
narG	STMMW_17561	D23580	1850930	1854673	-	respiratory nitrate reductase 1 alpha chain	3674	2191	3528	2278	0.167968	0.163858
narK	STMMW_17571	D23580	1855061	1856458	-	nitrite extrusion protein (nitrite facilitator)	972	569	1004	666	0.305691	0.105665
narX	STMMW_17581	D23580	1856799	1858595	+	nitrate/nitrite sensor protein NarX	1344	684	1215	808	0.210645	0.294491
narL	STMMW_17591	D23580	1858588	1859238	+	nitrate/nitrite response regulator protein NarL	448	207	340	315	0.265975	0.569282
ychP	STMMW_17601	D23580	1859239	1860663	-	putative invasin	820	453	741	492	0.153874	0.646955
ychN	STMMW_17611	D23580	1860840	1861193	+	conserved hypothetical protein	103	54	79	48	-0.105439	0.954974
chaB	STMMW_17621	D23580	1861273	1861503	-	cation transport regulator ChaB	121	60	120	87	0.420497	0.605217
chaA	STMMW_17631	D23580	1861770	1862870	+	putative calcium/proton antiporter	733	393	557	427	0.0251886	0.977726
kdsA	STMMW_17641	D23580	1862924	1863778	-	2-dehydro-3-deoxyphosphooctonate aldolase	18	6	7	1	-1.40079	0.676761
ychA	STMMW_17651	D23580	1863816	1864625	-	putative regulator	190	120	171	95	-0.0622356	0.969947
sirC	STMMW_17661	D23580	1864629	1865018	-	putative regulator	275	167	236	180	0.110043	0.906312
hemK	STMMW_17671	D23580	1865015	1865848	-	HemK protein, putative protoporphyrinogen oxidase	220	114	44	32	-1.91535	6.1594e-06
prfA	STMMW_17681	D23580	1865848	1866930	-	RF-1	8	6	2	9	-0.0373382	0.997204
hemA	STMMW_17691	D23580	1866971	1868227	-	GluTR	0	4	4	2	0.335704	NA
hemM	STMMW_17701	D23580	1868541	1869164	+	outer membrane lipoprotein	0	0	4	2	4.13378	NA
ipk	STMMW_17711	D23580	1869161	1870012	+	4-diphosphocytidyl-2-C-methyl-D-erythritol kinase	9	35	29	16	-0.104831	0.985729
prs	STMMW_17721	D23580	1870278	1871225	+	ribose-phosphate pyrophosphokinase	181	230	224	173	0.00677189	0.997204
ychM	STMMW_17731	D23580	1871374	1873035	+	putative sulphate transporter	525	284	485	298	0.148614	0.765212
ychH	STMMW_17741	D23580	1873080	1873358	-	putative exported protein	96	106	77	73	-0.322185	0.783225
pth	STMMW_17751	D23580	1873610	1874218	+	PTH	12	11	8	0	-1.57816	0.641188
ychF	STMMW_17761	D23580	1874335	1875426	+	putative ATP/GTP-binding protein	214	136	109	83	-0.678216	0.149842
STMMW_17771	STMMW_17771	D23580	1875585	1876850	-	conserved hypothetical protein	237	146	135	92	-0.57144	0.223586
hyaA	STMMW_17781	D23580	1877345	1878463	+	hydrogenase-1 small subunit	355	188	385	156	0.151639	0.864928
STMMW_17791	STMMW_17791	D23580	1878460	1880253	+	hydrogenase-1 large chain (nifE hydrogenase)	993	465	949	609	0.320512	0.13492
hyaC	STMMW_17801	D23580	1880272	1881003	+	probable Ni/Fe-hydrogenase 1 b-type cytochrome subunit	574	245	422	336	0.151739	0.780088
hyaD	STMMW_17811	D23580	1881000	1881596	+	hydrogenase-1 operon protein HyaD	406	238	367	238	0.0971656	0.895085
hyaE	STMMW_17821	D23580	1881586	1881990	+	hydrogenase-1 operon protein HyaE	361	178	285	194	0.0517442	0.962125
hyaF	STMMW_17831	D23580	1881987	1882835	+	hydrogenase-1 operon protein HyaF	946	462	779	581	0.183024	0.533369
appC	STMMW_17841	D23580	1882910	1884454	+	cytochrome bd-II oxidase subunit I (pseudogene)	938	502	834	567	0.168172	0.562214
appB	STMMW_17851	D23580	1884466	1885602	+	probable cytochrome oxidase subunit II	791	369	672	529	0.296813	0.255584
STMMW_17861	STMMW_17861	D23580	1885615	1885704	+	hypothetical protein	144	83	121	94	0.130132	0.922669
STMMW_17871	STMMW_17871	D23580	1886048	1887373	+	glutamate dehydrogenase	855	456	789	524	0.208183	0.441432
treA	STMMW_17881	D23580	1887587	1889299	+	Alpha,alpha-trehalase	853	434	744	558	0.243165	0.33333
ymgE	STMMW_17891	D23580	1889362	1889616	-	putative membrane protein	147	68	118	74	0.0613285	0.975714
ycgR	STMMW_17901	D23580	1889785	1890519	+	conserved hypothetical protein	321	199	290	210	0.13206	0.859504
emtA	STMMW_17911	D23580	1890533	1891144	-	membrane-bound lytic murein transglycosylase E	349	189	299	236	0.212852	0.694693
ldcA	STMMW_17921	D23580	1891315	1892229	+	conserved hypothetical protein	281	146	32	13	-3.0615	7.15802e-13
cvrA	STMMW_17931	D23580	1892326	1894059	+	Cell volume regulation protein A. Cell volume regulation protein A homolog	1005	564	913	577	0.117579	0.743983
alr-a	STMMW_17941	D23580	1894122	1895192	-	alanine racemase	614	321	478	343	0.0297181	0.975589
dadA	STMMW_17951	D23580	1895206	1896504	-	D-amino acid dehydrogenase	707	328	730	460	0.425485	0.0611974
ycgB	STMMW_17961	D23580	1896827	1898359	+	conserved hypothetical protein	1243	718	1178	893	0.284478	0.0838683
fadR	STMMW_17971	D23580	1898406	1899125	-	Fatty acid metabolism regulator protein	237	138	246	123	0.138824	0.892011
nhaB	STMMW_17981	D23580	1899345	1900889	+	Na /H antiporter	944	460	834	625	0.289301	0.188024
dsbB	STMMW_17991	D23580	1901031	1901561	+	Disulfide oxidoreductase	273	174	88	59	-1.42921	4.14948e-05
STMMW_18001	STMMW_18001	D23580	1901670	1902011	+	conserved hypothetical protein	202	116	149	109	-0.098732	0.933877
STMMW_18011	STMMW_18011	D23580	1902083	1902256	-	conserved hypothetical protein	37	33	45	31	0.23814	0.917853
STMMW_18021	STMMW_18021	D23580	1902448	1902585	-	hypothetical protein	81	37	55	60	0.246181	0.888067
ycgN	STMMW_18031	D23580	1902937	1903398	-	Hypothetical UPF0260 protein <ORFName>	282	143	252	167	0.193835	0.773742
ycgM	STMMW_18041	D23580	1903476	1904135	-	putative hydrolase	452	254	315	262	-0.0713839	0.92901
ycgL	STMMW_18051	D23580	1904185	1904517	-	conserved hypothetical protein	269	151	177	148	-0.14968	0.863968
minC	STMMW_18061	D23580	1904604	1905311	+	Probable septum site-determining protein minC	627	329	386	217	-0.471712	0.092951
minD	STMMW_18071	D23580	1905335	1906147	+	septum site determining protein	551	314	312	249	-0.412037	0.164061
minE	STMMW_18081	D23580	1906151	1906417	+	Cell division topological specificity factor	94	89	98	89	0.166056	0.913191
rnd	STMMW_18091	D23580	1906539	1907666	-	Ribonuclease D	662	347	343	285	-0.452437	0.0837364
tnpA_1a	STMMW_18092	D23580	1907802	1908131	-	mobile element protein	2981	2506	2527	2445	0.0138293	0.996334
fadD	STMMW_18101	D23580	1908451	1910136	-	long-chain-fatty-acid--CoA ligase	765	442	613	481	0.0672329	0.908271
yeaY	STMMW_18111	D23580	1910341	1910922	-	putative lipoprotein	349	211	304	194	0.010938	0.99519
yeaZ	STMMW_18121	D23580	1910994	1911689	-	conserved hypothetical protein	5	24	30	15	0.474001	0.891527
yoaA	STMMW_18131	D23580	1911747	1913657	-	putative ATP-dependent helicase	1305	605	1306	834	0.390175	0.0186674
yoaB	STMMW_18141	D23580	1913788	1914132	+	conserved hypothetical protein	310	149	217	207	0.147302	0.863781
yoaH	STMMW_18151	D23580	1914138	1914317	-	Hypothetical UPF0181 protein <ORFName>	101	67	78	72	0.0376169	0.988057
pabB	STMMW_18161	D23580	1914398	1915762	+	para-aminobenzoate synthase component I	833	419	462	229	-0.669023	0.00538622
yeaB	STMMW_18171	D23580	1915766	1916344	+	conserved hypothetical protein	422	232	443	306	0.400404	0.17421
sdaA	STMMW_18181	D23580	1916608	1917972	+	L-serine deaminase 1	895	430	777	520	0.193938	0.521669
STMMW_18191	STMMW_18191	D23580	1918008	1919711	+	conserved hypothetical protein	1518	744	1358	965	0.26593	0.106386
yoaE	STMMW_18201	D23580	1919733	1921292	-	putative membrane protein	1361	782	1266	932	0.240179	0.154233
STMMW_18211	STMMW_18211	D23580	1921280	1921615	-	conserved hypothetical protein	268	132	184	177	0.110184	0.917856
manX	STMMW_18221	D23580	1921765	1922733	+	PTS system, mannose-specific IIab component	580	312	460	347	0.0729537	0.913191
manY	STMMW_18231	D23580	1922786	1923586	+	phosphotransferase enzyme II, C component	478	234	458	297	0.302611	0.386448
manZ	STMMW_18241	D23580	1923590	1924450	+	phosphotransferase enzyme II, D component	613	294	577	356	0.25742	0.447963
STMMW_18251	STMMW_18251	D23580	1924508	1924966	+	putative membrane protein	318	219	322	194	0.0929768	0.918592
yebN	STMMW_18261	D23580	1925376	1925942	+	putative membrane protein	251	130	310	151	0.454228	0.337164
rrmA	STMMW_18271	D23580	1925939	1926748	-	rRNA guanine-N1-methyltransferase	415	233	391	285	0.267654	0.489991
ftsI2	STMMW_18281	D23580	1926814	1928559	-	penicillin-binding protein	767	435	760	497	0.258353	0.302868
cspC	STMMW_18291	D23580	1928779	1928988	-	cold shock-like protein CspC	422	418	399	316	-0.126747	0.880891
yobF	STMMW_18292	D23580	1929001	1929144	-	hypothetical protein	212	123	162	95	-0.203074	0.822496
STMMW_18293	STMMW_18293	D23580	1929793	1930080	-	hypothetical protein	83	56	82	68	0.297938	0.805189
yobG	STMMW_18294	D23580	1930151	1930294	-	putative inner membrane protein	254	131	130	101	-0.509387	0.305507
STMMW_18301	STMMW_18301	D23580	1930452	1930691	+	putative exported protein	608	394	520	426	0.110053	0.838058
kdgR	STMMW_18311	D23580	1930903	1931694	-	transcriptional regulator KdgR	827	448	650	469	0.0234439	0.977726
STMMW_18321	STMMW_18321	D23580	1931870	1933243	+	putative membrane transport protein	795	453	712	481	0.131301	0.730875
htpX	STMMW_18331	D23580	1933291	1934172	-	heat shock protein	457	256	450	219	0.0736362	0.933877
prc	STMMW_18341	D23580	1934366	1936414	-	tail-specific protease precursor	1127	561	155	115	-2.41492	2.60022e-37
proQ	STMMW_18351	D23580	1936434	1937120	-	ProP effector	315	148	144	100	-0.690842	0.0775973
yebR	STMMW_18361	D23580	1937218	1937802	-	conserved hypothetical protein	291	164	271	190	0.220929	0.708532
yebS	STMMW_18371	D23580	1937844	1939127	+	putative membrane protein	1041	546	1015	703	0.327448	0.0612464
STMMW_18381	STMMW_18381	D23580	1939096	1941729	+	putative membrane protein	2962	1934	3012	2196	0.267592	0.0191647
yebU	STMMW_18391	D23580	1941807	1943246	+	conserved hypothetical protein	1027	525	843	625	0.144251	0.641188
STMMW_18401	STMMW_18401	D23580	1943361	1943600	+	conserved hypothetical protein	193	98	160	98	0.0328831	0.986877
yebW	STMMW_18411	D23580	1943711	1943902	+	putative secreted protein	213	89	175	110	0.158023	0.888077
pphA	STMMW_18421	D23580	1943921	1944571	-	serine/threonine protein phosphatase 1	405	230	385	225	0.124285	0.858234
STMMW_18431	STMMW_18431	D23580	1944795	1944959	-	hypothetical protein	309	161	251	228	0.269806	0.623284
sopE2	STMMW_18441	D23580	1945244	1945966	-	invasion-associated secreted effector protein (sopE2)	75	142	156	151	0.501688	0.856341
STMMW_18451	STMMW_18451	D23580	1946650	1947045	+	conserved hypothetical protein	33	26	9	14	-1.14739	0.469582
STMMW_18461	STMMW_18461	D23580	1947073	1947243	+	hypothetical protein	306	243	214	212	-0.192188	0.797548
STMMW_18471	STMMW_18471	D23580	1947375	1947851	+	putative membrane protein	733	431	631	480	0.135641	0.733662
STMMW_18481	STMMW_18481	D23580	1948239	1948658	-	putative acetyltransferase	388	224	315	201	-0.0577804	0.950765
STMMW_18491	STMMW_18491	D23580	1949028	1949297	+	conserved hypothetical protein	170	90	150	85	0.0458416	0.979418
STMMW_18511	STMMW_18511	D23580	1949440	1949715	+	conserved hypothetical protein	548	299	398	393	0.145294	0.796742
STMMW_18521	STMMW_18521	D23580	1949752	1950943	-	transposase (pseudogene)	781	403	730	489	0.254486	0.323898
STMMW_18531	STMMW_18531	D23580	1951016	1951435	+		403	216	376	343	0.45445	0.146465
STMMW_18541	STMMW_18541	D23580	1951809	1952162	-	putative exported protein	297	133	291	222	0.503777	0.177358
STMMW_18551	STMMW_18551	D23580	1952179	1953054	-	putative cation transporter	822	515	644	411	-0.168456	0.637041
yobA	STMMW_18561	D23580	1953055	1953429	-	putative cation resistance protein	456	211	298	270	0.0313727	0.979418
holE	STMMW_18571	D23580	1953567	1953797	+	DNA polymerase iii, theta subunit	221	114	168	165	0.243749	0.753389
STMMW_18581	STMMW_18581	D23580	1953905	1954561	+	conserved hypothetical protein	806	405	705	552	0.286918	0.238178
exoX	STMMW_18591	D23580	1954585	1955283	+	exodeoxyribonuclease X	661	335	654	421	0.321522	0.2162
opdB	STMMW_18601	D23580	1955318	1957369	-	oligopeptidase	2133	1078	1763	1134	0.0638378	0.841021
yebE	STMMW_18611	D23580	1957582	1958241	-	putative membrane protein	887	459	842	531	0.234544	0.359912
yebF	STMMW_18621	D23580	1958335	1958688	-	putative exported protein	417	226	325	247	0.04807	0.96049
yebG	STMMW_18631	D23580	1958756	1959046	-	conserved hypothetical protein	202	84	225	87	0.320386	0.722852
purT	STMMW_18641	D23580	1959177	1960355	+	phosphoribosylglycinamide formyltransferase 2	1370	660	1311	900	0.350065	0.0238043
eda	STMMW_18651	D23580	1960455	1961096	-	KHG/KDPG aldolase	324	176	135	94	-0.918622	0.00589241
edd	STMMW_18661	D23580	1961134	1962945	-	6-phosphogluconate dehydratase	1658	793	1435	983	0.20867	0.269721
zwf	STMMW_18671	D23580	1963180	1964655	-	glucose 6-phosphate dehydrogenase	876	415	539	403	-0.215701	0.503559
hexR	STMMW_18681	D23580	1964997	1965866	+	putative transcriptional repressor	531	286	547	412	0.448264	0.0544564
pykA	STMMW_18691	D23580	1965990	1967432	+	pyruvate kinase A	840	409	612	390	-0.0998953	0.841921
msbB	STMMW_18701	D23580	1967505	1968476	-	lipid A acyltransferase	26	17	16	16	-0.215493	0.950765
yebA	STMMW_18711	D23580	1968593	1969912	-	conserved hypothetical protein	1275	688	1446	858	0.423034	0.00549295
znuA	STMMW_18721	D23580	1969928	1970929	-	high-affinity zinc uptake system periplasmic binding protein	613	334	437	307	-0.139983	0.766637
znuC	STMMW_18731	D23580	1970900	1971706	+	high-affinity zinc uptake system ATP-binding protein	629	325	441	308	-0.132291	0.78491
znuB	STMMW_18741	D23580	1971703	1972488	+	high-affinity zinc uptake system membrane protein	570	352	427	247	-0.285923	0.426291
ruvB	STMMW_18751	D23580	1972567	1973496	-	Holliday junction DNA helicase	153	74	18	13	-2.6399	2.85498e-06
ruvA	STMMW_18761	D23580	1973586	1974197	-	Holliday junction DNA helicase	187	84	7	5	-4.25174	3.1215e-11
STMMW_18771	STMMW_18771	D23580	1974530	1975509	+	conserved hypothetical protein (pseudogene)	93	86	115	112	0.491136	0.533781
STMMW_18791	STMMW_18791	D23580	1975573	1976006	-	conserved hypothetical protein (pseudogene)	4	4	9	2	0.462826	0.948226
yebB	STMMW_18801	D23580	1976139	1976738	+	conserved hypothetical protein	1102	634	907	708	0.105078	0.756691
ruvC	STMMW_18811	D23580	1976740	1977261	-	Crossover junction endodeoxyribonuclease ruvC	79	37	25	14	-1.35661	0.132037
yebC	STMMW_18821	D23580	1977298	1978038	-	conserved hypothetical protein	274	135	159	109	-0.386506	0.482341
ntpA	STMMW_18831	D23580	1978068	1978520	-	DATP pyrophosphohydrolase	321	180	198	203	-0.0791169	0.942658
aspS	STMMW_18841	D23580	1978623	1980395	-	AspRS	45	44	8	9	-2.25468	0.0209707
yecD	STMMW_18851	D23580	1980720	1981286	+	putative hydrolase	527	274	539	333	0.32541	0.287052
yecE	STMMW_18861	D23580	1981283	1982101	+	conserved hypothetical protein	678	418	658	426	0.162107	0.667486
yecN	STMMW_18871	D23580	1982154	1982549	+	putative membrane protein	365	183	301	181	0.0217567	0.987551
yecO	STMMW_18881	D23580	1982590	1983333	+	conserved hypothetical protein	847	390	605	392	-0.0817693	0.891949
yecP	STMMW_18891	D23580	1983330	1984301	+	conserved hypothetical protein	1163	584	972	542	-0.0076426	0.994814
cutC	STMMW_18901	D23580	1984537	1985283	-	putative copper homeostasis protein	281	170	239	196	0.153495	0.839884
yecM	STMMW_18911	D23580	1985303	1985872	-	conserved hypothetical protein	570	296	489	378	0.227671	0.52391
argS	STMMW_18921	D23580	1986109	1987842	+	ArgRS	19	43	37	26	-0.0181921	0.997204
STMMW_18931	STMMW_18931	D23580	1988031	1989902	+	penicillin-binding protein	2308	1207	2088	1450	0.223363	0.0763057
STMMW_18941	STMMW_18941	D23580	1989956	1991095	-	conserved hypothetical protein	1181	653	1161	790	0.29144	0.0818304
flhE	STMMW_18951	D23580	1991332	1991724	-	flagellar protein FlhE precursor	292	149	223	156	0.000323657	0.999604
flhAa	STMMW_18961	D23580	1991724	1993802	-	flagellar biosynthesis protein FlhA	2329	1177	1323	817	-0.503276	6.01702e-05
flhB	STMMW_18971	D23580	1993795	1994946	-	flagellar biosynthetic protein FlhB	1220	675	773	439	-0.460727	0.0122566
cheZ	STMMW_18981	D23580	1995140	1995784	-	chemotaxis protein CheZ	803	481	458	239	-0.720069	0.00109429
cheY	STMMW_18991	D23580	1995795	1996184	-	chemotaxis protein CheY	170	92	191	166	0.677667	0.109143
cheB	STMMW_19001	D23580	1996202	1997251	-	Chemotaxis response regulator protein-glutamate methylesterase	986	615	679	492	-0.264338	0.257998
cheR	STMMW_19011	D23580	1997248	1998114	-	chemotaxis protein methyltransferase	971	560	1036	778	0.449881	0.00334802
cheM	STMMW_19021	D23580	1998268	2000160	-	methyl-accepting chemotaxis protein II	1325	769	1402	974	0.378261	0.0050339
cheW	STMMW_19031	D23580	2000166	2000669	-	purine binding chemotaxis protein	591	320	735	474	0.608424	0.00128058
cheA	STMMW_19041	D23580	2000690	2002705	-	chemotaxis protein CheA	1565	999	1852	1306	0.480941	5.8445e-05
motB	STMMW_19051	D23580	2002710	2003639	-	motility protein B	762	395	383	239	-0.689562	0.00111395
motA	STMMW_19061	D23580	2003636	2004466	-	motility protein A	653	363	196	231	-0.993641	0.000248036
flhC	STMMW_19071	D23580	2004647	2005231	-	flagellar transcriptional activator	748	376	611	406	0.0720252	0.906312
flhD	STMMW_19081	D23580	2005228	2005578	-	Transcriptional activator flhD	407	215	337	152	-0.177836	0.80817
STMMW_19091	STMMW_19091	D23580	2006252	2006368	+	conserved hypothetical protein	149	99	116	77	-0.194498	0.863781
yecG	STMMW_19101	D23580	2006365	2006793	+	conserved hypothetical protein	453	247	386	239	0.0317877	0.978247
otsA	STMMW_19111	D23580	2006811	2008232	-	trehalose-6-phosphate synthase	1779	975	1680	1223	0.286668	0.0237592
otsB	STMMW_19121	D23580	2008207	2009010	-	trehalose phosphatase	713	347	609	448	0.227971	0.464377
araH	STMMW_19131	D23580	2009644	2010201	-	conserved hypothetical protein	799	465	695	445	0.038159	0.953791
ftnB	STMMW_19141	D23580	2010752	2011255	+	ferritin-like protein	919	531	784	519	0.0375756	0.950765
STMMW_19151	STMMW_19151	D23580	2011434	2012072	-	Putative sugar phosphate isomerase	317	189	295	158	0.00520062	0.997204
STMMW_19161	STMMW_19161	D23580	2012328	2012663	+	putative lipoprotein	435	193	393	260	0.293021	0.482027
ftn	STMMW_19171	D23580	2012903	2013400	+	ferritin	1515	890	1075	901	-0.0705753	0.861063
yecH	STMMW_19181	D23580	2013446	2013685	-	conserved hypothetical protein	115	65	92	90	0.251733	0.829479
tyrP	STMMW_19191	D23580	2013912	2015123	+	tyrosine-specific transport protein	622	386	592	420	0.192034	0.594989
yecA	STMMW_19201	D23580	2015198	2015863	-	conserved hypothetical protein	530	263	441	283	0.0837038	0.908122
STMMW_19211	STMMW_19211	D23580	2016101	2016427	-	conserved hypothetical protein	581	359	488	368	0.05808	0.933267
STMMW_19221	STMMW_19221	D23580	2016640	2018079	-	putative exported protein (pseudogene)	3111	1697	2485	1781	0.0373447	0.895085
STMMW_19231	STMMW_19231	D23580	2018292	2018624	-	putative membrane protein	197	142	160	157	0.0956385	0.93788
STMMW_19232	STMMW_19232	D23580	2018670	2018797	-	conserved hypothetical protein (pseudogene)	170	114	143	121	0.0850704	0.949478
pgsA	STMMW_19241	D23580	2019325	2019873	-	phosphotidylglycerophosphate synthetase	1	2	0	1	-1.45305	NA
uvrC	STMMW_19251	D23580	2019930	2021762	-	Excinuclease ABC subunit C	1732	924	1442	881	0.00420524	0.996334
sirA	STMMW_19261	D23580	2021759	2022415	-	invasion response-regulator	1633	925	2376	1688	0.870521	3.06353e-20
STMMW_19262	STMMW_19262	D23580	2022478	2022555	-	hypothetical protein	78	44	66	68	0.377043	0.754525
STMMW_19271	STMMW_19271	D23580	2022727	2022882	+	putative inner membrane protein	277	189	263	180	0.0925942	0.923281
yecF	STMMW_19281	D23580	2022879	2023103	+	conserved hypothetical protein	556	340	500	361	0.133202	0.778586
sdiA	STMMW_19291	D23580	2023170	2023892	-	cell-division regulatory protein	1543	894	1312	996	0.126756	0.599224
yecC	STMMW_19301	D23580	2024124	2024876	-	putative ABC-transport ATP-binding protein	920	453	812	584	0.251736	0.292866
yecS	STMMW_19311	D23580	2024873	2025541	-	putative ABC transporter membrane protein	415	299	480	294	0.259817	0.537777
dcyD	STMMW_19321	D23580	2025562	2026548	-	D-cysteine desulfhydrase	1210	629	1092	748	0.214307	0.29893
fliY	STMMW_19331	D23580	2026702	2027502	-	cystine-binding periplasmic protein (FliY)	769	363	690	485	0.286379	0.275424
fliZ	STMMW_19341	D23580	2027649	2028200	-	regulatory protein (FliZ)	573	275	705	391	0.575131	0.0134216
fliA	STMMW_19351	D23580	2028259	2028978	-	RNA polymerase sigma transcription factor for flagellar operon	935	472	675	520	-0.00486091	0.996334
tnpA_2b	STMMW_19361	D23580	2029247	2029705	-	transposase for insertion sequence element IS200	4511	3858	3794	3601	-0.0285503	0.98909
fliB	STMMW_19371	D23580	2029886	2031091	-	lysine-N-methylase (ec 2.1.1.-) (lysine N-methyltransferase)	1712	998	1460	956	0.0232173	0.966102
fliC	STMMW_19381	D23580	2031170	2032657	-	flagellin	2102	1287	1035	750	-0.735202	2.07162e-10
fliD	STMMW_19401	D23580	2032914	2034317	+	flagellar hook associated protein (FliD)	1317	758	609	459	-0.753206	2.20166e-07
fliS	STMMW_19411	D23580	2034332	2034739	+	flagellar protein FliS	251	137	91	56	-1.20402	0.00173391
fliT	STMMW_19421	D23580	2034739	2035107	+	flagellar protein FliT	261	124	191	117	-0.103732	0.924479
amyA	STMMW_19431	D23580	2035179	2036663	+	cytoplasmic alpha-amylase	1083	552	918	637	0.1459	0.622765
yedD	STMMW_19441	D23580	2036703	2037116	-	putative lipoprotein	420	220	343	261	0.139341	0.821192
yedE	STMMW_19451	D23580	2037242	2038507	+	putative membrane protein	1071	587	911	698	0.172599	0.500561
yedF	STMMW_19461	D23580	2038504	2038737	+	conserved hypothetical protein	315	180	260	223	0.184849	0.769208
STMMW_19471	STMMW_19471	D23580	2039002	2039388	+	putative exported protein	356	240	273	263	0.0494588	0.968407
fliE	STMMW_19481	D23580	2039508	2039822	-	flagellar hook-basal body complex protein FliE	288	169	206	97	-0.437176	0.406037
fliF	STMMW_19491	D23580	2040039	2041721	+	flagellar basal-body M-ring protein	2101	1247	1378	862	-0.3991	0.00195236
fliG	STMMW_19501	D23580	2041714	2042709	+	flagellar motor switch protein FliG	1133	567	575	411	-0.560873	0.00106744
fliH	STMMW_19511	D23580	2042681	2043409	+	flagellar assembly protein FliH	1030	553	446	362	-0.745424	1.86363e-05
fliI	STMMW_19521	D23580	2043409	2044779	+	flagellum-specific ATP synthase	1524	812	866	543	-0.528309	0.00030462
fliJ	STMMW_19531	D23580	2044801	2045244	+	flagellar FliJ protein	361	169	282	107	-0.271625	0.722852
fliK	STMMW_19541	D23580	2045241	2046458	+	flagellar hook-length control protein	1362	669	681	429	-0.655341	4.05031e-05
fliL	STMMW_19551	D23580	2046563	2047030	+	FliL protein	464	236	323	237	-0.097591	0.895085
fliM	STMMW_19561	D23580	2047035	2048039	+	flagellar motor switch protein FliM	735	386	404	186	-0.752532	0.00373723
fliN	STMMW_19571	D23580	2048036	2048449	+	flagellar motor switch protein FliN	314	166	151	150	-0.42492	0.391725
fliO	STMMW_19581	D23580	2048449	2048826	+	flagellar protein FliO	275	128	130	77	-0.741051	0.0877253
fliP	STMMW_19591	D23580	2048826	2049563	+	flagellar biosynthetic protein FliP	284	137	148	99	-0.544411	0.23696
fliQ	STMMW_19601	D23580	2049573	2049842	+	flagellar biosynthetic protein FliQ	271	132	161	84	-0.518429	0.313903
fliR	STMMW_19611	D23580	2049851	2050645	+	flagellar biosynthetic protein FliR	973	500	455	402	-0.539478	0.00824048
rcsA	STMMW_19621	D23580	2050927	2051550	+	colanic acid capsullar biosynthesis activation protein A	715	442	558	407	-0.0723017	0.905389
dsrB	STMMW_19631	D23580	2051589	2051786	-	DsrB protein	185	96	141	112	0.0773529	0.954046
yodD	STMMW_19641	D23580	2051912	2052139	+	conserved hypothetical protein	93	59	106	90	0.568703	0.425541
mngB	STMMW_19651	D23580	2052449	2053264	+	MPGP	715	333	483	414	0.032006	0.974935
gcpA	STMMW_19661	D23580	2053243	2054955	-	putative membrane protein	1775	978	1579	1064	0.143014	0.464315
STMMW_19671	STMMW_19671	D23580	2055120	2055365	-	conserved hypothetical protein	240	107	206	161	0.333488	0.575591
yedI	STMMW_19681	D23580	2055382	2056293	-	conserved hypothetical integral membrane protein	867	442	715	504	0.117054	0.764087
yedA	STMMW_19691	D23580	2056469	2057389	+	putative membrane protein	590	328	543	370	0.193597	0.609535
vsr	STMMW_19701	D23580	2057378	2057848	-	patch repair protein	252	171	240	182	0.173869	0.81453
dcm	STMMW_19711	D23580	2057829	2059259	-	DNA-cytosine methyltransferase	865	484	906	623	0.381963	0.031427
yedJ	STMMW_19721	D23580	2059333	2060028	-	conserved hypothetical protein	386	229	356	258	0.194145	0.703622
STMMW_19731	STMMW_19731	D23580	2060120	2060419	-	putative membrane protein	345	170	320	159	0.0861953	0.932193
ompS	STMMW_19741	D23580	2061070	2062275	+	outer membrane protein S1	1224	658	1193	800	0.288224	0.0859343
cspB	STMMW_19751	D23580	2062735	2062947	-	cold shock protein	84	130	129	98	0.107221	0.954046
STMMW_19752	STMMW_19752	D23580	2063194	2063313	-	conserved hypothetical protein	32	27	53	23	0.449202	0.80694
umuC	STMMW_19761	D23580	2063402	2064670	-	DNA repair protein	654	340	531	435	0.190781	0.613533
umuD	STMMW_19781	D23580	2064673	2065092	-	DNA repair protein	331	172	284	209	0.191811	0.751319
STMMW_19791	STMMW_19791	D23580	2065219	2065380	-	conserved hypothetical protein	68	34	36	40	-0.155454	0.947926
STMMW_19801	STMMW_19801	D23580	2065358	2065600	-	putative membrane protein	152	102	122	83	-0.141264	0.913191
STMMW_19811	STMMW_19811	D23580	2066011	2066205	-		445	289	525	349	0.423684	0.118879
sseK3	STMMW_19812	D23580	2066445	2067452	+	predicted phage protein	50	33	31	36	-0.0842873	0.979418
STMMW_19831	STMMW_19831	D23580	2067737	2068306	-	putative phage tail protein	373	270	334	274	0.0921141	0.913191
STMMW_19841	STMMW_19841	D23580	2068306	2069868	-	putative phage tail fibre protein	4221	2428	3952	2761	0.21167	0.0130908
STMMW_19851	STMMW_19851	D23580	2069855	2070442	-	putative phage tail protein	707	356	663	513	0.377147	0.0903784
STMMW_19861	STMMW_19861	D23580	2070445	2070966	-	putative phage tail protein	474	244	539	386	0.584798	0.00824048
STMMW_19871	STMMW_19871	D23580	2071001	2071546	-	phage protein	621	314	766	435	0.559777	0.0089604
STMMW_19881	STMMW_19881	D23580	2071518	2071931	-	phage protein	287	132	294	244	0.614239	0.0650222
[truncated: 2,824 more rows]

## Sheet: b.Intergenic &sRNAs(Macrophage)
Gene	Locus	Molecule	Genome element type	Start	End	Strand	Product	Input 1 (for Macrophage) read counts	Input 2 (for MAcropahge) read counts	Macrophage 1 (output) read counts	Macrophage 2 (output) read counts	Log2 fold-change output (MAcrophage) vs. input	p-value
intergenic__Start__thrL	intergenic__D23580__Start__STMMW_00001	D23580		1	168	+		135	85	90	73	-0.231511	0.911847
intergenic__yaaJ__talB	intergenic__D23580__STMMW_00051__STMMW_00061	D23580		7397	7664	+		850	405	726	431	0.101409	0.923915
intergenic__talB__mog	intergenic__D23580__STMMW_00061__STMMW_00071	D23580		8619	8728	+		172	84	122	58	-0.312959	0.847797
intergenic__yaaH__htgA	intergenic__D23580__STMMW_00081__STMMW_00091	D23580		9943	10091	+		262	133	180	145	-0.0441382	0.98922
intergenic__yaaI__dnaK	intergenic__D23580__STMMW_00101__STMMW_00111	D23580		11246	11592	+		561	400	447	347	-0.100968	0.939947
intergenic__STMMW_00131__STMMW_00141	intergenic__D23580__STMMW_00131__STMMW_00141	D23580		15962	16087	+		2	1	0	0	-2.77742	0.911847
intergenic__STMMW_00161__chiA	intergenic__D23580__STMMW_00161__STMMW_00171	D23580		17487	17866	+		184	137	94	91	-0.60828	0.347916
intergenic__STMMW_00181__STMMW_00191	intergenic__D23580__STMMW_00181__STMMW_00191	D23580		23055	23334	+		168	157	103	77	-0.732719	0.216045
intergenic__STMMW_00191__bcfA	intergenic__D23580__STMMW_00191__STMMW_00201	D23580		24040	24468	+		81	56	30	27	-1.07332	0.230043
intergenic__bcfA__bcfB	intergenic__D23580__STMMW_00201__STMMW_00211	D23580		25012	25111	+		242	127	168	103	-0.239275	0.85331
intergenic__STMMW_00291__STMMW_00301	intergenic__D23580__STMMW_00291__STMMW_00301	D23580		32995	33363	+		25	17	8	6	-1.40635	0.545768
intergenic__STMMW_00311__STMMW_00331	intergenic__D23580__STMMW_00311__STMMW_00331	D23580		34817	35338	+		56	48	25	27	-0.829677	0.569319
intergenic__STMMW_00351__STMMW_00361	intergenic__D23580__STMMW_00351__STMMW_00361	D23580		39535	40130	+		112	101	92	66	-0.306224	0.868673
intergenic__STMMW_00381__STMMW_00391	intergenic__D23580__STMMW_00381__STMMW_00391	D23580		44186	44311	+		73	66	68	29	-0.443231	0.838953
intergenic__STMMW_00391__nhaA	intergenic__D23580__STMMW_00391__STMMW_00401	D23580		46028	46189	+		69	46	49	59	0.139957	0.972505
intergenic__STMMW_00431__rpsT	intergenic__D23580__STMMW_00431__STMMW_00441	D23580		51825	52279	+		572	309	369	316	-0.129955	0.897311
intergenic__rpsT__yaaY	intergenic__D23580__STMMW_00441__STMMW_00451	D23580		52544	52648	+		4	5	0	2	-1.93397	0.845704
intergenic__lspA__fkpB	intergenic__D23580__STMMW_00481__STMMW_00491	D23580		57190	57343	+		126	57	85	65	-0.03583	0.996094
intergenic__ispH__STMMW_00511	intergenic__D23580__STMMW_00501__STMMW_00511	D23580		58747	58945	+		215	136	175	104	-0.160308	0.935816
intergenic__STMMW_00581__citC2	intergenic__D23580__STMMW_00581__STMMW_00591	D23580		68393	68636	+		28	34	9	9	-1.68887	0.244206
intergenic__citG2__dapB	intergenic__D23580__STMMW_00641__STMMW_00651	D23580		73838	74016	+		69	43	45	37	-0.245633	0.951684
intergenic__STMMW_00661__carA	intergenic__D23580__STMMW_00661__STMMW_00681	D23580		75437	75880	+		15	11	6	11	-0.365212	0.969766
intergenic__carB__caiF	intergenic__D23580__STMMW_00691__STMMW_00701	D23580		80276	80548	+		365	228	251	231	-0.0839541	0.96733
intergenic__caiE__caiD	intergenic__D23580__STMMW_00711__STMMW_00721	D23580		81618	81725	+		276	90	186	111	-0.0202628	0.996294
intergenic__caiB__caiA	intergenic__D23580__STMMW_00741__STMMW_00751	D23580		85399	85509	+		270	149	241	151	0.103066	0.96639
intergenic__caiT__fixA	intergenic__D23580__STMMW_00761__STMMW_00771	D23580		88205	88684	+		116	85	85	76	-0.136048	0.969075
intergenic__STMMW_00821__STMMW_00841	intergenic__D23580__STMMW_00821__STMMW_00841	D23580		93839	94131	+		1100	624	813	577	-0.104264	0.870097
intergenic__STMMW_00841__STnc470	intergenic__D23580__STMMW_00841__STMMW_ncRNA_11	D23580		94549	94650	+		309	153	204	144	-0.179903	0.891734
intergenic__STMMW_00871__STMMW_00881	intergenic__D23580__STMMW_00871__STMMW_00881	D23580		95467	95959	+		77	57	48	48	-0.288734	0.923915
intergenic__STMMW_00881__STMMW_00891	intergenic__D23580__STMMW_00881__STMMW_00891	D23580		97850	98053	+		181	106	115	76	-0.393055	0.693403
intergenic__STMMW_00891__yabF	intergenic__D23580__STMMW_00891__STMMW_00901	D23580		98120	98255	+		159	94	75	66	-0.624506	0.397638
intergenic__kefC__folA	intergenic__D23580__STMMW_00911__STMMW_00921	D23580		100642	100839	+		43	51	24	15	-1.20819	0.326863
intergenic__imp__djlA	intergenic__D23580__STMMW_00981__STMMW_00991	D23580		108172	108424	+		379	315	422	371	0.351989	0.471118
intergenic__hepA__polB	intergenic__D23580__STMMW_01011__STMMW_01021	D23580		112910	113082	+		303	116	240	126	0.0480382	0.98922
intergenic__STMMW_01051__STMMW_01061	intergenic__D23580__STMMW_01051__STMMW_01061	D23580		116603	116816	+		6	6	6	0	-1.05949	0.92739
intergenic__araD__araA	intergenic__D23580__STMMW_01071__STMMW_01081	D23580		117938	118077	+		145	59	114	95	0.311006	0.847797
intergenic__araB__araC	intergenic__D23580__STMMW_01091__STMMW_01101	D23580		121301	121640	+		689	367	585	445	0.187826	0.711353
intergenic__araC__yabI	intergenic__D23580__STMMW_01101__STMMW_01111	D23580		122487	122604	+		703	556	735	522	0.14308	0.857003
intergenic__sgrT__leuD	intergenic__D23580__STMMW_01152__STMMW_01161	D23580		128723	129057	+		439	256	313	262	-0.0557766	0.975917
intergenic__leuL__leuO	intergenic__D23580__STMMW_01201__STMMW_01211	D23580		133914	134569	+		859	596	583	475	-0.276198	0.408496
intergenic__leuO__ilvI	intergenic__D23580__STMMW_01211__STMMW_01221	D23580		135515	135898	+		1137	752	984	841	0.148037	0.759487
intergenic__fruR__mraZ	intergenic__D23580__STMMW_01241__STMMW_01251	D23580		139343	139947	+		615	375	491	403	0.0610893	0.969528
intergenic__murG__murC	intergenic__D23580__STMMW_01341__STMMW_01351	D23580		151026	151143	+		34	12	30	16	0.254004	0.970794
intergenic__ftsZ__lpxC	intergenic__D23580__STMMW_01391__STMMW_01401	D23580		156836	156935	+		165	78	78	53	-0.65762	0.384084
intergenic__lpxC__yacA	intergenic__D23580__STMMW_01401__STMMW_01411	D23580		157854	158200	+		221	128	161	135	-0.0186659	0.996294
intergenic__secA__mutT	intergenic__D23580__STMMW_01421__STMMW_01431	D23580		161397	161547	+		260	264	217	178	-0.295159	0.779472
intergenic__mutT__yacG	intergenic__D23580__STMMW_01431__STMMW_01441	D23580		161944	162264	+		504	283	407	257	-0.0481792	0.980604
intergenic__coaE__guaC	intergenic__D23580__STMMW_01461__STMMW_01471	D23580		163830	164054	+		437	228	392	235	0.119341	0.929983
intergenic__pilA__nadC	intergenic__D23580__STMMW_01501__STMMW_01511	D23580		168154	168374	+		578	306	498	311	0.0778447	0.963738
intergenic__nadC__ampD	intergenic__D23580__STMMW_01511__STMMW_01521	D23580		169122	169355	+		736	395	590	462	0.120965	0.875981
intergenic__STMMW_01551__aroP	intergenic__D23580__STMMW_01551__STMMW_01561	D23580		173219	173381	+		483	297	408	337	0.141318	0.88053
intergenic__aroP__pdhR	intergenic__D23580__STMMW_01561__STMMW_01571	D23580		174756	175317	+		447	252	325	291	0.0480133	0.980604
intergenic__aceF__lpdA	intergenic__D23580__STMMW_01591__STMMW_01601	D23580		180810	181008	+		10	8	2	5	-1.11607	0.870097
intergenic__lpdA__STMMW_01611	intergenic__D23580__STMMW_01601__STMMW_01611	D23580		182434	182721	+		168	197	174	183	0.080891	0.980604
intergenic__yacH__acnB	intergenic__D23580__STMMW_01631__STMMW_01641	D23580		185463	185850	+		438	243	317	203	-0.188592	0.83719
intergenic__STMMW_01651__yacL	intergenic__D23580__STMMW_01651__STMMW_01661	D23580		189352	189596	+		671	513	488	373	-0.300696	0.446597
intergenic__yacL__kdgT	intergenic__D23580__STMMW_01661__STMMW_01671	D23580		189960	190193	+		94	49	44	39	-0.543428	0.724334
intergenic__speE__yacC	intergenic__D23580__STMMW_01721__STMMW_01731	D23580		195871	195976	+		235	122	204	123	0.0791089	0.972505
intergenic__yacC__cueO	intergenic__D23580__STMMW_01731__STMMW_01741	D23580		196325	196525	+		828	450	731	436	0.0656069	0.966309
intergenic__gcd__hpt	intergenic__D23580__STMMW_01751__STMMW_01761	D23580		200605	200809	+		330	186	307	227	0.260999	0.70221
intergenic__yadF__yadG	intergenic__D23580__STMMW_01771__STMMW_01781	D23580		202067	202174	+		86	49	67	43	-0.0991316	0.980604
intergenic__yadH__stiH	intergenic__D23580__STMMW_01791__STMMW_01801	D23580		203869	203984	+		279	154	204	126	-0.19381	0.883674
intergenic__stiA__yadI	intergenic__D23580__STMMW_01831__STMMW_01841	D23580		208917	209285	+		232	182	201	166	-0.00980798	0.998132
intergenic__panC__panB	intergenic__D23580__STMMW_01871__STMMW_01881	D23580		212354	212478	+		390	242	298	217	-0.101853	0.955839
intergenic__panB__folK	intergenic__D23580__STMMW_01881__STMMW_01891	D23580		213271	213390	+		102	43	67	40	-0.198812	0.963738
intergenic__pcnB__yadB	intergenic__D23580__STMMW_01901__STMMW_01911	D23580		215286	215425	+		168	74	99	89	-0.0926879	0.978038
intergenic__dksA__sfsA	intergenic__D23580__STMMW_01921__STMMW_01931	D23580		216847	217022	+		249	118	98	58	-1.01219	0.0193604
intergenic__hrpB__mrcB	intergenic__D23580__STMMW_01951__STMMW_01961	D23580		220777	220916	+		154	97	179	80	0.189151	0.936203
intergenic__fhuB__stfA	intergenic__D23580__STMMW_02001__STMMW_02011	D23580		229712	230649	+		705	462	486	345	-0.309007	0.343426
intergenic__hemL__clcA	intergenic__D23580__STMMW_02081__STMMW_02091	D23580		238484	238652	+		174	107	155	102	0.0568373	0.986132
intergenic__yadR__yadS	intergenic__D23580__STMMW_02101__STMMW_02111	D23580		240501	240600	+		188	106	158	92	-0.0450775	0.990697
intergenic__dgt__htrA	intergenic__D23580__STMMW_02141__STMMW_02151	D23580		244355	244483	+		197	198	162	125	-0.351511	0.740044
intergenic__yaeH__STMMW_02181	intergenic__D23580__STMMW_02171__STMMW_02181	D23580		247697	247942	+		642	339	512	350	0.0283688	0.98922
intergenic__glnD__map	intergenic__D23580__STMMW_02201__STMMW_02211	D23580		252808	253043	+		245	115	134	90	-0.450878	0.527834
intergenic__map__t44	intergenic__D23580__STMMW_02211__STMMW_ncRNA_24	D23580		253839	254121	+		462	231	314	181	-0.276916	0.670755
intergenic__rpsB__tsf	intergenic__D23580__STMMW_02221__STMMW_02231	D23580		255015	255271	+		48	29	19	3	-1.71175	0.223767
intergenic__tsf__pyrH	intergenic__D23580__STMMW_02231__STMMW_02241	D23580		256124	256267	+		37	20	35	13	-0.0912005	0.990928
intergenic__pyrH__frr	intergenic__D23580__STMMW_02241__STMMW_02251	D23580		256994	257139	+		117	43	61	33	-0.513176	0.755904
intergenic__yaeT__hlpA	intergenic__D23580__STMMW_02301__STMMW_02311	D23580		264786	264907	+		335	171	202	204	-0.0580816	0.980604
intergenic__lpxD__fabZ	intergenic__D23580__STMMW_02321__STMMW_02331	D23580		266423	266527	+		108	48	60	13	-0.941687	0.443344
intergenic__accA__STMMW_02391	intergenic__D23580__STMMW_02381__STMMW_02391	D23580		273995	274173	+		108	52	109	88	0.545546	0.551998
intergenic__yaeR__mesJ	intergenic__D23580__STMMW_02411__STMMW_02421	D23580		278600	278742	+		143	71	87	81	-0.0941593	0.980238
intergenic__yaeP__yaeQ	intergenic__D23580__STMMW_02441__STMMW_02451	D23580		280504	280682	+		167	93	157	81	0.0517803	0.98922
intergenic__proS__yaeB	intergenic__D23580__STMMW_02481__STMMW_02491	D23580		284173	284282	+		25	7	18	11	0.157785	0.98922
intergenic__rcsF__metQ	intergenic__D23580__STMMW_02501__STMMW_02511	D23580		285392	285509	+		211	135	140	132	-0.134161	0.960522
intergenic__abc__yaeD	intergenic__D23580__STMMW_02531__STMMW_02532	D23580		288042	288230	+		311	177	260	215	0.181874	0.870281
intergenic__yaeD__rrsH	intergenic__D23580__STMMW_02532__STMMW_rRNA_1	D23580		288798	289175	+		311	173	193	155	-0.254447	0.780075
intergenic__yafC__STMMW_02561	intergenic__D23580__STMMW_02551__STMMW_02561	D23580		296795	296898	+		24	33	16	20	-0.560654	0.884932
intergenic__STMMW_02561__yafD	intergenic__D23580__STMMW_02561__STMMW_02571	D23580		298075	298226	+		73	46	70	47	0.159159	0.969528
intergenic__dnaQ__sciA	intergenic__D23580__STMMW_02631__STMMW_02641	D23580		304121	304651	+		261	170	187	177	-0.0331682	0.990928
intergenic__sciF__sciG	intergenic__D23580__STMMW_02701__STMMW_02711	D23580		310814	311180	+		59	46	57	31	-0.128476	0.980604
intergenic__sciJ__sciK	intergenic__D23580__STMMW_02771__STMMW_02791	D23580		316612	316864	+		6	6	0	1	-3.40135	0.534245
intergenic__sciK__STMMW_02811	intergenic__D23580__STMMW_02791__STMMW_02811	D23580		317351	317654	+		188	110	148	98	-0.0819685	0.976349
intergenic__STMMW_02831__sciK1	intergenic__D23580__STMMW_02831__STMMW_02841	D23580		318509	318650	+		84	55	35	23	-1.08654	0.213145
intergenic__sciQ__sciR	intergenic__D23580__STMMW_02881__STMMW_02891	D23580		323166	323355	+		81	42	42	9	-1.14052	0.352238
intergenic__sciV__vgrS	intergenic__D23580__STMMW_02931__STMMW_02941	D23580		329449	329844	+		135	102	77	75	-0.455419	0.689988
intergenic__sciX__STMMW_03011	intergenic__D23580__STMMW_02991__STMMW_03011	D23580		338248	338430	+		65	67	13	19	-1.89094	0.0205165
intergenic__STMMW_03011__sciY	intergenic__D23580__STMMW_03011__STMMW_03021	D23580		338563	338764	+		3	2	0	0	-3.56791	0.777962
intergenic__STMMW_03081__safA	intergenic__D23580__STMMW_03081__STMMW_03091	D23580		341470	342180	+		138	90	71	45	-0.803098	0.231601
intergenic__safA__safB	intergenic__D23580__STMMW_03091__STMMW_03101	D23580		342694	342800	+		175	198	194	169	0.0611967	0.985871
intergenic__safD__ybeJ	intergenic__D23580__STMMW_03121__STMMW_03131	D23580		346541	346945	+		273	146	198	143	-0.0791245	0.970966
intergenic__ybeJ__STMMW_03132	intergenic__D23580__STMMW_03131__STMMW_03132	D23580		347768	347891	+		132	68	104	46	-0.235561	0.928241
intergenic__STMMW_03132__STMMW_03133	intergenic__D23580__STMMW_03132__STMMW_03133	D23580		348108	348247	+		180	113	129	69	-0.402768	0.692629
intergenic__STMMW_03133__sinR	intergenic__D23580__STMMW_03133__STMMW_03151	D23580		348380	348581	+		182	111	139	84	-0.214873	0.901872
intergenic__sinR__STMMW_03161	intergenic__D23580__STMMW_03151__STMMW_03161	D23580		349530	349645	+		238	141	144	117	-0.326489	0.718804
intergenic__pagN__sciZ	intergenic__D23580__STMMW_03171__STMMW_03181	D23580		350585	350914	+		495	310	314	209	-0.439096	0.188086
intergenic__yafV__fadE	intergenic__D23580__STMMW_03191__STMMW_03201	D23580		352461	352568	+		93	66	111	84	0.470104	0.670755
intergenic__fadE__gmhA	intergenic__D23580__STMMW_03201__STMMW_03211	D23580		355014	355252	+		130	77	77	46	-0.567538	0.562931
intergenic__gmhA__yafJ	intergenic__D23580__STMMW_03211__STMMW_03221	D23580		355832	356043	+		284	161	247	192	0.195827	0.857003
intergenic__yafK__dbh	intergenic__D23580__STMMW_03231__STMMW_03241	D23580		357523	357771	+		124	48	88	58	0.025286	0.996294
intergenic__dbh__STMMW_03251	intergenic__D23580__STMMW_03241__STMMW_03251	D23580		358828	359045	+		240	165	171	142	-0.183811	0.902966
intergenic__prfH__pepD	intergenic__D23580__STMMW_03261__STMMW_03271	D23580		360790	360944	+		105	54	87	41	-0.127656	0.97245
intergenic__pepD__gpt	intergenic__D23580__STMMW_03271__STMMW_03281	D23580		362403	362650	+		100	47	59	61	-0.0184153	0.997045
intergenic__phoE__proB	intergenic__D23580__STMMW_03311__STMMW_03321	D23580		366005	366286	+		46	26	50	35	0.445249	0.866071
intergenic__proA__int	intergenic__D23580__STMMW_03331__STMMW_03341	D23580		368653	368857	+		133	73	64	47	-0.676823	0.415723
intergenic__N__STMMW_03522	intergenic__D23580__STMMW_03521__STMMW_03522	D23580		377218	377619	+		130	95	144	93	0.229126	0.899924
intergenic__cro__cII	intergenic__D23580__STMMW_03551__STMMW_03561	D23580		379854	379963	+		72	40	48	23	-0.482633	0.83719
intergenic__cII__O	intergenic__D23580__STMMW_03561__STMMW_03571	D23580		380246	380418	+		148	79	111	83	-0.00501268	0.999383
intergenic__ninB__ninE	intergenic__D23580__STMMW_03631__STMMW_03641	D23580		384354	384489	+		75	47	53	48	-0.0597034	0.990928
intergenic__STMMW_03681__Q	intergenic__D23580__STMMW_03681__STMMW_03691	D23580		385865	386020	+		165	75	101	71	-0.237917	0.905639
intergenic__Q__STnc6010	intergenic__D23580__STMMW_03691__STMMW_ncRNA_31	D23580		386540	386639	+		213	90	156	96	-0.0241185	0.996294
intergenic__Rz__rha	intergenic__D23580__STMMW_03731__STMMW_03741	D23580		388209	388357	+		85	69	77	83	0.241065	0.929565
intergenic__rha__pid	intergenic__D23580__STMMW_03741__STMMW_03751	D23580		388964	389224	+		545	271	430	235	-0.0913426	0.962961
intergenic__pid__STMMW_03761	intergenic__D23580__STMMW_03751__STMMW_03761	D23580		389540	389792	+		484	281	410	258	-0.00469452	0.998688
intergenic__gtrA__STMMW_03931	intergenic__D23580__STMMW_03921__STMMW_03931	D23580		408712	408984	+		458	271	347	216	-0.186082	0.833093
intergenic__STMMW_03931__STMMW_03941	intergenic__D23580__STMMW_03931__STMMW_03941	D23580		409231	409693	+		662	506	570	445	-0.0409833	0.980604
intergenic__dhaF__STMMW_03971	intergenic__D23580__STMMW_03951__STMMW_03971	D23580		411127	411235	+		137	63	91	58	-0.193152	0.950017
intergenic__STMMW_03971__STMMW_03981	intergenic__D23580__STMMW_03971__STMMW_03981	D23580		411560	411899	+		59	72	75	47	-0.0448966	0.996094
intergenic__STMMW_03981__leuC2	intergenic__D23580__STMMW_03981__STMMW_03991	D23580		413139	413269	+		1	0	1	1	1.28614	0.970794
intergenic__STMMW_04041__STMMW_04051	intergenic__D23580__STMMW_04041__STMMW_04051	D23580		418343	419032	+		263	189	214	113	-0.331183	0.704154
intergenic__stbA__STMMW_04111	intergenic__D23580__STMMW_04101__STMMW_04111	D23580		425443	426075	+		61	66	54	32	-0.489062	0.810995
intergenic__STMMW_04151__STMMW_04161	intergenic__D23580__STMMW_04151__STMMW_04161	D23580		430492	430892	+		250	153	143	139	-0.291731	0.778384
intergenic__STMMW_04161__STMMW_04171	intergenic__D23580__STMMW_04161__STMMW_04171	D23580		431418	431560	+		30	10	12	12	-0.412567	0.960066
intergenic__STMMW_04221__STMMW_04231	intergenic__D23580__STMMW_04221__STMMW_04231	D23580		438789	439064	+		175	91	128	102	0.0223139	0.996294
intergenic__STMMW_04251__STMMW_04261	intergenic__D23580__STMMW_04251__STMMW_04261	D23580		442102	442393	+		98	61	89	77	0.272491	0.895324
intergenic__STMMW_04261__mod	intergenic__D23580__STMMW_04261__STMMW_04271	D23580		443648	443835	+		104	57	106	53	0.161061	0.966635
intergenic__res__STMMW_04291	intergenic__D23580__STMMW_04281__STMMW_04291	D23580		448777	449052	+		303	179	209	145	-0.247906	0.787508
intergenic__STMMW_04291__STMMW_04301	intergenic__D23580__STMMW_04291__STMMW_04301	D23580		449155	449270	+		15	9	2	6	-1.2763	0.798499
intergenic__STMMW_04331__foxA	intergenic__D23580__STMMW_04331__STMMW_04341	D23580		453023	453167	+		133	77	116	79	0.0922371	0.977429
intergenic__yahN__yahO	intergenic__D23580__STMMW_04351__STMMW_04361	D23580		455950	456180	+		244	123	212	105	-0.018972	0.996294
intergenic__yahO__prpR	intergenic__D23580__STMMW_04361__STMMW_04371	D23580		456457	456591	+		78	46	80	58	0.356537	0.853945
intergenic__prpR__prpB	intergenic__D23580__STMMW_04371__STMMW_04381	D23580		458218	458481	+		69	43	42	49	-0.0613458	0.990928
intergenic__prpE__hemB	intergenic__D23580__STMMW_04411__STMMW_04421	D23580		464080	464182	+		150	60	85	81	-0.0459919	0.990928
intergenic__hemB__yaiU	intergenic__D23580__STMMW_04421__STMMW_04431	D23580		465158	465669	+		99	75	73	38	-0.521765	0.699843
intergenic__ampH__sbmA	intergenic__D23580__STMMW_04451__STMMW_04461	D23580		470491	470965	+		267	172	184	182	-0.0455185	0.98922
intergenic__yaiY__yaiZ	intergenic__D23580__STMMW_04481__STMMW_04491	D23580		473540	473806	+		86	52	52	50	-0.211793	0.959459
intergenic__STMMW_04511__STMMW_04521	intergenic__D23580__STMMW_04511__STMMW_04521	D23580		475934	476101	+		41	13	23	17	-0.130335	0.98921
intergenic__STMMW_04521__yaiB	intergenic__D23580__STMMW_04521__STMMW_04531	D23580		477314	477603	+		515	339	429	389	0.142755	0.882804
intergenic__proC__yaiI	intergenic__D23580__STMMW_04561__STMMW_04571	D23580		480571	480709	+		63	39	37	33	-0.330365	0.920712
intergenic__yaiI__aroL	intergenic__D23580__STMMW_04571__STMMW_04581	D23580		481166	481349	+		14	14	3	11	-0.761975	0.903235
intergenic__yaiA__aroM	intergenic__D23580__STMMW_04591__STMMW_04601	D23580		482114	482363	+		281	232	272	260	0.221878	0.846957
intergenic__rdgC__yajF	intergenic__D23580__STMMW_04621__STMMW_04631	D23580		484346	484470	+		100	41	57	50	-0.117706	0.980238
intergenic__araJ__sbcC	intergenic__D23580__STMMW_04641__STMMW_04651	D23580		486574	486745	+		291	143	257	183	0.250224	0.778465
intergenic__sbcD__phoB	intergenic__D23580__STMMW_04661__STMMW_04671	D23580		491086	491298	+		87	55	56	50	-0.212264	0.957588
intergenic__phoR__brnQ	intergenic__D23580__STMMW_04681__STMMW_04691	D23580		493354	493761	+		172	101	113	113	-0.0387199	0.990928
intergenic__proY__malZ	intergenic__D23580__STMMW_04701__STMMW_04711	D23580		496527	496687	+		139	72	70	87	-0.14964	0.966635
intergenic__tsaA__yajB	intergenic__D23580__STMMW_04721__STMMW_04731	D23580		499180	499388	+		200	113	100	92	-0.473671	0.543914
intergenic__queA__tgt	intergenic__D23580__STMMW_04741__STMMW_04751	D23580		501129	501324	+		193	102	180	96	0.0951013	0.970966
intergenic__secF__STMMW_04791	intergenic__D23580__STMMW_04781__STMMW_04791	D23580		505665	505811	+		233	116	152	122	-0.108894	0.966635
intergenic__STMMW_04801__yajD	intergenic__D23580__STMMW_04801__STMMW_04811	D23580		506896	507064	+		98	41	73	87	0.511249	0.715496
intergenic__yajD__STMMW_04821	intergenic__D23580__STMMW_04811__STMMW_04821	D23580		507413	507659	+		122	74	69	59	-0.402484	0.781468
intergenic__tsx__yajI	intergenic__D23580__STMMW_04831__STMMW_04841	D23580		508905	509203	+		43	38	38	29	-0.137449	0.980604
intergenic__yajI__nrdR	intergenic__D23580__STMMW_04841__STMMW_04851	D23580		509744	509894	+		173	94	158	63	-0.112927	0.970966
intergenic__pgpA__yajO	intergenic__D23580__STMMW_04901__STMMW_04911	D23580		514000	514102	+		124	53	91	68	0.102999	0.978038
intergenic__xseB__thiI	intergenic__D23580__STMMW_04941__STMMW_04951	D23580		518163	518371	+		256	132	162	106	-0.318651	0.73051
intergenic__phnS__phnR	intergenic__D23580__STMMW_04991__STMMW_05001	D23580		523587	523852	+		315	169	288	202	0.232342	0.78178
intergenic__phnR__phnW	intergenic__D23580__STMMW_05001__STMMW_05011	D23580		524573	524711	+		3	0	0	2	0.140054	0.997045
intergenic__apbA__yajQ	intergenic__D23580__STMMW_05041__STMMW_05051	D23580		528196	528302	+		136	55	103	70	0.114645	0.971666
intergenic__yajR__STMMW_05071	intergenic__D23580__STMMW_05061__STMMW_05071	D23580		530209	530450	+		406	223	305	260	0.0750056	0.969528
intergenic__STMMW_05071__STMMW_05081	intergenic__D23580__STMMW_05071__STMMW_05081	D23580		530613	530759	+		103	61	74	70	0.0393119	0.995898
intergenic__STMMW_05081__STMMW_05091	intergenic__D23580__STMMW_05081__STMMW_05091	D23580		532272	532492	+		134	88	80	73	-0.332362	0.837961
intergenic__cyoA__ampG	intergenic__D23580__STMMW_05141__STMMW_05151	D23580		538652	539103	+		279	212	200	140	-0.377364	0.558381
intergenic__yajG__bolA	intergenic__D23580__STMMW_05161__STMMW_05171	D23580		541256	541504	+		156	104	127	90	-0.0821802	0.980604
intergenic__bolA__tig	intergenic__D23580__STMMW_05171__STMMW_05181	D23580		541823	542168	+		273	124	171	111	-0.257838	0.833213
intergenic__tig__clpP	intergenic__D23580__STMMW_05181__STMMW_05191	D23580		543468	543713	+		137	91	100	79	-0.159604	0.960646
intergenic__clpP__clpX	intergenic__D23580__STMMW_05191__STMMW_05201	D23580		544338	544588	+		174	63	109	79	-0.0519633	0.990874
intergenic__lon__hupB	intergenic__D23580__STMMW_05211__STMMW_05221	D23580		548401	548608	+		256	185	226	159	-0.0325585	0.990928
intergenic__hupB__cypD	intergenic__D23580__STMMW_05221__STMMW_05231	D23580		548882	549171	+		302	129	205	131	-0.115189	0.964527
intergenic__cypD__comE1	intergenic__D23580__STMMW_05231__STMMW_05241	D23580		551044	551192	+		113	64	92	62	0.00103917	0.999383
intergenic__comE1__ybaW	intergenic__D23580__STMMW_05241__STMMW_05251	D23580		551568	551670	+		135	92	104	81	-0.111418	0.970794
intergenic__ybaW__ybaX	intergenic__D23580__STMMW_05251__STMMW_05261	D23580		552070	552174	+		163	63	138	92	0.287624	0.857003
intergenic__ybaE__cof	intergenic__D23580__STMMW_05271__STMMW_05281	D23580		554636	554735	+		109	46	100	42	0.0802185	0.987572
intergenic__STMMW_05291__ybaO	intergenic__D23580__STMMW_05291__STMMW_05301	D23580		556660	556771	+		37	26	46	9	-0.134235	0.986698
intergenic__mdlB__glnK	intergenic__D23580__STMMW_05321__STMMW_05331	D23580		560818	561029	+		130	71	128	67	0.140205	0.966635
intergenic__tesB__ybaY	intergenic__D23580__STMMW_05351__STMMW_05361	D23580		563647	563860	+		183	129	136	153	0.10378	0.970794
intergenic__ylaB__rpmE2	intergenic__D23580__STMMW_05381__STMMW_05391	D23580		566634	566857	+		80	42	52	52	0.0222414	0.997045
intergenic__ylaC__maa	intergenic__D23580__STMMW_05411__STMMW_05421	D23580		567791	567906	+		49	31	48	20	-0.0952688	0.98922
intergenic__maa__hha	intergenic__D23580__STMMW_05421__STMMW_05431	D23580		568459	568636	+		458	265	360	244	-0.0607487	0.970966
intergenic__ybaJ__acrB	intergenic__D23580__STMMW_05441__STMMW_05451	D23580		569258	569752	+		636	379	507	372	-0.00631771	0.99758
intergenic__acrA__acrR	intergenic__D23580__STMMW_05461__STMMW_05471	D23580		574119	574259	+		52	42	32	4	-1.36458	0.35207
intergenic__acrR__aefA	intergenic__D23580__STMMW_05471__STMMW_05481	D23580		574914	575031	+		122	73	112	76	0.140543	0.966635
intergenic__STMMW_05521__apt	intergenic__D23580__STMMW_05521__STMMW_05531	D23580		580596	580747	+		36	30	26	30	-0.0505213	0.996294
intergenic__apt__dnaX	intergenic__D23580__STMMW_05531__STMMW_05541	D23580		581300	581412	+		42	15	17	8	-0.940043	0.72823
intergenic__adk__hemH	intergenic__D23580__STMMW_05581__STMMW_05591	D23580		587192	587419	+		152	105	104	117	-0.000375354	0.9998
intergenic__aes__gsk	intergenic__D23580__STMMW_05601__STMMW_05611	D23580		589351	589502	+		128	58	88	85	0.169295	0.963123
intergenic__ybaL__fsr	intergenic__D23580__STMMW_05621__STMMW_05631	D23580		592533	592746	+		27	15	16	12	-0.369836	0.962668
intergenic__fsr__ushA	intergenic__D23580__STMMW_05631__STMMW_05641	D23580		593968	594139	+		88	54	60	31	-0.477788	0.787067
intergenic__ushA__ybaK	intergenic__D23580__STMMW_05641__STMMW_05651	D23580		595793	595908	+		152	86	131	144	0.45947	0.586968
intergenic__STMMW_05671__copA	intergenic__D23580__STMMW_05671__STMMW_05681	D23580		598298	598450	+		116	101	69	70	-0.479273	0.700947
intergenic__copA__cueR	intergenic__D23580__STMMW_05681__STMMW_05691	D23580		600953	601061	+		89	33	57	32	-0.200628	0.966635
intergenic__ybbK__ybbL	intergenic__D23580__STMMW_05711__STMMW_05721	D23580		602846	602991	+		426	210	330	238	0.0683452	0.970794
intergenic__ybbO__tesA	intergenic__D23580__STMMW_05751__STMMW_05761	D23580		606206	606359	+		394	233	307	282	0.134672	0.918281
intergenic__STMMW_05791__sfbA	intergenic__D23580__STMMW_05791__STMMW_05801	D23580		611362	611617	+		173	100	126	101	-0.0513084	0.98922
intergenic__ybbS__allA	intergenic__D23580__STMMW_05841__STMMW_05851	D23580		616283	616508	+		27	22	11	19	-0.484252	0.926895
intergenic__gip__garRa	intergenic__D23580__STMMW_05881__STMMW_05891	D23580		620544	620643	+		121	61	64	63	-0.261495	0.912266
intergenic__allP__ybbY	intergenic__D23580__STMMW_05911__STMMW_05921	D23580		623966	624188	+		348	189	198	165	-0.335879	0.586968
intergenic__allD__fdrA	intergenic__D23580__STMMW_05961__STMMW_05971	D23580		629841	630170	+		131	123	53	53	-1.11617	0.0549006
intergenic__purE__lpxH	intergenic__D23580__STMMW_06021__STMMW_06031	D23580		636437	636553	+		54	23	4	9	-2.22707	0.0728029
intergenic__ppiB__cysS	intergenic__D23580__STMMW_06041__STMMW_06051	D23580		637774	637945	+		433	218	312	221	-0.0621539	0.97245
intergenic__ybcI__ybcJ	intergenic__D23580__STMMW_06081__STMMW_06091	D23580		641172	641298	+		70	43	61	49	0.166314	0.969528
intergenic__folD__fimA	intergenic__D23580__STMMW_06101__STMMW_06111	D23580		642380	642925	+		936	563	810	514	0.00609328	0.997045
intergenic__fimZ__fimY	intergenic__D23580__STMMW_06171__STMMW_06181	D23580		649700	650302	+		60	61	47	77	0.221012	0.963738
intergenic__STMMW_06191__fimW	intergenic__D23580__STMMW_06191__STMMW_06201	D23580		651356	651516	+		22	22	5	8	-1.59067	0.443432
intergenic__fimW__STMMW_06211	intergenic__D23580__STMMW_06201__STMMW_06211	D23580		652114	652584	+		554	488	571	419	0.053806	0.977429
intergenic__STMMW_06211__STMMW_06221	intergenic__D23580__STMMW_06211__STMMW_06221	D23580		652876	653009	+		142	93	102	94	-0.0548774	0.98922
intergenic__STMMW_06221__STMMW_06231	intergenic__D23580__STMMW_06221__STMMW_06231	D23580		653229	653614	+		526	314	395	281	-0.115442	0.918832
intergenic__gtrAa__STnc1870	intergenic__D23580__STMMW_06251__STMMW_ncRNA_50	D23580		656534	656639	+		92	58	100	38	0.00976968	0.998985
intergenic__ykgD__ykgC	intergenic__D23580__STMMW_06281__STMMW_06291	D23580		658924	659138	+		56	18	68	38	0.78693	0.575605
intergenic__ykgC__STMMW_06301	intergenic__D23580__STMMW_06291__STMMW_06301	D23580		660465	660620	+		84	46	47	41	-0.331185	0.897311
intergenic__STMMW_06321__pheP	intergenic__D23580__STMMW_06321__STMMW_06331	D23580		662685	663009	+		231	127	124	133	-0.226136	0.884358
intergenic__ybdG__apeE	intergenic__D23580__STMMW_06341__STMMW_06351	D23580		665694	666003	+		619	425	526	388	-0.0153443	0.996094
intergenic__apeE__STMMW_06361	intergenic__D23580__STMMW_06351__STMMW_06361	D23580		667975	668140	+		200	113	166	143	0.2075	0.889483
intergenic__STMMW_06361__STMMW_06371	intergenic__D23580__STMMW_06361__STMMW_06371	D23580		670871	670997	+		396	221	342	232	0.100648	0.953164
intergenic__STMMW_06421__nfnB	intergenic__D23580__STMMW_06421__STMMW_06431	D23580		675640	675838	+		80	54	88	72	0.447581	0.746857
intergenic__ramR__ramA	intergenic__D23580__STMMW_06451__STMMW_06461	D23580		677539	677826	+		235	99	163	114	-0.015543	0.997045
intergenic__fepA__fes	intergenic__D23580__STMMW_06501__STMMW_06511	D23580		682625	682812	+		8	6	4	2	-1.09396	0.894562
intergenic__entF__fepE	intergenic__D23580__STMMW_06531__STMMW_06541	D23580		688158	688406	+		83	89	93	85	0.168532	0.96639
intergenic__fepD__ybdA	intergenic__D23580__STMMW_06571__STMMW_06581	D23580		692384	692493	+		65	29	79	28	0.368411	0.902966
intergenic__fepB__entC	intergenic__D23580__STMMW_06591__STMMW_06601	D23580		694758	695065	+		95	57	81	79	0.302369	0.880417
intergenic__ybdB__cstAa	intergenic__D23580__STMMW_06641__STMMW_06651	D23580		699904	700084	+		117	65	88	84	0.157333	0.96639
intergenic__ybdH__ybdL	intergenic__D23580__STMMW_06671__STMMW_06681	D23580		703576	703701	+		163	78	158	131	0.511336	0.443344
intergenic__ybdN__ybdO	intergenic__D23580__STMMW_06701__STMMW_06711	D23580		706689	706853	+		15	12	11	16	0.217223	0.980604
intergenic__ybdO__STnc3180	intergenic__D23580__STMMW_06711__STMMW_ncRNA_51	D23580		707757	707933	+		120	66	104	75	0.15781	0.963738
intergenic__dsbG__STnc070	intergenic__D23580__STMMW_06721__STMMW_ncRNA_52	D23580		708820	708964	+		50	40	83	46	0.644817	0.626778
intergenic__ahpC__ahpF	intergenic__D23580__STMMW_06731__STMMW_06741	D23580		709824	710064	+		237	104	182	150	0.224869	0.870097
intergenic__ahpF__STMMW_06751	intergenic__D23580__STMMW_06741__STMMW_06751	D23580		711631	711961	+		653	461	461	395	-0.194499	0.759199
intergenic__ybdQ__ybdR	intergenic__D23580__STMMW_06791__STMMW_06801	D23580		716612	716833	+		207	130	124	109	-0.323434	0.758845
intergenic__rna__citT	intergenic__D23580__STMMW_06821__STMMW_06831	D23580		719607	719715	+		98	52	74	55	0.00442387	0.999383
intergenic__citC__citA	intergenic__D23580__STMMW_06891__STMMW_06901	D23580		726454	726837	+		8	13	14	4	-0.274683	0.980604
intergenic__dcuC__pagP	intergenic__D23580__STMMW_06921__STMMW_06931	D23580		730456	730965	+		630	505	529	403	-0.134602	0.891734
intergenic__pagP__cspE	intergenic__D23580__STMMW_06931__STMMW_06941	D23580		731539	731725	+		69	46	77	31	0.0353802	0.996294
intergenic__ybeM__tatE	intergenic__D23580__STMMW_06961__STMMW_06971	D23580		733256	733383	+		12	7	17	4	0.253222	0.980604
intergenic__lipA__ybeF	intergenic__D23580__STMMW_06981__STMMW_06991	D23580		734639	734843	+		72	39	50	51	0.11318	0.980604
intergenic__ybeF__lipB	intergenic__D23580__STMMW_06991__STMMW_07001	D23580		735798	736098	+		224	201	195	143	-0.204057	0.891734
intergenic__lipB__ybeD	intergenic__D23580__STMMW_07001__STMMW_07011	D23580		736675	736839	+		66	31	69	24	0.112283	0.98396
intergenic__ybeD__dacA	intergenic__D23580__STMMW_07011__STMMW_07021	D23580		737104	737211	+		12	8	8	6	-0.330648	0.972973
intergenic__dacA__rlpA	intergenic__D23580__STMMW_07021__STMMW_07031	D23580		738424	738562	+		48	21	37	32	0.267548	0.962668
intergenic__ybeB__cobC	intergenic__D23580__STMMW_07071__STMMW_07081	D23580		743555	743882	+		208	138	189	176	0.283839	0.779472
intergenic__leuS__STMMW_07141	intergenic__D23580__STMMW_07131__STMMW_07141	D23580		750519	750754	+		33	23	39	26	0.381436	0.924747
intergenic__STMMW_07151__STMMW_07161	intergenic__D23580__STMMW_07151__STMMW_07161	D23580		752286	752403	+		517	345	374	233	-0.34093	0.403086
intergenic__ybeQ__ybeR	intergenic__D23580__STMMW_07191__STMMW_07201	D23580		756885	757008	+		0	0	0	0	NA	NA
intergenic__rihA__gltL	intergenic__D23580__STMMW_07261__STMMW_07271	D23580		765306	765421	+		111	64	93	71	0.117119	0.970966
intergenic__gltI__lnt	intergenic__D23580__STMMW_07301__STMMW_07311	D23580		768648	768983	+		295	123	221	207	0.319886	0.704939
intergenic__ybeX__ybeY	intergenic__D23580__STMMW_07321__STMMW_07331	D23580		771421	771577	+		226	116	213	155	0.330992	0.672936
intergenic__phoL__miaB	intergenic__D23580__STMMW_07341__STMMW_07351	D23580		773134	773298	+		157	98	126	74	-0.178214	0.944153
intergenic__miaB__ubiF	intergenic__D23580__STMMW_07351__STMMW_07361	D23580		774724	774866	+		259	129	244	158	0.270153	0.763999
intergenic__STMMW_07371__STnc3290	intergenic__D23580__STMMW_07371__STMMW_ncRNA_56	D23580		776685	777720	+		295	168	244	201	0.163112	0.898381
intergenic__asnB__nagD	intergenic__D23580__STMMW_07381__STMMW_07391	D23580		779416	779704	+		149	81	118	87	0.0512175	0.98922
intergenic__nagB__nagE	intergenic__D23580__STMMW_07421__STMMW_07431	D23580		783744	784069	+		217	131	169	128	-0.0264984	0.996094
intergenic__nagE__glnS	intergenic__D23580__STMMW_07431__STMMW_07441	D23580		786023	786232	+		68	32	54	40	0.15186	0.971666
intergenic__STMMW_07501__fur	intergenic__D23580__STMMW_07501__STMMW_07511	D23580		795092	795205	+		52	28	62	37	0.505617	0.807723
intergenic__fur__sRNA9	intergenic__D23580__STMMW_07511__STMMW_ncRNA_58	D23580		795659	795777	+		42	20	28	30	0.178951	0.97414
intergenic__fldA__ybfE	intergenic__D23580__STMMW_07521__STMMW_07531	D23580		796471	796632	+		118	45	112	66	0.378865	0.818811
intergenic__ybfE__ybfF	intergenic__D23580__STMMW_07531__STMMW_07541	D23580		796915	797047	+		122	65	94	70	0.0321795	0.996094
intergenic__ybfF__seqA	intergenic__D23580__STMMW_07541__STMMW_07551	D23580		797819	798002	+		188	111	136	90	-0.210723	0.901677
intergenic__pgm__STMMW_07571	intergenic__D23580__STMMW_07561__STMMW_07571	D23580		800211	800324	+		126	60	67	56	-0.345283	0.850666
intergenic__speF__kdpE	intergenic__D23580__STMMW_07591__STMMW_07601	D23580		804390	805150	+		367	248	278	259	0.00694297	0.998132
intergenic__kdpF__ybfA	intergenic__D23580__STMMW_07642__STMMW_07651	D23580		812937	813272	+		211	136	147	104	-0.283181	0.804524
intergenic__ybfA__phrB	intergenic__D23580__STMMW_07651__STMMW_07661	D23580		813480	813589	+		194	95	175	125	0.28504	0.804841
intergenic__ybgH__ybgI	intergenic__D23580__STMMW_07671__STMMW_07681	D23580		816532	816859	+		130	111	151	121	0.322326	0.801646
intergenic__ybgL__STMMW_07721	intergenic__D23580__STMMW_07711__STMMW_07721	D23580		819926	820248	+		169	111	107	78	-0.414475	0.670299
intergenic__fimB__STMMW_07741	intergenic__D23580__STMMW_07731__STMMW_07741	D23580		821007	821465	+		221	103	166	132	0.129327	0.962668
intergenic__STMMW_07751__STMMW_07761	intergenic__D23580__STMMW_07751__STMMW_07761	D23580		822544	822828	+		222	147	161	106	-0.294281	0.777962
intergenic__STMMW_07781__STMMW_07791	intergenic__D23580__STMMW_07781__STMMW_07791	D23580		826020	826147	+		7	2	1	0	-2.87672	0.751206
intergenic__STMMW_07811__STMMW_07821	intergenic__D23580__STMMW_07811__STMMW_07821	D23580		829505	829696	+		15	13	3	0	-3.1951	0.223195
intergenic__abrB__gltA	intergenic__D23580__STMMW_07861__STMMW_07871	D23580		834545	834764	+		111	72	80	80	0.023005	0.996521
intergenic__STMMW_07881__sdhC	intergenic__D23580__STMMW_07881__STMMW_07891	D23580		836395	836802	+		191	69	56	64	-0.786674	0.308033
intergenic__sdhB__sucA	intergenic__D23580__STMMW_07921__STMMW_07931	D23580		840033	840555	+		188	125	113	110	-0.280255	0.84405
intergenic__sucB__sucC	intergenic__D23580__STMMW_07941__STMMW_07951	D23580		844581	844721	+		376	435	398	303	-0.140159	0.976349
intergenic__ybgT__ybgE	intergenic__D23580__STMMW_07991__STMMW_08001	D23580		851192	851327	+		123	93	99	146	0.411861	0.759487
intergenic__ybgE__ybgC	intergenic__D23580__STMMW_08001__STMMW_08011	D23580		851610	851837	+		287	169	248	187	0.138039	0.928073
intergenic__tolA__tolB	intergenic__D23580__STMMW_08041__STMMW_08051	D23580		854652	854774	+		164	107	139	81	-0.137066	0.964945
intergenic__ybgF__nadA	intergenic__D23580__STMMW_08071__STMMW_08081	D23580		857425	858888	+		932	564	821	627	0.155492	0.732528
intergenic__ybgR__ybgS	intergenic__D23580__STMMW_08101__STMMW_08111	D23580		861612	861720	+		62	30	36	36	-0.0878247	0.98922
intergenic__ybgS__aroG	intergenic__D23580__STMMW_08111__STMMW_08121	D23580		862108	862426	+		342	220	307	227	0.115274	0.944153
intergenic__STMMW_08141__STMMW_08151	intergenic__D23580__STMMW_08141__STMMW_08151	D23580		864979	865146	+		0	2	1	0	-1.26289	0.970966
intergenic__STMMW_08161__STMMW_08171	intergenic__D23580__STMMW_08161__STMMW_08171	D23580		866983	867204	+		15	7	13	7	0.0751983	0.996294
intergenic__dcoB__STMMW_08211	intergenic__D23580__STMMW_08201__STMMW_08211	D23580		871874	871991	+		79	41	82	61	0.47841	0.741782
intergenic__STMMW_08211__STMMW_08221	intergenic__D23580__STMMW_08211__STMMW_08221	D23580		872691	873069	+		329	207	290	206	0.0770385	0.969528
intergenic__gpmA__galM	intergenic__D23580__STMMW_08241__STMMW_08251	D23580		875769	875991	+		155	79	124	103	0.195627	0.926895
intergenic__galE__STMMW_08291	intergenic__D23580__STMMW_08281__STMMW_08291	D23580		880251	880472	+		42	25	25	22	-0.293167	0.962668
intergenic__STMMW_08291__modF	intergenic__D23580__STMMW_08291__STMMW_08301	D23580		881382	881551	+		125	80	84	74	-0.169425	0.960804
intergenic__ybhT__modA	intergenic__D23580__STMMW_08321__STMMW_08331	D23580		884162	884327	+		154	87	143	90	0.147	0.961799
intergenic__ybhA__ybhE	intergenic__D23580__STMMW_08361__STMMW_08371	D23580		887671	887833	+		95	62	69	39	-0.378483	0.847797
intergenic__ybhE__ybhC	intergenic__D23580__STMMW_08371__STMMW_08381	D23580		888830	888972	+		76	40	35	34	-0.501107	0.810605
intergenic__ybhC__hutI	intergenic__D23580__STMMW_08381__STMMW_08391	D23580		890257	890493	+		109	62	123	58	0.249088	0.915444
intergenic__hutC__hutU	intergenic__D23580__STMMW_08411__STMMW_08421	D23580		893426	893621	+		174	98	170	97	0.160042	0.948269
intergenic__bioDa__STnc3340	intergenic__D23580__STMMW_08491__STMMW_ncRNA_60	D23580		902437	902727	+		77	32	69	41	0.252768	0.948269
intergenic__uvrB__STMMW_08511	intergenic__D23580__STMMW_08501__STMMW_08511	D23580		905109	905416	+		521	298	480	325	0.175632	0.800413
intergenic__ybhK__moaA	intergenic__D23580__STMMW_08531__STMMW_08541	D23580		908896	909291	+		294	165	206	172	-0.0562181	0.980604
intergenic__ybhL__ybhM	intergenic__D23580__STMMW_08591__STMMW_08601	D23580		912748	912893	+		75	60	84	48	0.0939897	0.981758
intergenic__ybhP__ybhQ	intergenic__D23580__STMMW_08651__STMMW_08661	D23580		917763	917894	+		173	71	165	85	0.263744	0.877087
intergenic__ybhR__ybhS	intergenic__D23580__STMMW_08671__STMMW_08681	D23580		919374	919488	+		106	64	99	91	0.382101	0.780817
intergenic__ybiH__rhlE	intergenic__D23580__STMMW_08711__STMMW_08721	D23580		924011	924239	+		281	186	278	191	0.18321	0.873407
intergenic__rhlE__dinG	intergenic__D23580__STMMW_08721__STMMW_08731	D23580		925605	925910	+		405	349	367	343	0.0709249	0.970966
intergenic__ybiJ__ybiI	intergenic__D23580__STMMW_08751__STMMW_08761	D23580		929377	929660	+		76	43	47	48	-0.0831868	0.98922
intergenic__ybiI__ybiN	intergenic__D23580__STMMW_08761__STMMW_08771	D23580		929928	930131	+		173	76	114	94	0.00377184	0.999383
intergenic__ybiO__glnQ	intergenic__D23580__STMMW_08781__STMMW_08791	D23580		933278	933395	+		127	76	163	85	0.45658	0.630134
intergenic__glnP__glnH	intergenic__D23580__STMMW_08801__STMMW_08811	D23580		934775	934917	+		125	71	111	88	0.238921	0.902351
intergenic__glnH__dps	intergenic__D23580__STMMW_08811__STMMW_08821	D23580		935665	936140	+		338	194	276	196	0.0319119	0.990861
intergenic__dps__ybiF	intergenic__D23580__STMMW_08821__STMMW_08831	D23580		936645	936946	+		188	155	156	129	-0.112355	0.966646
intergenic__ybiF__ompX	intergenic__D23580__STMMW_08831__STMMW_08841	D23580		937835	938187	+		59	34	72	42	0.478781	0.801646
intergenic__ybiP__RybA	intergenic__D23580__STMMW_08851__STMMW_ncRNA_62	D23580		940343	940689	+		213	90	235	150	0.588633	0.233023
intergenic__ybiS__ybiT	intergenic__D23580__STMMW_08881__STMMW_08891	D23580		943468	943685	+		766	824	727	683	-0.0654283	0.990928
intergenic__ybiT__STMMW_08901	intergenic__D23580__STMMW_08891__STMMW_08901	D23580		945279	945886	+		662	544	552	408	-0.187698	0.79695
intergenic__ybiV(2)__ybiU	intergenic__D23580__STMMW_08911__STMMW_08921	D23580		947190	947582	+		630	323	479	327	-0.0218798	0.990928
intergenic__ybiU__ybiV(1)	intergenic__D23580__STMMW_08921__STMMW_08931	D23580		948849	949109	+		131	57	125	71	0.288315	0.875981
intergenic__pflE__moeB	intergenic__D23580__STMMW_08951__STMMW_08961	D23580		953335	953611	+		347	167	288	204	0.170402	0.882691
intergenic__moeA__ybiK	intergenic__D23580__STMMW_08971__STMMW_08981	D23580		955603	955798	+		279	160	320	197	0.426725	0.348179
intergenic__rimO__bssR	intergenic__D23580__STMMW_09031__STMMW_09041	D23580		963505	963734	+		48	24	39	39	0.376124	0.907998
intergenic__STMMW_09071__STMMW_09081	intergenic__D23580__STMMW_09071__STMMW_09081	D23580		967077	967369	+		181	124	121	82	-0.418221	0.636896
intergenic__STMMW_09081__STMMW_09091	intergenic__D23580__STMMW_09081__STMMW_09091	D23580		968534	968981	+		129	82	52	50	-0.835017	0.245826
intergenic__STMMW_09111__yliI	intergenic__D23580__STMMW_09111__STMMW_09121	D23580		972254	972599	+		410	242	292	224	-0.130432	0.919723
intergenic__yliJ__dacC	intergenic__D23580__STMMW_09131__STMMW_09141	D23580		973904	974146	+		184	81	136	114	0.180393	0.934561
intergenic__ybjG__mdfA	intergenic__D23580__STMMW_09161__STMMW_09171	D23580		976833	977144	+		155	73	139	56	-0.0403187	0.994172
intergenic__STMMW_09191__STMMW_09201	intergenic__D23580__STMMW_09191__STMMW_09201	D23580		980455	980621	+		162	84	126	106	0.153345	0.95841
intergenic__STMMW_09211__ybjM	intergenic__D23580__STMMW_09211__STMMW_09221	D23580		983045	983314	+		375	214	321	260	0.198637	0.815374
intergenic__grxA__ybjC	intergenic__D23580__STMMW_09231__STMMW_09241	D23580		983988	984156	+		280	160	215	157	-0.0342495	0.990928
intergenic__ybjN__potF	intergenic__D23580__STMMW_09271__STMMW_09281	D23580		986687	987034	+		61	51	48	31	-0.374146	0.889483
intergenic__rumB__STMMW_09341	intergenic__D23580__STMMW_09331__STMMW_09341	D23580		992894	993175	+		263	165	191	159	-0.0857902	0.970794
intergenic__STMMW_09361__artJ	intergenic__D23580__STMMW_09361__STMMW_09371	D23580		996367	996584	+		237	94	216	131	0.317591	0.756604
intergenic__artJ__artM	intergenic__D23580__STMMW_09371__STMMW_09381	D23580		997317	997552	+		110	62	95	52	-0.0433666	0.993259
intergenic__artP__ybjP	intergenic__D23580__STMMW_09411__STMMW_09421	D23580		1000422	1000650	+		101	63	76	45	-0.265307	0.915546
intergenic__ybjP__STMMW_09431	intergenic__D23580__STMMW_09421__STMMW_09431	D23580		1001167	1001293	+		38	20	31	17	-0.0778538	0.991473
intergenic__poxB__hcr	intergenic__D23580__STMMW_09481__STMMW_09491	D23580		1007738	1007894	+		185	101	179	110	0.214078	0.890942
intergenic__hcp__ybjE	intergenic__D23580__STMMW_09501__STMMW_09511	D23580		1010528	1010670	+		34	17	50	30	0.859144	0.585649
intergenic__ybjE__ybjD	intergenic__D23580__STMMW_09511__STMMW_09521	D23580		1011463	1011771	+		857	440	612	492	0.00328156	0.998985
intergenic__ybjX__macA	intergenic__D23580__STMMW_09531__STMMW_09541	D23580		1014396	1014522	+		257	168	246	205	0.283941	0.718242
intergenic__macB__cspD	intergenic__D23580__STMMW_09551__STMMW_09561	D23580		1017583	1017711	+		101	66	101	75	0.262989	0.896815
intergenic__cspD__clpS	intergenic__D23580__STMMW_09561__STMMW_09571	D23580		1017934	1018256	+		161	77	189	71	0.302207	0.859667
intergenic__clpA__STnc490	intergenic__D23580__STMMW_09581__STMMW_ncRNA_66	D23580		1020885	1020994	+		176	210	179	150	-0.145239	0.963738
intergenic__tnp__STMMW_09601	intergenic__D23580__STMMW_09591__STMMW_09601	D23580		1021535	1021996	+		930	608	758	670	0.0962328	0.916211
intergenic__STMMW_09611__STMMW_09621	intergenic__D23580__STMMW_09611__STMMW_09621	D23580		1023253	1023588	+		333	204	258	235	0.0944672	0.96639
intergenic__STMMW_09631__STMMW_09641	intergenic__D23580__STMMW_09631__STMMW_09641	D23580		1025147	1025254	+		51	36	35	19	-0.543952	0.83499
intergenic__cydD__trxB	intergenic__D23580__STMMW_09691__STMMW_09701	D23580		1031025	1031137	+		60	40	60	22	-0.167741	0.971666
intergenic__trxB__lrp	intergenic__D23580__STMMW_09701__STMMW_09711	D23580		1032107	1032651	+		608	353	574	407	0.232186	0.573518
intergenic__ftsK__lolA	intergenic__D23580__STMMW_09721__STMMW_09731	D23580		1037367	1037505	+		63	55	56	47	-0.0485511	0.995609
intergenic__ycaJ__serS	intergenic__D23580__STMMW_09741__STMMW_09751	D23580		1039474	1039731	+		129	62	70	82	-0.0458229	0.991473
intergenic__serS__dmsA	intergenic__D23580__STMMW_09751__STMMW_09761	D23580		1041025	1041260	+		49	22	59	18	0.285976	0.962668
intergenic__dmsC__ycaD	intergenic__D23580__STMMW_09781__STMMW_09791	D23580		1045199	1045547	+		121	71	85	76	-0.0311468	0.996294
intergenic__ycaD__ycaM	intergenic__D23580__STMMW_09791__STMMW_09801	D23580		1046697	1046913	+		302	155	202	177	-0.0261513	0.994172
intergenic__ycaM__STnc3310	intergenic__D23580__STMMW_09801__STMMW_ncRNA_67	D23580		1048336	1048571	+		599	319	504	350	0.110692	0.911314
intergenic__STMMW_09821__sopD2	intergenic__D23580__STMMW_09821__STMMW_09831	D23580		1049871	1050000	+		94	35	54	47	-0.0581811	0.990928
intergenic__focA__ycaO	intergenic__D23580__STMMW_09851__STMMW_09861	D23580		1054236	1054639	+		504	313	419	323	0.0600527	0.970794
intergenic__ycaO__ycaP	intergenic__D23580__STMMW_09861__STMMW_09871	D23580		1056401	1056536	+		114	66	128	54	0.169704	0.964527
intergenic__ycaP__serC	intergenic__D23580__STMMW_09871__STMMW_09881	D23580		1057230	1057414	+		156	79	133	93	0.167428	0.949106
intergenic__aroA__ycaL	intergenic__D23580__STMMW_09891__STMMW_09901	D23580		1059858	1059999	+		96	74	75	79	0.04916	0.990928
intergenic__ycaL__cmk	intergenic__D23580__STMMW_09901__STMMW_09911	D23580		1060762	1060933	+		59	25	18	27	-0.575003	0.845704
intergenic__cmk__rpsA	intergenic__D23580__STMMW_09911__STMMW_09921	D23580		1061618	1061730	+		0	1	0	0	-1.58894	0.970794
intergenic__rpsA__himD	intergenic__D23580__STMMW_09921__STMMW_09931	D23580		1063405	1063559	+		21	13	12	7	-0.665466	0.897311
intergenic__kdsB__STMMW_10001	intergenic__D23580__STMMW_09991__STMMW_10001	D23580		1071351	1071560	+		293	178	280	241	0.359648	0.488371
intergenic__ycbC__smtA	intergenic__D23580__STMMW_10011__STMMW_10021	D23580		1073211	1073345	+		209	115	246	164	0.54495	0.226772
intergenic__mukB__ycbB	intergenic__D23580__STMMW_10051__STMMW_10061	D23580		1080616	1080959	+		186	84	150	123	0.273876	0.844155
intergenic__ycbB__ycbK	intergenic__D23580__STMMW_10061__STMMW_10071	D23580		1082802	1083060	+		226	118	187	142	0.162425	0.926895
intergenic__aspC__ompF	intergenic__D23580__STMMW_10091__STMMW_10101	D23580		1085537	1085720	+		3	5	1	5	-0.23804	0.990928
intergenic__ompF__STnc3350	intergenic__D23580__STMMW_10101__STMMW_ncRNA_69	D23580		1086813	1087308	+		4	2	1	0	-2.38769	0.858036
intergenic__asnCa__STMMW_10121	intergenic__D23580__STMMW_10111__STMMW_10121	D23580		1088820	1089019	+		5	0	0	0	-3.20495	0.878986
intergenic__STMMW_10121__dpaL	intergenic__D23580__STMMW_10121__STMMW_10131	D23580		1089482	1089797	+		315	245	315	184	-0.0359208	0.99019
intergenic__dpaL__STMMW_10141	intergenic__D23580__STMMW_10131__STMMW_10141	D23580		1091013	1091256	+		29	10	17	32	0.708945	0.838953
intergenic__pncB__STMMW_10161	intergenic__D23580__STMMW_10151__STMMW_10161	D23580		1093974	1094167	+		126	57	90	92	0.272023	0.892646
intergenic__STMMW_10231__C1	intergenic__D23580__STMMW_10231__STMMW_10241	D23580		1101401	1101724	+		135	79	117	80	0.0783168	0.980604
intergenic__STMMW_10291__STMMW_10301	intergenic__D23580__STMMW_10291__STMMW_10301	D23580		1104893	1105183	+		219	135	207	118	0.0479645	0.98922
intergenic__STMMW_10301__STMMW_10311	intergenic__D23580__STMMW_10301__STMMW_10311	D23580		1105418	1105832	+		1617	862	1401	1051	0.206733	0.31413
intergenic__STMMW_10311__ninG	intergenic__D23580__STMMW_10311__STMMW_10321	D23580		1106436	1106643	+		186	98	204	139	0.486796	0.400693
intergenic__STMMW_10351__STMMW_10361	intergenic__D23580__STMMW_10351__STMMW_10361	D23580		1108569	1108741	+		436	235	387	294	0.242941	0.671183
intergenic__STMMW_10361__STMMW_10371	intergenic__D23580__STMMW_10361__STMMW_10371	D23580		1108868	1109002	+		115	69	129	94	0.477291	0.594217
intergenic__STMMW_10371__gtgA	intergenic__D23580__STMMW_10371__STMMW_10381	D23580		1109453	1109812	+		1092	830	768	706	-0.204864	0.683178
intergenic__gtgA__STMMW_10392	intergenic__D23580__STMMW_10381__STMMW_10392	D23580		1110500	1110768	+		390	280	320	237	-0.0974977	0.960843
intergenic__STMMW_10401__STMMW_10411	intergenic__D23580__STMMW_10401__STMMW_10411	D23580		1112038	1112244	+		72	32	58	51	0.334551	0.898381
intergenic__STMMW_10541__sodCa	intergenic__D23580__STMMW_10541__STMMW_10551	D23580		1125800	1125915	+		216	122	198	120	0.104121	0.966646
intergenic__STMMW_10591__STMMW_10601	intergenic__D23580__STMMW_10591__STMMW_10601	D23580		1132006	1132339	+		618	552	664	539	0.175346	0.842467
intergenic__STMMW_10621__sseI	intergenic__D23580__STMMW_10621__STMMW_10631	D23580		1135579	1135834	+		366	210	233	220	-0.114214	0.952059
intergenic__STMMW_10641__STMMW_10651	intergenic__D23580__STMMW_10641__STMMW_10651	D23580		1137474	1137728	+		140	90	130	85	0.0801751	0.980604
intergenic__STMMW_10651__STMMW_10661	intergenic__D23580__STMMW_10651__STMMW_10661	D23580		1138148	1138278	+		208	84	147	76	-0.155321	0.961778
intergenic__gtgE__gtgF	intergenic__D23580__STMMW_10681__STMMW_10691	D23580		1139945	1140214	+		7	12	2	4	-1.57036	0.741782
intergenic__gtgF__pepN	intergenic__D23580__STMMW_10691__STMMW_10701	D23580		1140407	1140832	+		251	163	237	126	-0.0345884	0.990928
intergenic__pepN__pyrD	intergenic__D23580__STMMW_10701__STMMW_10711	D23580		1143446	1143652	+		190	83	190	109	0.359637	0.723722
intergenic__pyrD__ycbW	intergenic__D23580__STMMW_10711__STMMW_10721	D23580		1144664	1144828	+		207	161	153	126	-0.234694	0.866854
intergenic__lonH__ycbG	intergenic__D23580__STMMW_10811__STMMW_10821	D23580		1156774	1157132	+		375	254	291	212	-0.144519	0.905639
intergenic__ompA__sulA	intergenic__D23580__STMMW_10831__STMMW_10841	D23580		1158710	1159065	+		323	303	330	248	0.00432895	0.999383
intergenic__sulA__sxy	intergenic__D23580__STMMW_10841__STMMW_10851	D23580		1159576	1159791	+		15	15	18	29	0.842469	0.776525
intergenic__yccF__helD	intergenic__D23580__STMMW_10871__STMMW_10881	D23580		1163003	1163125	+		81	45	89	50	0.329229	0.879043
intergenic__yccT__STMMW_10911	intergenic__D23580__STMMW_10901__STMMW_10911	D23580		1166432	1166601	+		127	65	98	100	0.30389	0.855851
intergenic__yccW__STMMW_10941	intergenic__D23580__STMMW_10931__STMMW_10941	D23580		1168650	1168863	+		338	197	274	216	0.0852891	0.966635
intergenic__yccA__pipA	intergenic__D23580__STMMW_10981__STMMW_10991	D23580		1171539	1172239	+		286	160	232	154	-0.00598927	0.998688
intergenic__pipA__pipB	intergenic__D23580__STMMW_10991__STMMW_11001	D23580		1172921	1173140	+		4	0	0	0	-2.88344	0.920712
intergenic__pipB__STMMW_11011	intergenic__D23580__STMMW_11001__STMMW_11011	D23580		1174017	1174233	+		30	29	22	17	-0.476925	0.905091
intergenic__sopB__pipD	intergenic__D23580__STMMW_11031__STMMW_11041	D23580		1176608	1176789	+		305	183	439	254	0.682815	0.0170974
intergenic__pipD__copS	intergenic__D23580__STMMW_11041__STMMW_11051	D23580		1178077	1178248	+		840	516	852	637	0.333053	0.123203
intergenic__STMMW_11071__hpaC	intergenic__D23580__STMMW_11071__STMMW_11081	D23580		1180833	1181164	+		547	279	476	299	0.120564	0.910926
intergenic__hpaB__hpaR	intergenic__D23580__STMMW_11091__STMMW_11101	D23580		1183258	1183474	+		194	89	144	137	0.260513	0.853408
intergenic__hpaR__hpaG	intergenic__D23580__STMMW_11101__STMMW_11111	D23580		1183916	1184189	+		7	8	5	6	-0.313283	0.980604
intergenic__hpaF__hpaH	intergenic__D23580__STMMW_11141__STMMW_11151	D23580		1188186	1188327	+		259	120	206	177	0.273957	0.7798
intergenic__STMMW_11191__STnc1880	intergenic__D23580__STMMW_11191__STMMW_ncRNA_75	D23580		1193240	1193391	+		278	163	197	144	-0.167393	0.905746
intergenic__STMMW_11201__STnc3400	intergenic__D23580__STMMW_11201__STMMW_ncRNA_76	D23580		1194010	1194561	+		326	175	262	204	0.120168	0.94623
intergenic__cbpA__STMMW_11231	intergenic__D23580__STMMW_11221__STMMW_11231	D23580		1195889	1196007	+		59	25	69	24	0.335286	0.929565
intergenic__scsD__agp	intergenic__D23580__STMMW_11261__STMMW_11271	D23580		1199537	1199668	+		96	70	89	43	-0.204074	0.957588
intergenic__wrbA__ymdF	intergenic__D23580__STMMW_11291__STMMW_11301	D23580		1201789	1202172	+		450	310	459	360	0.290707	0.503456
intergenic__ymdF__ycdC	intergenic__D23580__STMMW_11301__STMMW_11311	D23580		1202341	1202476	+		70	34	67	42	0.287567	0.926895
intergenic__putA__putP	intergenic__D23580__STMMW_11331__STMMW_11341	D23580		1207529	1207949	+		304	149	237	201	0.199726	0.858927
intergenic__putP__phoH	intergenic__D23580__STMMW_11341__STMMW_11351	D23580		1209459	1210284	+		916	502	768	632	0.208628	0.551345
intergenic__phoH__STMMW_11361	intergenic__D23580__STMMW_11351__STMMW_11361	D23580		1211140	1211244	+		29	15	12	12	-0.62106	0.889483
intergenic__STMMW_11371__STMMW_11381	intergenic__D23580__STMMW_11371__STMMW_11381	D23580		1213908	1214243	+		422	243	264	267	-0.0856261	0.966635
intergenic__STMMW_11381__STMMW_11391	intergenic__D23580__STMMW_11381__STMMW_11391	D23580		1214925	1215429	+		352	196	260	202	-0.0280131	0.990928
intergenic__STMMW_11401__STMMW_11411	intergenic__D23580__STMMW_11401__STMMW_11411	D23580		1217329	1217610	+		34	21	40	16	0.165493	0.980604
intergenic__STMMW_11421__ycdW	intergenic__D23580__STMMW_11421__STMMW_11431	D23580		1220009	1220851	+		709	427	631	496	0.194815	0.670755
intergenic__ycdY__ycdZ	intergenic__D23580__STMMW_11451__STMMW_11461	D23580		1223191	1223299	+		19	9	3	10	-0.741647	0.911847
intergenic__csgG__csgF	intergenic__D23580__STMMW_11471__STMMW_11481	D23580		1224571	1224683	+		91	78	69	47	-0.413628	0.808128
intergenic__csgD__csgB	intergenic__D23580__STMMW_11501__STMMW_11511	D23580		1226178	1226931	+		36	35	24	12	-0.900769	0.651689
intergenic__csgC__ymdA	intergenic__D23580__STMMW_11531__STMMW_11541	D23580		1228273	1228402	+		322	177	351	167	0.226505	0.838953
intergenic__mdoC__mdoG	intergenic__D23580__STMMW_11571__STMMW_11581	D23580		1231948	1232218	+		361	188	289	280	0.303968	0.629514
intergenic__htrB__yceA	intergenic__D23580__STMMW_11631__STMMW_11641	D23580		1239338	1239556	+		215	115	150	145	0.084983	0.972505
intergenic__yceJ__yceO	intergenic__D23580__STMMW_11661__STMMW_11671	D23580		1241806	1242067	+		93	66	82	45	-0.18067	0.964182
intergenic__solA__bssS	intergenic__D23580__STMMW_11681__STMMW_11691	D23580		1243341	1243452	+		776	423	659	486	0.150405	0.790407
intergenic__bssS__dinI	intergenic__D23580__STMMW_11691__STMMW_11701	D23580		1243708	1243996	+		297	185	234	188	0.010658	0.997045
intergenic__pyrC__yceB	intergenic__D23580__STMMW_11711__STMMW_11721	D23580		1245363	1245466	+		10	8	11	5	-0.0623752	0.997045
intergenic__yceB__grxB	intergenic__D23580__STMMW_11721__STMMW_11731	D23580		1246028	1246151	+		97	51	65	40	-0.288991	0.910926
intergenic__yceL__rimJ	intergenic__D23580__STMMW_11741__STMMW_11751	D23580		1248072	1248307	+		90	41	75	53	0.208315	0.95841
intergenic__mviM__mviN	intergenic__D23580__STMMW_11771__STMMW_11781	D23580		1250501	1250764	+		522	302	506	327	0.209679	0.715635
intergenic__flgA__flgB	intergenic__D23580__STMMW_11811__STMMW_11821	D23580		1253893	1254048	+		168	81	151	89	0.162476	0.950238
intergenic__rne__STMMW_11941	intergenic__D23580__STMMW_11931__STMMW_11941	D23580		1267360	1267494	+		4	0	0	0	-2.88344	0.920712
intergenic__STMMW_11941__rluC	intergenic__D23580__STMMW_11941__STMMW_11951	D23580		1267744	1267932	+		69	41	51	70	0.401797	0.857003
intergenic__rluC__STMMW_11961	intergenic__D23580__STMMW_11951__STMMW_11961	D23580		1268893	1269047	+		160	97	123	102	0.0183301	0.996877
intergenic__STMMW_11961__STMMW_11971	intergenic__D23580__STMMW_11961__STMMW_11971	D23580		1269792	1269996	+		467	257	500	314	0.368546	0.276882
intergenic__rpl32__plsX	intergenic__D23580__STMMW_12001__STMMW_12011	D23580		1271822	1271954	+		208	202	187	189	0.0190686	0.996294
intergenic__fabG__acpP	intergenic__D23580__STMMW_12041__STMMW_12051	D23580		1275760	1275914	+		1	0	0	0	-1.16401	0.980604
intergenic__acpP__fabF	intergenic__D23580__STMMW_12051__STMMW_12061	D23580		1276152	1276272	+		33	23	9	10	-1.35251	0.451934
intergenic__fabF__pabC	intergenic__D23580__STMMW_12061__STMMW_12071	D23580		1277479	1277601	+		86	46	60	75	0.304945	0.903235
intergenic__ycfH__ptsG	intergenic__D23580__STMMW_12111__STMMW_12121	D23580		1281877	1282170	+		97	64	111	68	0.319964	0.853508
intergenic__fhuE__ycfF	intergenic__D23580__STMMW_12131__STMMW_12141	D23580		1285864	1286204	+		171	125	156	113	0.02662	0.996094
intergenic__ycfP__ndh	intergenic__D23580__STMMW_12191__STMMW_12201	D23580		1290002	1290255	+		33	18	37	13	0.121131	0.98922
intergenic__ndh__ycfJ	intergenic__D23580__STMMW_12201__STMMW_12211	D23580		1291561	1291738	+		41	19	44	19	0.263649	0.966635
intergenic__ycfQ__ycfR	intergenic__D23580__STMMW_12221__STMMW_12231	D23580		1292989	1293229	+		38	43	35	34	-0.11577	0.984721
intergenic__ycfS__STnc3410	intergenic__D23580__STMMW_12241__STMMW_ncRNA_83	D23580		1294550	1294655	+		115	121	88	88	-0.295428	0.88053
intergenic__mfd__ycfU	intergenic__D23580__STMMW_12251__STMMW_12261	D23580		1298144	1298369	+		380	227	295	196	-0.11463	0.944153
intergenic__potC__sifA	intergenic__D23580__STMMW_12321__STMMW_12331	D23580		1305331	1305645	+		134	83	70	64	-0.480786	0.668692
intergenic__sifA__potB	intergenic__D23580__STMMW_12331__STMMW_12341	D23580		1306657	1306984	+		104	60	72	58	-0.119574	0.97245
intergenic__potA__pepT	intergenic__D23580__STMMW_12351__STMMW_12361	D23580		1308969	1309218	+		166	71	127	85	0.0863964	0.980604
intergenic__STMMW_12381__ycfD	intergenic__D23580__STMMW_12381__STMMW_12391	D23580		1311118	1312536	+		14	8	10	19	0.699026	0.891734
intergenic__phoP__purB	intergenic__D23580__STMMW_12411__STMMW_12421	D23580		1315877	1315999	+		43	18	23	31	0.142679	0.982045
intergenic__rluB__icdA	intergenic__D23580__STMMW_12471__STMMW_12481	D23580		1320727	1320897	+		8	7	9	6	0.127674	0.994381
intergenic__STMMW_12491__envF	intergenic__D23580__STMMW_12491__STMMW_12501	D23580		1323721	1324701	+		73	57	23	22	-1.35676	0.10622
intergenic__envF__IsrC	intergenic__D23580__STMMW_12501__STMMW_ncRNA_85	D23580		1325491	1325657	+		2	5	2	1	-1.2897	0.924747
intergenic__msgA__envE	intergenic__D23580__STMMW_12511__STMMW_12521	D23580		1326219	1326408	+		204	107	188	141	0.305882	0.746857
intergenic__envE__cspH	intergenic__D23580__STMMW_12521__STMMW_12531	D23580		1326931	1327344	+		89	53	37	43	-0.584179	0.701715
intergenic__cspH__pagD	intergenic__D23580__STMMW_12531__STMMW_12541	D23580		1327558	1327688	+		220	140	191	123	-0.0196763	0.996294
intergenic__pagD__pagC	intergenic__D23580__STMMW_12541__STMMW_12551	D23580		1327953	1328850	+		80	69	74	79	0.212328	0.950039
intergenic__pliC__STMMW_12562	intergenic__D23580__STMMW_12561__STMMW_12562	D23580		1330903	1331279	+		261	140	179	117	-0.229718	0.850661
intergenic__STMMW_12562__STMMW_12571	intergenic__D23580__STMMW_12562__STMMW_12571	D23580		1331406	1331604	+		260	185	224	209	0.154684	0.925296
intergenic__STMMW_12571__STMMW_12581	intergenic__D23580__STMMW_12571__STMMW_12581	D23580		1331878	1332028	+		55	29	44	24	-0.110445	0.984827
intergenic__STMMW_12611__STMMW_12621	intergenic__D23580__STMMW_12611__STMMW_12621	D23580		1334955	1335635	+		572	342	481	400	0.160024	0.830904
intergenic__STMMW_12671__STMMW_12681	intergenic__D23580__STMMW_12671__STMMW_12681	D23580		1341637	1341829	+		75	36	67	34	0.0665654	0.990928
intergenic__aadA__STMMW_12711	intergenic__D23580__STMMW_12701__STMMW_12711	D23580		1343898	1344041	+		213	105	231	113	0.307293	0.781468
intergenic__STMMW_12721__STMMW_12731	intergenic__D23580__STMMW_12721__STMMW_12731	D23580		1345553	1345806	+		478	241	359	256	0.00132007	0.999383
intergenic__aroQ__yeaS	intergenic__D23580__STMMW_12751__STMMW_12761	D23580		1346912	1347107	+		263	128	239	144	0.186288	0.892658
intergenic__yeaS__yeaR	intergenic__D23580__STMMW_12761__STMMW_12771	D23580		1347747	1347918	+		68	35	64	30	0.0522626	0.995609
intergenic__yoaG__STMMW_12791	intergenic__D23580__STMMW_12781__STMMW_12791	D23580		1348467	1348695	+		21	11	13	10	-0.249059	0.977429
intergenic__yeaQ__yaoF	intergenic__D23580__STMMW_12811__STMMW_12821	D23580		1349901	1350332	+		279	135	254	177	0.288832	0.718242
intergenic__yeaO__yeaN	intergenic__D23580__STMMW_12841__STMMW_12851	D23580		1351298	1351415	+		73	45	52	75	0.368955	0.876667
intergenic__yeaN__yeaM	intergenic__D23580__STMMW_12851__STMMW_12861	D23580		1352601	1352700	+		5	6	14	0	0.236779	0.990861
intergenic__yeaL__yeaK	intergenic__D23580__STMMW_12862__STMMW_12881	D23580		1353922	1354230	+		96	57	90	57	0.130313	0.970794
intergenic__yeaJ__STnc1480	intergenic__D23580__STMMW_12891__STMMW_ncRNA_95	D23580		1356293	1356534	+		16	18	20	15	0.137056	0.98922
intergenic__yeaH__yeaG	intergenic__D23580__STMMW_12901__STMMW_12911	D23580		1358220	1358341	+		115	53	99	60	0.146081	0.96733
intergenic__yeaG__mipA	intergenic__D23580__STMMW_12911__STMMW_12921	D23580		1360277	1360702	+		329	214	284	236	0.136015	0.924747
intergenic__mipA__STMMW_12931	intergenic__D23580__STMMW_12921__STMMW_12931	D23580		1361450	1361738	+		222	120	226	121	0.208355	0.886841
intergenic__gapA__yeaA	intergenic__D23580__STMMW_12971__STMMW_12981	D23580		1366203	1366513	+		31	18	37	33	0.740123	0.718242
intergenic__yeaC__nam	intergenic__D23580__STMMW_12991__STMMW_13001	D23580		1367278	1367628	+		168	87	141	109	0.201213	0.911847
intergenic__sppA__ydjA	intergenic__D23580__STMMW_13021__STMMW_13031	D23580		1371281	1371453	+		150	78	100	70	-0.20363	0.930364
intergenic__ydjA__selD	intergenic__D23580__STMMW_13031__STMMW_13041	D23580		1372006	1372122	+		71	32	83	46	0.543907	0.724166
intergenic__gdhA__STMMW_13071	intergenic__D23580__STMMW_13061__STMMW_13071	D23580		1376494	1376731	+		113	59	99	74	0.233481	0.920712
intergenic__xthA__argDa	intergenic__D23580__STMMW_13091__STMMW_13101	D23580		1378263	1378707	+		64	36	35	31	-0.370946	0.902048
intergenic__astE__STMMW_13151	intergenic__D23580__STMMW_13141__STMMW_13151	D23580		1384736	1385070	+		89	64	63	46	-0.321366	0.886248
intergenic__nadE__osmE	intergenic__D23580__STMMW_13171__STMMW_13181	D23580		1387461	1387678	+		99	84	67	55	-0.436454	0.768836
intergenic__osmE__celA	intergenic__D23580__STMMW_13181__STMMW_13191	D23580		1388021	1388320	+		106	71	120	55	0.119884	0.971666
intergenic__celD__celF	intergenic__D23580__STMMW_13221__STMMW_13231	D23580		1391334	1391457	+		0	0	0	0	NA	NA
intergenic__katE__cedA	intergenic__D23580__STMMW_13251__STMMW_13261	D23580		1395881	1396244	+		163	86	142	76	0.000236997	0.9998
intergenic__cedA__ydjN	intergenic__D23580__STMMW_13261__STMMW_13271	D23580		1396488	1396588	+		23	10	23	14	0.39901	0.957588
intergenic__ydjN__ydjM	intergenic__D23580__STMMW_13271__STMMW_13281	D23580		1397981	1398116	+		24	11	15	19	0.255423	0.971666
intergenic__yniC__yniB	intergenic__D23580__STMMW_13291__STMMW_13301	D23580		1399523	1399670	+		48	19	36	52	0.728126	0.691273
intergenic__STMMW_13311__ydiZ	intergenic__D23580__STMMW_13311__STMMW_13321	D23580		1401111	1401216	+		22	8	30	4	0.330494	0.970794
intergenic__pfkB__ydiY	intergenic__D23580__STMMW_13331__STMMW_13341	D23580		1402537	1402824	+		32	23	19	18	-0.379698	0.946491
intergenic__lpxR__STMMW_13361	intergenic__D23580__STMMW_13351__STMMW_13361	D23580		1404592	1404733	+		67	50	36	26	-0.756753	0.571804
intergenic__STMMW_13371__STMMW_13381	intergenic__D23580__STMMW_13371__STMMW_13381	D23580		1405900	1406071	+		318	292	319	271	0.0883196	0.969528
intergenic__STMMW_13381__rfc	intergenic__D23580__STMMW_13381__STMMW_13391	D23580		1406279	1406600	+		54	32	39	38	0.0701932	0.990928
intergenic__rfc__thrS	intergenic__D23580__STMMW_13391__STMMW_13401	D23580		1407825	1408715	+		775	545	633	518	-0.0156427	0.996094
intergenic__thrS__infC	intergenic__D23580__STMMW_13401__STMMW_13411	D23580		1410645	1410755	+		0	0	0	0	NA	NA
intergenic__rpl20__pheS	intergenic__D23580__STMMW_13431__STMMW_13441	D23580		1411891	1412191	+		28	16	19	12	-0.310662	0.966635
intergenic__nlpC__ydiV	intergenic__D23580__STMMW_13501__STMMW_13511	D23580		1418999	1419311	+		200	122	145	117	-0.0911804	0.970966
intergenic__ydiE__aroH	intergenic__D23580__STMMW_13531__STMMW_13541	D23580		1421756	1421911	+		29	18	25	25	0.3143	0.962668
intergenic__aroH__ydiA	intergenic__D23580__STMMW_13541__STMMW_13551	D23580		1422959	1423113	+		77	20	71	52	0.668959	0.651851
intergenic__ydiA__pps	intergenic__D23580__STMMW_13551__STMMW_13561	D23580		1423948	1424283	+		50	34	35	32	-0.126762	0.980604
intergenic__ydiQ__ydiP	intergenic__D23580__STMMW_13611__STMMW_13621	D23580		1431789	1432250	+		69	40	77	37	0.230755	0.957588
intergenic__ydiF__aroD	intergenic__D23580__STMMW_13641__STMMW_13651	D23580		1435936	1436130	+		9	3	5	5	0.058785	0.997045
intergenic__ydiN__ydiM	intergenic__D23580__STMMW_13671__STMMW_13681	D23580		1439103	1439465	+		6	3	3	3	-0.325995	0.986461
intergenic__ydiM__ydiL	intergenic__D23580__STMMW_13681__STMMW_13691	D23580		1440678	1440817	+		128	91	122	96	0.171498	0.94935
intergenic__ydiL__RprA	intergenic__D23580__STMMW_13691__STMMW_ncRNA_102	D23580		1441178	1441343	+		70	41	58	33	-0.106127	0.981758
intergenic__ydiK__ydiJ	intergenic__D23580__STMMW_13701__STMMW_13711	D23580		1442754	1443017	+		100	75	81	78	0.0495868	0.990928
intergenic__ydiH__RydB	intergenic__D23580__STMMW_13731__STMMW_ncRNA_103	D23580		1446769	1446939	+		25	43	44	17	-0.202697	0.97245
intergenic__STMMW_13741__sufA	intergenic__D23580__STMMW_13741__STMMW_13751	D23580		1448403	1448828	+		98	53	80	55	0.049838	0.990928
intergenic__ynhA__ynhG	intergenic__D23580__STMMW_13801__STMMW_13811	D23580		1454349	1454502	+		26	17	35	34	0.897862	0.601207
intergenic__lpp__pykF	intergenic__D23580__STMMW_13822__STMMW_13831	D23580		1456130	1456439	+		16	13	0	0	-6.14163	0.0164229
intergenic__pykF__orf48	intergenic__D23580__STMMW_13831__STMMW_13841	D23580		1457799	1458253	+		49	30	23	23	-0.555562	0.844155
intergenic__orf408__ttrA	intergenic__D23580__STMMW_13871__STMMW_13881	D23580		1462547	1462868	+		272	129	202	156	0.0807576	0.970966
intergenic__ttrB__ttrS	intergenic__D23580__STMMW_13901__STMMW_13911	D23580		1467700	1467862	+		41	16	48	15	0.337148	0.955604
intergenic__orf319__orf242	intergenic__D23580__STMMW_13941__STMMW_13951	D23580		1471602	1471773	+		35	23	43	22	0.315436	0.950207
intergenic__orf242__ssrB	intergenic__D23580__STMMW_13951__STMMW_13961	D23580		1472503	1472680	+		284	142	146	122	-0.425238	0.497418
intergenic__ssrA__ssaB	intergenic__D23580__STMMW_13971__STMMW_13981	D23580		1476113	1476512	+		38	29	5	15	-1.47835	0.377953
intergenic__ssaE__sseA	intergenic__D23580__STMMW_14011__STMMW_14021	D23580		1479852	1480114	+		145	87	28	25	-1.91608	0.000241899
intergenic__ssaU__norM	intergenic__D23580__STMMW_14271__STMMW_14281	D23580		1498004	1498475	+		145	73	119	87	0.147335	0.963738
intergenic__norM__ribE	intergenic__D23580__STMMW_14281__STMMW_14291	D23580		1499850	1500065	+		44	18	41	28	0.408735	0.905774
intergenic__cfa__ydhC	intergenic__D23580__STMMW_14301__STMMW_14311	D23580		1501898	1502186	+		61	40	52	37	-0.000290867	0.9998
intergenic__ydhC__ydhB	intergenic__D23580__STMMW_14311__STMMW_14321	D23580		1503393	1503504	+		55	53	65	68	0.455003	0.810605
intergenic__sodB__ydhO	intergenic__D23580__STMMW_14341__STMMW_14351	D23580		1506509	1506634	+		22	8	21	3	-0.162797	0.98922
intergenic__ydhO__ydhD	intergenic__D23580__STMMW_14351__STMMW_14361	D23580		1507490	1507790	+		52	40	46	14	-0.537983	0.847797
intergenic__rnt__gloA	intergenic__D23580__STMMW_14371__STMMW_14381	D23580		1508864	1508963	+		0	0	3	0	2.97859	0.918195
intergenic__ydhM__ydhL	intergenic__D23580__STMMW_14401__STMMW_14411	D23580		1511196	1511297	+		60	31	28	30	-0.388898	0.905639
intergenic__ydhI__slyA	intergenic__D23580__STMMW_14461__STMMW_14471	D23580		1516200	1516393	+		21	13	17	16	0.1761	0.982908
intergenic__slyB__anmK	intergenic__D23580__STMMW_14481__STMMW_14491	D23580		1517350	1517620	+		46	23	51	15	0.0855255	0.990928
intergenic__pdxH__tyrS	intergenic__D23580__STMMW_14511__STMMW_14521	D23580		1519875	1520000	+		6	16	11	5	-0.548489	0.958672
intergenic__gst__tppB	intergenic__D23580__STMMW_14541__STMMW_14551	D23580		1522860	1522963	+		2	0	2	0	0.318539	0.996294
intergenic__tppB__nth	intergenic__D23580__STMMW_14551__STMMW_14561	D23580		1524470	1525070	+		44	39	22	19	-0.873433	0.60494
intergenic__ydgT__blr	intergenic__D23580__STMMW_14641__STMMW_14642	D23580		1532265	1532561	+		188	114	207	138	0.381449	0.598628
intergenic__blr__ydgJ	intergenic__D23580__STMMW_14642__STMMW_14651	D23580		1532688	1532894	+		121	62	118	82	0.349169	0.804983
intergenic__ydgA__manA	intergenic__D23580__STMMW_14671__STMMW_14681	D23580		1537224	1537325	+		6	2	7	4	0.723225	0.960843
intergenic__manA__fumA	intergenic__D23580__STMMW_14681__STMMW_14691	D23580		1538502	1538700	+		82	40	52	21	-0.558011	0.776216
intergenic__fumA__fumC	intergenic__D23580__STMMW_14691__STMMW_14701	D23580		1540348	1540514	+		17	8	25	9	0.617279	0.906852
intergenic__rstB__STMMW_14731	intergenic__D23580__STMMW_14721__STMMW_14731	D23580		1544222	1544331	+		4	7	0	0	-4.8814	0.284336
intergenic__STMMW_14731__STnc3510	intergenic__D23580__STMMW_14731__STMMW_ncRNA_107	D23580		1546039	1546143	+		13	5	6	17	0.748892	0.905639
intergenic__ompN__rstA	intergenic__D23580__STMMW_14741__STMMW_14751	D23580		1547325	1547803	+		82	30	76	36	0.238632	0.958552
intergenic__rstA__ydgC	intergenic__D23580__STMMW_14751__STMMW_14761	D23580		1548536	1548661	+		75	43	74	32	0.0040627	0.999383
intergenic__ydgI__ydgH	intergenic__D23580__STMMW_14771__STMMW_14781	D23580		1550442	1550739	+		39	58	53	29	-0.232722	0.966635
intergenic__ydgH__pntA	intergenic__D23580__STMMW_14781__STMMW_14791	D23580		1551685	1552210	+		59	34	60	34	0.197978	0.966635
intergenic__pntB__tqsA	intergenic__D23580__STMMW_14801__STMMW_14811	D23580		1555140	1555313	+		22	10	14	15	0.140151	0.98922
intergenic__tqsA__ydgF	intergenic__D23580__STMMW_14811__STMMW_14821	D23580		1556349	1556765	+		265	155	191	179	0.0455729	0.98921
intergenic__STMMW_14841__asr	intergenic__D23580__STMMW_14841__STMMW_14851	D23580		1558306	1558573	+		78	48	54	45	-0.140119	0.971666
intergenic__ynfM__ynfL	intergenic__D23580__STMMW_14861__STMMW_14871	D23580		1560471	1560589	+		0	0	3	0	2.97859	0.918195
intergenic__ynfL__mlc	intergenic__D23580__STMMW_14871__STMMW_14881	D23580		1561490	1561616	+		2	2	0	0	-3.32269	0.83815
intergenic__mlc__bioDb	intergenic__D23580__STMMW_14881__STMMW_14891	D23580		1562838	1562962	+		36	19	15	10	-0.92388	0.718997
intergenic__clcB__STMMW_14911	intergenic__D23580__STMMW_14901__STMMW_14911	D23580		1564904	1565038	+		46	40	32	35	-0.187202	0.970794
intergenic__STMMW_14941__ynfI	intergenic__D23580__STMMW_14941__STMMW_14951	D23580		1568486	1568789	+		160	69	139	92	0.256827	0.877807
intergenic__dmsA1__ynfD	intergenic__D23580__STMMW_14991__STMMW_15001	D23580		1575910	1576062	+		49	25	24	37	0.0204362	0.998132
intergenic__ynfB__ynfA	intergenic__D23580__STMMW_15031__STMMW_15041	D23580		1578164	1578315	+		13	8	5	5	-0.847954	0.902351
intergenic__ynfA__rspA	intergenic__D23580__STMMW_15041__STMMW_15051	D23580		1578643	1578763	+		24	10	36	9	0.568709	0.905639
intergenic__ydfJ__ydfI	intergenic__D23580__STMMW_15071__STMMW_15081	D23580		1582439	1582584	+		61	19	87	57	1.13341	0.160203
intergenic__ydfZ__ydfH	intergenic__D23580__STMMW_15091__STMMW_15101	D23580		1584322	1584501	+		7	7	10	3	-0.0714581	0.997045
intergenic__ydfH__ydfG	intergenic__D23580__STMMW_15101__STMMW_15111	D23580		1585189	1585317	+		23	15	21	10	-0.1473	0.98921
intergenic__ydfG__dcp	intergenic__D23580__STMMW_15111__STMMW_15121	D23580		1586065	1586202	+		40	16	39	38	0.751396	0.690111
intergenic__dcp__STMMW_15131	intergenic__D23580__STMMW_15121__STMMW_15131	D23580		1588246	1588589	+		83	52	88	55	0.260827	0.920712
intergenic__STMMW_15131__ydeJ	intergenic__D23580__STMMW_15131__STMMW_15141	D23580		1588773	1588891	+		0	0	0	0	NA	NA
intergenic__ydeJ__ydeI	intergenic__D23580__STMMW_15141__STMMW_15151	D23580		1589420	1589845	+		8	8	11	9	0.448803	0.966635
intergenic__ydeI__MgrR	intergenic__D23580__STMMW_15151__STMMW_ncRNA_109	D23580		1590239	1590407	+		101	71	94	66	0.0645631	0.98922
intergenic__ydeE__ydeD	intergenic__D23580__STMMW_15161__STMMW_15171	D23580		1592106	1592332	+		49	28	43	41	0.359734	0.908825
intergenic__marR__marC	intergenic__D23580__STMMW_15201__STMMW_15211	D23580		1594436	1594693	+		44	28	63	61	1.00418	0.263244
intergenic__sotB__yneJ	intergenic__D23580__STMMW_15221__STMMW_15231	D23580		1596591	1596705	+		10	6	8	3	-0.3983	0.97245
intergenic__yneJ__yneI	intergenic__D23580__STMMW_15231__STMMW_15241	D23580		1597579	1597680	+		25	6	18	12	0.279946	0.971666
intergenic__yneG__STMMW_15271	intergenic__D23580__STMMW_15261__STMMW_15271	D23580		1600428	1600650	+		69	46	77	64	0.489576	0.736598
intergenic__STMMW_15281__STMMW_15291	intergenic__D23580__STMMW_15281__STMMW_15291	D23580		1602197	1603014	+		260	149	201	138	-0.0692059	0.977429
intergenic__hyaA2__STMMW_15391	intergenic__D23580__STMMW_15381__STMMW_15391	D23580		1611403	1611830	+		27	12	18	8	-0.379073	0.964129
intergenic__STMMW_15391__STMMW_15401	intergenic__D23580__STMMW_15391__STMMW_15401	D23580		1612923	1613087	+		80	38	51	58	0.167725	0.969528
intergenic__STMMW_15421__pqaA	intergenic__D23580__STMMW_15421__STMMW_15431	D23580		1616105	1616280	+		0	0	0	0	NA	NA
intergenic__STMMW_15461__STMMW_15471	intergenic__D23580__STMMW_15461__STMMW_15471	D23580		1621177	1621407	+		62	27	50	46	0.383621	0.886841
intergenic__STMMW_15481__IsrF	intergenic__D23580__STMMW_15481__STMMW_ncRNA_112	D23580		1622160	1622387	+		37	14	22	28	0.299754	0.966309
intergenic__STMMW_15482__srgE	intergenic__D23580__STMMW_15482__STMMW_15491	D23580		1622653	1622921	+		65	47	83	79	0.728795	0.41408
intergenic__srgE__STMMW_15501	intergenic__D23580__STMMW_15491__STMMW_15501	D23580		1624389	1624646	+		68	50	47	17	-0.780908	0.586968
intergenic__STMMW_15501__STMMW_15511	intergenic__D23580__STMMW_15501__STMMW_15511	D23580		1625655	1625797	+		39	25	35	27	0.148257	0.980604
intergenic__STMMW_15521__STMMW_15531	intergenic__D23580__STMMW_15521__STMMW_15531	D23580		1628465	1628576	+		11	9	7	5	-0.593924	0.951684
intergenic__STMMW_15551__STMMW_15561	intergenic__D23580__STMMW_15551__STMMW_15561	D23580		1635019	1635146	+		11	9	8	9	-0.0468338	0.997045
intergenic__STMMW_15561__hdeB	intergenic__D23580__STMMW_15561__STMMW_15571	D23580		1635933	1636074	+		27	22	23	19	-0.0636252	0.996094
intergenic__hdeB__osmC	intergenic__D23580__STMMW_15571__STMMW_15581	D23580		1636405	1636753	+		182	81	151	130	0.360645	0.723722
intergenic__osmC__yddX	intergenic__D23580__STMMW_15581__STMMW_15591	D23580		1637186	1637697	+		98	71	76	52	-0.240343	0.92739
intergenic__rpsV__sfcA	intergenic__D23580__STMMW_15601__STMMW_15611	D23580		1638152	1638327	+		228	114	147	121	-0.109876	0.966635
intergenic__sfcA__adhP	intergenic__D23580__STMMW_15611__STMMW_15621	D23580		1640026	1640391	+		153	88	113	79	-0.125201	0.966646
intergenic__fdnG__yddG	intergenic__D23580__STMMW_15651__STMMW_15661	D23580		1646007	1646340	+		86	62	100	46	0.104276	0.980604
intergenic__yddG__ompD	intergenic__D23580__STMMW_15661__STMMW_15671	D23580		1647166	1647689	+		293	245	257	192	-0.119485	0.957588
intergenic__ompD__STMMW_15681	intergenic__D23580__STMMW_15671__STMMW_15681	D23580		1648779	1648921	+		18	7	13	17	0.588175	0.920712
intergenic__smvA__STMMW_15701	intergenic__D23580__STMMW_15691__STMMW_15701	D23580		1650815	1650930	+		7	6	6	0	-1.14526	0.910982
intergenic__STMMW_15701__narU	intergenic__D23580__STMMW_15701__STMMW_15711	D23580		1651510	1651723	+		26	24	10	9	-1.25717	0.546916
intergenic__narV__yddE	intergenic__D23580__STMMW_15751__STMMW_15761	D23580		1659858	1659962	+		43	15	57	24	0.713235	0.737491
intergenic__nhoA__steA	intergenic__D23580__STMMW_15771__STMMW_15781	D23580		1661738	1662020	+		142	84	121	83	0.0484511	0.990861
intergenic__steA__ansP	intergenic__D23580__STMMW_15781__STMMW_15791	D23580		1662654	1663165	+		114	59	76	54	-0.190226	0.958672
intergenic__STMMW_15801__STMMW_15811	intergenic__D23580__STMMW_15801__STMMW_15811	D23580		1664958	1665101	+		14	12	18	10	0.220831	0.980604
intergenic__STMMW_15811__yncD	intergenic__D23580__STMMW_15811__STMMW_15821	D23580		1666164	1666426	+		12	6	17	9	0.728603	0.897311
intergenic__yncC__yncB	intergenic__D23580__STMMW_15831__STMMW_15841	D23580		1669280	1669612	+		241	159	203	134	-0.0737294	0.97414
intergenic__yncB__yncA	intergenic__D23580__STMMW_15841__STMMW_15851	D23580		1670684	1670861	+		46	26	42	32	0.253479	0.963019
intergenic__ydcY__srfA	intergenic__D23580__STMMW_15871__STMMW_15881	D23580		1672065	1672287	+		40	33	43	19	-0.13806	0.980604
intergenic__ydcW__ydcR	intergenic__D23580__STMMW_15921__STMMW_15931	D23580		1680797	1680910	+		0	0	0	0	NA	NA
intergenic__ydcR__pdgL	intergenic__D23580__STMMW_15931__STMMW_15941	D23580		1682336	1682470	+		4	5	5	2	-0.341218	0.98396
intergenic__pdgL__STMMW_15951	intergenic__D23580__STMMW_15941__STMMW_15951	D23580		1683242	1683499	+		231	135	172	182	0.193174	0.901677
intergenic__ugtL__sifB	intergenic__D23580__STMMW_15961__STMMW_15971	D23580		1684162	1684697	+		14	51	35	37	0.0951738	0.990928
intergenic__sifB__yncJ	intergenic__D23580__STMMW_15971__STMMW_15981	D23580		1685649	1685921	+		55	25	57	15	0.00529052	0.999383
intergenic__STMMW_16021__tehB	intergenic__D23580__STMMW_16021__STMMW_16031	D23580		1690724	1690878	+		49	31	65	32	0.431577	0.866071
intergenic__tehA__ydcK	intergenic__D23580__STMMW_16041__STMMW_16051	D23580		1692476	1692581	+		1	0	0	0	-1.16401	0.980604
intergenic__rimL__STMMW_16071	intergenic__D23580__STMMW_16061__STMMW_16071	D23580		1694099	1694314	+		61	36	73	51	0.552902	0.710011
intergenic__STMMW_16081__STMMW_16091	intergenic__D23580__STMMW_16081__STMMW_16091	D23580		1695712	1695862	+		51	21	53	43	0.684454	0.670898
intergenic__STMMW_16161__ydcG	intergenic__D23580__STMMW_16161__STMMW_16171	D23580		1702149	1702343	+		92	66	66	88	0.191177	0.962668
intergenic__ydcG__STMMW_16181	intergenic__D23580__STMMW_16171__STMMW_16181	D23580		1704000	1704218	+		31	18	32	36	0.721453	0.740193
intergenic__STMMW_16191__ydcI	intergenic__D23580__STMMW_16191__STMMW_16201	D23580		1707120	1707411	+		63	24	62	48	0.615255	0.698492
intergenic__trg__adhC	intergenic__D23580__STMMW_16211__STMMW_16221	D23580		1710022	1710189	+		16	16	31	8	0.305719	0.969528
intergenic__STMMW_16231__steB	intergenic__D23580__STMMW_16231__STMMW_16241	D23580		1711616	1712137	+		214	143	242	167	0.372452	0.562931
intergenic__steB__STMMW_16251	intergenic__D23580__STMMW_16241__STMMW_16251	D23580		1712540	1712667	+		8	3	5	3	-0.20184	0.990928
intergenic__STMMW_16251__sseJ	intergenic__D23580__STMMW_16251__STMMW_16261	D23580		1713385	1713809	+		9	3	1	7	-0.121497	0.996294
intergenic__sseJ__STMMW_16271	intergenic__D23580__STMMW_16261__STMMW_16271	D23580		1715037	1715156	+		47	26	35	16	-0.346043	0.942248
intergenic__STMMW_16271__STMMW_16281	intergenic__D23580__STMMW_16271__STMMW_16281	D23580		1715502	1716407	+		20	34	4	23	-0.82739	0.842467
intergenic__STMMW_16311__STMMW_16321	intergenic__D23580__STMMW_16311__STMMW_16321	D23580		1719257	1719392	+		0	1	3	1	1.87073	0.926895
intergenic__STMMW_16321__STMMW_16331	intergenic__D23580__STMMW_16321__STMMW_16331	D23580		1720944	1721406	+		24	23	13	5	-1.32197	0.550803
intergenic__STMMW_16331__RydC	intergenic__D23580__STMMW_16331__STMMW_ncRNA_116	D23580		1722070	1722189	+		6	2	2	2	-0.677648	0.970794
intergenic__cybB__ydcF	intergenic__D23580__STMMW_16341__STMMW_16351	D23580		1722871	1722986	+		18	10	24	25	1.05572	0.622594
intergenic__hrpA__acpD	intergenic__D23580__STMMW_16361__STMMW_16371	D23580		1727754	1727953	+		88	54	59	59	-0.0410446	0.996094
intergenic__STMMW_16381__ydbL	intergenic__D23580__STMMW_16381__STMMW_16391	D23580		1729006	1729147	+		46	15	17	17	-0.514775	0.90184
intergenic__ydbH__ldhA	intergenic__D23580__STMMW_16411__STMMW_16421	D23580		1732307	1732545	+		128	80	114	102	0.267379	0.873932
intergenic__ldhA__hslJ	intergenic__D23580__STMMW_16421__STMMW_16431	D23580		1733536	1733645	+		99	35	64	47	0.0144295	0.998132
intergenic__STMMW_16481__STMMW_16491	intergenic__D23580__STMMW_16481__STMMW_16491	D23580		1739471	1739570	+		23	13	15	4	-0.792765	0.86722
intergenic__dbpA__FnrS	intergenic__D23580__STMMW_16511__STMMW_ncRNA_118	D23580		1742179	1742447	+		55	37	61	47	0.417738	0.85042
intergenic__zntB__STMMW_16531	intergenic__D23580__STMMW_16521__STMMW_16531	D23580		1743649	1743793	+		19	10	17	10	0.0981697	0.994172
intergenic__STMMW_16531__ydaL	intergenic__D23580__STMMW_16531__STMMW_16541	D23580		1744949	1745358	+		316	171	258	224	0.21931	0.818736
intergenic__ydaL__ogt	intergenic__D23580__STMMW_16541__STMMW_16551	D23580		1745923	1746179	+		219	102	162	101	-0.0603676	0.984573
intergenic__ogt__fnr	intergenic__D23580__STMMW_16551__STMMW_16561	D23580		1746696	1746848	+		9	6	5	4	-0.547549	0.966635
intergenic__fnr__ydaA	intergenic__D23580__STMMW_16561__STMMW_16571	D23580		1747644	1747793	+		109	59	89	71	0.155137	0.966635
intergenic__ynaJ__ynaI	intergenic__D23580__STMMW_16581__STMMW_16591	D23580		1749051	1749288	+		50	27	86	29	0.723457	0.641562
intergenic__STMMW_16611__STMMW_16621	intergenic__D23580__STMMW_16611__STMMW_16621	D23580		1751739	1752209	+		75	45	51	45	-0.104283	0.980604
intergenic__STMMW_16651__STMMW_16661	intergenic__D23580__STMMW_16651__STMMW_16661	D23580		1756620	1756918	+		0	0	0	0	NA	NA
intergenic__STMMW_16661__STMMW_16671	intergenic__D23580__STMMW_16661__STMMW_16671	D23580		1757772	1758161	+		25	20	18	7	-0.753662	0.845217
intergenic__STMMW_16671__STMMW_16681	intergenic__D23580__STMMW_16671__STMMW_16681	D23580		1759272	1759484	+		285	166	255	176	0.133931	0.934355
intergenic__STMMW_16681__STMMW_16691	intergenic__D23580__STMMW_16681__STMMW_16691	D23580		1759740	1759849	+		36	15	33	24	0.418065	0.920712
intergenic__STMMW_16711__STMMW_16721	intergenic__D23580__STMMW_16711__STMMW_16721	D23580		1762192	1762464	+		34	22	20	23	-0.151422	0.981107
intergenic__STMMW_16721__STMMW_16731	intergenic__D23580__STMMW_16721__STMMW_16731	D23580		1763371	1763488	+		54	37	87	58	0.842399	0.337454
intergenic__mppA__ycjI	intergenic__D23580__STMMW_16741__STMMW_16751	D23580		1766129	1766317	+		25	15	23	26	0.536061	0.88923
intergenic__ycjG__tpx	intergenic__D23580__STMMW_16761__STMMW_16771	D23580		1767987	1768101	+		1	1	0	0	-2.32241	0.958672
intergenic__tyrR__ycjF	intergenic__D23580__STMMW_16781__STMMW_16791	D23580		1770240	1770386	+		3	1	5	3	1.26276	0.912276
intergenic__ycjX__pspE	intergenic__D23580__STMMW_16801__STMMW_16811	D23580		1772849	1772990	+		116	67	103	67	0.0888826	0.980604
intergenic__pspA__pspF	intergenic__D23580__STMMW_16851__STMMW_16861	D23580		1774934	1775103	+		7	6	9	5	0.221525	0.98922
intergenic__pspF__sapA	intergenic__D23580__STMMW_16861__STMMW_16871	D23580		1776085	1776195	+		2	1	1	3	0.768886	0.970966
intergenic__sapA__sapB	intergenic__D23580__STMMW_16871__STMMW_16881	D23580		1777846	1778012	+		4	3	2	0	-1.79034	0.890942
intergenic__STMMW_16921__steC	intergenic__D23580__STMMW_16921__STMMW_16931	D23580		1782208	1782673	+		127	81	152	80	0.315416	0.836868
intergenic__ycjE__fabI	intergenic__D23580__STMMW_16951__STMMW_16961	D23580		1784536	1784652	+		4	5	1	6	-0.129092	0.996294
intergenic__fabI__yciW	intergenic__D23580__STMMW_16961__STMMW_16971	D23580		1785442	1785640	+		39	31	37	33	0.17137	0.97245
intergenic__rnb__yciR	intergenic__D23580__STMMW_16981__STMMW_16991	D23580		1788798	1789058	+		28	32	21	18	-0.521596	0.88923
intergenic__yciR__STMMW_16992	intergenic__D23580__STMMW_16991__STMMW_16992	D23580		1791042	1791162	+		51	24	46	27	0.179984	0.970966
intergenic__yciT__osmB	intergenic__D23580__STMMW_17001__STMMW_17002	D23580		1792182	1792439	+		197	135	159	142	0.0548565	0.985582
intergenic__osmB__yciH	intergenic__D23580__STMMW_17002__STMMW_17011	D23580		1792659	1792777	+		6	5	6	1	-0.618427	0.967295
intergenic__pyrF__yciM	intergenic__D23580__STMMW_17021__STMMW_17031	D23580		1793842	1794031	+		44	21	54	28	0.539171	0.830904
intergenic__yciS__pgpB	intergenic__D23580__STMMW_17041__STMMW_17051	D23580		1795517	1795665	+		9	3	2	3	-0.905387	0.94623
intergenic__pgpB__ribA	intergenic__D23580__STMMW_17051__STMMW_17061	D23580		1796431	1796625	+		43	26	44	39	0.484479	0.847797
intergenic__acnA__ymiA	intergenic__D23580__STMMW_17071__STMMW_17072	D23580		1799948	1800502	+		342	194	312	257	0.307324	0.573002
intergenic__ymiA__cysB	intergenic__D23580__STMMW_17072__STMMW_17081	D23580		1800632	1800923	+		39	29	29	28	-0.0651581	0.994172
intergenic__cysB__topA	intergenic__D23580__STMMW_17081__STMMW_17101	D23580		1801899	1802308	+		140	87	98	120	0.186764	0.948269
intergenic__topA__yciN	intergenic__D23580__STMMW_17101__STMMW_17111	D23580		1804907	1805308	+		53	30	60	41	0.486378	0.813741
intergenic__sohB__yciK	intergenic__D23580__STMMW_17121__STMMW_17131	D23580		1806649	1806885	+		187	64	122	85	0.00918157	0.998132
intergenic__yciL__yciO	intergenic__D23580__STMMW_17151__STMMW_17161	D23580		1809197	1809296	+		59	26	43	11	-0.490086	0.88923
intergenic__trpH__trpE	intergenic__D23580__STMMW_17171__STMMW_17181	D23580		1810807	1811066	+		153	85	148	103	0.284772	0.83815
intergenic__trpA__yciG	intergenic__D23580__STMMW_17221__STMMW_17231	D23580		1817596	1818074	+		27	35	17	26	-0.395947	0.939708
intergenic__ompW__STMMW_17281	intergenic__D23580__STMMW_17271__STMMW_17281	D23580		1821049	1821385	+		101	73	85	67	-0.0201102	0.997045
intergenic__ispZ__yciA	intergenic__D23580__STMMW_17301__STMMW_17311	D23580		1823156	1823315	+		59	36	45	30	-0.152778	0.972505
intergenic__tonB__yciI	intergenic__D23580__STMMW_17321__STMMW_17331	D23580		1824506	1824728	+		57	38	50	24	-0.217645	0.966635
intergenic__STMMW_17361__oppF	intergenic__D23580__STMMW_17361__STMMW_17371	D23580		1828039	1828139	+		11	1	9	4	0.491637	0.970794
intergenic__oppB__oppA	intergenic__D23580__STMMW_17401__STMMW_17411	D23580		1832004	1832124	+		70	50	58	33	-0.253114	0.948269
intergenic__STMMW_17421__STnc3580	intergenic__D23580__STMMW_17421__STMMW_ncRNA_121	D23580		1834139	1834410	+		119	100	88	117	0.103783	0.977429
intergenic__ychE__adh	intergenic__D23580__STMMW_17431__STMMW_17441	D23580		1835169	1835644	+		227	126	167	121	-0.0814953	0.97245
intergenic__adh__tdk	intergenic__D23580__STMMW_17441__STMMW_17451	D23580		1838324	1838519	+		171	75	163	89	0.258218	0.875981
intergenic__tdk__hns	intergenic__D23580__STMMW_17451__STMMW_17461	D23580		1839138	1839799	+		667	428	494	419	-0.0599655	0.969528
intergenic__hns__galU	intergenic__D23580__STMMW_17461__STMMW_17471	D23580		1840214	1840344	+		32	26	26	16	-0.334933	0.957588
intergenic__galU__hnr	intergenic__D23580__STMMW_17471__STMMW_17481	D23580		1841254	1841455	+		155	109	152	112	0.173553	0.935334
intergenic__ychK__ychJ	intergenic__D23580__STMMW_17491__STMMW_17501	D23580		1843466	1843575	+		41	18	19	17	-0.441879	0.924747
intergenic__purU__STMMW_17521	intergenic__D23580__STMMW_17511__STMMW_17521	D23580		1844928	1846242	+		415	226	428	299	0.393279	0.2462
intergenic__narG__STnc2040	intergenic__D23580__STMMW_17561__STMMW_ncRNA_123	D23580		1854674	1855015	+		91	59	86	84	0.396344	0.794767
intergenic__narK__narX	intergenic__D23580__STMMW_17571__STMMW_17581	D23580		1856459	1856798	+		278	146	261	160	0.194954	0.873127
intergenic__ychP__ychN	intergenic__D23580__STMMW_17601__STMMW_17611	D23580		1860664	1860839	+		68	30	79	49	0.618165	0.640973
intergenic__chaB__chaA	intergenic__D23580__STMMW_17621__STMMW_17631	D23580		1861504	1861769	+		48	31	71	41	0.669091	0.636753
intergenic__hemA__hemM	intergenic__D23580__STMMW_17691__STMMW_17701	D23580		1868228	1868540	+		46	16	16	25	-0.235056	0.970794
intergenic__ipk__prs	intergenic__D23580__STMMW_17711__STMMW_17721	D23580		1870013	1870277	+		0	0	0	1	1.78688	0.969528
intergenic__prs__ychM	intergenic__D23580__STMMW_17721__STMMW_17731	D23580		1871226	1871373	+		0	0	0	0	NA	NA
intergenic__ychH__pth	intergenic__D23580__STMMW_17741__STMMW_17751	D23580		1873359	1873609	+		60	35	58	39	0.226779	0.962403
intergenic__pth__ychF	intergenic__D23580__STMMW_17751__STMMW_17761	D23580		1874219	1874334	+		20	14	35	12	0.572031	0.891734
intergenic__ychF__STMMW_17771	intergenic__D23580__STMMW_17761__STMMW_17771	D23580		1875427	1875584	+		22	11	5	22	0.0943348	0.996094
intergenic__STMMW_17771__hyaA	intergenic__D23580__STMMW_17771__STMMW_17781	D23580		1876851	1877344	+		319	162	245	235	0.252302	0.777962
intergenic__STMMW_17871__treA	intergenic__D23580__STMMW_17871__STMMW_17881	D23580		1887374	1887586	+		49	28	53	27	0.229176	0.966635
intergenic__ymgE__ycgR	intergenic__D23580__STMMW_17891__STMMW_17901	D23580		1889617	1889784	+		54	33	28	37	-0.167688	0.972505
intergenic__emtA__ldcA	intergenic__D23580__STMMW_17911__STMMW_17921	D23580		1891145	1891314	+		171	106	177	95	0.138276	0.963019
intergenic__dadA__ycgB	intergenic__D23580__STMMW_17951__STMMW_17961	D23580		1896505	1896826	+		257	121	256	184	0.457005	0.353597
intergenic__fadR__nhaB	intergenic__D23580__STMMW_17971__STMMW_17981	D23580		1899126	1899344	+		74	38	60	45	0.135085	0.972505
intergenic__nhaB__dsbB	intergenic__D23580__STMMW_17981__STMMW_17991	D23580		1900890	1901030	+		61	42	91	69	0.817601	0.312662
intergenic__dsbB__STMMW_18001	intergenic__D23580__STMMW_17991__STMMW_18001	D23580		1901562	1901669	+		16	11	17	9	0.0924642	0.995898
intergenic__STMMW_18021__ycgN	intergenic__D23580__STMMW_18021__STMMW_18031	D23580		1902586	1902936	+		232	146	221	144	0.130191	0.950039
intergenic__minE__rnd	intergenic__D23580__STMMW_18081__STMMW_18091	D23580		1906418	1906538	+		10	8	4	8	-0.345497	0.975492
intergenic__rnd__tnpA_1a	intergenic__D23580__STMMW_18091__STMMW_18092	D23580		1907667	1907801	+		533	381	399	347	-0.107927	0.937029
intergenic__tnpA_1a__fadD	intergenic__D23580__STMMW_18092__STMMW_18101	D23580		1908132	1908450	+		1870	1643	1505	1456	-0.0944914	0.980604
intergenic__fadD__yeaY	intergenic__D23580__STMMW_18101__STMMW_18111	D23580		1910137	1910340	+		12	8	18	4	0.219836	0.984721
intergenic__yoaA__yoaB	intergenic__D23580__STMMW_18131__STMMW_18141	D23580		1913658	1913787	+		59	35	68	34	0.283714	0.935816
intergenic__yeaB__sdaA	intergenic__D23580__STMMW_18171__STMMW_18181	D23580		1916345	1916607	+		221	144	150	119	-0.247315	0.846505
intergenic__STMMW_18211__manX	intergenic__D23580__STMMW_18211__STMMW_18221	D23580		1921616	1921764	+		31	52	42	33	-0.119936	0.984721
intergenic__STMMW_18251__yebN	intergenic__D23580__STMMW_18251__STMMW_18261	D23580		1924967	1925375	+		246	194	269	173	0.145169	0.934254
intergenic__ftsI2__cspC	intergenic__D23580__STMMW_18281__STMMW_18291	D23580		1928560	1928778	+		52	28	30	19	-0.50209	0.864366
intergenic__yobF__STnc3630	intergenic__D23580__STMMW_18292__STMMW_ncRNA_126	D23580		1929145	1929702	+		202	125	156	96	-0.197748	0.905639
intergenic__yobG__STMMW_18301	intergenic__D23580__STMMW_18294__STMMW_18301	D23580		1930295	1930451	+		80	202	167	150	0.122146	0.990928
intergenic__STMMW_18301__kdgR	intergenic__D23580__STMMW_18301__STMMW_18311	D23580		1930692	1930902	+		64	47	46	46	-0.0760525	0.98922
intergenic__kdgR__STMMW_18321	intergenic__D23580__STMMW_18311__STMMW_18321	D23580		1931695	1931869	+		22	15	27	10	0.116547	0.990928
intergenic__htpX__prc	intergenic__D23580__STMMW_18331__STMMW_18341	D23580		1934173	1934365	+		63	38	49	54	0.267657	0.941626
intergenic__yebU__STMMW_18401	intergenic__D23580__STMMW_18391__STMMW_18401	D23580		1943247	1943360	+		76	42	57	46	0.0269805	0.996877
intergenic__STMMW_18401__yebW	intergenic__D23580__STMMW_18401__STMMW_18411	D23580		1943601	1943710	+		127	56	123	68	0.285281	0.88053
intergenic__pphA__STMMW_18431	intergenic__D23580__STMMW_18421__STMMW_18431	D23580		1944572	1944794	+		286	192	221	258	0.230456	0.848238
intergenic__STMMW_18431__sopE2	intergenic__D23580__STMMW_18431__STMMW_18441	D23580		1944960	1945243	+		200	192	162	160	-0.14052	0.962668
intergenic__sopE2__STMMW_18451	intergenic__D23580__STMMW_18441__STMMW_18451	D23580		1945967	1946649	+		1	1	0	0	-2.32241	0.958672
intergenic__STMMW_18461__STMMW_18471	intergenic__D23580__STMMW_18461__STMMW_18471	D23580		1947244	1947374	+		73	59	54	48	-0.205956	0.963019
intergenic__STMMW_18471__STMMW_18481	intergenic__D23580__STMMW_18471__STMMW_18481	D23580		1947852	1948238	+		797	529	756	504	0.0988514	0.910926
intergenic__STMMW_18481__STMMW_18491	intergenic__D23580__STMMW_18481__STMMW_18491	D23580		1948659	1949027	+		313	207	337	215	0.256019	0.726369
intergenic__yobA__holE	intergenic__D23580__STMMW_18561__STMMW_18571	D23580		1953430	1953566	+		122	56	80	80	0.121396	0.970966
intergenic__holE__STMMW_18581	intergenic__D23580__STMMW_18571__STMMW_18581	D23580		1953798	1953904	+		126	79	137	109	0.464323	0.582766
intergenic__yebG__purT	intergenic__D23580__STMMW_18631__STMMW_18641	D23580		1959047	1959176	+		3	3	2	0	-1.62437	0.917054
intergenic__edd__STnc200	intergenic__D23580__STMMW_18661__STMMW_ncRNA_131	D23580		1962946	1963074	+		28	25	49	33	0.757093	0.670898
intergenic__zwf__hexR	intergenic__D23580__STMMW_18671__STMMW_18681	D23580		1964656	1964996	+		179	89	162	88	0.102737	0.970794
intergenic__hexR__pykA	intergenic__D23580__STMMW_18681__STMMW_18691	D23580		1965867	1965989	+		52	40	27	25	-0.646259	0.747662
intergenic__msbB__yebA	intergenic__D23580__STMMW_18701__STMMW_18711	D23580		1968477	1968592	+		43	18	24	15	-0.3999	0.935527
intergenic__ruvA__STMMW_18771	intergenic__D23580__STMMW_18761__STMMW_18771	D23580		1974198	1974529	+		169	198	132	144	-0.296216	0.853945
intergenic__STMMW_18791__yebB	intergenic__D23580__STMMW_18791__STMMW_18801	D23580		1976007	1976138	+		2	0	4	0	1.28757	0.966635
intergenic__ntpA__aspS	intergenic__D23580__STMMW_18831__STMMW_18841	D23580		1978521	1978622	+		38	10	31	11	0.0694969	0.996094
intergenic__aspS__yecD	intergenic__D23580__STMMW_18841__STMMW_18851	D23580		1980396	1980719	+		90	48	64	56	0.0352494	0.996294
intergenic__yecP__RyeF	intergenic__D23580__STMMW_18891__STMMW_ncRNA_132	D23580		1984302	1984457	+		206	115	149	137	0.0678306	0.980604
intergenic__yecM__argS	intergenic__D23580__STMMW_18911__STMMW_18921	D23580		1985873	1986108	+		60	31	52	63	0.612902	0.692327
intergenic__argS__STMMW_18931	intergenic__D23580__STMMW_18921__STMMW_18931	D23580		1987843	1988030	+		192	83	125	126	0.154968	0.958672
intergenic__STMMW_18941__flhE	intergenic__D23580__STMMW_18941__STMMW_18951	D23580		1991096	1991331	+		100	61	55	44	-0.496671	0.73051
intergenic__flhB__cheZ	intergenic__D23580__STMMW_18971__STMMW_18981	D23580		1994947	1995139	+		99	60	56	52	-0.337729	0.873407
intergenic__cheR__cheM	intergenic__D23580__STMMW_19011__STMMW_19021	D23580		1998115	1998267	+		129	64	103	86	0.214097	0.92739
intergenic__motA__flhC	intergenic__D23580__STMMW_19061__STMMW_19071	D23580		2004467	2004646	+		194	94	114	74	-0.390322	0.710772
intergenic__flhD__STMMW_19091	intergenic__D23580__STMMW_19081__STMMW_19091	D23580		2005579	2006251	+		574	363	370	354	-0.155326	0.869507
intergenic__otsB__araH	intergenic__D23580__STMMW_19121__STMMW_19131	D23580		2009011	2009643	+		869	555	739	611	0.123875	0.853508
intergenic__araH__ftnB	intergenic__D23580__STMMW_19131__STMMW_19141	D23580		2010202	2010751	+		1115	736	913	728	0.0172349	0.990928
intergenic__ftnB__STMMW_19151	intergenic__D23580__STMMW_19141__STMMW_19151	D23580		2011256	2011433	+		140	67	107	72	0.0199147	0.997045
intergenic__STMMW_19151__STMMW_19161	intergenic__D23580__STMMW_19151__STMMW_19161	D23580		2012073	2012327	+		237	115	181	124	0.0223321	0.996294
intergenic__STMMW_19161__ftn	intergenic__D23580__STMMW_19161__STMMW_19171	D23580		2012664	2012902	+		240	219	183	164	-0.261066	0.83719
intergenic__yecH__tyrP	intergenic__D23580__STMMW_19181__STMMW_19191	D23580		2013686	2013911	+		112	59	90	58	0.0013349	0.999383
intergenic__yecA__STMMW_19211	intergenic__D23580__STMMW_19201__STMMW_19211	D23580		2015864	2016100	+		340	180	248	207	0.0411819	0.98782
intergenic__STMMW_19211__STMMW_19221	intergenic__D23580__STMMW_19211__STMMW_19221	D23580		2016428	2016639	+		400	258	343	232	-0.014856	0.996294
intergenic__STMMW_19221__STMMW_19231	intergenic__D23580__STMMW_19221__STMMW_19231	D23580		2018080	2018291	+		147	76	129	72	0.0494271	0.990874
intergenic__STMMW_19262__STMMW_19271	intergenic__D23580__STMMW_19262__STMMW_19271	D23580		2022556	2022726	+		215	157	138	123	-0.32778	0.741782
intergenic__sdiA__yecC	intergenic__D23580__STMMW_19291__STMMW_19301	D23580		2023893	2024123	+		50	36	64	41	0.445068	0.84507
intergenic__dcyD__fliY	intergenic__D23580__STMMW_19321__STMMW_19331	D23580		2026549	2026701	+		224	118	205	98	0.00678016	0.998985
intergenic__fliY__fliZ	intergenic__D23580__STMMW_19331__STMMW_19341	D23580		2027503	2027648	+		180	89	192	157	0.618208	0.201261
intergenic__fliA__tnpA_2b	intergenic__D23580__STMMW_19351__STMMW_19361	D23580		2028979	2029246	+		612	435	507	397	-0.0359716	0.98396
intergenic__tnpA_2b__fliB	intergenic__D23580__STMMW_19361__STMMW_19371	D23580		2029706	2029885	+		402	352	283	293	-0.224609	0.83815
intergenic__fliC__fliD	intergenic__D23580__STMMW_19381__STMMW_19401	D23580		2032658	2032913	+		188	105	84	54	-0.885683	0.0839525
intergenic__yedD__yedE	intergenic__D23580__STMMW_19441__STMMW_19451	D23580		2037117	2037241	+		12	7	19	4	0.376297	0.970794
intergenic__yedF__STMMW_19471	intergenic__D23580__STMMW_19461__STMMW_19471	D23580		2038738	2039001	+		260	175	176	176	-0.0954214	0.969528
intergenic__STMMW_19471__fliE	intergenic__D23580__STMMW_19471__STMMW_19481	D23580		2039389	2039507	+		412	271	368	298	0.157587	0.872492
intergenic__fliE__fliF	intergenic__D23580__STMMW_19481__STMMW_19491	D23580		2039823	2040038	+		99	55	57	38	-0.492549	0.746449
intergenic__fliK__fliL	intergenic__D23580__STMMW_19541__STMMW_19551	D23580		2046459	2046562	+		89	52	71	43	-0.119989	0.976349
intergenic__fliR__rcsA	intergenic__D23580__STMMW_19611__STMMW_19621	D23580		2050646	2050926	+		88	58	29	29	-1.12239	0.181068
intergenic__dsrB__yodD	intergenic__D23580__STMMW_19631__STMMW_19641	D23580		2051787	2051911	+		120	63	99	94	0.324687	0.844155
intergenic__gcpA__STMMW_19671	intergenic__D23580__STMMW_19661__STMMW_19671	D23580		2054956	2055119	+		285	127	241	185	0.301982	0.706974
intergenic__yedI__yedA	intergenic__D23580__STMMW_19681__STMMW_19691	D23580		2056294	2056468	+		183	80	134	78	-0.0798219	0.980604
intergenic__STMMW_19731__RseX	intergenic__D23580__STMMW_19731__STMMW_ncRNA_135	D23580		2060420	2060674	+		355	300	342	282	0.0793174	0.969766
intergenic__ompS__cspB	intergenic__D23580__STMMW_19741__STMMW_19751	D23580		2062276	2062734	+		276	177	223	129	-0.198258	0.877087
intergenic__cspB__STMMW_19752	intergenic__D23580__STMMW_19751__STMMW_19752	D23580		2062948	2063193	+		70	41	69	36	0.0920246	0.985582
intergenic__umuD__STMMW_19791	intergenic__D23580__STMMW_19781__STMMW_19791	D23580		2065093	2065218	+		31	30	18	25	-0.329258	0.958672
intergenic__STMMW_19801__STnc1280	intergenic__D23580__STMMW_19801__STMMW_ncRNA_136	D23580		2065601	2065925	+		153	102	188	121	0.44719	0.532431
intergenic__STMMW_19811__sseK3	intergenic__D23580__STMMW_19811__STMMW_19812	D23580		2066206	2066444	+		72	52	54	56	0.0288395	0.996294
intergenic__sseK3__STMMW_19831	intergenic__D23580__STMMW_19812__STMMW_19831	D23580		2067453	2067736	+		101	71	75	71	-0.0391702	0.995898
intergenic__STMMW_20021__STMMW_20022	intergenic__D23580__STMMW_20021__STMMW_20022	D23580		2084227	2084351	+		125	73	162	157	0.92161	0.0347566
intergenic__STMMW_20041__STMMW_20051	intergenic__D23580__STMMW_20041__STMMW_20051	D23580		2086771	2086895	+		91	55	92	87	0.518575	0.632571
intergenic__STMMW_20061__STMMW_20071	intergenic__D23580__STMMW_20061__STMMW_20071	D23580		2087610	2087828	+		390	192	379	232	0.285721	0.629681
intergenic__STMMW_20071__rzpR	intergenic__D23580__STMMW_20071__STMMW_20081	D23580		2088249	2088460	+		277	163	350	195	0.485217	0.248525
intergenic__STMMW_20111__STMMW_20121	intergenic__D23580__STMMW_20111__STMMW_20121	D23580		2089905	2090065	+		162	85	197	123	0.5801	0.293024
intergenic__STMMW_20241__STnc1310	intergenic__D23580__STMMW_20241__STMMW_ncRNA_139	D23580		2098882	2099206	+		150	117	147	93	-0.0141176	0.997045
intergenic__STMMW_20261__STMMW_20271	intergenic__D23580__STMMW_20261__STMMW_20271	D23580		2100953	2101088	+		55	30	58	38	0.380761	0.886841
intergenic__STMMW_20341__yeeI	intergenic__D23580__STMMW_20341__STMMW_20351	D23580		2105717	2106007	+		86	46	60	50	-0.0314067	0.996294
intergenic__yeeI__STMMW_20352	intergenic__D23580__STMMW_20351__STMMW_20352	D23580		2106806	2107278	+		74	57	83	50	0.160313	0.967871
intergenic__STMMW_20352__STnc2050	intergenic__D23580__STMMW_20352__STMMW_ncRNA_140	D23580		2107468	2108005	+		325	206	263	206	0.0178635	0.996294
intergenic__STMMW_20361__STMMW_20371	intergenic__D23580__STMMW_20361__STMMW_20371	D23580		2108589	2109062	+		157	98	134	115	0.174496	0.936203
intergenic__STMMW_20371__STMMW_20381	intergenic__D23580__STMMW_20371__STMMW_20381	D23580		2109762	2110334	+		405	249	322	262	0.0426321	0.98344
intergenic__STMMW_20392__STMMW_20401	intergenic__D23580__STMMW_20392__STMMW_20401	D23580		2114225	2114592	+		322	137	257	146	0.0454987	0.98922
intergenic__STMMW_20401__amn	intergenic__D23580__STMMW_20401__STMMW_20411	D23580		2114848	2114963	+		60	25	61	54	0.712607	0.578227
intergenic__STMMW_20441__STMMW_20442	intergenic__D23580__STMMW_20441__STMMW_20442	D23580		2117321	2117645	+		110	57	126	87	0.569319	0.477201
intergenic__STMMW_20442__yeeO	intergenic__D23580__STMMW_20442__STMMW_20451	D23580		2117814	2118033	+		25	14	42	18	0.782147	0.753177
intergenic__yeeO__erfK	intergenic__D23580__STMMW_20451__STMMW_20461	D23580		2119492	2119952	+		159	96	180	145	0.558821	0.306291
intergenic__cbiA__pocR	intergenic__D23580__STMMW_20661__STMMW_20671	D23580		2137459	2138055	+		674	372	582	426	0.160667	0.787067
intergenic__pocR__pduF	intergenic__D23580__STMMW_20671__STMMW_20681	D23580		2138968	2139183	+		152	82	85	85	-0.213087	0.92739
intergenic__pduF__pduA	intergenic__D23580__STMMW_20681__STMMW_20691	D23580		2139979	2140502	+		473	315	414	280	-0.00944306	0.997045
intergenic__pduA__pduB	intergenic__D23580__STMMW_20691__STMMW_20701	D23580		2140788	2140894	+		168	78	179	110	0.457217	0.552346
intergenic__yeeX__STnc3700	intergenic__D23580__STMMW_20891__STMMW_ncRNA_143	D23580		2157641	2157826	+		147	96	140	101	0.172416	0.940929
intergenic__gyrI__dacD	intergenic__D23580__STMMW_20911__STMMW_20921	D23580		2159530	2159681	+		127	68	153	55	0.245149	0.924747
intergenic__dacD__phsC	intergenic__D23580__STMMW_20921__STMMW_20931	D23580		2160855	2160977	+		54	27	34	65	0.615524	0.760979
intergenic__phsA__STMMW_20961	intergenic__D23580__STMMW_20951__STMMW_20961	D23580		2164609	2164855	+		128	104	86	119	0.0301624	0.996294
intergenic__sopA__sbcB	intergenic__D23580__STMMW_20971__STMMW_20981	D23580		2167576	2167917	+		542	347	441	362	0.052952	0.97245
intergenic__sbcB__yeeF	intergenic__D23580__STMMW_20981__STMMW_20991	D23580		2169349	2169483	+		74	40	59	70	0.443955	0.811941
intergenic__yeeF__yeeY	intergenic__D23580__STMMW_20991__STMMW_21001	D23580		2170849	2171127	+		138	90	148	85	0.193802	0.929565
intergenic__yeeZ__STnc700	intergenic__D23580__STMMW_21011__STMMW_ncRNA_145	D23580		2172913	2173043	+		38	23	11	18	-0.803366	0.768917
intergenic__hisG__hisD	intergenic__D23580__STMMW_21021__STMMW_21031	D23580		2174172	2174273	+		259	128	165	139	-0.102081	0.966646
intergenic__wzzB__udg	intergenic__D23580__STMMW_21101__STMMW_21111	D23580		2181473	2181614	+		90	53	103	83	0.592315	0.497852
intergenic__udg__gnd	intergenic__D23580__STMMW_21111__STMMW_21121	D23580		2182782	2183017	+		54	40	45	29	-0.193785	0.969528
intergenic__gnd__rfbP	intergenic__D23580__STMMW_21121__STMMW_21131	D23580		2184425	2184587	+		419	231	381	210	0.0495353	0.980604
intergenic__rfbU__rfbV	intergenic__D23580__STMMW_21171__STMMW_21181	D23580		2190957	2191275	+		117	70	142	108	0.623671	0.32829
intergenic__rfbB__galF	intergenic__D23580__STMMW_21281__STMMW_21291	D23580		2202238	2202613	+		1150	1272	3294	3159	1.5183	0.0329471
intergenic__galF__wcaM	intergenic__D23580__STMMW_21291__STMMW_21301	D23580		2203508	2203684	+		320	164	297	159	0.110459	0.962668
intergenic__wzx__wcaJ	intergenic__D23580__STMMW_21331__STMMW_21341	D23580		2209097	2209228	+		187	114	180	151	0.348003	0.68176
intergenic__cpsG__cpsB	intergenic__D23580__STMMW_21351__STMMW_21361	D23580		2212048	2212157	+		257	122	217	154	0.205011	0.873407
intergenic__wza__yegH	intergenic__D23580__STMMW_21501__STMMW_21511	D23580		2226225	2226982	+		445	271	344	275	-0.00421729	0.998985
intergenic__udk__yegE	intergenic__D23580__STMMW_21541__STMMW_21551	D23580		2231858	2232187	+		490	238	410	298	0.194418	0.788574
intergenic__alkA__yegD	intergenic__D23580__STMMW_21561__STMMW_21571	D23580		2236016	2236148	+		30	20	29	34	0.563115	0.848238
intergenic__STMMW_21661__yegQ	intergenic__D23580__STMMW_21661__STMMW_21671	D23580		2253227	2253341	+		137	59	97	92	0.227829	0.924747
intergenic__srcA__STMMW_21701	intergenic__D23580__STMMW_21691__STMMW_21701	D23580		2256653	2256773	+		402	242	357	298	0.23682	0.715528
intergenic__STMMW_21701__STMMW_21702	intergenic__D23580__STMMW_21701__STMMW_21702	D23580		2257128	2257470	+		441	288	290	203	-0.383951	0.344797
intergenic__fbaB__yegT	intergenic__D23580__STMMW_21721__STMMW_21731	D23580		2259676	2259928	+		325	190	298	162	0.0126228	0.997045
intergenic__yegU__yegV	intergenic__D23580__STMMW_21741__STMMW_21751	D23580		2262202	2262302	+		145	75	114	90	0.1231	0.969192
intergenic__thiM__STMMW_21791	intergenic__D23580__STMMW_21781__STMMW_21791	D23580		2265504	2265912	+		416	225	405	207	0.115708	0.948269
intergenic__stcA__yehE	intergenic__D23580__STMMW_21831__STMMW_21841	D23580		2271286	2271563	+		36	23	20	25	-0.151048	0.980604
intergenic__yehE__mrp	intergenic__D23580__STMMW_21841__STMMW_21851	D23580		2271846	2272122	+		286	230	172	137	-0.585869	0.191605
intergenic__mrp__metG	intergenic__D23580__STMMW_21851__STMMW_21861	D23580		2273233	2273396	+		56	21	33	22	-0.217259	0.969528
intergenic__metG__yehR	intergenic__D23580__STMMW_21861__STMMW_21871	D23580		2275431	2275670	+		195	165	169	118	-0.193713	0.910926
intergenic__yehR__STMMW_21881	intergenic__D23580__STMMW_21871__STMMW_21881	D23580		2276130	2276300	+		387	195	330	222	0.144675	0.903826
intergenic__yehU__mlrA	intergenic__D23580__STMMW_21911__STMMW_21921	D23580		2279804	2280025	+		223	106	184	142	0.230469	0.857162
intergenic__yehZ__bglX	intergenic__D23580__STMMW_21971__STMMW_21981	D23580		2284651	2284830	+		284	135	211	183	0.166916	0.910982
intergenic__bglX__dld	intergenic__D23580__STMMW_21981__STMMW_21991	D23580		2287129	2287394	+		354	179	248	188	-0.0577001	0.980604
intergenic__pbpG__STnc3720	intergenic__D23580__STMMW_22001__STMMW_ncRNA_152	D23580		2290092	2290200	+		178	76	176	116	0.446044	0.573002
intergenic__yohC__yohD	intergenic__D23580__STMMW_22011__STMMW_22021	D23580		2290884	2291014	+		196	103	173	121	0.193382	0.905639
intergenic__yohG__STMMW_22051	intergenic__D23580__STMMW_22041__STMMW_22051	D23580		2293924	2294113	+		142	111	137	123	0.213612	0.907998
intergenic__yohI__STMMW_22071	intergenic__D23580__STMMW_22061__STMMW_22071	D23580		2295321	2295428	+		117	83	90	70	-0.145411	0.966635
intergenic__STMMW_22111__STMMW_22121	intergenic__D23580__STMMW_22111__STMMW_22121	D23580		2300415	2300539	+		109	60	98	74	0.242829	0.911847
intergenic__STMMW_22121__yohJ	intergenic__D23580__STMMW_22121__STMMW_22131	D23580		2301449	2301579	+		70	38	89	58	0.649992	0.535687
intergenic__yohK__cdd	intergenic__D23580__STMMW_22141__STMMW_22151	D23580		2302671	2302823	+		111	78	91	74	-0.0131094	0.998132
intergenic__cdd__sanA	intergenic__D23580__STMMW_22151__STMMW_22161	D23580		2303709	2303884	+		57	36	44	15	-0.532568	0.845704
intergenic__b2145__STMMW_22181	intergenic__D23580__STMMW_22171__STMMW_22181	D23580		2304847	2305050	+		4	5	10	9	1.18814	0.827262
intergenic__mglA__mglB	intergenic__D23580__STMMW_22211__STMMW_22221	D23580		2310143	2310275	+		419	253	405	279	0.218602	0.736598
intergenic__mglB__galS	intergenic__D23580__STMMW_22221__STMMW_22231	D23580		2311275	2311772	+		387	212	365	233	0.199642	0.810605
intergenic__galS__yeiB	intergenic__D23580__STMMW_22231__STMMW_22241	D23580		2312796	2312944	+		195	95	179	103	0.171257	0.935334
intergenic__folE__yeiG	intergenic__D23580__STMMW_22251__STMMW_22261	D23580		2314771	2315099	+		243	132	184	104	-0.188306	0.905728
intergenic__STMMW_22281__STMMW_22291	intergenic__D23580__STMMW_22281__STMMW_22291	D23580		2317708	2317923	+		257	163	118	101	-0.735675	0.0827131
intergenic__cirA__lysP	intergenic__D23580__STMMW_22311__STMMW_22321	D23580		2322202	2322545	+		105	73	102	81	0.223048	0.925911
intergenic__lysP__yeiE	intergenic__D23580__STMMW_22321__STMMW_22331	D23580		2324016	2324204	+		141	62	106	65	-0.0127365	0.998132
intergenic__yeiE__yeiH	intergenic__D23580__STMMW_22331__STMMW_22341	D23580		2325069	2325188	+		117	50	104	52	0.121675	0.97245
intergenic__fruB__setB	intergenic__D23580__STMMW_22381__STMMW_22391	D23580		2331013	2331380	+		38	18	23	24	0.0204811	0.998132
intergenic__opvA__yeiW	intergenic__D23580__STMMW_22411__STMMW_22412	D23580		2333417	2333803	+		336	238	266	181	-0.197543	0.85042
intergenic__yeiW__yeiP	intergenic__D23580__STMMW_22412__STMMW_22421	D23580		2333960	2334243	+		247	157	232	129	0.00100473	0.999383
intergenic__yeiP__yeiR	intergenic__D23580__STMMW_22421__STMMW_22431	D23580		2334955	2335166	+		153	84	133	105	0.228289	0.892082
intergenic__spr__rtn	intergenic__D23580__STMMW_22451__STMMW_22461	D23580		2337889	2338213	+		367	218	335	284	0.297781	0.574718
intergenic__rtn__yejA	intergenic__D23580__STMMW_22461__STMMW_22471	D23580		2339771	2339876	+		83	41	37	53	-0.164378	0.970794
intergenic__yejG__STnc1340	intergenic__D23580__STMMW_22511__STMMW_ncRNA_155	D23580		2345751	2345897	+		54	15	36	19	-0.0370856	0.997045
intergenic__rsuA__yejH	intergenic__D23580__STMMW_22531__STMMW_22541	D23580		2348055	2348205	+		298	154	269	150	0.0896442	0.969528
intergenic__yejH__rplY	intergenic__D23580__STMMW_22541__STMMW_22551	D23580		2349967	2350090	+		7	3	8	7	0.854389	0.919589
intergenic__rplY__STMMW_22561	intergenic__D23580__STMMW_22551__STMMW_22561	D23580		2350376	2350483	+		49	34	68	30	0.367248	0.902339
intergenic__yejK__yejL	intergenic__D23580__STMMW_22571__STMMW_22572	D23580		2352140	2352318	+		138	86	115	100	0.151194	0.962668
intergenic__yejM__STMMW_22591	intergenic__D23580__STMMW_22581__STMMW_22591	D23580		2354339	2354618	+		65	44	38	25	-0.622204	0.721884
intergenic__STMMW_22601__STMMW_22602	intergenic__D23580__STMMW_22601__STMMW_22602	D23580		2355441	2355588	+		177	99	154	118	0.19517	0.910071
intergenic__STMMW_22631__STMMW_22641	intergenic__D23580__STMMW_22631__STMMW_22641	D23580		2358124	2358500	+		796	516	551	459	-0.179007	0.741782
intergenic__STMMW_22671__STMMW_22681	intergenic__D23580__STMMW_22671__STMMW_22681	D23580		2361195	2361490	+		404	247	324	266	0.0658866	0.970794
intergenic__sspH2__STMMW_22731	intergenic__D23580__STMMW_22721__STMMW_22731	D23580		2366920	2367087	+		307	216	276	213	0.0803115	0.969528
intergenic__STMMW_22731__STMMW_22741	intergenic__D23580__STMMW_22731__STMMW_22741	D23580		2367292	2367587	+		562	352	426	370	0.00964611	0.997045
intergenic__STMMW_22751__STMMW_22761	intergenic__D23580__STMMW_22751__STMMW_22761	D23580		2368886	2369076	+		312	190	205	193	-0.11329	0.960066
intergenic__STMMW_22761__narP	intergenic__D23580__STMMW_22761__STMMW_22771	D23580		2369641	2370369	+		565	463	489	404	-0.0491546	0.980604
intergenic__napB__napH	intergenic__D23580__STMMW_22811__STMMW_22821	D23580		2378413	2378527	+		119	66	116	90	0.373998	0.761942
intergenic__napF__eco	intergenic__D23580__STMMW_22861__STMMW_22871	D23580		2383314	2383726	+		529	485	503	434	0.0225064	0.994172
intergenic__eco__yojI	intergenic__D23580__STMMW_22871__STMMW_22881	D23580		2384222	2384429	+		273	117	243	150	0.250076	0.824623
intergenic__apbE__ompC	intergenic__D23580__STMMW_22911__STMMW_22921	D23580		2388997	2389110	+		79	40	81	55	0.413221	0.818316
intergenic__ompC__MicF	intergenic__D23580__STMMW_22921__STMMW_ncRNA_158	D23580		2390080	2390580	+		1128	735	1031	701	0.072315	0.938145
intergenic__rcsB__rcsC	intergenic__D23580__STMMW_22941__STMMW_22951	D23580		2394313	2394414	+		162	87	99	76	-0.285676	0.853945
intergenic__rcsC__gyrA	intergenic__D23580__STMMW_22951__STMMW_22961	D23580		2397262	2397378	+		204	135	192	171	0.301488	0.746449
intergenic__gyrA__STMMW_22971	intergenic__D23580__STMMW_22961__STMMW_22971	D23580		2400016	2400424	+		1198	654	943	732	0.0768755	0.924747
intergenic__ubiG__nrdA	intergenic__D23580__STMMW_23001__STMMW_23011	D23580		2404713	2405067	+		51	23	22	22	-0.473071	0.890942
intergenic__nrdA__nrdB	intergenic__D23580__STMMW_23011__STMMW_23021	D23580		2407354	2407465	+		75	47	64	30	-0.224891	0.960843
intergenic__STMMW_23041__STMMW_23051	intergenic__D23580__STMMW_23041__STMMW_23051	D23580		2410043	2410203	+		177	130	167	145	0.205167	0.89683
intergenic__STMMW_23051__glpQ	intergenic__D23580__STMMW_23051__STMMW_23061	D23580		2411083	2411197	+		163	78	120	94	0.072703	0.980604
intergenic__glpT__glpA	intergenic__D23580__STMMW_23071__STMMW_23081	D23580		2413632	2413903	+		232	144	237	162	0.273456	0.758243
intergenic__sseL__STMMW_23121	intergenic__D23580__STMMW_23111__STMMW_23121	D23580		2419417	2419525	+		849	480	630	517	0.0087695	0.996698
intergenic__yfaX__STMMW_23171	intergenic__D23580__STMMW_23161__STMMW_23171	D23580		2423884	2424132	+		870	475	652	465	-0.0545588	0.966646
intergenic__STMMW_23171__yfaZ	intergenic__D23580__STMMW_23171__STMMW_23181	D23580		2425330	2425443	+		205	91	143	140	0.214536	0.899858
intergenic__yfaZ__yfaO	intergenic__D23580__STMMW_23181__STMMW_23191	D23580		2426092	2426264	+		478	262	380	309	0.1225	0.911847
intergenic__ais__yfbE	intergenic__D23580__STMMW_23201__STMMW_23211	D23580		2427341	2427620	+		254	216	202	196	-0.0755696	0.976101
intergenic__menF__elaB	intergenic__D23580__STMMW_23341__STMMW_23342	D23580		2442346	2442445	+		449	261	406	267	0.117762	0.924747
intergenic__yfbK__nuoN	intergenic__D23580__STMMW_23381__STMMW_23391	D23580		2447135	2448021	+		1776	1238	1419	1053	-0.113398	0.820171
intergenic__nuoN__nuoM	intergenic__D23580__STMMW_23391__STMMW_23401	D23580		2449300	2449485	+		115	60	22	10	-2.25991	0.000482963
intergenic__nuoM__nuoL	intergenic__D23580__STMMW_23401__STMMW_23411	D23580		2451016	2451328	+		297	177	112	97	-0.965972	0.00624448
intergenic__nuoA__STMMW_23511	intergenic__D23580__STMMW_23501__STMMW_23511	D23580		2463167	2463560	+		135	85	77	63	-0.45056	0.696355
intergenic__lrhA__yfbQ	intergenic__D23580__STMMW_23521__STMMW_23531	D23580		2464732	2465662	+		5191	3425	3956	3294	-0.0547471	0.92739
intergenic__STMMW_23581__ackA	intergenic__D23580__STMMW_23581__STMMW_23591	D23580		2471268	2471606	+		153	94	84	38	-0.864834	0.185518
intergenic__STMMW_23661__STMMW_23671	intergenic__D23580__STMMW_23661__STMMW_23671	D23580		2480799	2481050	+		132	76	123	101	0.325195	0.807723
intergenic__yfcF__yfcG	intergenic__D23580__STMMW_23701__STMMW_23711	D23580		2483939	2484080	+		290	138	246	135	0.0435886	0.98922
intergenic__yfcG__yfcH	intergenic__D23580__STMMW_23711__STMMW_23721	D23580		2484729	2484853	+		592	300	562	322	0.191555	0.779472
intergenic__hisQ__hisJ	intergenic__D23580__STMMW_23751__STMMW_23761	D23580		2487977	2488158	+		535	258	405	313	0.0987226	0.948269
intergenic__hisJ__argT	intergenic__D23580__STMMW_23761__STMMW_23771	D23580		2488942	2489178	+		201	100	148	136	0.169848	0.934254
intergenic__argT__ubiX	intergenic__D23580__STMMW_23771__STMMW_23781	D23580		2489962	2490249	+		204	126	168	136	0.0863904	0.970966
intergenic__STMMW_23821__STMMW_23831	intergenic__D23580__STMMW_23821__STMMW_23831	D23580		2496331	2496540	+		88	56	57	70	0.0590687	0.990928
intergenic__cvpA__dedD	intergenic__D23580__STMMW_23851__STMMW_23861	D23580		2500048	2500357	+		371	213	312	234	0.112711	0.943357
intergenic__accD__dedA	intergenic__D23580__STMMW_23881__STMMW_23891	D23580		2503273	2503421	+		13	10	4	13	-0.15107	0.990928
intergenic__pdxB__div	intergenic__D23580__STMMW_23921__STMMW_23931	D23580		2507160	2507262	+		69	42	79	50	0.4007	0.841281
intergenic__STMMW_23941__STMMW_23951	intergenic__D23580__STMMW_23941__STMMW_23951	D23580		2509440	2509618	+		271	122	274	134	0.263061	0.823301
intergenic__STMMW_23951__STMMW_23961	intergenic__D23580__STMMW_23951__STMMW_23961	D23580		2509994	2510165	+		119	164	109	130	-0.15473	0.981107
intergenic__STMMW_23961__STMMW_23971	intergenic__D23580__STMMW_23961__STMMW_23971	D23580		2510415	2510582	+		34	46	13	10	-1.74433	0.137271
intergenic__yfcB__yfcN	intergenic__D23580__STMMW_24071__STMMW_24081	D23580		2520263	2520427	+		273	147	265	119	0.0420207	0.99019
intergenic__sixA__fadJ	intergenic__D23580__STMMW_24091__STMMW_24101	D23580		2521565	2521772	+		146	63	116	47	-0.157623	0.966635
intergenic__fadI__yfcZ	intergenic__D23580__STMMW_24111__STMMW_24121	D23580		2525231	2525407	+		128	59	119	78	0.307633	0.851675
intergenic__yfcZ__fadL	intergenic__D23580__STMMW_24121__STMMW_24131	D23580		2525693	2526056	+		185	160	174	139	0.00258677	0.999383
intergenic__vacJ__yfdC	intergenic__D23580__STMMW_24141__STMMW_24151	D23580		2528187	2528474	+		376	239	297	231	-0.0243285	0.991473
intergenic__yfdC__STnc3750	intergenic__D23580__STMMW_24151__STMMW_ncRNA_164	D23580		2529417	2529677	+		539	266	414	254	-0.0530165	0.977163
intergenic__pgtE__pgtA	intergenic__D23580__STMMW_24161__STMMW_24171	D23580		2530662	2530928	+		196	132	137	88	-0.376612	0.683178
intergenic__STMMW_24192__pgtP	intergenic__D23580__STMMW_24192__STMMW_24201	D23580		2535667	2535797	+		40	21	27	10	-0.557372	0.880417
intergenic__pgtP__STMMW_24231	intergenic__D23580__STMMW_24201__STMMW_24231	D23580		2537190	2537464	+		998	648	838	689	0.0889518	0.918195
intergenic__STMMW_24231__lpxP	intergenic__D23580__STMMW_24231__STMMW_24241	D23580		2537708	2538228	+		997	615	868	637	0.0961134	0.891295
intergenic__lpxP__tpke70	intergenic__D23580__STMMW_24241__STMMW_ncRNA_165	D23580		2539150	2539275	+		39	25	54	44	0.815637	0.525643
intergenic__yfdZ__STMMW_24261	intergenic__D23580__STMMW_24251__STMMW_24261	D23580		2540912	2541252	+		70	28	69	38	0.36462	0.89119
intergenic__glk__STMMW_24281	intergenic__D23580__STMMW_24271__STMMW_24281	D23580		2542598	2542800	+		142	70	85	71	-0.196983	0.944153
intergenic__STMMW_24291__STMMW_24301	intergenic__D23580__STMMW_24291__STMMW_24301	D23580		2545709	2545887	+		83	46	79	75	0.494655	0.711353
intergenic__STMMW_24301__ypeC	intergenic__D23580__STMMW_24301__STMMW_24311	D23580		2546887	2546999	+		65	29	37	33	-0.157276	0.972505
intergenic__mntH__nupC	intergenic__D23580__STMMW_24321__STMMW_24331	D23580		2548629	2548970	+		410	213	292	255	0.0540091	0.980604
intergenic__yfeA__yfeC	intergenic__D23580__STMMW_24341__STMMW_24351	D23580		2552416	2553020	+		155	88	121	108	0.143017	0.963738
intergenic__gltX__xapR	intergenic__D23580__STMMW_24371__STMMW_24381	D23580		2555247	2556061	+		224	127	141	165	0.0586537	0.984827
intergenic__flhAb__yfeN	intergenic__D23580__STMMW_24411__STMMW_24421	D23580		2559360	2559614	+		67	50	43	23	-0.693327	0.641562
intergenic__zipA__cysZ	intergenic__D23580__STMMW_24471__STMMW_24481	D23580		2565794	2565973	+		105	59	84	83	0.266719	0.902048
intergenic__cysZ__cysK	intergenic__D23580__STMMW_24481__STMMW_24491	D23580		2566736	2566898	+		559	277	385	254	-0.165184	0.848238
intergenic__cysK__ptsH	intergenic__D23580__STMMW_24491__STMMW_24501	D23580		2567871	2568253	+		130	77	40	24	-1.50813	0.00815004
intergenic__crr__STMMW_24531	intergenic__D23580__STMMW_24521__STMMW_24531	D23580		2570838	2570985	+		166	84	135	89	0.0600132	0.986698
intergenic__yfeL__cysM	intergenic__D23580__STMMW_24581__STMMW_24591	D23580		2575189	2575318	+		113	44	95	76	0.401526	0.794767
intergenic__cysP__ucpA	intergenic__D23580__STMMW_24631__STMMW_24641	D23580		2580110	2580266	+		81	45	95	60	0.497432	0.706779
intergenic__ucpA__STMMW_24651	intergenic__D23580__STMMW_24641__STMMW_24651	D23580		2581059	2581295	+		322	165	307	162	0.140654	0.934254
intergenic__STMMW_24681__amiA	intergenic__D23580__STMMW_24681__STMMW_24691	D23580		2583789	2584000	+		47	24	32	7	-0.732975	0.803409
intergenic__STMMW_24711__STMMW_24721	intergenic__D23580__STMMW_24711__STMMW_24721	D23580		2586123	2586250	+		262	162	238	173	0.149342	0.924747
intergenic__STMMW_24721__eutR	intergenic__D23580__STMMW_24721__STMMW_24731	D23580		2587529	2587727	+		323	161	250	212	0.178416	0.880417
intergenic__eutH__eutG	intergenic__D23580__STMMW_24791__STMMW_24801	D23580		2594919	2595037	+		249	154	229	143	0.0640233	0.980604
intergenic__eutN__eutM	intergenic__D23580__STMMW_24831__STMMW_24841	D23580		2598780	2598879	+		206	103	176	130	0.217035	0.877807
intergenic__eutS__tnpA_1b	intergenic__D23580__STMMW_24891__STMMW_24901	D23580		2602519	2602998	+		1233	817	1026	747	-0.028345	0.980604
intergenic__tnpA_1b__maeB	intergenic__D23580__STMMW_24901__STMMW_24911	D23580		2603458	2603646	+		328	314	233	277	-0.173112	0.970794
intergenic__maeB__tal	intergenic__D23580__STMMW_24911__STMMW_24921	D23580		2605927	2606197	+		342	181	288	227	0.205983	0.8243
intergenic__STMMW_24941__ypfG	intergenic__D23580__STMMW_24941__STMMW_24951	D23580		2609462	2609589	+		140	90	143	124	0.420685	0.632571
intergenic__ypfG__yffH	intergenic__D23580__STMMW_24951__STMMW_24961	D23580		2610634	2610758	+		71	50	59	35	-0.211881	0.963262
intergenic__yffH__STMMW_24971	intergenic__D23580__STMMW_24961__STMMW_24971	D23580		2611335	2611537	+		252	111	212	122	0.108244	0.966635
intergenic__STMMW_24971__aegA	intergenic__D23580__STMMW_24971__STMMW_24981	D23580		2612837	2613284	+		423	235	299	255	-0.0203582	0.995898
intergenic__aegA__narQ	intergenic__D23580__STMMW_24981__STMMW_24991	D23580		2615247	2615431	+		125	72	132	106	0.488937	0.552526
intergenic__narQ__acrD	intergenic__D23580__STMMW_24991__STMMW_25001	D23580		2617133	2617316	+		211	120	195	170	0.367424	0.609888
intergenic__acrD__ypfM	intergenic__D23580__STMMW_25001__STMMW_25002	D23580		2620431	2620531	+		261	136	226	165	0.201287	0.867186
intergenic__ypfM__yffB	intergenic__D23580__STMMW_25002__STMMW_25011	D23580		2620592	2621003	+		539	315	388	320	-0.0546119	0.97245
intergenic__STMMW_25041__purC	intergenic__D23580__STMMW_25041__STMMW_25051	D23580		2625644	2625773	+		139	71	125	108	0.392902	0.718242
intergenic__purC__nlpB	intergenic__D23580__STMMW_25051__STMMW_25061	D23580		2626488	2626661	+		56	36	48	31	-0.0433761	0.996294
intergenic__dapA__gcvR	intergenic__D23580__STMMW_25071__STMMW_25081	D23580		2628592	2628736	+		26	9	28	10	0.339969	0.966635
intergenic__STMMW_25092__perM	intergenic__D23580__STMMW_25092__STMMW_25101	D23580		2630180	2630365	+		108	53	79	72	0.162241	0.966635
intergenic__perM__STMMW_25111	intergenic__D23580__STMMW_25101__STMMW_25111	D23580		2631455	2631640	+		90	63	79	42	-0.195486	0.962668
intergenic__uraA__STMMW_25142	intergenic__D23580__STMMW_25141__STMMW_25142	D23580		2635616	2635767	+		507	402	423	356	-0.0602272	0.97245
intergenic__STMMW_25142__upp	intergenic__D23580__STMMW_25142__STMMW_25151	D23580		2636227	2636413	+		317	316	221	260	-0.246588	0.960066
intergenic__upp__purM	intergenic__D23580__STMMW_25151__STMMW_25161	D23580		2637041	2637453	+		131	63	84	77	-0.0102481	0.998132
intergenic__purN__ppk	intergenic__D23580__STMMW_25171__STMMW_25181	D23580		2639130	2639317	+		265	166	244	186	0.193357	0.866854
intergenic__STMMW_25241__STMMW_25251	intergenic__D23580__STMMW_25241__STMMW_25251	D23580		2646099	2646323	+		398	231	266	208	-0.19645	0.833213
intergenic__STMMW_25261__guaA	intergenic__D23580__STMMW_25261__STMMW_25271	D23580		2647030	2647185	+		39	34	45	33	0.232242	0.96639
intergenic__guaB__xseA	intergenic__D23580__STMMW_25281__STMMW_25291	D23580		2650300	2650459	+		65	36	36	19	-0.692245	0.698492
intergenic__xseA__shdA	intergenic__D23580__STMMW_25291__STMMW_25301	D23580		2651810	2651970	+		291	167	290	164	0.169863	0.897311
intergenic__shdA__ratB	intergenic__D23580__STMMW_25301__STMMW_25311	D23580		2658091	2658786	+		920	597	708	479	-0.176048	0.706502
intergenic__ratB__ratA	intergenic__D23580__STMMW_25311__STMMW_25321	D23580		2666091	2666255	+		307	169	244	198	0.117578	0.950017
intergenic__ratA__sinI	intergenic__D23580__STMMW_25321__STMMW_25331	D23580		2671854	2671972	+		245	138	222	136	0.0962062	0.967984
intergenic__sinH__yfgJ	intergenic__D23580__STMMW_25341__STMMW_25351	D23580		2675183	2675527	+		255	174	204	153	-0.0852944	0.970794
intergenic__engA__yfgL	intergenic__D23580__STMMW_25361__STMMW_25371	D23580		2677311	2677428	+		21	16	29	6	-0.0271606	0.998132
intergenic__hisS__gcpE	intergenic__D23580__STMMW_25391__STMMW_25401	D23580		2680527	2680636	+		26	11	30	15	0.501773	0.912122
intergenic__yfgA__yfgB	intergenic__D23580__STMMW_25411__STMMW_25421	D23580		2682787	2683077	+		403	213	369	298	0.345675	0.40564
intergenic__yfgB__ndk	intergenic__D23580__STMMW_25421__STMMW_25431	D23580		2684245	2684450	+		220	100	155	119	0.0269143	0.996094
intergenic__ndk__STMMW_25441	intergenic__D23580__STMMW_25431__STMMW_25441	D23580		2684883	2685002	+		112	66	117	65	0.208803	0.936203
intergenic__STMMW_25471__pbpC	intergenic__D23580__STMMW_25471__STMMW_25481	D23580		2689700	2689827	+		6	7	5	6	-0.10813	0.996294
intergenic__STMMW_25491__STMMW_25501	intergenic__D23580__STMMW_25491__STMMW_25501	D23580		2697079	2697286	+		120	53	93	75	0.217362	0.935297
intergenic__STMMW_25501__STMMW_25511	intergenic__D23580__STMMW_25501__STMMW_25511	D23580		2698130	2698375	+		313	208	280	182	-0.00275632	0.999383
intergenic__sseBb__pepB	intergenic__D23580__STMMW_25521__STMMW_25531	D23580		2700399	2700498	+		35	18	24	12	-0.366315	0.953789
intergenic__pepB__yfhJ	intergenic__D23580__STMMW_25531__STMMW_25541	D23580		2701783	2702028	+		120	62	90	59	-0.0739688	0.985352
intergenic__hscB__iscA	intergenic__D23580__STMMW_25571__STMMW_25581	D23580		2704957	2705151	+		39	16	12	7	-1.28748	0.525083
intergenic__iscS__yfhP	intergenic__D23580__STMMW_25601__STMMW_25611	D23580		2707133	2707312	+		3	2	0	0	-3.56791	0.777962
intergenic__yfhP__STMMW_25621	intergenic__D23580__STMMW_25611__STMMW_25621	D23580		2707808	2707966	+		43	29	28	6	-0.999935	0.636448
intergenic__STMMW_25621__suhB	intergenic__D23580__STMMW_25621__STMMW_25631	D23580		2708699	2708816	+		43	20	19	18	-0.501182	0.892878
intergenic__suhB__STMMW_25641	intergenic__D23580__STMMW_25631__STMMW_25641	D23580		2709621	2709764	+		80	38	59	47	0.0920381	0.984721
intergenic__STMMW_25641__asrA	intergenic__D23580__STMMW_25641__STMMW_25651	D23580		2710644	2710824	+		138	121	113	110	-0.0559055	0.98922
intergenic__STMMW_25691__csiE	intergenic__D23580__STMMW_25691__STMMW_25701	D23580		2715331	2715455	+		62	54	44	49	-0.144343	0.972505
intergenic__hcaT__glyA	intergenic__D23580__STMMW_25711__STMMW_25721	D23580		2717868	2718062	+		70	43	62	36	-0.031283	0.996294
intergenic__glyA__hmpA	intergenic__D23580__STMMW_25721__STMMW_25731	D23580		2719317	2719640	+		79	37	47	35	-0.257384	0.948433
intergenic__hmpA__cadC	intergenic__D23580__STMMW_25731__STMMW_25741	D23580		2720832	2721012	+		30	14	12	16	-0.354037	0.964863
intergenic__cadC__cadB	intergenic__D23580__STMMW_25741__STMMW_25751	D23580		2722558	2722917	+		285	277	217	214	-0.243439	0.847797
intergenic__cadB__cadA	intergenic__D23580__STMMW_25751__STMMW_25761	D23580		2724250	2724394	+		240	111	195	122	0.081293	0.972505
intergenic__purG__yfhD	intergenic__D23580__STMMW_25821__STMMW_25831	D23580		2736524	2736778	+		44	32	33	26	-0.191778	0.970794
intergenic__murQ__yfhH	intergenic__D23580__STMMW_25871__STMMW_25881	D23580		2741855	2741969	+		10	6	5	11	0.302164	0.980604
intergenic__STMMW_25901__STMMW_25911	intergenic__D23580__STMMW_25901__STMMW_25911	D23580		2744993	2745107	+		6	0	0	1	-1.91327	0.930127
intergenic__yfhL__acpS	intergenic__D23580__STMMW_25921__STMMW_25931	D23580		2746333	2746443	+		105	45	117	40	0.251136	0.940695
intergenic__rnc__lepB	intergenic__D23580__STMMW_25971__STMMW_25981	D23580		2749890	2750162	+		80	51	66	57	0.114854	0.978038
intergenic__lepA__gogB	intergenic__D23580__STMMW_25991__STMMW_26001	D23580		2752954	2753357	+		584	315	443	344	0.0317195	0.987561
intergenic__gogB__STMMW_26011	intergenic__D23580__STMMW_26001__STMMW_26011	D23580		2754852	2755713	+		311	279	204	122	-0.75154	0.0548802
intergenic__STMMW_26022__STMMW_26031	intergenic__D23580__STMMW_26022__STMMW_26031	D23580		2756560	2757051	+		1348	731	830	640	-0.277856	0.185573
intergenic__STMMW_26031__STMMW_26041	intergenic__D23580__STMMW_26031__STMMW_26041	D23580		2757265	2757427	+		0	0	0	0	NA	NA
intergenic__STMMW_26291__STMMW_26301	intergenic__D23580__STMMW_26291__STMMW_26301	D23580		2782394	2782679	+		28	27	42	43	0.784281	0.640973
intergenic__STMMW_26301__STnc1920	intergenic__D23580__STMMW_26301__STMMW_ncRNA_172	D23580		2783082	2783219	+		158	81	110	101	0.0686615	0.98396
intergenic__STMMW_26322__STMMW_26331	intergenic__D23580__STMMW_26322__STMMW_26331	D23580		2784568	2784827	+		237	191	188	178	-0.0536026	0.984827
intergenic__STMMW_26331__IsrI	intergenic__D23580__STMMW_26331__STMMW_ncRNA_173	D23580		2785515	2785688	+		441	258	360	253	0.0108851	0.997045
intergenic__STMMW_26371__STMMW_26381	intergenic__D23580__STMMW_26371__STMMW_26381	D23580		2788683	2788890	+		158	78	108	86	-0.0420691	0.990928
intergenic__STMMW_26391__STMMW_26401	intergenic__D23580__STMMW_26391__STMMW_26401	D23580		2789777	2789892	+		111	51	96	55	0.119395	0.97245
intergenic__STMMW_26401__STMMW_26411	intergenic__D23580__STMMW_26401__STMMW_26411	D23580		2790127	2790368	+		95	54	65	43	-0.264655	0.925296
intergenic__STMMW_26411__STMMW_26421	intergenic__D23580__STMMW_26411__STMMW_26421	D23580		2791002	2791108	+		16	11	15	11	0.122985	0.990928
intergenic__cIIa__STMMW_26461	intergenic__D23580__STMMW_26451__STMMW_26461	D23580		2793864	2794164	+		127	84	91	66	-0.244464	0.905639
intergenic__STMMW_26491__STMMW_26501	intergenic__D23580__STMMW_26491__STMMW_26501	D23580		2796500	2796807	+		102	60	121	44	0.163991	0.966646
intergenic__STMMW_26521__recEb	intergenic__D23580__STMMW_26521__STMMW_26531	D23580		2797487	2797612	+		928	599	724	660	0.0668593	0.963738
intergenic__STMMW_26561__rseC	intergenic__D23580__STMMW_26561__STMMW_26571	D23580		2803475	2803971	+		184	117	165	122	0.122443	0.964863
intergenic__rpoE__nadB	intergenic__D23580__STMMW_26601__STMMW_26611	D23580		2806662	2807085	+		425	241	403	266	0.205985	0.768836
intergenic__yfiC__srmB	intergenic__D23580__STMMW_26621__STMMW_26631	D23580		2809431	2809560	+		148	93	186	90	0.347577	0.768836
intergenic__yfiE__yfiK	intergenic__D23580__STMMW_26641__STMMW_26651	D23580		2811813	2811914	+		73	26	62	43	0.36234	0.891734
intergenic__yfiD__ung	intergenic__D23580__STMMW_26661__STMMW_26671	D23580		2812948	2813265	+		175	98	137	76	-0.1724	0.946491
intergenic__ung__yfiF	intergenic__D23580__STMMW_26671__STMMW_26681	D23580		2813956	2814070	+		47	31	21	23	-0.606237	0.816897
intergenic__yfiF__trxC	intergenic__D23580__STMMW_26681__STMMW_26691	D23580		2815109	2815311	+		122	118	111	132	0.180783	0.954645
intergenic__yfiQ__pssA	intergenic__D23580__STMMW_26711__STMMW_26721	D23580		2819199	2819312	+		60	42	13	7	-2.20156	0.0146282
intergenic__kgtP__STMMW_26751	intergenic__D23580__STMMW_26741__STMMW_26751	D23580		2822335	2822437	+		0	1	0	1	0.035941	0.999383
intergenic__STMMW_26751__rrfG	intergenic__D23580__STMMW_26751__STMMW_rRNA_4	D23580		2822894	2823099	+		13	7	7	4	-0.665986	0.944153
intergenic__clpB__yfiH	intergenic__D23580__STMMW_26761__STMMW_26771	D23580		2831348	2831476	+		127	61	61	38	-0.701818	0.443568
intergenic__rluD__yfiO	intergenic__D23580__STMMW_26781__STMMW_26791	D23580		2833186	2833316	+		135	86	116	47	-0.304958	0.875981
intergenic__aroF__yfiR	intergenic__D23580__STMMW_26841__STMMW_26851	D23580		2839204	2839642	+		138	76	71	60	-0.480364	0.670755
intergenic__yfiN__rpl19	intergenic__D23580__STMMW_26861__STMMW_26871	D23580		2841375	2841530	+		77	27	67	28	0.104368	0.985218
intergenic__rps16__ffh	intergenic__D23580__STMMW_26901__STMMW_26911	D23580		2843547	2843859	+		126	81	117	109	0.339043	0.798815
intergenic__ffh__corE	intergenic__D23580__STMMW_26911__STMMW_26921	D23580		2845222	2845386	+		276	101	190	115	-0.0417697	0.990928
intergenic__corE__corB	intergenic__D23580__STMMW_26921__STMMW_26931	D23580		2846179	2846284	+		221	247	254	188	0.00217734	0.999383
intergenic__grpE__ppnK	intergenic__D23580__STMMW_26951__STMMW_26971	D23580		2848837	2848958	+		70	34	69	55	0.496484	0.759199
intergenic__recN__smpA	intergenic__D23580__STMMW_26981__STMMW_26991	D23580		2851585	2851732	+		71	45	44	44	-0.178539	0.969075
intergenic__smpA__rnfH	intergenic__D23580__STMMW_26991__STMMW_27001	D23580		2852072	2852236	+		74	28	52	40	0.130471	0.980604
intergenic__yfjG__smpB	intergenic__D23580__STMMW_27011__STMMW_27021	D23580		2852973	2853142	+		158	104	134	63	-0.269574	0.877087
intergenic__smpB__bapA	intergenic__D23580__STMMW_27021__STMMW_27031	D23580		2853626	2854238	+		688	468	508	437	-0.0977351	0.934572
intergenic__STMMW_27061__STMMW_27071	intergenic__D23580__STMMW_27061__STMMW_27071	D23580		2870536	2871135	+		131	104	63	23	-1.3615	0.0234569
intergenic__STMMW_27081__STMMW_27091	intergenic__D23580__STMMW_27081__STMMW_27091	D23580		2873022	2873410	+		850	482	627	529	0.0191076	0.990928
intergenic__STMMW_27091__STMMW_27101	intergenic__D23580__STMMW_27091__STMMW_27101	D23580		2874605	2874938	+		617	410	397	355	-0.248841	0.627334
intergenic__STMMW_27101__STMMW_27111	intergenic__D23580__STMMW_27101__STMMW_27111	D23580		2875767	2876216	+		823	521	713	578	0.142487	0.812285
intergenic__STMMW_27121__STMMW_27122	intergenic__D23580__STMMW_27121__STMMW_27122	D23580		2878538	2878656	+		201	126	168	90	-0.17932	0.92739
intergenic__STMMW_27122__STMMW_27131	intergenic__D23580__STMMW_27122__STMMW_27131	D23580		2878783	2879039	+		132	92	88	57	-0.46552	0.671183
intergenic__STMMW_27141__STMMW_27151	intergenic__D23580__STMMW_27141__STMMW_27151	D23580		2881187	2881339	+		10	4	14	10	1.03608	0.830904
intergenic__STMMW_27161__STMMW_27171	intergenic__D23580__STMMW_27161__STMMW_27171	D23580		2882076	2882187	+		126	52	99	69	0.172976	0.962668
intergenic__STMMW_27201__STMMW_27211	intergenic__D23580__STMMW_27201__STMMW_27211	D23580		2885082	2885375	+		389	243	307	209	-0.106664	0.949985
intergenic__STMMW_27251__STMMW_27261	intergenic__D23580__STMMW_27251__STMMW_27261	D23580		2888717	2888845	+		447	231	348	255	0.0560294	0.974021
intergenic__STMMW_27261__STMMW_27271	intergenic__D23580__STMMW_27261__STMMW_27271	D23580		2890388	2890609	+		28	10	14	11	-0.313133	0.969528
intergenic__STMMW_27271__STMMW_27281	intergenic__D23580__STMMW_27271__STMMW_27281	D23580		2892290	2893405	+		722	375	618	417	0.132435	0.853945
intergenic__STMMW_27281__STMMW_27291	intergenic__D23580__STMMW_27281__STMMW_27291	D23580		2894282	2894446	+		12	9	11	18	0.708268	0.890822
intergenic__STMMW_27291__STMMW_27301	intergenic__D23580__STMMW_27291__STMMW_27301	D23580		2896322	2896580	+		11	8	3	8	-0.512166	0.966635
intergenic__STMMW_27301__IsrM	intergenic__D23580__STMMW_27301__STMMW_ncRNA_186	D23580		2897865	2898016	+		30	23	25	11	-0.446759	0.92739
intergenic__STMMW_27321__STMMW_27331	intergenic__D23580__STMMW_27321__STMMW_27331	D23580		2900320	2900771	+		574	354	473	349	0.0208803	0.990928
intergenic__STMMW_27341__STMMW_27351	intergenic__D23580__STMMW_27341__STMMW_27351	D23580		2903390	2903667	+		312	190	220	180	-0.119804	0.950017
intergenic__STMMW_27361__fljA	intergenic__D23580__STMMW_27361__STMMW_27371	D23580		2904831	2905609	+		1470	911	1021	773	-0.211418	0.384084
intergenic__hin__iroB	intergenic__D23580__STMMW_27391__STMMW_27401	D23580		2908402	2909363	+		1283	750	870	746	-0.11126	0.853408
intergenic__iroC__iroD	intergenic__D23580__STMMW_27411__STMMW_27421	D23580		2914214	2914322	+		25	17	35	8	0.112821	0.990928
intergenic__iroN__STMMW_27451	intergenic__D23580__STMMW_27441__STMMW_27451	D23580		2918757	2919281	+		365	234	259	279	0.071999	0.971666
intergenic__STMMW_27451__pipB2	intergenic__D23580__STMMW_27451__STMMW_27461	D23580		2919615	2919788	+		23	11	14	16	0.0996786	0.991473
intergenic__STMMW_27471__virK	intergenic__D23580__STMMW_27471__STMMW_27481	D23580		2921252	2921359	+		83	46	64	30	-0.283938	0.92831
intergenic__virK__mig-14	intergenic__D23580__STMMW_27481__STMMW_27491	D23580		2922290	2922581	+		335	204	248	238	0.0747351	0.970794
intergenic__mig-14__nixA	intergenic__D23580__STMMW_27491__STMMW_27501	D23580		2923479	2924199	+		663	375	494	356	-0.0798682	0.955604
intergenic__nixA__tctE	intergenic__D23580__STMMW_27501__STMMW_27511	D23580		2925214	2925345	+		7	10	8	8	-0.004187	0.999383
intergenic__tctD__STMMW_27531	intergenic__D23580__STMMW_27521__STMMW_27531	D23580		2927423	2927576	+		12	10	32	1	0.547215	0.958672
intergenic__STMMW_27551__csiD	intergenic__D23580__STMMW_27551__STMMW_27561	D23580		2930526	2930818	+		128	67	77	67	-0.198032	0.948269
intergenic__gabT__gabP	intergenic__D23580__STMMW_27591__STMMW_27601	D23580		2935868	2935996	+		123	51	91	43	-0.155751	0.969192
intergenic__yqaE__STMMW_27641	intergenic__D23580__STMMW_27631__STMMW_27641	D23580		2938846	2939027	+		319	198	269	196	0.0407584	0.987572
intergenic__stpA__STMMW_27671	intergenic__D23580__STMMW_27661__STMMW_27671	D23580		2940614	2941311	+		693	466	546	449	-0.0292692	0.98921
intergenic__ygaC__ygaM	intergenic__D23580__STMMW_27681__STMMW_27691	D23580		2942147	2942295	+		128	67	72	76	-0.139448	0.969528
intergenic__nrdF__proV	intergenic__D23580__STMMW_27751__STMMW_27761	D23580		2948584	2948937	+		275	172	138	90	-0.789572	0.0409316
intergenic__proX__STMMW_27791	intergenic__D23580__STMMW_27781__STMMW_27791	D23580		2952263	2952426	+		64	40	78	47	0.440143	0.813741
intergenic__STMMW_27791__emrR	intergenic__D23580__STMMW_27791__STMMW_27801	D23580		2953612	2954107	+		250	154	171	220	0.20553	0.897311
intergenic__emrR__emrA	intergenic__D23580__STMMW_27801__STMMW_27811	D23580		2954639	2954764	+		80	43	69	59	0.290969	0.906739
intergenic__STMMW_27831__luxS	intergenic__D23580__STMMW_27831__STMMW_27841	D23580		2958912	2959256	+		41	51	48	24	-0.320412	0.939972
intergenic__yqaB__csrA	intergenic__D23580__STMMW_27871__STMMW_27881	D23580		2962544	2963937	+		367	193	313	198	0.0760376	0.969766
intergenic__csrA__alaS	intergenic__D23580__STMMW_27881__STMMW_27891	D23580		2964124	2964357	+		9	6	1	7	-0.56309	0.966646
intergenic__alaS__oraA	intergenic__D23580__STMMW_27891__STMMW_27901	D23580		2966989	2967223	+		5	3	5	4	0.378948	0.980604
intergenic__oraA__recA	intergenic__D23580__STMMW_27901__STMMW_27911	D23580		2967725	2967840	+		32	9	38	6	0.298022	0.970794
intergenic__ygaD__mltB	intergenic__D23580__STMMW_27921__STMMW_27931	D23580		2969485	2969961	+		668	372	443	377	-0.115587	0.905639
intergenic__mltB__srlA	intergenic__D23580__STMMW_27931__STMMW_27941	D23580		2971042	2971294	+		102	73	65	46	-0.491379	0.715966
intergenic__gutM__srlR	intergenic__D23580__STMMW_27981__STMMW_27991	D23580		2974427	2974623	+		156	98	108	66	-0.370765	0.758845
intergenic__norR__norV	intergenic__D23580__STMMW_28011__STMMW_28021	D23580		2977873	2978057	+		87	49	87	34	-0.0159596	0.998132
intergenic__hydA__hydN	intergenic__D23580__STMMW_28041__STMMW_28051	D23580		2982965	2983109	+		55	33	30	39	-0.096049	0.98922
intergenic__hydN__STMMW_28061	intergenic__D23580__STMMW_28051__STMMW_28061	D23580		2983656	2983855	+		175	103	123	132	0.116445	0.969075
intergenic__hycB__hycA	intergenic__D23580__STMMW_28141__STMMW_28151	D23580		2991969	2992113	+		98	58	84	66	0.152631	0.966635
intergenic__hycA__hypA	intergenic__D23580__STMMW_28151__STMMW_28161	D23580		2992576	2992784	+		63	34	60	57	0.513858	0.759199
intergenic__hypE__fhlA	intergenic__D23580__STMMW_28201__STMMW_28211	D23580		2996474	2996691	+		190	118	176	94	-0.0261527	0.996094
intergenic__ygbA__sitA	intergenic__D23580__STMMW_28221__STMMW_28231	D23580		2999177	2999357	+		106	48	94	80	0.43678	0.741782
intergenic__avrA__sprB	intergenic__D23580__STMMW_28271__STMMW_28281	D23580		3003797	3003956	+		5	2	0	0	-3.96021	0.660847
intergenic__sprB__hilC	intergenic__D23580__STMMW_28281__STMMW_28291	D23580		3004713	3005096	+		34	7	17	12	-0.14354	0.98922
intergenic__hilC__orgC	intergenic__D23580__STMMW_28291__STMMW_28301	D23580		3005985	3006328	+		74	56	68	33	-0.24343	0.94935
intergenic__prgH__hilD	intergenic__D23580__STMMW_28361__STMMW_28371	D23580		3010511	3010825	+		260	151	93	120	-0.688749	0.214502
intergenic__hilD__hilA	intergenic__D23580__STMMW_28371__STMMW_28381	D23580		3011756	3012845	+		71	52	41	60	-0.0524581	0.994172
intergenic__sicA__spaS	intergenic__D23580__STMMW_28481__STMMW_28491	D23580		3024386	3024522	+		390	203	257	163	-0.287002	0.670755
intergenic__invF__invH	intergenic__D23580__STMMW_28611__STMMW_28621	D23580		3036923	3037378	+		137	72	74	85	-0.12811	0.970794
intergenic__STMMW_28641__STMMW_28651	intergenic__D23580__STMMW_28641__STMMW_28651	D23580		3039035	3039306	+		0	1	0	0	-1.58894	0.970794
intergenic__STMMW_28651__STMMW_28661	intergenic__D23580__STMMW_28651__STMMW_28661	D23580		3039634	3039873	+		551	369	487	333	0.00775094	0.997045
intergenic__STMMW_28661__STMMW_28671	intergenic__D23580__STMMW_28661__STMMW_28671	D23580		3039982	3040321	+		373	204	333	200	0.0821324	0.966646
intergenic__STMMW_28691__pphB	intergenic__D23580__STMMW_28691__STMMW_28701	D23580		3041427	3041760	+		203	168	154	119	-0.2956	0.797273
intergenic__pphB__STMMW_28711	intergenic__D23580__STMMW_28701__STMMW_28711	D23580		3042418	3042588	+		85	68	61	44	-0.395741	0.840075
intergenic__STMMW_28711__mutS	intergenic__D23580__STMMW_28711__STMMW_28721	D23580		3043111	3043310	+		100	38	64	25	-0.412506	0.869507
intergenic__ygbJ__ygbI	intergenic__D23580__STMMW_28811__STMMW_28821	D23580		3054618	3054813	+		33	9	25	11	0.0527145	0.996294
intergenic__STMMW_28831__STMMW_28841	intergenic__D23580__STMMW_28831__STMMW_28841	D23580		3056002	3056171	+		19	12	6	10	-0.690804	0.905639
intergenic__nlpD__pcm	intergenic__D23580__STMMW_28881__STMMW_28891	D23580		3060673	3060847	+		113	53	112	58	0.242071	0.925245
intergenic__ftsB__ygbE	intergenic__D23580__STMMW_28941__STMMW_28951	D23580		3064776	3064968	+		202	117	190	82	-0.0743925	0.980604
intergenic__cysD__iap	intergenic__D23580__STMMW_28981__STMMW_28991	D23580		3068289	3068538	+		365	220	297	211	-0.00736003	0.998132
intergenic__iap__ygbF	intergenic__D23580__STMMW_28991__STMMW_29001	D23580		3069586	3071110	+		873	529	833	588	0.214053	0.498435
intergenic__ygcB__sopD	intergenic__D23580__STMMW_29071__STMMW_29081	D23580		3079571	3080014	+		6	6	4	10	0.450101	0.970794
intergenic__cysJ__ptpS	intergenic__D23580__STMMW_29111__STMMW_29121	D23580		3085198	3085800	+		360	273	335	233	-0.00347223	0.999383
intergenic__STMMW_29131__ygcF	intergenic__D23580__STMMW_29131__STMMW_29141	D23580		3087049	3088569	+		1049	765	894	658	-0.0611615	0.96639
intergenic__ygcF__eno	intergenic__D23580__STMMW_29141__STMMW_29151	D23580		3089242	3089376	+		109	78	77	66	-0.202975	0.948269
intergenic__pyrG__mazG	intergenic__D23580__STMMW_29161__STMMW_29171	D23580		3092396	3092622	+		23	12	8	7	-0.983199	0.801646
intergenic__mazG__STMMW_29179	intergenic__D23580__STMMW_29171__STMMW_29179	D23580		3093424	3094028	+		231	269	211	200	-0.187846	0.970794
intergenic__STMMW_29261__STMMW_29271	intergenic__D23580__STMMW_29261__STMMW_29271	D23580		3106940	3107088	+		255	121	204	167	0.230626	0.846957
intergenic__queF__ygdH	intergenic__D23580__STMMW_29311__STMMW_29321	D23580		3110743	3110854	+		122	95	107	81	-0.0493892	0.990928
intergenic__ygdH__sdaC	intergenic__D23580__STMMW_29321__STMMW_29331	D23580		3112220	3112783	+		106	72	92	72	0.067083	0.988581
intergenic__sdaB__exo	intergenic__D23580__STMMW_29341__STMMW_29351	D23580		3115500	3115609	+		59	30	56	20	-0.0646748	0.992752
intergenic__fucA__fucP	intergenic__D23580__STMMW_29371__STMMW_29381	D23580		3118330	3118883	+		46	19	23	13	-0.612956	0.85042
intergenic__fucI__fucK	intergenic__D23580__STMMW_29391__STMMW_29401	D23580		3122008	3122107	+		119	46	59	66	-0.0857139	0.984827
intergenic__gcvA__GcvB	intergenic__D23580__STMMW_29451__STMMW_ncRNA_197	D23580		3127202	3127328	+		39	19	48	26	0.556256	0.83719
intergenic__ygdI__csdA	intergenic__D23580__STMMW_29461__STMMW_29471	D23580		3127776	3127967	+		271	136	200	163	0.0752691	0.97245
intergenic__ygdK__STMMW_29491	intergenic__D23580__STMMW_29481__STMMW_29491	D23580		3129617	3129915	+		582	339	422	282	-0.191448	0.759487
intergenic__ygdL__mltA	intergenic__D23580__STMMW_29501__STMMW_29511	D23580		3131662	3131770	+		46	26	50	43	0.595303	0.745216
intergenic__mltA__amiC	intergenic__D23580__STMMW_29511__STMMW_29521	D23580		3132869	3133367	+		342	179	258	186	-0.00925137	0.997045
intergenic__amiC__argA	intergenic__D23580__STMMW_29521__STMMW_29531	D23580		3134622	3134853	+		13	6	11	2	-0.409901	0.970966
intergenic__argA__recD	intergenic__D23580__STMMW_29531__STMMW_29541	D23580		3136186	3136287	+		113	67	102	73	0.159288	0.963738
intergenic__ptr__recC	intergenic__D23580__STMMW_29561__STMMW_29571	D23580		3144547	3144723	+		181	114	144	143	0.182104	0.926895
intergenic__comN__thyA	intergenic__D23580__STMMW_29611__STMMW_29621	D23580		3149845	3150028	+		55	29	39	37	0.10223	0.986698
intergenic__lgt__ptsP	intergenic__D23580__STMMW_29631__STMMW_29641	D23580		3151706	3151920	+		148	82	161	122	0.515931	0.429328
intergenic__nudH__mutH	intergenic__D23580__STMMW_29651__STMMW_29661	D23580		3154711	3155392	+		222	137	211	114	0.0223015	0.996294
intergenic__mutH__ygdQ	intergenic__D23580__STMMW_29661__STMMW_29671	D23580		3156089	3156251	+		125	79	124	82	0.195672	0.934254
intergenic__ygdR__tas	intergenic__D23580__STMMW_29681__STMMW_29691	D23580		3157372	3157561	+		307	176	222	227	0.135834	0.940765
intergenic__lysA__lysR	intergenic__D23580__STMMW_29751__STMMW_29761	D23580		3165966	3166082	+		6	4	6	2	-0.207176	0.990928
intergenic__ygeA__araE	intergenic__D23580__STMMW_29771__STMMW_29781	D23580		3167698	3167809	+		55	36	33	33	-0.249257	0.962668
intergenic__araE__kduD	intergenic__D23580__STMMW_29781__STMMW_29791	D23580		3169229	3169581	+		465	270	348	259	-0.0690227	0.969528
intergenic__kduI__yqeF	intergenic__D23580__STMMW_29801__STMMW_29811	D23580		3171237	3171665	+		213	116	143	127	-0.050153	0.98922
intergenic__yqeF__STMMW_29821	intergenic__D23580__STMMW_29811__STMMW_29821	D23580		3172845	3172966	+		35	16	22	2	-0.976113	0.787067
intergenic__STMMW_29831__STMMW_29841	intergenic__D23580__STMMW_29831__STMMW_29841	D23580		3174390	3174530	+		74	48	58	55	0.101277	0.980604
intergenic__yohL__yohM	intergenic__D23580__STMMW_29851__STMMW_29852	D23580		3176064	3176185	+		191	127	152	111	-0.092085	0.970966
intergenic__yohM__STM3025	intergenic__D23580__STMMW_29852__STMMW_29861	D23580		3177017	3177225	+		155	94	112	112	0.0759469	0.980604
intergenic__stdB__stdA	intergenic__D23580__STMMW_29901__STMMW_29911	D23580		3182974	3183092	+		81	52	78	41	-0.00326412	0.999383
intergenic__stdA__STMMW_29921	intergenic__D23580__STMMW_29911__STMMW_29921	D23580		3183804	3184395	+		183	118	125	102	-0.2095	0.902966
intergenic__STMMW_29931__STnc290	intergenic__D23580__STMMW_29931__STMMW_ncRNA_201	D23580		3185612	3186179	+		676	488	479	426	-0.178018	0.806302
intergenic__STMMW_29951__STMMW_29961	intergenic__D23580__STMMW_29951__STMMW_29961	D23580		3187043	3187218	+		99	56	76	45	-0.167142	0.966635
intergenic__STMMW_29971__STMMW_29981	intergenic__D23580__STMMW_29971__STMMW_29981	D23580		3188552	3188835	+		557	492	499	404	-0.079259	0.966635
intergenic__prfB__recJ	intergenic__D23580__STMMW_30011__STMMW_30021	D23580		3192889	3193209	+		12	13	1	14	-0.453513	0.967578
intergenic__xerD__fldB	intergenic__D23580__STMMW_30041__STMMW_30051	D23580		3196583	3196694	+		184	100	133	86	-0.169943	0.941876
intergenic__ygfY__ygfZ	intergenic__D23580__STMMW_30071__STMMW_30081	D23580		3197930	3198178	+		332	160	278	196	0.179034	0.875981
intergenic__ygfZ__yqfA	intergenic__D23580__STMMW_30081__STMMW_30091	D23580		3199160	3199274	+		158	72	119	90	0.1105	0.970794
intergenic__yqfA__yqfB	intergenic__D23580__STMMW_30091__STMMW_30101	D23580		3199935	3200097	+		40	28	19	14	-0.870446	0.676342
intergenic__yqfB__bglA	intergenic__D23580__STMMW_30101__STMMW_30111	D23580		3200410	3200567	+		247	134	177	124	-0.127239	0.958672
intergenic__STMMW_30121__gcvP	intergenic__D23580__STMMW_30121__STMMW_30131	D23580		3202943	3203397	+		441	317	304	304	-0.120119	0.941876
intergenic__gcvP__gcvH	intergenic__D23580__STMMW_30131__STMMW_30141	D23580		3206272	3206433	+		205	116	128	106	-0.23461	0.873407
intergenic__gcvT__visC	intergenic__D23580__STMMW_30151__STMMW_30161	D23580		3207944	3208397	+		170	121	130	121	-0.0199374	0.996294
intergenic__visC__ubiH	intergenic__D23580__STMMW_30161__STMMW_30171	D23580		3209601	3209725	+		137	62	79	43	-0.485105	0.711982
intergenic__pepP__ygfB	intergenic__D23580__STMMW_30181__STMMW_30191	D23580		3212044	3212242	+		71	34	47	51	0.176437	0.969528
intergenic__ygfB__ygfE	intergenic__D23580__STMMW_30191__STMMW_30201	D23580		3212828	3212987	+		312	156	233	249	0.312271	0.692629
intergenic__serA__rpiA	intergenic__D23580__STMMW_30221__STMMW_30231	D23580		3215773	3216037	+		107	56	114	42	0.0958634	0.980604
intergenic__rpiA__iciA	intergenic__D23580__STMMW_30231__STMMW_30241	D23580		3216698	3216850	+		159	114	155	98	0.045193	0.990861
intergenic__yggA__yggB	intergenic__D23580__STMMW_30271__STMMW_30281	D23580		3219486	3219684	+		651	423	580	443	0.119931	0.886841
intergenic__yggB__STnc3030	intergenic__D23580__STMMW_30281__STMMW_ncRNA_205	D23580		3220546	3220646	+		59	30	44	29	-0.0681264	0.990928
intergenic__fba__pgk	intergenic__D23580__STMMW_30291__STMMW_30301	D23580		3221852	3221952	+		41	24	13	23	-0.568286	0.873863
intergenic__epd__STMMW_30321	intergenic__D23580__STMMW_30311__STMMW_30321	D23580		3224185	3224557	+		491	281	316	236	-0.274202	0.586968
intergenic__tktA__yggG	intergenic__D23580__STMMW_30371__STMMW_30381	D23580		3229645	3229919	+		123	80	103	80	0.0422933	0.990928
intergenic__yggG__speB	intergenic__D23580__STMMW_30381__STMMW_30391	D23580		3230679	3230778	+		53	31	22	36	-0.25425	0.96639
intergenic__STMMW_30401__STMMW_30411	intergenic__D23580__STMMW_30401__STMMW_30411	D23580		3232795	3233073	+		31	12	2	3	-2.78463	0.137415
intergenic__STMMW_30441__STMMW_30451	intergenic__D23580__STMMW_30441__STMMW_30451	D23580		3237099	3238339	+		457	280	366	307	0.078529	0.966635
intergenic__STMMW_30451__STMMW_30461	intergenic__D23580__STMMW_30451__STMMW_30461	D23580		3239090	3239293	+		281	187	280	202	0.223474	0.810605
intergenic__STMMW_30461__speA	intergenic__D23580__STMMW_30461__STMMW_30471	D23580		3240026	3240168	+		76	53	49	24	-0.684342	0.622364
intergenic__yqgB__yqgD	intergenic__D23580__STMMW_30481__STMMW_30501	D23580		3242286	3242579	+		252	201	203	175	-0.096411	0.969098
intergenic__gshB__yqgE	intergenic__D23580__STMMW_30561__STMMW_30571	D23580		3249130	3249344	+		271	149	214	165	0.0714818	0.972505
intergenic__iclR__pilT	intergenic__D23580__STMMW_30591__STMMW_30601	D23580		3251058	3251188	+		137	65	107	49	-0.176577	0.963054
intergenic__yggM__ansB	intergenic__D23580__STMMW_30661__STMMW_30671	D23580		3256592	3256723	+		110	64	59	40	-0.615611	0.567248
intergenic__ansB__yggN	intergenic__D23580__STMMW_30671__STMMW_30681	D23580		3257771	3257958	+		137	97	136	86	0.0814416	0.980604
intergenic__trmB__mutY	intergenic__D23580__STMMW_30701__STMMW_30711	D23580		3259774	3259927	+		36	20	41	28	0.507332	0.858733
intergenic__yggX__mltC	intergenic__D23580__STMMW_30721__STMMW_30731	D23580		3261284	3261395	+		211	109	176	138	0.2043	0.889483
intergenic__mltC__nupG	intergenic__D23580__STMMW_30731__STMMW_30741	D23580		3262482	3262697	+		64	31	52	40	0.193758	0.966635
intergenic__speC__yqgA	intergenic__D23580__STMMW_30751__STMMW_30761	D23580		3266152	3266575	+		319	186	269	202	0.106737	0.958652
intergenic__yqgA__STnc3870	intergenic__D23580__STMMW_30761__STMMW_ncRNA_210	D23580		3267284	3267425	+		165	95	117	87	-0.141587	0.963738
intergenic__ripC__STMMW_30811	intergenic__D23580__STMMW_30801__STMMW_30811	D23580		3270812	3271052	+		401	170	325	204	0.132904	0.933708
intergenic__STMMW_30831__STMMW_30841	intergenic__D23580__STMMW_30831__STMMW_30841	D23580		3274822	3275332	+		655	355	509	345	-0.0322784	0.984827
intergenic__STMMW_30861__STMMW_30871	intergenic__D23580__STMMW_30861__STMMW_30871	D23580		3278155	3278362	+		993	591	739	539	-0.108951	0.870097
intergenic__ordL__STMMW_30891	intergenic__D23580__STMMW_30881__STMMW_30891	D23580		3280054	3280214	+		287	169	225	174	0.0157414	0.996294
intergenic__STMMW_30891__iraD	intergenic__D23580__STMMW_30891__STMMW_30901	D23580		3281700	3281834	+		110	69	138	69	0.365515	0.801646
intergenic__STMMW_30911__STnc1170	intergenic__D23580__STMMW_30911__STMMW_ncRNA_212	D23580		3282701	3282968	+		690	450	574	422	-0.00931051	0.996877
intergenic__STMMW_30931__exuT	intergenic__D23580__STMMW_30931__STMMW_30941	D23580		3285267	3285661	+		403	248	274	216	-0.207509	0.805201
intergenic__exuT__uxuA	intergenic__D23580__STMMW_30941__STMMW_30951	D23580		3286967	3287370	+		280	205	266	183	0.0475607	0.984721
intergenic__uxuA__uxuB	intergenic__D23580__STMMW_30951__STMMW_30961	D23580		3288556	3288665	+		107	73	58	81	-0.133004	0.970966
intergenic__uxaC__mcpA	intergenic__D23580__STMMW_30971__STMMW_30981	D23580		3291563	3291861	+		938	575	618	469	-0.277842	0.312662
intergenic__mcpA__STnc3890	intergenic__D23580__STMMW_30981__STMMW_ncRNA_213	D23580		3292921	3293490	+		505	304	375	310	-0.0290069	0.98922
intergenic__gsp__yghU	intergenic__D23580__STMMW_30991__STMMW_31001	D23580		3295447	3295672	+		415	248	270	238	-0.165831	0.876322
intergenic__hypO__yghW	intergenic__D23580__STMMW_31101__STMMW_31111	D23580		3305006	3305194	+		60	25	43	16	-0.325665	0.948269
intergenic__mcpB__yqhA	intergenic__D23580__STMMW_31121__STMMW_31131	D23580		3307211	3307516	+		1048	588	788	557	-0.0746551	0.935816
intergenic__yqhA__STMMW_31141	intergenic__D23580__STMMW_31131__STMMW_31141	D23580		3308012	3308290	+		795	413	628	449	0.0564103	0.96733
intergenic__STMMW_31161__yghA	intergenic__D23580__STMMW_31161__STMMW_31171	D23580		3309700	3309822	+		109	55	80	48	-0.147056	0.969528
intergenic__yghA__exbD	intergenic__D23580__STMMW_31171__STMMW_31181	D23580		3310708	3310819	+		148	84	121	97	0.12834	0.966635
intergenic__STMMW_31201__metC	intergenic__D23580__STMMW_31201__STMMW_31211	D23580		3312129	3312237	+		90	49	57	65	0.0714724	0.98922
intergenic__metC__yghB	intergenic__D23580__STMMW_31211__STMMW_31221	D23580		3313426	3313564	+		85	47	55	35	-0.351704	0.884046
intergenic__yqhC__yqhD	intergenic__D23580__STMMW_31231__STMMW_31241	D23580		3315206	3315379	+		159	77	88	64	-0.399161	0.746449
intergenic__yqhD__dkgA	intergenic__D23580__STMMW_31241__STMMW_31251	D23580		3316544	3316648	+		110	54	74	40	-0.318626	0.886841
intergenic__dkgA__STMMW_31261	intergenic__D23580__STMMW_31251__STMMW_31261	D23580		3317477	3317666	+		48	37	44	25	-0.16822	0.97245
intergenic__ygiR__STMMW_31291	intergenic__D23580__STMMW_31281__STMMW_31291	D23580		3322354	3322840	+		425	306	319	274	-0.119142	0.93578
intergenic__plsC__parC	intergenic__D23580__STMMW_31331__STMMW_31341	D23580		3327935	3328190	+		166	87	118	73	-0.198498	0.92739
intergenic__parC__STMMW_31351	intergenic__D23580__STMMW_31341__STMMW_31351	D23580		3330450	3330559	+		113	52	85	56	0.00720394	0.999383
intergenic__ygiW__ygiX	intergenic__D23580__STMMW_31361__STMMW_31371	D23580		3331891	3332041	+		62	35	35	33	-0.278476	0.94925
intergenic__ygiY__mdaB	intergenic__D23580__STMMW_31381__STMMW_31391	D23580		3334048	3334153	+		13	2	6	3	-0.38069	0.980604
intergenic__ygiN__parE	intergenic__D23580__STMMW_31401__STMMW_31411	D23580		3335082	3335205	+		250	263	225	193	-0.184857	0.914308
intergenic__nudF__tolC	intergenic__D23580__STMMW_31451__STMMW_31461	D23580		3339611	3339810	+		338	176	183	151	-0.386619	0.4917
intergenic__tolC__ygiB	intergenic__D23580__STMMW_31461__STMMW_31471	D23580		3341287	3341498	+		131	75	114	58	-0.0864908	0.980604
intergenic__STMMW_31511__assT	intergenic__D23580__STMMW_31511__STMMW_31521	D23580		3345347	3345745	+		15	15	5	10	-0.804807	0.877087
intergenic__STMMW_31551__ribB	intergenic__D23580__STMMW_31551__STMMW_31561	D23580		3348926	3349095	+		73	48	57	52	0.0549392	0.990928
intergenic__ribB__SroG	intergenic__D23580__STMMW_31561__STMMW_ncRNA_216	D23580		3349750	3349851	+		0	0	0	0	NA	NA
intergenic__glgS__STMMW_31591	intergenic__D23580__STMMW_31581__STMMW_31591	D23580		3350769	3351025	+		262	150	193	153	-0.0363829	0.990874
intergenic__yqiK__STnc1420	intergenic__D23580__STMMW_31601__STMMW_ncRNA_217	D23580		3353345	3353520	+		242	138	183	153	0.0438602	0.98922
intergenic__glnE__ygiF	intergenic__D23580__STMMW_31621__STMMW_31631	D23580		3358130	3358246	+		163	90	135	145	0.398901	0.680496
intergenic__ygiF__ygiM	intergenic__D23580__STMMW_31631__STMMW_31641	D23580		3359549	3359789	+		172	91	121	93	-0.0717012	0.980604
intergenic__cca__bacA	intergenic__D23580__STMMW_31651__STMMW_31661	D23580		3361709	3361812	+		137	59	111	75	0.171117	0.959483
intergenic__folB__ygiH	intergenic__D23580__STMMW_31671__STMMW_31681	D23580		3363095	3363197	+		38	21	16	13	-0.801635	0.759487
intergenic__ygiH__gcp	intergenic__D23580__STMMW_31681__STMMW_31691	D23580		3363810	3364059	+		425	254	399	271	0.174161	0.838953
intergenic__gcp__rpsU	intergenic__D23580__STMMW_31691__STMMW_31701	D23580		3365074	3365300	+		373	226	298	191	-0.107284	0.951684
intergenic__rpsU__dnaG	intergenic__D23580__STMMW_31701__STMMW_31711	D23580		3365517	3365751	+		44	14	23	17	-0.233399	0.970794
intergenic__rpoD__mug	intergenic__D23580__STMMW_31721__STMMW_31731	D23580		3369495	3369617	+		105	70	76	76	0.00869711	0.998985
intergenic__mug__gpB	intergenic__D23580__STMMW_31731__STMMW_31741	D23580		3370125	3370483	+		8	12	8	0	-1.45236	0.806507
intergenic__STMMW_31811__STMMW_31821	intergenic__D23580__STMMW_31811__STMMW_31821	D23580		3377141	3377308	+		693	397	568	383	0.00301845	0.999383
intergenic__STMMW_31981__STMMW_31991	intergenic__D23580__STMMW_31981__STMMW_31991	D23580		3388261	3388425	+		427	235	447	278	0.329746	0.425179
intergenic__STMMW_32001__STMMW_32002	intergenic__D23580__STMMW_32001__STMMW_32002	D23580		3391242	3391374	+		166	98	124	89	-0.108912	0.970794
intergenic__STMMW_32002__STMMW_32011	intergenic__D23580__STMMW_32002__STMMW_32011	D23580		3391558	3391673	+		169	78	175	106	0.410576	0.645284
intergenic__STMMW_32021__STMMW_32031	intergenic__D23580__STMMW_32021__STMMW_32031	D23580		3392896	3393074	+		378	267	278	166	-0.388089	0.428586
intergenic__STMMW_32112__STMMW_32121	intergenic__D23580__STMMW_32112__STMMW_32121	D23580		3399644	3399765	+		0	0	1	0	1.54687	0.970966
intergenic__STMMW_32131__yqjH	intergenic__D23580__STMMW_32131__STMMW_32151	D23580		3401370	3401585	+		108	59	67	73	0.0001023	0.9998
intergenic__yqjH__yqjI	intergenic__D23580__STMMW_32151__STMMW_32161	D23580		3402354	3402584	+		161	191	166	160	-0.0091056	0.998132
intergenic__mcpC__aer	intergenic__D23580__STMMW_32171__STMMW_32181	D23580		3404795	3405181	+		599	465	492	371	-0.146991	0.873407
intergenic__aer__oat	intergenic__D23580__STMMW_32181__STMMW_32191	D23580		3406703	3407221	+		402	217	287	248	0.0236802	0.992762
intergenic__oat__fadH	intergenic__D23580__STMMW_32191__STMMW_32201	D23580		3408512	3408681	+		197	118	190	83	-0.0557237	0.98922
intergenic__ygjP__ygjQ	intergenic__D23580__STMMW_32221__STMMW_32231	D23580		3412501	3412651	+		38	17	19	25	-0.016931	0.998985
intergenic__ygjU__yqjA	intergenic__D23580__STMMW_32261__STMMW_32271	D23580		3417171	3417619	+		504	299	397	298	-0.00417487	0.998985
intergenic__yqjB__yqjC	intergenic__D23580__STMMW_32281__STMMW_32291	D23580		3418670	3418813	+		161	85	112	110	0.102254	0.970966
intergenic__yqjK__yqjF	intergenic__D23580__STMMW_32311__STMMW_32321	D23580		3420227	3420370	+		37	21	24	24	-0.0339037	0.997045
intergenic__yqjG__yhaH	intergenic__D23580__STMMW_32331__STMMW_32341	D23580		3421911	3422033	+		96	61	42	51	-0.518708	0.740309
intergenic__yhaJ__yhaK	intergenic__D23580__STMMW_32351__STMMW_32361	D23580		3423335	3423438	+		60	39	41	17	-0.63586	0.753177
intergenic__yhaL__yhaN	intergenic__D23580__STMMW_32371__STMMW_32381	D23580		3424329	3424440	+		65	37	42	45	0.0161319	0.998132
intergenic__yhaO__tdcG	intergenic__D23580__STMMW_32391__STMMW_32401	D23580		3427109	3427423	+		242	162	169	164	-0.0707401	0.979992
intergenic__tdcA__STMMW_32461	intergenic__D23580__STMMW_32451__STMMW_32461	D23580		3435838	3437230	+		1189	735	966	802	0.084979	0.911198
intergenic__garL__garD	intergenic__D23580__STMMW_32491__STMMW_32501	D23580		3440512	3441094	+		480	427	411	379	-0.0499425	0.980604
intergenic__garD__STMMW_32511	intergenic__D23580__STMMW_32501__STMMW_32511	D23580		3442667	3442905	+		135	71	73	77	-0.200222	0.948269
intergenic__agaR__gatY	intergenic__D23580__STMMW_32521__STMMW_32531	D23580		3444698	3445030	+		14	21	20	14	-0.00284404	0.999383
intergenic__STMMW_32561__STMMW_32571	intergenic__D23580__STMMW_32561__STMMW_32571	D23580		3449058	3449254	+		5	9	1	1	-2.78493	0.535412
intergenic__gatD__gatR	intergenic__D23580__STMMW_32611__STMMW_32621	D23580		3453785	3453894	+		47	30	41	41	0.311162	0.934561
intergenic__gatR__yraL	intergenic__D23580__STMMW_32621__STMMW_32631	D23580		3454669	3454825	+		192	101	145	85	-0.147925	0.958672
intergenic__yhbT__yhbU	intergenic__D23580__STMMW_32731__STMMW_32741	D23580		3462483	3462698	+		220	117	193	111	0.048634	0.98922
intergenic__yhbV__yhbW	intergenic__D23580__STMMW_32751__STMMW_32761	D23580		3464582	3464758	+		80	31	64	35	0.0785915	0.98922
intergenic__STMMW_32771__STMMW_32781	intergenic__D23580__STMMW_32771__STMMW_32781	D23580		3466464	3466621	+		1	0	1	0	0.213311	0.997045
intergenic__mtr__deaD	intergenic__D23580__STMMW_32791__STMMW_32801	D23580		3468374	3468610	+		136	55	113	78	0.258438	0.897311
intergenic__deaD__nlpI	intergenic__D23580__STMMW_32801__STMMW_32811	D23580		3470552	3470678	+		46	25	15	25	-0.535497	0.876667
intergenic__nlpI__pnp	intergenic__D23580__STMMW_32811__STMMW_32821	D23580		3471564	3471672	+		150	81	121	86	0.0565756	0.98922
intergenic__rpsO__truB	intergenic__D23580__STMMW_32831__STMMW_32841	D23580		3474320	3474469	+		15	3	8	2	-0.569748	0.966635
intergenic__rbfA__infB	intergenic__D23580__STMMW_32851__STMMW_32861	D23580		3475816	3476035	+		75	38	49	38	-0.143478	0.972505
intergenic__yhbC__argG	intergenic__D23580__STMMW_32881__STMMW_32891	D23580		3480692	3481282	+		324	204	206	194	-0.184895	0.880417
intergenic__STMMW_32901__secG	intergenic__D23580__STMMW_32901__STMMW_32911	D23580		3483843	3484277	+		1188	636	992	649	0.0558149	0.963738
intergenic__secG__glmM	intergenic__D23580__STMMW_32911__STMMW_32921	D23580		3484611	3484832	+		42	23	21	10	-0.889438	0.697046
intergenic__folP__tnpA_1c	intergenic__D23580__STMMW_32931__STMMW_32941	D23580		3487012	3487157	+		564	407	471	393	0.0110631	0.996521
intergenic__tnpA_1c__ftsH	intergenic__D23580__STMMW_32941__STMMW_32951	D23580		3487668	3487826	+		245	226	166	178	-0.295438	0.801646
intergenic__ftsH__ftsJ	intergenic__D23580__STMMW_32951__STMMW_32961	D23580		3489762	3489864	+		28	11	3	6	-1.76617	0.471118
intergenic__greA__dacB	intergenic__D23580__STMMW_32981__STMMW_32991	D23580		3491544	3491790	+		584	350	492	368	0.0831005	0.95272
intergenic__rplU__ispB	intergenic__D23580__STMMW_33031__STMMW_33041	D23580		3496228	3496484	+		143	91	113	65	-0.227615	0.911847
intergenic__ispB__nlp	intergenic__D23580__STMMW_33041__STMMW_33051	D23580		3497457	3497687	+		570	357	418	400	0.0385073	0.984108
intergenic__yrbA__yrbB	intergenic__D23580__STMMW_33071__STMMW_33081	D23580		3499640	3499787	+		485	240	336	204	-0.210028	0.796367
intergenic__yrbF__yrbG	intergenic__D23580__STMMW_33121__STMMW_33131	D23580		3502897	3503150	+		474	241	414	276	0.167315	0.847797
intergenic__ptsO__yrbL	intergenic__D23580__STMMW_33231__STMMW_33241	D23580		3511070	3511317	+		211	103	191	71	-0.0895506	0.980604
intergenic__yhbL__ArcZ	intergenic__D23580__STMMW_33261__STMMW_ncRNA_226	D23580		3513404	3513520	+		106	87	194	90	0.658012	0.348368
intergenic__yhcC__gltB	intergenic__D23580__STMMW_33281__STMMW_33291	D23580		3516990	3517660	+		838	507	566	498	-0.121816	0.877087
intergenic__gltD__yhcG	intergenic__D23580__STMMW_33301__STMMW_33311	D23580		3523550	3523755	+		507	240	338	269	-0.0511675	0.980604
intergenic__yhcG__codB	intergenic__D23580__STMMW_33311__STMMW_33321	D23580		3524860	3524975	+		79	46	55	47	-0.0736303	0.98922
intergenic__nanT__nanA	intergenic__D23580__STMMW_33371__STMMW_33381	D23580		3531142	3531256	+		723	399	587	412	0.0425127	0.976349
intergenic__nanA__yhcK	intergenic__D23580__STMMW_33381__STMMW_33391	D23580		3532151	3532284	+		109	56	107	80	0.4082	0.749437
intergenic__yhcK__sspB	intergenic__D23580__STMMW_33391__STMMW_33401	D23580		3533077	3533184	+		192	99	149	124	0.14566	0.953472
intergenic__sspA__STMMW_33421	intergenic__D23580__STMMW_33411__STMMW_33421	D23580		3534330	3534591	+		155	75	104	114	0.199117	0.934254
intergenic__rplM__yhcM	intergenic__D23580__STMMW_33441__STMMW_33451	D23580		3536381	3536682	+		292	157	245	175	0.119695	0.950017
intergenic__yhcM__yhcB	intergenic__D23580__STMMW_33451__STMMW_33461	D23580		3537808	3537993	+		707	344	364	274	-0.48162	0.0680261
intergenic__yhcB__degQ	intergenic__D23580__STMMW_33461__STMMW_33471	D23580		3538399	3538554	+		400	220	283	254	0.0274079	0.990928
intergenic__STMMW_33541__STMMW_33551	intergenic__D23580__STMMW_33541__STMMW_33551	D23580		3548206	3548415	+		161	85	93	98	-0.107983	0.970966
intergenic__STMMW_33561__mdh	intergenic__D23580__STMMW_33561__STMMW_33571	D23580		3549698	3549816	+		119	81	65	41	-0.752214	0.344797
intergenic__mdh__argR	intergenic__D23580__STMMW_33571__STMMW_33581	D23580		3550756	3551168	+		661	495	577	410	-0.0719575	0.96639
intergenic__argR__yhcN	intergenic__D23580__STMMW_33581__STMMW_33591	D23580		3551640	3552003	+		208	113	162	97	-0.111811	0.966646
intergenic__yhcN__STMMW_33601	intergenic__D23580__STMMW_33591__STMMW_33601	D23580		3552268	3552370	+		99	67	74	72	0.0215446	0.997045
intergenic__yhcO__yhcP	intergenic__D23580__STMMW_33611__STMMW_33621	D23580		3552970	3553140	+		127	97	86	66	-0.398117	0.758942
intergenic__yhcR__yhcS	intergenic__D23580__STMMW_33641__STMMW_33651	D23580		3556258	3556438	+		365	212	262	223	-0.0305837	0.990928
intergenic__yhcS__tldD	intergenic__D23580__STMMW_33651__STMMW_33661	D23580		3557369	3557490	+		544	291	497	410	0.350542	0.27068
intergenic__tldD__yhdP	intergenic__D23580__STMMW_33661__STMMW_33671	D23580		3558937	3559080	+		403	225	292	220	-0.0797668	0.966635
intergenic__yhdP__cafA	intergenic__D23580__STMMW_33671__STMMW_33681	D23580		3562795	3562987	+		353	193	292	151	-0.119074	0.954593
intergenic__mreB__yhdA	intergenic__D23580__STMMW_33721__STMMW_33731	D23580		3567701	3568007	+		440	284	388	308	0.138358	0.891734
intergenic__yhdA__yhdH	intergenic__D23580__STMMW_33731__STMMW_33741	D23580		3569949	3570151	+		340	201	224	172	-0.243339	0.769999
intergenic__yhdH__STMMW_33751	intergenic__D23580__STMMW_33741__STMMW_33751	D23580		3571127	3571238	+		257	166	202	143	-0.110169	0.963738
intergenic__STMMW_33761__accB	intergenic__D23580__STMMW_33761__STMMW_33771	D23580		3572844	3573235	+		107	50	89	54	0.088793	0.981152
intergenic__accC__yhdT	intergenic__D23580__STMMW_33781__STMMW_33791	D23580		3575067	3575174	+		239	110	117	136	-0.172583	0.942827
intergenic__prmA__yhdG	intergenic__D23580__STMMW_33811__STMMW_33821	D23580		3577752	3578411	+		625	300	442	286	-0.119493	0.911847
intergenic__yhdU__STMMW_33861	intergenic__D23580__STMMW_33851__STMMW_33861	D23580		3580917	3581066	+		158	96	128	97	0.0262514	0.996294
intergenic__envR__acrE	intergenic__D23580__STMMW_33871__STMMW_33891	D23580		3583832	3584244	+		224	170	228	121	-0.0486958	0.98922
intergenic__acrF__yhdV	intergenic__D23580__STMMW_33901__STMMW_33911	D23580		3588528	3588762	+		841	424	649	410	-0.0411152	0.979438
intergenic__dprA__def	intergenic__D23580__STMMW_33981__STMMW_33991	D23580		3599905	3600035	+		350	194	216	193	-0.178901	0.88011
intergenic__sapG__mscL	intergenic__D23580__STMMW_34021__STMMW_34031	D23580		3604248	3604388	+		389	224	301	242	0.0410389	0.984721
intergenic__yhdN__rplQ	intergenic__D23580__STMMW_34061__STMMW_34071	D23580		3605870	3605976	+		82	56	36	46	-0.52237	0.766328
intergenic__rpsM__rpmJb	intergenic__D23580__STMMW_34111__STMMW_34121	D23580		3608833	3608978	+		15	15	3	7	-1.38656	0.693403
intergenic__rplN__rpsQ	intergenic__D23580__STMMW_34231__STMMW_34241	D23580		3614511	3614673	+		46	21	32	43	0.46767	0.876015
intergenic__rpsJ__hopD	intergenic__D23580__STMMW_34331__STMMW_34341	D23580		3619631	3620009	+		794	444	597	364	-0.171136	0.764019
intergenic__rpsL__yheL	intergenic__D23580__STMMW_34401__STMMW_34411	D23580		3625810	3625934	+		90	30	61	42	0.0681204	0.990928
intergenic__yheO__fkpA	intergenic__D23580__STMMW_34441__STMMW_34451	D23580		3627695	3627970	+		2430	1586	1777	1392	-0.151263	0.568152
intergenic__fkpA__slyX	intergenic__D23580__STMMW_34451__STMMW_34461	D23580		3628790	3629008	+		2580	1401	1657	1282	-0.215195	0.175432
intergenic__slyX__slyD	intergenic__D23580__STMMW_34461__STMMW_34471	D23580		3629228	3629414	+		1503	849	1128	920	0.0213226	0.987561
intergenic__yheR__yheS	intergenic__D23580__STMMW_34501__STMMW_34511	D23580		3632668	3632932	+		3060	1773	2593	1833	0.0752268	0.838953
intergenic__STMMW_34521__yheT	intergenic__D23580__STMMW_34521__STMMW_34531	D23580		3635538	3635734	+		1970	1188	1538	1183	-0.0113372	0.992762
intergenic__yhfA__crp	intergenic__D23580__STMMW_34561__STMMW_34571	D23580		3638439	3638745	+		1124	573	743	514	-0.210631	0.514161
intergenic__yhfG__ppiA	intergenic__D23580__STMMW_34621__STMMW_34631	D23580		3644215	3644322	+		1339	708	957	848	0.0599773	0.962668
intergenic__ppiA__yhfC	intergenic__D23580__STMMW_34631__STMMW_34641	D23580		3644896	3645171	+		1682	1037	1340	1007	-0.0149547	0.990928
intergenic__yhfC__nirB	intergenic__D23580__STMMW_34641__STMMW_34651	D23580		3646354	3646615	+		1160	644	963	650	0.0437449	0.969766
intergenic__nirD__nirC	intergenic__D23580__STMMW_34661__STMMW_34671	D23580		3649483	3649747	+		2089	1189	1662	1107	-0.0440097	0.963738
intergenic__cysG__bigA	intergenic__D23580__STMMW_34681__STMMW_34691	D23580		3651943	3652270	+		192	172	89	103	-0.754087	0.200798
intergenic__bigA__tnpA_1d	intergenic__D23580__STMMW_34691__STMMW_34701	D23580		3658100	3658230	+		1274	977	964	900	-0.0958041	0.970794
intergenic__yhfL__trpS	intergenic__D23580__STMMW_34703__STMMW_34711	D23580		3659174	3659317	+		1409	971	1137	1036	0.0650713	0.959876
intergenic__dam__damX	intergenic__D23580__STMMW_34741__STMMW_34751	D23580		3662598	3662777	+		754	405	437	350	-0.331072	0.274428
intergenic__aroK__comE	intergenic__D23580__STMMW_34771__STMMW_34781	D23580		3665820	3666283	+		1027	531	657	508	-0.188687	0.639077
intergenic__nudE__igaA	intergenic__D23580__STMMW_34841__STMMW_34851	D23580		3672969	3673392	+		1105	663	867	688	0.0224383	0.98922
intergenic__hslO__yhgE	intergenic__D23580__STMMW_34881__STMMW_34891	D23580		3677439	3677547	+		546	279	376	286	-0.0867604	0.959691
intergenic__yhgE__pckA	intergenic__D23580__STMMW_34891__STMMW_34901	D23580		3679258	3679636	+		1137	610	780	584	-0.135874	0.782566
intergenic__envZ__ompR	intergenic__D23580__STMMW_34911__STMMW_34921	D23580		3682567	3682679	+		833	446	392	233	-0.832561	4.03468e-05
intergenic__ompR__greB	intergenic__D23580__STMMW_34921__STMMW_34931	D23580		3683400	3683624	+		831	550	758	462	-0.0152496	0.996094
intergenic__greB__yhgF	intergenic__D23580__STMMW_34931__STMMW_34941	D23580		3684099	3684199	+		425	245	345	275	0.103119	0.948269
intergenic__yhgG__STMMW_34981	intergenic__D23580__STMMW_34971__STMMW_34981	D23580		3689778	3690011	+		1228	616	943	642	0.00506191	0.9975
intergenic__yhgI__gntT	intergenic__D23580__STMMW_35011__STMMW_35021	D23580		3693088	3693511	+		1616	998	1167	1009	-0.0534933	0.963738
intergenic__gntT__malQ	intergenic__D23580__STMMW_35021__STMMW_35031	D23580		3694781	3694898	+		420	237	286	203	-0.218689	0.776044
intergenic__malP__malT	intergenic__D23580__STMMW_35041__STMMW_35051	D23580		3699381	3699973	+		2290	1403	1775	1276	-0.0816833	0.853945
intergenic__STMMW_35071__rtcA	intergenic__D23580__STMMW_35071__STMMW_35081	D23580		3703306	3703413	+		581	360	436	341	-0.0757291	0.963738
intergenic__rtcB__STMMW_35101	intergenic__D23580__STMMW_35091__STMMW_35101	D23580		3705655	3705998	+		1693	856	1283	973	0.0567474	0.950039
intergenic__STMMW_35101__rtcR	intergenic__D23580__STMMW_35101__STMMW_35111	D23580		3707553	3707741	+		11	5	19	5	0.738938	0.911847
intergenic__glpE__glpD	intergenic__D23580__STMMW_35141__STMMW_35151	D23580		3711407	3711604	+		382	177	251	223	0.0249289	0.994172
intergenic__STMMW_35171__STMMW_35181	intergenic__D23580__STMMW_35171__STMMW_35181	D23580		3715176	3715367	+		484	235	371	291	0.123148	0.920712
intergenic__STMMW_35181__STMMW_35191	intergenic__D23580__STMMW_35181__STMMW_35191	D23580		3716478	3716814	+		769	400	588	447	0.0521543	0.970794
intergenic__STMMW_35221__glgP	intergenic__D23580__STMMW_35221__STMMW_35231	D23580		3721610	3721786	+		1105	818	827	709	-0.148057	0.813741
intergenic__glgB__STnc4010	intergenic__D23580__STMMW_35271__STMMW_ncRNA_236	D23580		3731157	3731318	+		1215	645	972	660	0.024772	0.984721
intergenic__asd__gntU	intergenic__D23580__STMMW_35281__STMMW_35301	D23580		3732610	3733032	+		1355	789	1060	832	0.0314002	0.978178
intergenic__gntK__gntR	intergenic__D23580__STMMW_35311__STMMW_35321	D23580		3734904	3735041	+		293	149	242	173	0.134375	0.936585
intergenic__gntR__yhhW	intergenic__D23580__STMMW_35321__STMMW_35331	D23580		3736038	3736166	+		299	161	219	127	-0.214451	0.854266
intergenic__yhhW__yhhX	intergenic__D23580__STMMW_35331__STMMW_35341	D23580		3736863	3736985	+		375	200	263	272	0.151111	0.911847
intergenic__yhhX__RyhB-1	intergenic__D23580__STMMW_35341__STMMW_ncRNA_237	D23580		3738024	3738274	+		447	263	398	295	0.169572	0.840075
intergenic__yhhY__STMMW_35361	intergenic__D23580__STMMW_35351__STMMW_35361	D23580		3738980	3739244	+		532	349	394	368	-0.00124142	0.999383
intergenic__ggt__yhhA	intergenic__D23580__STMMW_35401__STMMW_35411	D23580		3745080	3745204	+		363	197	340	210	0.174466	0.866854
intergenic__ugpB__kil	intergenic__D23580__STMMW_35461__STMMW_35471	D23580		3750553	3750810	+		677	391	440	404	-0.110827	0.920712
intergenic__phd__livF	intergenic__D23580__STMMW_35481__STMMW_35491	D23580		3751404	3751528	+		220	124	212	171	0.375037	0.569319
intergenic__livK__sRNA12	intergenic__D23580__STMMW_35531__STMMW_ncRNA_239	D23580		3756378	3756596	+		249	137	192	125	-0.0806337	0.971666
intergenic__livJ__rpoH	intergenic__D23580__STMMW_35561__STMMW_35571	D23580		3758475	3758801	+		237	126	202	170	0.269253	0.781896
intergenic__rpoH__ftsX	intergenic__D23580__STMMW_35571__STMMW_35581	D23580		3759657	3759901	+		233	148	161	100	-0.371367	0.640973
intergenic__ftsY__rsmD	intergenic__D23580__STMMW_35601__STMMW_35611	D23580		3763097	3763221	+		157	73	98	89	-0.0350539	0.995898
intergenic__yhhM__yhhN	intergenic__D23580__STMMW_35631__STMMW_35641	D23580		3764471	3764611	+		433	244	398	240	0.106211	0.947419
intergenic__zntA__tcp	intergenic__D23580__STMMW_35651__STMMW_35661	D23580		3767518	3767716	+		156	88	135	131	0.362993	0.732305
intergenic__yhhP__yhhQ	intergenic__D23580__STMMW_35671__STMMW_35681	D23580		3769630	3769798	+		237	125	215	117	0.068579	0.980604
intergenic__yhiN__pitA	intergenic__D23580__STMMW_35771__STMMW_35781	D23580		3781135	3781487	+		226	117	101	75	-0.736269	0.140267
intergenic__pitA__uspB	intergenic__D23580__STMMW_35781__STMMW_35791	D23580		3782862	3783000	+		532	310	349	291	-0.178461	0.81996
intergenic__uspB__uspA	intergenic__D23580__STMMW_35791__STMMW_35801	D23580		3783337	3783723	+		1001	621	828	592	-0.000335906	0.999383
intergenic__prlC__STMMW_35841	intergenic__D23580__STMMW_35831__STMMW_35841	D23580		3788855	3789035	+		1037	528	744	509	-0.09939	0.895324
intergenic__STMMW_35841__yhiR	intergenic__D23580__STMMW_35841__STMMW_35851	D23580		3790278	3790532	+		489	238	384	303	0.16084	0.858415
intergenic__yhiR__gor	intergenic__D23580__STMMW_35851__STMMW_35861	D23580		3791376	3791479	+		60	38	29	15	-0.995182	0.443568
intergenic__STMMW_35901__STMMW_35911	intergenic__D23580__STMMW_35901__STMMW_35911	D23580		3797241	3797415	+		18	14	18	7	-0.257551	0.975492
[truncated: 852 more rows]
