# Supplementary material for: The fitness landscape of the African Salmonella Typhimurium ST313 strain D23580 reveals unique properties of the pBT1 plasmid
Source: PLoS Pathog. 2019 Sep 27;15(9):e1007948. doi: 10.1371/journal.ppat.1007948 (PMC6785131; doi:10.1371/journal.ppat.1007948)
Supplement: S8 Table — (XLSX) [file ppat.1007948.s016.xlsx]

## Sheet: Content S8 Table
S8 Table tabs	Contents
a. Input (for LB & InSPI2)	Transposon orientation analysis per gene, intergenic region ≥100 bp, sRNA, and rRNA in the input sample of the S. Typhimurium D23580 transposon library for the three passages in LB and InSPI2 conditions.
b. LB (output)	Transposon orientation analysis per gene, intergenic region ≥100 bp, sRNA, and rRNA in the output sample of the S. Typhimurium D23580 transposon library after three passages in LB.
c. InSPI2 (output)	Transposon orientation analysis per gene, intergenic region ≥100 bp, sRNA, and rRNA in the output sample of the S. Typhimurium D23580 transposon library after three passages in SPI2-inducing medium (InSPI2).
d. Input 1 (for Macrophage)	Transposon orientation analysis per gene, intergenic region ≥100 bp, sRNA, and rRNA in the input sample, biological replicate 1, of the S. Typhimurium D23580 transposon library for infection of macrophages.
e. Input 2 (for Macrophage)	Transposon orientation analysis per gene, intergenic region ≥100 bp, sRNA, and rRNA in the input sample, biological replicate 2, of the S. Typhimurium D23580 transposon library for infection of macrophages.
f. Macrophage 1 (output)	Transposon orientation analysis per gene, intergenic region ≥100 bp, sRNA, and rRNA in the output sample, biological replicate 1, of the S. Typhimurium D23580 transposon library from infected macrophages.
g. Macrophage 2 (output)	Transposon orientation analysis per gene, intergenic region ≥100 bp, sRNA, and rRNA in the output sample, biological replicate 2, of the S. Typhimurium D23580 transposon library from infected macrophages.

## Sheet: a. Input (for LB & InSPI2)
locus	all	top	rev	sense	anti	(top-rev)/all	(sense-anti)/all	adjP(chi-sq)
intergenic__D23580__Start__STMMW_00001	15	12	3	12	3	0.6	0.6	0.312708
STMMW_00001	43	28	15	28	15	0.302326	0.302326	0.488794
STMMW_00011	361	181	180	181	180	0.00277008	0.00277008	1
STMMW_00021	122	63	59	63	59	0.0327869	0.0327869	0.971167
STMMW_00031	187	100	87	100	87	0.0695187	0.0695187	0.907086
STMMW_00041	109	55	54	54	55	0.00917431	-0.00917431	1
STMMW_00051	222	112	110	110	112	0.00900901	-0.00900901	1
intergenic__D23580__STMMW_00051__STMMW_00061	81	39	42	39	42	-0.037037	-0.037037	0.971167
STMMW_00061	132	71	61	71	61	0.0757576	0.0757576	0.928991
intergenic__D23580__STMMW_00061__STMMW_00071	27	14	13	14	13	0.037037	0.037037	0.990639
STMMW_00071	87	44	43	44	43	0.0114943	0.0114943	1
STMMW_00081	78	44	34	34	44	0.128205	-0.128205	0.876002
intergenic__D23580__STMMW_00081__STMMW_00091	21	10	11	10	11	-0.047619	-0.047619	0.985488
STMMW_00091	120	58	62	62	58	-0.0333333	0.0333333	0.971167
STMMW_00101	67	36	31	31	36	0.0746269	-0.0746269	0.951628
intergenic__D23580__STMMW_00101__STMMW_00111	50	22	28	22	28	-0.12	-0.12	0.928991
STMMW_00111	13	9	4	9	4	0.384615	0.384615	0.768422
STMMW_ncRNA_1	4	3	1	3	1	0.5	0.5	0.876002
STMMW_00121	30	23	7	23	7	0.533333	0.533333	0.124887
STMMW_ncRNA_2	6	6	0	6	0	1	1	0.257175
intergenic__D23580__STMMW_ncRNA_2__STMMW_00131	12	11	1	11	1	0.833333	0.833333	0.132095
STMMW_00131	138	85	53	85	53	0.231884	0.231884	0.180168
STMMW_00141	10	5	5	5	5	0	0	1
STMMW_ncRNA_3	16	5	11	11	5	-0.375	0.375	0.742432
STMMW_00151	126	67	59	59	67	0.0634921	-0.0634921	0.947155
STMMW_ncRNA_4	23	19	4	19	4	0.652174	0.652174	0.0790719
STMMW_00161	44	32	12	12	32	0.454545	-0.454545	0.101541
intergenic__D23580__STMMW_00161__STMMW_00171	26	6	20	6	20	-0.538462	-0.538462	0.173782
STMMW_00171	278	118	160	118	160	-0.151079	-0.151079	0.231946
STMMW_00181	457	236	221	236	221	0.0328228	0.0328228	0.950597
intergenic__D23580__STMMW_00181__STMMW_00191	29	19	10	19	10	0.310345	0.310345	0.662968
STMMW_00191	129	54	75	54	75	-0.162791	-0.162791	0.560612
intergenic__D23580__STMMW_00191__STMMW_00201	13	7	6	7	6	0.0769231	0.0769231	0.975941
STMMW_00201	198	96	102	96	102	-0.030303	-0.030303	0.971023
intergenic__D23580__STMMW_00201__STMMW_00211	27	15	12	15	12	0.111111	0.111111	0.951628
STMMW_00211	128	60	68	60	68	-0.0625	-0.0625	0.947155
STMMW_00221	412	207	205	207	205	0.00485437	0.00485437	1
STMMW_00231	170	87	83	87	83	0.0235294	0.0235294	0.973291
STMMW_00241	65	29	36	29	36	-0.107692	-0.107692	0.928991
STMMW_00251	72	37	35	37	35	0.0277778	0.0277778	0.985143
STMMW_00261	86	40	46	40	46	-0.0697674	-0.0697674	0.951628
STMMW_00271	99	53	46	53	46	0.0707071	0.0707071	0.950211
STMMW_00281	75	50	25	50	25	0.333333	0.333333	0.132095
STMMW_00291	6	4	2	2	4	0.333333	-0.333333	0.928991
intergenic__D23580__STMMW_00291__STMMW_00301	6	3	3	3	3	0	0	1
STMMW_00301	31	17	14	17	14	0.0967742	0.0967742	0.957383
STMMW_00311	9	5	4	4	5	0.111111	-0.111111	0.971167
intergenic__D23580__STMMW_00311__STMMW_00331	9	4	5	4	5	-0.111111	-0.111111	0.971167
STMMW_00331	548	263	285	263	285	-0.040146	-0.040146	0.910096
STMMW_00341	305	150	155	155	150	-0.0163934	0.0163934	0.975941
STMMW_00351	84	45	39	39	45	0.0714286	-0.0714286	0.951628
intergenic__D23580__STMMW_00351__STMMW_00361	19	8	11	8	11	-0.157895	-0.157895	0.950597
STMMW_00361	271	114	157	114	157	-0.158672	-0.158672	0.204778
STMMW_ncRNA_5	17	5	12	5	12	-0.411765	-0.411765	0.641919
STMMW_00371	197	104	93	104	93	0.0558376	0.0558376	0.940278
STMMW_00381	353	194	159	194	159	0.0991501	0.0991501	0.550642
intergenic__D23580__STMMW_00381__STMMW_00391	11	3	8	3	8	-0.454545	-0.454545	0.742432
STMMW_00391	432	187	245	187	245	-0.134259	-0.134259	0.158481
intergenic__D23580__STMMW_00391__STMMW_00401	9	4	5	4	5	-0.111111	-0.111111	0.971167
STMMW_00401	128	68	60	68	60	0.0625	0.0625	0.947155
STMMW_00411	121	61	60	61	60	0.00826446	0.00826446	1
STMMW_00421	283	130	153	153	130	-0.0812721	0.0812721	0.783851
STMMW_00431	288	160	128	128	160	0.111111	-0.111111	0.534815
intergenic__D23580__STMMW_00431__STMMW_00441	46	20	26	20	26	-0.130435	-0.130435	0.923168
STMMW_00441	2	1	1	1	1	0	0	1
intergenic__D23580__STMMW_00441__STMMW_00451	1	0	1	0	1	-1	-1	0.876002
STMMW_00451	10	4	6	4	6	-0.2	-0.2	0.951628
STMMW_00461	1	1	0	1	0	1	1	0.876002
STMMW_00471	13	6	7	6	7	-0.0769231	-0.0769231	0.975941
STMMW_00481	4	3	1	3	1	0.5	0.5	0.876002
intergenic__D23580__STMMW_00481__STMMW_00491	17	9	8	9	8	0.0588235	0.0588235	0.982157
STMMW_00491	62	37	25	37	25	0.193548	0.193548	0.742432
STMMW_00501	19	9	10	9	10	-0.0526316	-0.0526316	0.985488
intergenic__D23580__STMMW_00501__STMMW_00511	27	14	13	14	13	0.037037	0.037037	0.990639
STMMW_00511	215	112	103	112	103	0.0418605	0.0418605	0.951628
STMMW_00521	174	85	89	85	89	-0.0229885	-0.0229885	0.973291
STMMW_00531	197	106	91	91	106	0.0761421	-0.0761421	0.876002
STMMW_00541	625	304	321	321	304	-0.0272	0.0272	0.951628
STMMW_ncRNA_6	82	34	48	34	48	-0.170732	-0.170732	0.730039
intergenic__D23580__STMMW_ncRNA_6__STMMW_00551	575	290	285	290	285	0.00869565	0.00869565	0.988076
STMMW_00551	385	173	212	212	173	-0.101299	0.101299	0.487353
STMMW_00561	499	250	249	249	250	0.00200401	-0.00200401	1
STMMW_00571	46	22	24	24	22	-0.0434783	0.0434783	0.975941
STMMW_ncRNA_8	16	9	7	7	9	0.125	-0.125	0.96341
STMMW_ncRNA_7	16	9	7	9	7	0.125	0.125	0.96341
STMMW_00581	252	144	108	108	144	0.142857	-0.142857	0.336212
intergenic__D23580__STMMW_00581__STMMW_00591	11	4	7	4	7	-0.272727	-0.272727	0.91257
STMMW_00591	150	63	87	63	87	-0.16	-0.16	0.501666
STMMW_00601	35	15	20	15	20	-0.142857	-0.142857	0.928991
STMMW_00611	159	78	81	78	81	-0.0188679	-0.0188679	0.984272
STMMW_00621	252	129	123	129	123	0.0238095	0.0238095	0.971167
STMMW_00631	117	59	58	59	58	0.00854701	0.00854701	1
STMMW_00641	130	66	64	66	64	0.0153846	0.0153846	0.990671
intergenic__D23580__STMMW_00641__STMMW_00651	8	3	5	3	5	-0.25	-0.25	0.947155
STMMW_00651	3	1	2	1	2	-0.333333	-0.333333	0.951628
STMMW_ncRNA_9	7	1	6	1	6	-0.714286	-0.714286	0.533873
STMMW_ncRNA_10	11	4	7	7	4	-0.272727	0.272727	0.91257
STMMW_00661	21	9	12	9	12	-0.142857	-0.142857	0.951628
intergenic__D23580__STMMW_00661__STMMW_00681	2	1	1	1	1	0	0	1
STMMW_00681	134	68	66	68	66	0.0149254	0.0149254	0.991467
STMMW_00691	471	226	245	226	245	-0.0403397	-0.0403397	0.928991
intergenic__D23580__STMMW_00691__STMMW_00701	32	18	14	18	14	0.125	0.125	0.947155
STMMW_00701	121	58	63	58	63	-0.0413223	-0.0413223	0.964201
STMMW_00711	116	60	56	56	60	0.0344828	-0.0344828	0.971167
intergenic__D23580__STMMW_00711__STMMW_00721	24	11	13	11	13	-0.0833333	-0.0833333	0.971167
STMMW_00721	163	91	72	72	91	0.116564	-0.116564	0.754181
STMMW_00731	320	139	181	181	139	-0.13125	0.13125	0.304768
STMMW_00741	237	120	117	117	120	0.0126582	-0.0126582	0.990639
intergenic__D23580__STMMW_00741__STMMW_00751	29	17	12	17	12	0.172414	0.172414	0.91257
STMMW_00751	192	95	97	97	95	-0.0104167	0.0104167	0.998168
STMMW_00761	335	176	159	159	176	0.0507463	-0.0507463	0.91257
intergenic__D23580__STMMW_00761__STMMW_00771	19	12	7	12	7	0.263158	0.263158	0.876002
STMMW_00771	144	58	86	58	86	-0.194444	-0.194444	0.308291
STMMW_00781	173	82	91	82	91	-0.0520231	-0.0520231	0.951628
STMMW_00791	207	109	98	109	98	0.0531401	0.0531401	0.94611
STMMW_00801	30	16	14	16	14	0.0666667	0.0666667	0.971167
STMMW_00811	197	107	90	107	90	0.0862944	0.0862944	0.857081
STMMW_00821	46	24	22	24	22	0.0434783	0.0434783	0.975941
intergenic__D23580__STMMW_00821__STMMW_00841	77	43	34	43	34	0.116883	0.116883	0.876002
STMMW_00841	129	70	59	70	59	0.0852713	0.0852713	0.902295
intergenic__D23580__STMMW_00841__STMMW_ncRNA_11	26	9	17	9	17	-0.307692	-0.307692	0.711362
STMMW_ncRNA_11	42	25	17	17	25	0.190476	-0.190476	0.854526
STMMW_00851	65	34	31	31	34	0.0461538	-0.0461538	0.971167
STMMW_ncRNA_12	33	20	13	20	13	0.212121	0.212121	0.856787
STMMW_00861	56	34	22	22	34	0.214286	-0.214286	0.691316
STMMW_00871	25	19	6	19	6	0.52	0.52	0.20854
intergenic__D23580__STMMW_00871__STMMW_00881	12	5	7	5	7	-0.166667	-0.166667	0.951628
STMMW_00881	449	218	231	218	231	-0.0289532	-0.0289532	0.951628
intergenic__D23580__STMMW_00881__STMMW_00891	25	10	15	10	15	-0.2	-0.2	0.876002
STMMW_00891	8	3	5	5	3	-0.25	0.25	0.947155
intergenic__D23580__STMMW_00891__STMMW_00901	14	5	9	5	9	-0.285714	-0.285714	0.876002
STMMW_00901	80	35	45	35	45	-0.125	-0.125	0.876002
STMMW_00911	176	87	89	87	89	-0.0113636	-0.0113636	0.996684
intergenic__D23580__STMMW_00911__STMMW_00921	5	3	2	3	2	0.2	0.2	0.964201
STMMW_00921	50	31	19	31	19	0.24	0.24	0.641919
STMMW_ncRNA_13	35	17	18	18	17	-0.0285714	0.0285714	0.991467
STMMW_00931	84	41	43	43	41	-0.0238095	0.0238095	0.985488
STMMW_00941	80	41	39	39	41	0.025	-0.025	0.985488
STMMW_00951	97	47	50	50	47	-0.0309278	0.0309278	0.973291
STMMW_00961	165	76	89	89	76	-0.0787879	0.0787879	0.876002
STMMW_00971	171	81	90	90	81	-0.0526316	0.0526316	0.950597
STMMW_00981	7	4	3	3	4	0.142857	-0.142857	0.971167
intergenic__D23580__STMMW_00981__STMMW_00991	42	21	21	21	21	0	0	1
STMMW_00991	149	72	77	72	77	-0.033557	-0.033557	0.971167
STMMW_ncRNA_14	13	7	6	6	7	0.0769231	-0.0769231	0.975941
STMMW_01001	130	70	60	60	70	0.0769231	-0.0769231	0.928723
STMMW_01011	475	234	241	241	234	-0.0147368	0.0147368	0.973291
intergenic__D23580__STMMW_01011__STMMW_01021	39	18	21	18	21	-0.0769231	-0.0769231	0.964201
STMMW_01021	381	191	190	190	191	0.00262467	-0.00262467	1
STMMW_01031	229	145	84	84	145	0.266376	-0.266376	0.00568244
STMMW_01041	26	11	15	15	11	-0.153846	0.153846	0.940278
STMMW_01051	80	46	34	46	34	0.15	0.15	0.783851
intergenic__D23580__STMMW_01051__STMMW_01061	1	0	1	0	1	-1	-1	0.876002
STMMW_01061	96	30	66	30	66	-0.375	-0.375	0.0178458
STMMW_01071	114	58	56	56	58	0.0175439	-0.0175439	0.990664
intergenic__D23580__STMMW_01071__STMMW_01081	18	9	9	9	9	0	0	1
STMMW_01081	273	127	146	146	127	-0.0695971	0.0695971	0.876002
STMMW_01091	371	181	190	190	181	-0.0242588	0.0242588	0.964201
intergenic__D23580__STMMW_01091__STMMW_01101	59	30	29	30	29	0.0169492	0.0169492	1
STMMW_01101	165	79	86	79	86	-0.0424242	-0.0424242	0.957383
intergenic__D23580__STMMW_01101__STMMW_01111	43	24	19	24	19	0.116279	0.116279	0.94611
STMMW_01111	150	72	78	72	78	-0.04	-0.04	0.964201
STMMW_01121	140	70	70	70	70	0	0	1
STMMW_01131	326	159	167	167	159	-0.0245399	0.0245399	0.967581
STMMW_01141	164	78	86	86	78	-0.0487805	0.0487805	0.951628
STMMW_ncRNA_15	19	11	8	8	11	0.157895	-0.157895	0.950597
STMMW_01151	284	138	146	146	138	-0.028169	0.028169	0.964201
STMMW_ncRNA_16	42	17	25	17	25	-0.190476	-0.190476	0.854526
STMMW_01152	14	6	8	6	8	-0.142857	-0.142857	0.957383
intergenic__D23580__STMMW_01152__STMMW_01161	65	26	39	26	39	-0.2	-0.2	0.691316
STMMW_01161	98	52	46	46	52	0.0612245	-0.0612245	0.951628
STMMW_01171	283	150	133	133	150	0.0600707	-0.0600707	0.876002
STMMW_01181	215	109	106	106	109	0.0139535	-0.0139535	0.989884
STMMW_01191	284	147	137	137	147	0.0352113	-0.0352113	0.951628
STMMW_01201	58	25	33	33	25	-0.137931	0.137931	0.876002
intergenic__D23580__STMMW_01201__STMMW_01211	76	47	29	47	29	0.236842	0.236842	0.449344
STMMW_01211	310	143	167	143	167	-0.0774194	-0.0774194	0.783851
intergenic__D23580__STMMW_01211__STMMW_01221	88	34	54	34	54	-0.227273	-0.227273	0.407856
STMMW_01221	302	137	165	137	165	-0.0927152	-0.0927152	0.691316
STMMW_01231	55	30	25	30	25	0.0909091	0.0909091	0.951628
STMMW_ncRNA_17	17	10	7	7	10	0.176471	-0.176471	0.947155
STMMW_01241	110	55	55	55	55	0	0	1
intergenic__D23580__STMMW_01241__STMMW_01251	79	39	40	39	40	-0.0126582	-0.0126582	1
STMMW_01251	43	29	14	29	14	0.348837	0.348837	0.328267
STMMW_01261	52	37	15	37	15	0.423077	0.423077	0.0912367
STMMW_01271	8	5	3	5	3	0.25	0.25	0.947155
STMMW_01281	6	3	3	3	3	0	0	1
STMMW_01291	3	1	2	1	2	-0.333333	-0.333333	0.951628
STMMW_01301	5	4	1	4	1	0.6	0.6	0.783851
STMMW_01311	5	4	1	4	1	0.6	0.6	0.783851
STMMW_01321	8	5	3	5	3	0.25	0.25	0.947155
STMMW_01341	5	3	2	3	2	0.2	0.2	0.964201
intergenic__D23580__STMMW_01341__STMMW_01351	7	7	0	7	0	1	1	0.189654
STMMW_01351	5	5	0	5	0	1	1	0.347809
STMMW_01361	90	61	29	61	29	0.355556	0.355556	0.0465241
STMMW_01371	20	15	5	15	5	0.5	0.5	0.347809
STMMW_01381	2	2	0	2	0	1	1	0.755235
STMMW_01391	4	2	2	2	2	0	0	1
intergenic__D23580__STMMW_01391__STMMW_01401	8	4	4	4	4	0	0	1
STMMW_01401	12	7	5	7	5	0.166667	0.166667	0.951628
intergenic__D23580__STMMW_01401__STMMW_01411	29	18	11	18	11	0.241379	0.241379	0.815017
STMMW_01411	24	13	11	13	11	0.0833333	0.0833333	0.971167
STMMW_01421	60	42	18	42	18	0.4	0.4	0.0846058
intergenic__D23580__STMMW_01421__STMMW_01431	35	14	21	14	21	-0.2	-0.2	0.876002
STMMW_01431	78	42	36	42	36	0.0769231	0.0769231	0.951628
intergenic__D23580__STMMW_01431__STMMW_01441	53	31	22	31	22	0.169811	0.169811	0.854526
STMMW_01441	22	11	11	11	11	0	0	1
STMMW_01451	181	82	99	99	82	-0.0939227	0.0939227	0.831335
STMMW_01461	16	9	7	7	9	0.125	-0.125	0.96341
intergenic__D23580__STMMW_01461__STMMW_01471	42	24	18	24	18	0.142857	0.142857	0.91257
STMMW_01471	300	160	140	160	140	0.0666667	0.0666667	0.876002
STMMW_01481	371	184	187	187	184	-0.00808625	0.00808625	0.995254
STMMW_01491	525	261	264	264	261	-0.00571429	0.00571429	1
STMMW_01501	168	81	87	87	81	-0.0357143	0.0357143	0.964201
intergenic__D23580__STMMW_01501__STMMW_01511	61	29	32	29	32	-0.0491803	-0.0491803	0.971167
STMMW_01511	224	108	116	116	108	-0.0357143	0.0357143	0.957383
intergenic__D23580__STMMW_01511__STMMW_01521	73	37	36	37	36	0.0136986	0.0136986	1
STMMW_01521	203	108	95	108	95	0.0640394	0.0640394	0.91257
STMMW_01531	343	177	166	177	166	0.03207	0.03207	0.951628
STMMW_01541	265	131	134	134	131	-0.0113208	0.0113208	0.990671
STMMW_01551	473	243	230	230	243	0.0274841	-0.0274841	0.951628
intergenic__D23580__STMMW_01551__STMMW_01561	43	19	24	19	24	-0.116279	-0.116279	0.94611
STMMW_01561	390	192	198	198	192	-0.0153846	0.0153846	0.973291
intergenic__D23580__STMMW_01561__STMMW_01571	39	19	20	19	20	-0.025641	-0.025641	0.993607
STMMW_01571	126	79	47	79	47	0.253968	0.253968	0.142442
STMMW_ncRNA_18	12	9	3	3	9	0.5	-0.5	0.619545
STMMW_01581	20	6	14	6	14	-0.4	-0.4	0.599882
STMMW_01591	15	8	7	8	7	0.0666667	0.0666667	0.978539
intergenic__D23580__STMMW_01591__STMMW_01601	5	2	3	2	3	-0.2	-0.2	0.964201
STMMW_01601	8	6	2	6	2	0.5	0.5	0.755235
intergenic__D23580__STMMW_01601__STMMW_01611	10	6	4	6	4	0.2	0.2	0.951628
STMMW_01611	45	26	19	26	19	0.155556	0.155556	0.876002
STMMW_01621	159	72	87	87	72	-0.0943396	0.0943396	0.876002
STMMW_01631	474	226	248	248	226	-0.0464135	0.0464135	0.876002
intergenic__D23580__STMMW_01631__STMMW_01641	58	28	30	28	30	-0.0344828	-0.0344828	0.978539
STMMW_01641	355	194	161	194	161	0.0929577	0.0929577	0.619545
STMMW_01651	18	11	7	7	11	0.222222	-0.222222	0.907086
intergenic__D23580__STMMW_01651__STMMW_01661	81	29	52	29	52	-0.283951	-0.283951	0.219518
STMMW_01661	103	47	56	47	56	-0.0873786	-0.0873786	0.922276
intergenic__D23580__STMMW_01661__STMMW_01671	12	5	7	5	7	-0.166667	-0.166667	0.951628
STMMW_01671	154	75	79	75	79	-0.025974	-0.025974	0.973291
STMMW_01681	298	160	138	160	138	0.0738255	0.0738255	0.830404
STMMW_01691	221	106	115	106	115	-0.040724	-0.040724	0.951628
STMMW_01701	226	121	105	121	105	0.0707965	0.0707965	0.876002
STMMW_01711	202	100	102	102	100	-0.00990099	0.00990099	0.999882
STMMW_01721	295	145	150	150	145	-0.0169492	0.0169492	0.975941
intergenic__D23580__STMMW_01721__STMMW_01731	29	15	14	15	14	0.0344828	0.0344828	0.990664
STMMW_01731	84	43	41	41	43	0.0238095	-0.0238095	0.985488
intergenic__D23580__STMMW_01731__STMMW_01741	76	36	40	36	40	-0.0526316	-0.0526316	0.964201
STMMW_01741	610	307	303	307	303	0.00655738	0.00655738	0.99343
STMMW_01751	838	411	427	427	411	-0.0190931	0.0190931	0.957383
intergenic__D23580__STMMW_01751__STMMW_01761	33	15	18	15	18	-0.0909091	-0.0909091	0.962001
STMMW_01761	127	68	59	68	59	0.0708661	0.0708661	0.940278
STMMW_01771	6	2	4	4	2	-0.333333	0.333333	0.928991
intergenic__D23580__STMMW_01771__STMMW_01781	10	5	5	5	5	0	0	1
STMMW_01781	205	108	97	108	97	0.0536585	0.0536585	0.945694
STMMW_01791	200	106	94	106	94	0.06	0.06	0.928991
intergenic__D23580__STMMW_01791__STMMW_01801	26	15	11	15	11	0.153846	0.153846	0.940278
STMMW_01801	390	206	184	184	206	0.0564103	-0.0564103	0.876002
STMMW_01811	791	394	397	397	394	-0.00379267	0.00379267	1
STMMW_01821	190	102	88	88	102	0.0736842	-0.0736842	0.876002
STMMW_01831	215	118	97	97	118	0.0976744	-0.0976744	0.755235
intergenic__D23580__STMMW_01831__STMMW_01841	48	21	27	21	27	-0.125	-0.125	0.928991
STMMW_01841	161	67	94	67	94	-0.167702	-0.167702	0.411326
STMMW_01851	300	146	154	146	154	-0.0266667	-0.0266667	0.964201
STMMW_ncRNA_19	17	6	11	11	6	-0.294118	0.294118	0.856787
intergenic__D23580__STMMW_ncRNA_19__STMMW_01861	269	133	136	133	136	-0.0111524	-0.0111524	0.990671
STMMW_01861	90	42	48	48	42	-0.0666667	0.0666667	0.951628
STMMW_01871	175	85	90	90	85	-0.0285714	0.0285714	0.971167
intergenic__D23580__STMMW_01871__STMMW_01881	36	18	18	18	18	0	0	1
STMMW_01881	179	87	92	92	87	-0.027933	0.027933	0.971167
intergenic__D23580__STMMW_01881__STMMW_01891	12	8	4	8	4	0.333333	0.333333	0.876002
STMMW_01891	28	11	17	17	11	-0.214286	0.214286	0.876002
STMMW_01901	252	118	134	134	118	-0.0634921	0.0634921	0.876002
intergenic__D23580__STMMW_01901__STMMW_01911	24	12	12	12	12	0	0	1
STMMW_01911	210	110	100	100	110	0.047619	-0.047619	0.950597
STMMW_01921	81	40	41	41	40	-0.0123457	0.0123457	1
intergenic__D23580__STMMW_01921__STMMW_01931	39	17	22	17	22	-0.128205	-0.128205	0.939971
STMMW_01931	131	64	67	67	64	-0.0229008	0.0229008	0.978539
STMMW_01941	124	59	65	65	59	-0.0483871	0.0483871	0.957383
STMMW_01951	551	277	274	277	274	0.00544465	0.00544465	1
intergenic__D23580__STMMW_01951__STMMW_01961	20	10	10	10	10	0	0	1
STMMW_01961	608	311	297	311	297	0.0230263	0.0230263	0.957086
STMMW_ncRNA_20	40	17	23	23	17	-0.15	0.15	0.907086
STMMW_01971	396	212	184	212	184	0.0707071	0.0707071	0.76012
STMMW_01981	120	62	58	62	58	0.0333333	0.0333333	0.971167
STMMW_01991	115	65	50	65	50	0.130435	0.130435	0.765128
STMMW_02001	267	142	125	142	125	0.0636704	0.0636704	0.876002
intergenic__D23580__STMMW_02001__STMMW_02011	83	53	30	53	30	0.277108	0.277108	0.229719
STMMW_02011	206	89	117	89	117	-0.135922	-0.135922	0.508339
STMMW_02021	731	326	405	326	405	-0.108071	-0.108071	0.124887
STMMW_02031	202	98	104	98	104	-0.029703	-0.029703	0.971167
STMMW_02041	173	80	93	80	93	-0.0751445	-0.0751445	0.888412
STMMW_02051	122	64	58	64	58	0.0491803	0.0491803	0.957383
STMMW_02061	169	85	84	85	84	0.00591716	0.00591716	1
STMMW_02071	277	137	140	137	140	-0.0108303	-0.0108303	0.990671
STMMW_ncRNA_21	24	11	13	11	13	-0.0833333	-0.0833333	0.971167
STMMW_02081	17	10	7	7	10	0.176471	-0.176471	0.947155
intergenic__D23580__STMMW_02081__STMMW_02091	15	9	6	9	6	0.2	0.2	0.940278
STMMW_02091	317	157	160	157	160	-0.00946372	-0.00946372	0.991621
STMMW_02101	5	3	2	3	2	0.2	0.2	0.964201
intergenic__D23580__STMMW_02101__STMMW_02111	18	9	9	9	9	0	0	1
STMMW_02111	173	81	92	92	81	-0.0635838	0.0635838	0.928991
STMMW_02121	149	73	76	76	73	-0.0201342	0.0201342	0.982157
STMMW_02131	12	3	9	9	3	-0.5	0.5	0.619545
STMMW_02141	622	319	303	319	303	0.0257235	0.0257235	0.951628
intergenic__D23580__STMMW_02141__STMMW_02151	28	11	17	11	17	-0.214286	-0.214286	0.876002
STMMW_02151	360	181	179	181	179	0.00555556	0.00555556	1
STMMW_ncRNA_22	15	7	8	7	8	-0.0666667	-0.0666667	0.978539
intergenic__D23580__STMMW_ncRNA_22__STMMW_02161	29	14	15	14	15	-0.0344828	-0.0344828	0.990664
STMMW_02161	252	137	115	137	115	0.0873016	0.0873016	0.768422
STMMW_02171	83	43	40	40	43	0.0361446	-0.0361446	0.973291
intergenic__D23580__STMMW_02171__STMMW_02181	56	27	29	27	29	-0.0357143	-0.0357143	0.978539
STMMW_02181	295	140	155	140	155	-0.0508475	-0.0508475	0.928991
STMMW_ncRNA_23	11	3	8	3	8	-0.454545	-0.454545	0.742432
STMMW_02191	9	5	4	4	5	0.111111	-0.111111	0.971167
STMMW_02201	57	25	32	32	25	-0.122807	0.122807	0.91257
intergenic__D23580__STMMW_02201__STMMW_02211	31	16	15	16	15	0.0322581	0.0322581	0.990671
STMMW_02211	5	3	2	2	3	0.2	-0.2	0.964201
intergenic__D23580__STMMW_02211__STMMW_ncRNA_24	37	17	20	17	20	-0.0810811	-0.0810811	0.964201
STMMW_02221	7	6	1	6	1	0.714286	0.714286	0.533873
intergenic__D23580__STMMW_02221__STMMW_02231	5	4	1	4	1	0.6	0.6	0.783851
STMMW_02231	7	3	4	3	4	-0.142857	-0.142857	0.971167
intergenic__D23580__STMMW_02231__STMMW_02241	6	3	3	3	3	0	0	1
STMMW_02241	3	2	1	2	1	0.333333	0.333333	0.951628
intergenic__D23580__STMMW_02241__STMMW_02251	11	7	4	7	4	0.272727	0.272727	0.91257
STMMW_ncRNA_25	3	2	1	2	1	0.333333	0.333333	0.951628
STMMW_02261	6	1	5	1	5	-0.666667	-0.666667	0.67636
STMMW_ncRNA_26	3	2	1	2	1	0.333333	0.333333	0.951628
intergenic__D23580__STMMW_ncRNA_26__STMMW_02271	20	13	7	13	7	0.3	0.3	0.783851
STMMW_02271	1	1	0	1	0	1	1	0.876002
STMMW_02281	14	10	4	10	4	0.428571	0.428571	0.691316
STMMW_02291	20	14	6	14	6	0.4	0.4	0.599882
STMMW_02301	5	2	3	2	3	-0.2	-0.2	0.964201
intergenic__D23580__STMMW_02301__STMMW_02311	29	17	12	17	12	0.172414	0.172414	0.91257
STMMW_02311	41	29	12	29	12	0.414634	0.414634	0.188893
STMMW_02321	8	5	3	5	3	0.25	0.25	0.947155
intergenic__D23580__STMMW_02321__STMMW_02331	16	7	9	7	9	-0.125	-0.125	0.96341
STMMW_02331	4	4	0	4	0	1	1	0.476722
STMMW_02341	2	1	1	1	1	0	0	1
STMMW_02351	7	2	5	2	5	-0.428571	-0.428571	0.876002
STMMW_02361	46	31	15	31	15	0.347826	0.347826	0.301681
STMMW_02371	10	6	4	6	4	0.2	0.2	0.951628
STMMW_02381	6	3	3	3	3	0	0	1
intergenic__D23580__STMMW_02381__STMMW_02391	15	9	6	9	6	0.2	0.2	0.940278
STMMW_02391	282	138	144	138	144	-0.0212766	-0.0212766	0.971167
STMMW_02401	327	167	160	167	160	0.0214067	0.0214067	0.971167
STMMW_02411	70	36	34	36	34	0.0285714	0.0285714	0.983891
intergenic__D23580__STMMW_02411__STMMW_02421	23	14	9	14	9	0.217391	0.217391	0.876002
STMMW_02421	14	9	5	9	5	0.285714	0.285714	0.876002
STMMW_02431	39	18	21	21	18	-0.0769231	0.0769231	0.964201
STMMW_02441	52	26	26	26	26	0	0	1
intergenic__D23580__STMMW_02441__STMMW_02451	22	15	7	15	7	0.363636	0.363636	0.639652
STMMW_02451	91	50	41	50	41	0.0989011	0.0989011	0.907086
STMMW_02461	57	26	31	26	31	-0.0877193	-0.0877193	0.951628
STMMW_02471	122	66	56	66	56	0.0819672	0.0819672	0.91257
STMMW_02481	9	3	6	6	3	-0.333333	0.333333	0.876002
intergenic__D23580__STMMW_02481__STMMW_02491	3	2	1	2	1	0.333333	0.333333	0.951628
STMMW_02491	103	51	52	52	51	-0.00970874	0.00970874	1
STMMW_02501	112	56	56	56	56	0	0	1
intergenic__D23580__STMMW_02501__STMMW_02511	16	6	10	6	10	-0.25	-0.25	0.876002
STMMW_02511	177	85	92	92	85	-0.039548	0.039548	0.962001
STMMW_02521	173	88	85	85	88	0.017341	-0.017341	0.985488
STMMW_02531	207	101	106	106	101	-0.0241546	0.0241546	0.971167
intergenic__D23580__STMMW_02531__STMMW_02532	41	23	18	23	18	0.121951	0.121951	0.940278
STMMW_02532	25	11	14	11	14	-0.12	-0.12	0.951628
intergenic__D23580__STMMW_02532__STMMW_rRNA_1	56	41	15	41	15	0.464286	0.464286	0.0336036
STMMW_rRNA_1	441	343	98	343	98	0.555556	0.555556	1.00967e-28
intergenic__D23580__STMMW_rRNA_1__STMMW_rRNA_2	63	51	12	51	12	0.619048	0.619048	0.000200736
STMMW_rRNA_2	602	488	114	488	114	0.621262	0.621262	6.36461e-49
STMMW_rRNA_3	13	9	4	9	4	0.384615	0.384615	0.768422
intergenic__D23580__STMMW_rRNA_3__STMMW_02541	11	7	4	7	4	0.272727	0.272727	0.91257
STMMW_02541	42	19	23	19	23	-0.0952381	-0.0952381	0.951628
STMMW_02551	63	32	31	31	32	0.015873	-0.015873	1
intergenic__D23580__STMMW_02551__STMMW_02561	5	3	2	3	2	0.2	0.2	0.964201
STMMW_02561	100	53	47	53	47	0.06	0.06	0.951628
intergenic__D23580__STMMW_02561__STMMW_02571	9	5	4	5	4	0.111111	0.111111	0.971167
STMMW_02571	63	32	31	32	31	0.015873	0.015873	1
STMMW_02581	67	33	34	33	34	-0.0149254	-0.0149254	1
STMMW_02591	130	54	76	76	54	-0.169231	0.169231	0.521154
STMMW_02601	40	16	24	24	16	-0.2	0.2	0.830404
STMMW_02611	52	22	30	22	30	-0.153846	-0.153846	0.876002
STMMW_02621	42	18	24	24	18	-0.142857	0.142857	0.91257
STMMW_02631	3	2	1	2	1	0.333333	0.333333	0.951628
intergenic__D23580__STMMW_02631__STMMW_02641	33	17	16	17	16	0.030303	0.030303	0.990671
STMMW_02641	117	57	60	60	57	-0.025641	0.025641	0.975941
STMMW_02651	113	60	53	53	60	0.0619469	-0.0619469	0.951628
STMMW_02661	203	102	101	101	102	0.00492611	-0.00492611	1
STMMW_02671	45	27	18	18	27	0.2	-0.2	0.783851
STMMW_02691	68	36	32	32	36	0.0588235	-0.0588235	0.964201
STMMW_02701	120	69	51	51	69	0.15	-0.15	0.67636
intergenic__D23580__STMMW_02701__STMMW_02711	8	3	5	3	5	-0.25	-0.25	0.947155
STMMW_02711	272	119	153	119	153	-0.125	-0.125	0.450804
STMMW_02731	31	18	13	18	13	0.16129	0.16129	0.916137
STMMW_02741	115	63	52	63	52	0.0956522	0.0956522	0.876002
STMMW_02751	20	16	4	16	4	0.6	0.6	0.187156
STMMW_02771	69	53	16	53	16	0.536232	0.536232	0.00130138
STMMW_02791	88	35	53	35	53	-0.204545	-0.204545	0.531524
intergenic__D23580__STMMW_02791__STMMW_02811	20	11	9	11	9	0.1	0.1	0.964201
STMMW_02811	34	22	12	22	12	0.294118	0.294118	0.630349
STMMW_02831	8	5	3	5	3	0.25	0.25	0.947155
intergenic__D23580__STMMW_02831__STMMW_02841	10	1	9	1	9	-0.8	-0.8	0.22946
STMMW_02841	51	17	34	17	34	-0.333333	-0.333333	0.291251
STMMW_02851	34	18	16	18	16	0.0588235	0.0588235	0.971167
STMMW_02861	98	57	41	57	41	0.163265	0.163265	0.689458
STMMW_02871	114	60	54	60	54	0.0526316	0.0526316	0.957383
STMMW_02881	90	59	31	59	31	0.311111	0.311111	0.117666
intergenic__D23580__STMMW_02881__STMMW_02891	16	10	6	10	6	0.25	0.25	0.876002
STMMW_02891	22	13	9	13	9	0.181818	0.181818	0.928991
STMMW_02901	362	173	189	173	189	-0.0441989	-0.0441989	0.928991
STMMW_02911	69	41	28	41	28	0.188406	0.188406	0.712547
STMMW_02921	93	52	41	52	41	0.11828	0.11828	0.876002
STMMW_02931	118	75	43	75	43	0.271186	0.271186	0.119187
intergenic__D23580__STMMW_02931__STMMW_02941	26	12	14	12	14	-0.0769231	-0.0769231	0.971167
STMMW_02941	205	95	110	95	110	-0.0731707	-0.0731707	0.876002
STMMW_02951	57	25	32	25	32	-0.122807	-0.122807	0.91257
STMMW_02961	424	217	207	217	207	0.0235849	0.0235849	0.964201
STMMW_02971	15	9	6	9	6	0.2	0.2	0.940278
STMMW_02981	156	87	69	87	69	0.115385	0.115385	0.755235
STMMW_02991	13	11	2	11	2	0.692308	0.692308	0.236576
intergenic__D23580__STMMW_02991__STMMW_03011	16	8	8	8	8	0	0	1
STMMW_03011	1	1	0	1	0	1	1	0.876002
intergenic__D23580__STMMW_03011__STMMW_03021	1	1	0	1	0	1	1	0.876002
STMMW_03021	2	1	1	1	1	0	0	1
STMMW_03041	74	30	44	44	30	-0.189189	0.189189	0.681497
STMMW_ncRNA_27	112	52	60	52	60	-0.0714286	-0.0714286	0.947155
intergenic__D23580__STMMW_ncRNA_27__STMMW_03051	37	28	9	28	9	0.513514	0.513514	0.079168
STMMW_03051	7	4	3	4	3	0.142857	0.142857	0.971167
STMMW_03061	70	24	46	46	24	-0.314286	0.314286	0.197639
STMMW_03071	46	18	28	18	28	-0.217391	-0.217391	0.755235
STMMW_03081	81	55	26	55	26	0.358025	0.358025	0.0632093
intergenic__D23580__STMMW_03081__STMMW_03091	28	20	8	20	8	0.428571	0.428571	0.336212
STMMW_03091	71	37	34	37	34	0.0422535	0.0422535	0.971167
intergenic__D23580__STMMW_03091__STMMW_03101	4	1	3	1	3	-0.5	-0.5	0.876002
STMMW_03101	103	38	65	38	65	-0.262136	-0.262136	0.188893
STMMW_03111	353	163	190	163	190	-0.0764873	-0.0764873	0.755235
STMMW_03121	67	44	23	44	23	0.313433	0.313433	0.217824
intergenic__D23580__STMMW_03121__STMMW_03131	30	18	12	18	12	0.2	0.2	0.876002
STMMW_03131	148	62	86	62	86	-0.162162	-0.162162	0.494222
intergenic__D23580__STMMW_03131__STMMW_03132	16	8	8	8	8	0	0	1
STMMW_03132	46	27	19	27	19	0.173913	0.173913	0.876002
intergenic__D23580__STMMW_03132__STMMW_03133	17	14	3	14	3	0.647059	0.647059	0.18764
STMMW_03133	17	14	3	14	3	0.647059	0.647059	0.18764
intergenic__D23580__STMMW_03133__STMMW_03151	30	24	6	24	6	0.6	0.6	0.0547811
STMMW_03151	45	32	13	32	13	0.422222	0.422222	0.145932
intergenic__D23580__STMMW_03151__STMMW_03161	28	8	20	8	20	-0.428571	-0.428571	0.336212
STMMW_03161	30	16	14	16	14	0.0666667	0.0666667	0.971167
STMMW_03171	142	71	71	71	71	0	0	1
intergenic__D23580__STMMW_03171__STMMW_03181	50	22	28	22	28	-0.12	-0.12	0.928991
STMMW_03181	64	24	40	40	24	-0.25	0.25	0.476722
STMMW_ncRNA_28	93	44	49	44	49	-0.0537634	-0.0537634	0.962976
STMMW_ncRNA_29	30	8	22	22	8	-0.466667	0.466667	0.219518
STMMW_03191	56	26	30	30	26	-0.0714286	0.0714286	0.957383
intergenic__D23580__STMMW_03191__STMMW_03201	11	5	6	5	6	-0.0909091	-0.0909091	0.973291
STMMW_03201	227	113	114	114	113	-0.00440529	0.00440529	1
intergenic__D23580__STMMW_03201__STMMW_03211	14	5	9	5	9	-0.285714	-0.285714	0.876002
STMMW_03211	2	1	1	1	1	0	0	1
intergenic__D23580__STMMW_03211__STMMW_03221	39	21	18	21	18	0.0769231	0.0769231	0.964201
STMMW_03221	111	57	54	57	54	0.027027	0.027027	0.975941
STMMW_03231	70	34	36	36	34	-0.0285714	0.0285714	0.983891
intergenic__D23580__STMMW_03231__STMMW_03241	17	9	8	9	8	0.0588235	0.0588235	0.982157
STMMW_03241	203	129	74	129	74	0.270936	0.270936	0.0101028
intergenic__D23580__STMMW_03241__STMMW_03251	29	19	10	19	10	0.310345	0.310345	0.662968
STMMW_03251	145	60	85	60	85	-0.172414	-0.172414	0.443667
STMMW_03261	48	26	22	26	22	0.0833333	0.0833333	0.951628
intergenic__D23580__STMMW_03261__STMMW_03271	15	6	9	6	9	-0.2	-0.2	0.940278
STMMW_03271	130	58	72	72	58	-0.107692	0.107692	0.856787
intergenic__D23580__STMMW_03271__STMMW_03281	19	9	10	9	10	-0.0526316	-0.0526316	0.985488
STMMW_03281	50	25	25	25	25	0	0	1
STMMW_03291	141	76	65	76	65	0.0780142	0.0780142	0.91257
STMMW_03301	59	33	26	33	26	0.118644	0.118644	0.91257
STMMW_03311	140	69	71	71	69	-0.0142857	0.0142857	0.991467
intergenic__D23580__STMMW_03311__STMMW_03321	11	6	5	6	5	0.0909091	0.0909091	0.973291
STMMW_03321	98	61	37	61	37	0.244898	0.244898	0.27009
STMMW_03331	94	52	42	52	42	0.106383	0.106383	0.876002
intergenic__D23580__STMMW_03331__STMMW_03341	20	11	9	11	9	0.1	0.1	0.964201
STMMW_03341	80	46	34	34	46	0.15	-0.15	0.783851
STMMW_03351	42	21	21	21	21	0	0	1
STMMW_03361	92	43	49	49	43	-0.0652174	0.0652174	0.951628
STMMW_03371	34	21	13	13	21	0.235294	-0.235294	0.779431
STMMW_03381	133	61	72	72	61	-0.0827068	0.0827068	0.907086
STMMW_ncRNA_30	53	23	30	23	30	-0.132075	-0.132075	0.903444
STMMW_03391	73	32	41	41	32	-0.123288	0.123288	0.876002
STMMW_03411	52	24	28	28	24	-0.0769231	0.0769231	0.957383
STMMW_03421	77	46	31	31	46	0.194805	-0.194805	0.637178
STMMW_03422	34	18	16	16	18	0.0588235	-0.0588235	0.971167
STMMW_03431	41	22	19	19	22	0.0731707	-0.0731707	0.964201
STMMW_03441	56	23	33	33	23	-0.178571	0.178571	0.786305
STMMW_03451	217	99	118	118	99	-0.0875576	0.0875576	0.822161
STMMW_03461	10	5	5	5	5	0	0	1
STMMW_03471	32	13	19	19	13	-0.1875	0.1875	0.876002
STMMW_03481	23	12	11	11	12	0.0434783	-0.0434783	0.988076
STMMW_03491	9	4	5	5	4	-0.111111	0.111111	0.971167
STMMW_03501	122	48	74	74	48	-0.213115	0.213115	0.301681
STMMW_03511	38	19	19	19	19	0	0	1
STMMW_03521	47	19	28	28	19	-0.191489	0.191489	0.803345
intergenic__D23580__STMMW_03521__STMMW_03522	19	10	9	10	9	0.0526316	0.0526316	0.985488
STMMW_03522	23	12	11	12	11	0.0434783	0.0434783	0.988076
STMMW_03531	154	61	93	93	61	-0.207792	0.207792	0.21431
STMMW_03541	13	6	7	7	6	-0.0769231	0.0769231	0.975941
STMMW_03551	27	12	15	12	15	-0.111111	-0.111111	0.951628
intergenic__D23580__STMMW_03551__STMMW_03561	8	4	4	4	4	0	0	1
STMMW_03561	32	17	15	17	15	0.0625	0.0625	0.971167
intergenic__D23580__STMMW_03561__STMMW_03571	17	7	10	7	10	-0.176471	-0.176471	0.947155
STMMW_03571	94	49	45	49	45	0.0425532	0.0425532	0.971167
STMMW_03581	139	69	70	69	70	-0.00719424	-0.00719424	1
STMMW_03582	46	23	23	23	23	0	0	1
STMMW_03601	75	42	33	42	33	0.12	0.12	0.876002
STMMW_03602	46	25	21	25	21	0.0869565	0.0869565	0.951628
STMMW_03611	40	18	22	18	22	-0.1	-0.1	0.951628
STMMW_03621	24	12	12	12	12	0	0	1
STMMW_03631	66	34	32	34	32	0.030303	0.030303	0.982157
intergenic__D23580__STMMW_03631__STMMW_03641	23	10	13	10	13	-0.130435	-0.130435	0.951628
STMMW_03641	17	7	10	7	10	-0.176471	-0.176471	0.947155
STMMW_03651	25	16	9	16	9	0.28	0.28	0.763851
STMMW_03661	62	28	34	28	34	-0.0967742	-0.0967742	0.94611
STMMW_03671	21	12	9	12	9	0.142857	0.142857	0.951628
STMMW_03681	40	24	16	24	16	0.2	0.2	0.830404
intergenic__D23580__STMMW_03681__STMMW_03691	18	9	9	9	9	0	0	1
STMMW_03691	66	40	26	40	26	0.212121	0.212121	0.627891
intergenic__D23580__STMMW_03691__STMMW_ncRNA_31	9	7	2	7	2	0.555556	0.555556	0.662968
STMMW_ncRNA_31	70	30	40	40	30	-0.142857	0.142857	0.87339
STMMW_03711	27	12	15	12	15	-0.111111	-0.111111	0.951628
STMMW_03721	85	48	37	48	37	0.129412	0.129412	0.875529
STMMW_03731	61	33	28	33	28	0.0819672	0.0819672	0.951628
intergenic__D23580__STMMW_03731__STMMW_03741	16	11	5	11	5	0.375	0.375	0.742432
STMMW_03741	94	47	47	47	47	0	0	1
intergenic__D23580__STMMW_03741__STMMW_03751	65	36	29	36	29	0.107692	0.107692	0.928991
STMMW_03751	91	44	47	47	44	-0.032967	0.032967	0.973291
intergenic__D23580__STMMW_03751__STMMW_03761	51	27	24	27	24	0.0588235	0.0588235	0.971167
STMMW_03761	54	25	29	25	29	-0.0740741	-0.0740741	0.957383
STMMW_03762	32	17	15	17	15	0.0625	0.0625	0.971167
STMMW_03771	95	44	51	44	51	-0.0736842	-0.0736842	0.947155
STMMW_03781	244	126	118	126	118	0.0327869	0.0327869	0.96341
STMMW_03791	463	234	229	234	229	0.0107991	0.0107991	0.985488
STMMW_03801	145	73	72	73	72	0.00689655	0.00689655	1
STMMW_03811	274	143	131	143	131	0.0437956	0.0437956	0.947155
STMMW_03821	107	52	55	52	55	-0.0280374	-0.0280374	0.975941
STMMW_03831	89	44	45	44	45	-0.011236	-0.011236	1
STMMW_ncRNA_32	49	25	24	24	25	0.0204082	-0.0204082	0.998168
STMMW_03841	264	134	130	134	130	0.0151515	0.0151515	0.982157
STMMW_03851	121	55	66	55	66	-0.0909091	-0.0909091	0.876002
STMMW_03861	76	42	34	42	34	0.105263	0.105263	0.91257
STMMW_03871	143	77	66	77	66	0.0769231	0.0769231	0.91257
STMMW_03881	186	92	94	92	94	-0.0107527	-0.0107527	0.997761
STMMW_03891	263	132	131	132	131	0.00380228	0.00380228	1
STMMW_ncRNA_33	193	104	89	89	104	0.0777202	-0.0777202	0.876002
STMMW_03901	540	291	249	291	249	0.0777778	0.0777778	0.593326
STMMW_ncRNA_34	102	48	54	54	48	-0.0588235	0.0588235	0.951628
intergenic__D23580__STMMW_ncRNA_34__STMMW_ncRNA_35	146	94	52	94	52	0.287671	0.287671	0.0336036
STMMW_ncRNA_35	33	20	13	13	20	0.212121	-0.212121	0.856787
STMMW_03911	252	68	184	184	68	-0.460317	0.460317	1.11533e-10
STMMW_ncRNA_36	26	7	19	7	19	-0.461538	-0.461538	0.301681
STMMW_ncRNA_37	2	0	2	0	2	-1	-1	0.755235
intergenic__D23580__STMMW_ncRNA_37__STMMW_03921	43	11	32	11	32	-0.488372	-0.488372	0.0662861
STMMW_03921	53	15	38	38	15	-0.433962	0.433962	0.0753596
intergenic__D23580__STMMW_03921__STMMW_03931	46	24	22	24	22	0.0434783	0.0434783	0.975941
STMMW_03931	28	15	13	13	15	0.0714286	-0.0714286	0.971167
intergenic__D23580__STMMW_03931__STMMW_03941	54	20	34	20	34	-0.259259	-0.259259	0.533873
STMMW_03941	106	56	50	50	56	0.0566038	-0.0566038	0.951628
STMMW_03951	52	26	26	26	26	0	0	1
intergenic__D23580__STMMW_03951__STMMW_03971	13	8	5	8	5	0.230769	0.230769	0.928991
STMMW_03971	41	29	12	29	12	0.414634	0.414634	0.188893
intergenic__D23580__STMMW_03971__STMMW_03981	24	15	9	15	9	0.25	0.25	0.856787
STMMW_03981	125	56	69	56	69	-0.104	-0.104	0.876002
STMMW_03991	122	49	73	49	73	-0.196721	-0.196721	0.382391
STMMW_04001	30	15	15	15	15	0	0	1
STMMW_04011	59	26	33	26	33	-0.118644	-0.118644	0.91257
STMMW_04021	77	34	43	34	43	-0.116883	-0.116883	0.876002
STMMW_ncRNA_38	7	2	5	2	5	-0.428571	-0.428571	0.876002
STMMW_04031	133	72	61	72	61	0.0827068	0.0827068	0.907086
STMMW_04041	56	29	27	27	29	0.0357143	-0.0357143	0.978539
intergenic__D23580__STMMW_04041__STMMW_04051	47	38	9	38	9	0.617021	0.617021	0.0027545
STMMW_04051	9	4	5	4	5	-0.111111	-0.111111	0.971167
STMMW_04061	83	33	50	50	33	-0.204819	0.204819	0.548454
STMMW_04071	230	103	127	127	103	-0.104348	0.104348	0.710916
STMMW_04081	187	93	94	94	93	-0.00534759	0.00534759	1
STMMW_04091	63	40	23	23	40	0.269841	-0.269841	0.405314
STMMW_04101	85	52	33	33	52	0.223529	-0.223529	0.450804
intergenic__D23580__STMMW_04101__STMMW_04111	13	8	5	8	5	0.230769	0.230769	0.928991
STMMW_04111	28	18	10	18	10	0.285714	0.285714	0.742432
STMMW_04121	24	10	14	10	14	-0.166667	-0.166667	0.928991
STMMW_ncRNA_39	6	1	5	1	5	-0.666667	-0.666667	0.67636
intergenic__D23580__STMMW_ncRNA_39__STMMW_04131	23	9	14	9	14	-0.217391	-0.217391	0.876002
STMMW_04131	319	168	151	168	151	0.0532915	0.0532915	0.907086
STMMW_04141	105	80	25	80	25	0.52381	0.52381	1.98416e-05
STMMW_04151	53	43	10	43	10	0.622642	0.622642	0.0010119
intergenic__D23580__STMMW_04151__STMMW_04161	24	16	8	16	8	0.333333	0.333333	0.67636
STMMW_04161	14	8	6	8	6	0.142857	0.142857	0.957383
intergenic__D23580__STMMW_04161__STMMW_04171	4	3	1	3	1	0.5	0.5	0.876002
STMMW_04171	28	12	16	12	16	-0.142857	-0.142857	0.947155
STMMW_04181	31	11	20	11	20	-0.290323	-0.290323	0.689458
STMMW_04191	47	22	25	22	25	-0.0638298	-0.0638298	0.970548
STMMW_04201	137	79	58	58	79	0.153285	-0.153285	0.599882
STMMW_04211	312	146	166	166	146	-0.0641026	0.0641026	0.876002
STMMW_04221	175	88	87	87	88	0.00571429	-0.00571429	1
intergenic__D23580__STMMW_04221__STMMW_04231	32	19	13	19	13	0.1875	0.1875	0.876002
STMMW_04231	239	115	124	115	124	-0.0376569	-0.0376569	0.951628
STMMW_04241	50	24	26	24	26	-0.04	-0.04	0.975941
STMMW_04251	24	13	11	13	11	0.0833333	0.0833333	0.971167
intergenic__D23580__STMMW_04251__STMMW_04261	15	9	6	9	6	0.2	0.2	0.940278
STMMW_04261	110	55	55	55	55	0	0	1
intergenic__D23580__STMMW_04261__STMMW_04271	17	7	10	7	10	-0.176471	-0.176471	0.947155
STMMW_04271	264	147	117	147	117	0.113636	0.113636	0.561181
STMMW_04281	478	271	207	271	207	0.133891	0.133891	0.124545
intergenic__D23580__STMMW_04281__STMMW_04291	39	30	9	30	9	0.538462	0.538462	0.0465241
STMMW_04291	24	12	12	12	12	0	0	1
intergenic__D23580__STMMW_04291__STMMW_04301	3	2	1	2	1	0.333333	0.333333	0.951628
STMMW_04301	150	68	82	68	82	-0.0933333	-0.0933333	0.876002
STMMW_04311	75	35	40	35	40	-0.0666667	-0.0666667	0.951628
STMMW_04321	17	7	10	7	10	-0.176471	-0.176471	0.947155
STMMW_04331	105	49	56	49	56	-0.0666667	-0.0666667	0.951628
intergenic__D23580__STMMW_04331__STMMW_04341	12	3	9	3	9	-0.5	-0.5	0.619545
STMMW_04341	168	96	72	96	72	0.142857	0.142857	0.558635
STMMW_04351	60	32	28	28	32	0.0666667	-0.0666667	0.962976
intergenic__D23580__STMMW_04351__STMMW_04361	28	17	11	17	11	0.214286	0.214286	0.876002
STMMW_04361	28	18	10	18	10	0.285714	0.285714	0.742432
intergenic__D23580__STMMW_04361__STMMW_04371	13	4	9	4	9	-0.384615	-0.384615	0.768422
STMMW_04371	161	69	92	92	69	-0.142857	0.142857	0.593326
intergenic__D23580__STMMW_04371__STMMW_04381	8	4	4	4	4	0	0	1
STMMW_04381	117	59	58	59	58	0.00854701	0.00854701	1
STMMW_ncRNA_40	29	14	15	15	14	-0.0344828	0.0344828	0.990664
STMMW_04391	134	65	69	65	69	-0.0298507	-0.0298507	0.971167
STMMW_04401	166	83	83	83	83	0	0	1
STMMW_04411	148	66	82	66	82	-0.108108	-0.108108	0.801863
intergenic__D23580__STMMW_04411__STMMW_04421	14	6	8	6	8	-0.142857	-0.142857	0.957383
STMMW_04421	9	4	5	5	4	-0.111111	0.111111	0.971167
intergenic__D23580__STMMW_04421__STMMW_04431	24	11	13	11	13	-0.0833333	-0.0833333	0.971167
STMMW_04431	570	265	305	265	305	-0.0701754	-0.0701754	0.662968
STMMW_04441	147	62	85	62	85	-0.156463	-0.156463	0.533873
STMMW_04451	169	73	96	96	73	-0.136095	0.136095	0.61512
intergenic__D23580__STMMW_04451__STMMW_04461	34	17	17	17	17	0	0	1
STMMW_04461	116	64	52	64	52	0.103448	0.103448	0.876002
STMMW_04471	128	57	71	57	71	-0.109375	-0.109375	0.854526
STMMW_04481	34	15	19	19	15	-0.117647	0.117647	0.950597
intergenic__D23580__STMMW_04481__STMMW_04491	12	6	6	6	6	0	0	1
STMMW_04491	33	16	17	16	17	-0.030303	-0.030303	0.990671
STMMW_04501	97	52	45	45	52	0.0721649	-0.0721649	0.947155
STMMW_04511	64	34	30	34	30	0.0625	0.0625	0.96341
intergenic__D23580__STMMW_04511__STMMW_04521	5	4	1	4	1	0.6	0.6	0.783851
STMMW_04521	126	69	57	69	57	0.0952381	0.0952381	0.876002
intergenic__D23580__STMMW_04521__STMMW_04531	43	22	21	22	21	0.0232558	0.0232558	0.995886
STMMW_04531	67	39	28	39	28	0.164179	0.164179	0.783851
STMMW_04532	41	18	23	23	18	-0.121951	0.121951	0.940278
STMMW_ncRNA_41	43	18	25	25	18	-0.162791	0.162791	0.876002
intergenic__D23580__STMMW_ncRNA_41__STMMW_04541	38	22	16	22	16	0.157895	0.157895	0.897861
STMMW_04541	30	13	17	13	17	-0.133333	-0.133333	0.947155
STMMW_04551	84	43	41	43	41	0.0238095	0.0238095	0.985488
STMMW_04561	28	12	16	16	12	-0.142857	0.142857	0.947155
intergenic__D23580__STMMW_04561__STMMW_04571	10	8	2	8	2	0.6	0.6	0.533873
STMMW_04571	30	12	18	12	18	-0.2	-0.2	0.876002
intergenic__D23580__STMMW_04571__STMMW_04581	4	3	1	3	1	0.5	0.5	0.876002
STMMW_04581	48	29	19	29	19	0.208333	0.208333	0.755235
STMMW_04591	23	12	11	12	11	0.0434783	0.0434783	0.988076
intergenic__D23580__STMMW_04591__STMMW_04601	27	12	15	12	15	-0.111111	-0.111111	0.951628
STMMW_04601	79	44	35	44	35	0.113924	0.113924	0.876002
STMMW_04611	29	18	11	18	11	0.241379	0.241379	0.815017
STMMW_04621	60	30	30	30	30	0	0	1
intergenic__D23580__STMMW_04621__STMMW_04631	9	5	4	5	4	0.111111	0.111111	0.971167
STMMW_04631	89	41	48	41	48	-0.0786517	-0.0786517	0.947155
STMMW_04641	109	54	55	55	54	-0.00917431	0.00917431	1
intergenic__D23580__STMMW_04641__STMMW_04651	33	12	21	12	21	-0.272727	-0.272727	0.711362
STMMW_04651	270	137	133	133	137	0.0148148	-0.0148148	0.982157
STMMW_04661	142	68	74	74	68	-0.0422535	0.0422535	0.96341
intergenic__D23580__STMMW_04661__STMMW_04671	12	6	6	6	6	0	0	1
STMMW_04671	104	48	56	48	56	-0.0769231	-0.0769231	0.940278
STMMW_04681	167	79	88	79	88	-0.0538922	-0.0538922	0.950597
intergenic__D23580__STMMW_04681__STMMW_04691	21	11	10	11	10	0.047619	0.047619	0.985488
STMMW_04691	180	89	91	89	91	-0.0111111	-0.0111111	0.996684
STMMW_04701	171	90	81	90	81	0.0526316	0.0526316	0.950597
intergenic__D23580__STMMW_04701__STMMW_04711	22	14	8	14	8	0.272727	0.272727	0.829635
STMMW_04711	177	83	94	83	94	-0.0621469	-0.0621469	0.928991
STMMW_04721	54	23	31	31	23	-0.148148	0.148148	0.876002
intergenic__D23580__STMMW_04721__STMMW_04731	11	5	6	5	6	-0.0909091	-0.0909091	0.973291
STMMW_04731	48	22	26	26	22	-0.0833333	0.0833333	0.951628
STMMW_04741	102	49	53	49	53	-0.0392157	-0.0392157	0.971167
intergenic__D23580__STMMW_04741__STMMW_04751	24	12	12	12	12	0	0	1
STMMW_04751	96	46	50	46	50	-0.0416667	-0.0416667	0.971167
STMMW_04761	7	7	0	7	0	1	1	0.189654
STMMW_04771	4	4	0	4	0	1	1	0.476722
STMMW_04781	8	5	3	5	3	0.25	0.25	0.947155
intergenic__D23580__STMMW_04781__STMMW_04791	23	10	13	10	13	-0.130435	-0.130435	0.951628
STMMW_04791	36	20	16	20	16	0.111111	0.111111	0.951628
STMMW_04801	51	28	23	28	23	0.0980392	0.0980392	0.950597
intergenic__D23580__STMMW_04801__STMMW_04811	10	4	6	4	6	-0.2	-0.2	0.951628
STMMW_04811	29	16	13	16	13	0.103448	0.103448	0.957383
intergenic__D23580__STMMW_04811__STMMW_04821	13	9	4	9	4	0.384615	0.384615	0.768422
STMMW_04821	22	11	11	11	11	0	0	1
STMMW_ncRNA_42	4	2	2	2	2	0	0	1
intergenic__D23580__STMMW_ncRNA_42__STMMW_04831	18	9	9	9	9	0	0	1
STMMW_04831	74	42	32	32	42	0.135135	-0.135135	0.876002
intergenic__D23580__STMMW_04831__STMMW_04841	8	3	5	3	5	-0.25	-0.25	0.947155
STMMW_04841	52	25	27	27	25	-0.0384615	0.0384615	0.975941
intergenic__D23580__STMMW_04841__STMMW_04851	16	9	7	9	7	0.125	0.125	0.96341
STMMW_04851	30	14	16	14	16	-0.0666667	-0.0666667	0.971167
STMMW_04861	9	6	3	6	3	0.333333	0.333333	0.876002
STMMW_04881	2	2	0	2	0	1	1	0.755235
STMMW_04891	2	1	1	1	1	0	0	1
STMMW_04901	55	28	27	28	27	0.0181818	0.0181818	1
intergenic__D23580__STMMW_04901__STMMW_04911	12	7	5	7	5	0.166667	0.166667	0.951628
STMMW_04911	97	48	49	49	48	-0.0103093	0.0103093	1
STMMW_04921	10	2	8	8	2	-0.6	0.6	0.533873
STMMW_04931	4	3	1	1	3	0.5	-0.5	0.876002
STMMW_04941	7	4	3	3	4	0.142857	-0.142857	0.971167
intergenic__D23580__STMMW_04941__STMMW_04951	35	17	18	17	18	-0.0285714	-0.0285714	0.991467
STMMW_04951	135	72	63	72	63	0.0666667	0.0666667	0.940278
STMMW_04961	157	74	83	83	74	-0.0573248	0.0573248	0.947155
STMMW_04971	135	67	68	68	67	-0.00740741	0.00740741	1
STMMW_04981	177	83	94	94	83	-0.0621469	0.0621469	0.928991
STMMW_04991	108	56	52	52	56	0.037037	-0.037037	0.971167
intergenic__D23580__STMMW_04991__STMMW_05001	36	17	19	17	19	-0.0555556	-0.0555556	0.971167
STMMW_05001	108	52	56	56	52	-0.037037	0.037037	0.971167
STMMW_05011	146	53	93	53	93	-0.273973	-0.273973	0.0518463
STMMW_05021	61	29	32	29	32	-0.0491803	-0.0491803	0.971167
STMMW_05031	41	22	19	19	22	0.0731707	-0.0731707	0.964201
STMMW_05041	108	52	56	56	52	-0.037037	0.037037	0.971167
intergenic__D23580__STMMW_05041__STMMW_05051	16	10	6	10	6	0.25	0.25	0.876002
STMMW_05051	29	13	16	13	16	-0.103448	-0.103448	0.957383
STMMW_05061	94	40	54	54	40	-0.148936	0.148936	0.755235
intergenic__D23580__STMMW_05061__STMMW_05071	43	23	20	23	20	0.0697674	0.0697674	0.964201
STMMW_05071	32	16	16	16	16	0	0	1
intergenic__D23580__STMMW_05071__STMMW_05081	8	6	2	6	2	0.5	0.5	0.755235
STMMW_05081	236	138	98	138	98	0.169492	0.169492	0.206919
intergenic__D23580__STMMW_05081__STMMW_05091	18	14	4	14	4	0.555556	0.555556	0.301681
STMMW_05091	168	84	84	84	84	0	0	1
STMMW_05101	93	39	54	54	39	-0.16129	0.16129	0.725611
STMMW_05111	21	8	13	13	8	-0.238095	0.238095	0.876002
STMMW_05121	56	26	30	30	26	-0.0714286	0.0714286	0.957383
STMMW_05131	218	93	125	125	93	-0.146789	0.146789	0.386005
STMMW_05141	153	71	82	82	71	-0.0718954	0.0718954	0.921291
intergenic__D23580__STMMW_05141__STMMW_05151	48	24	24	24	24	0	0	1
STMMW_05151	189	93	96	96	93	-0.015873	0.015873	0.985488
STMMW_05161	97	38	59	59	38	-0.216495	0.216495	0.407856
intergenic__D23580__STMMW_05161__STMMW_05171	21	11	10	11	10	0.047619	0.047619	0.985488
STMMW_05171	40	24	16	24	16	0.2	0.2	0.830404
intergenic__D23580__STMMW_05171__STMMW_05181	31	21	10	21	10	0.354839	0.354839	0.491621
STMMW_05181	136	72	64	72	64	0.0588235	0.0588235	0.950597
intergenic__D23580__STMMW_05181__STMMW_05191	14	7	7	7	7	0	0	1
intergenic__D23580__STMMW_05191__STMMW_05201	32	15	17	15	17	-0.0625	-0.0625	0.971167
STMMW_05201	6	3	3	3	3	0	0	1
STMMW_ncRNA_43	16	9	7	7	9	0.125	-0.125	0.96341
STMMW_05211	79	51	28	51	28	0.291139	0.291139	0.212041
intergenic__D23580__STMMW_05211__STMMW_05221	33	16	17	16	17	-0.030303	-0.030303	0.990671
STMMW_05221	44	25	19	25	19	0.136364	0.136364	0.91257
intergenic__D23580__STMMW_05221__STMMW_05231	37	23	14	23	14	0.243243	0.243243	0.755235
STMMW_05231	281	149	132	149	132	0.0604982	0.0604982	0.876002
intergenic__D23580__STMMW_05231__STMMW_05241	8	4	4	4	4	0	0	1
STMMW_05241	66	28	38	28	38	-0.151515	-0.151515	0.856291
intergenic__D23580__STMMW_05241__STMMW_05251	16	8	8	8	8	0	0	1
STMMW_05251	64	34	30	34	30	0.0625	0.0625	0.96341
intergenic__D23580__STMMW_05251__STMMW_05261	25	11	14	11	14	-0.12	-0.12	0.951628
STMMW_05261	129	64	65	65	64	-0.00775194	0.00775194	1
STMMW_05271	345	161	184	184	161	-0.0666667	0.0666667	0.854526
intergenic__D23580__STMMW_05271__STMMW_05281	21	11	10	11	10	0.047619	0.047619	0.985488
STMMW_05281	169	88	81	88	81	0.0414201	0.0414201	0.957383
STMMW_ncRNA_44	14	5	9	5	9	-0.285714	-0.285714	0.876002
STMMW_05291	191	93	98	98	93	-0.026178	0.026178	0.971167
intergenic__D23580__STMMW_05291__STMMW_05301	6	4	2	4	2	0.333333	0.333333	0.928991
STMMW_05301	102	58	44	58	44	0.137255	0.137255	0.768422
STMMW_05311	364	187	177	187	177	0.0274725	0.0274725	0.962001
STMMW_05321	355	188	167	188	167	0.0591549	0.0591549	0.876002
intergenic__D23580__STMMW_05321__STMMW_05331	20	11	9	11	9	0.1	0.1	0.964201
STMMW_05331	64	32	32	32	32	0	0	1
STMMW_05341	229	121	108	121	108	0.0567686	0.0567686	0.928991
STMMW_05351	86	40	46	46	40	-0.0697674	0.0697674	0.951628
intergenic__D23580__STMMW_05351__STMMW_05361	23	8	15	8	15	-0.304348	-0.304348	0.755235
STMMW_05361	106	58	48	58	48	0.0943396	0.0943396	0.899228
STMMW_05371	59	26	33	33	26	-0.118644	0.118644	0.91257
STMMW_ncRNA_45	3	2	1	2	1	0.333333	0.333333	0.951628
STMMW_05381	202	104	98	98	104	0.029703	-0.029703	0.971167
intergenic__D23580__STMMW_05381__STMMW_05391	10	4	6	4	6	-0.2	-0.2	0.951628
STMMW_05391	25	12	13	12	13	-0.04	-0.04	0.989884
STMMW_05401	9	6	3	6	3	0.333333	0.333333	0.876002
STMMW_05411	42	19	23	23	19	-0.0952381	0.0952381	0.951628
intergenic__D23580__STMMW_05411__STMMW_05421	6	4	2	4	2	0.333333	0.333333	0.928991
STMMW_05421	121	57	64	64	57	-0.0578512	0.0578512	0.951628
intergenic__D23580__STMMW_05421__STMMW_05431	49	22	27	22	27	-0.102041	-0.102041	0.947155
STMMW_05431	39	15	24	24	15	-0.230769	0.230769	0.755235
STMMW_05441	113	48	65	65	48	-0.150442	0.150442	0.694245
intergenic__D23580__STMMW_05441__STMMW_05451	63	24	39	24	39	-0.238095	-0.238095	0.533873
STMMW_05451	432	199	233	233	199	-0.0787037	0.0787037	0.67636
STMMW_05461	151	68	83	83	68	-0.0993377	0.0993377	0.856787
intergenic__D23580__STMMW_05461__STMMW_05471	10	4	6	4	6	-0.2	-0.2	0.951628
STMMW_05471	134	71	63	71	63	0.0597015	0.0597015	0.950597
intergenic__D23580__STMMW_05471__STMMW_05481	16	8	8	8	8	0	0	1
STMMW_05481	529	254	275	254	275	-0.0396975	-0.0396975	0.91257
STMMW_05491	135	64	71	71	64	-0.0518519	0.0518519	0.951628
STMMW_05501	14	7	7	7	7	0	0	1
STMMW_05511	61	31	30	30	31	0.0163934	-0.0163934	1
STMMW_05521	44	22	22	22	22	0	0	1
intergenic__D23580__STMMW_05521__STMMW_05531	9	6	3	6	3	0.333333	0.333333	0.876002
STMMW_05531	47	30	17	30	17	0.276596	0.276596	0.533873
intergenic__D23580__STMMW_05531__STMMW_05541	4	1	3	1	3	-0.5	-0.5	0.876002
STMMW_05541	6	4	2	4	2	0.333333	0.333333	0.928991
STMMW_05551	39	19	20	19	20	-0.025641	-0.025641	0.993607
STMMW_05561	62	28	34	28	34	-0.0967742	-0.0967742	0.94611
STMMW_05571	291	151	140	151	140	0.0378007	0.0378007	0.951628
STMMW_ncRNA_46	12	7	5	5	7	0.166667	-0.166667	0.951628
intergenic__D23580__STMMW_ncRNA_46__STMMW_05581	3	3	0	3	0	1	1	0.619545
STMMW_05581	1	0	1	0	1	-1	-1	0.876002
intergenic__D23580__STMMW_05581__STMMW_05591	20	12	8	12	8	0.2	0.2	0.916137
STMMW_05591	6	1	5	1	5	-0.666667	-0.666667	0.67636
STMMW_05601	176	82	94	94	82	-0.0681818	0.0681818	0.91257
intergenic__D23580__STMMW_05601__STMMW_05611	15	9	6	9	6	0.2	0.2	0.940278
STMMW_05611	175	88	87	88	87	0.00571429	0.00571429	1
STMMW_05621	179	88	91	91	88	-0.0167598	0.0167598	0.985488
intergenic__D23580__STMMW_05621__STMMW_05631	7	3	4	3	4	-0.142857	-0.142857	0.971167
STMMW_05631	137	66	71	71	66	-0.0364964	0.0364964	0.971023
intergenic__D23580__STMMW_05631__STMMW_05641	10	8	2	8	2	0.6	0.6	0.533873
STMMW_05641	318	162	156	162	156	0.0188679	0.0188679	0.971167
intergenic__D23580__STMMW_05641__STMMW_05651	14	6	8	6	8	-0.142857	-0.142857	0.957383
STMMW_05651	30	17	13	13	17	0.133333	-0.133333	0.947155
STMMW_ncRNA_47	4	3	1	3	1	0.5	0.5	0.876002
STMMW_05661	95	45	50	50	45	-0.0526316	0.0526316	0.96341
STMMW_05671	90	57	33	33	57	0.266667	-0.266667	0.22946
intergenic__D23580__STMMW_05671__STMMW_05681	13	5	8	5	8	-0.230769	-0.230769	0.928991
STMMW_05681	375	169	206	206	169	-0.0986667	0.0986667	0.533873
intergenic__D23580__STMMW_05681__STMMW_05691	8	2	6	2	6	-0.5	-0.5	0.755235
STMMW_05691	38	20	18	20	18	0.0526316	0.0526316	0.973291
STMMW_05701	80	37	43	43	37	-0.075	0.075	0.951628
STMMW_05711	116	62	54	54	62	0.0689655	-0.0689655	0.947155
intergenic__D23580__STMMW_05711__STMMW_05721	37	19	18	19	18	0.027027	0.027027	0.992054
STMMW_05721	162	76	86	76	86	-0.0617284	-0.0617284	0.940278
STMMW_05731	122	56	66	56	66	-0.0819672	-0.0819672	0.91257
STMMW_05741	145	62	83	83	62	-0.144828	0.144828	0.619545
STMMW_05751	107	49	58	58	49	-0.0841121	0.0841121	0.928991
intergenic__D23580__STMMW_05751__STMMW_05761	46	27	19	27	19	0.173913	0.173913	0.876002
STMMW_05761	107	47	60	60	47	-0.121495	0.121495	0.83472
STMMW_05771	118	63	55	63	55	0.0677966	0.0677966	0.947155
STMMW_05781	313	153	160	153	160	-0.0223642	-0.0223642	0.971167
STMMW_ncRNA_48	4	0	4	0	4	-1	-1	0.476722
intergenic__D23580__STMMW_ncRNA_48__STMMW_05791	8	5	3	5	3	0.25	0.25	0.947155
STMMW_05791	129	65	64	65	64	0.00775194	0.00775194	1
intergenic__D23580__STMMW_05791__STMMW_05801	31	17	14	17	14	0.0967742	0.0967742	0.957383
STMMW_05801	85	46	39	46	39	0.0823529	0.0823529	0.947155
STMMW_05811	130	65	65	65	65	0	0	1
STMMW_05821	81	42	39	42	39	0.037037	0.037037	0.971167
STMMW_05831	97	50	47	47	50	0.0309278	-0.0309278	0.973291
STMMW_05841	79	37	42	42	37	-0.0632911	0.0632911	0.957383
intergenic__D23580__STMMW_05841__STMMW_05851	4	3	1	3	1	0.5	0.5	0.876002
STMMW_05851	32	15	17	15	17	-0.0625	-0.0625	0.971167
STMMW_05861	68	41	27	41	27	0.205882	0.205882	0.641919
STMMW_05871	195	111	84	111	84	0.138462	0.138462	0.517377
STMMW_05881	132	76	56	76	56	0.151515	0.151515	0.619545
intergenic__D23580__STMMW_05881__STMMW_05891	12	4	8	4	8	-0.333333	-0.333333	0.876002
STMMW_05891	179	90	89	90	89	0.00558659	0.00558659	1
STMMW_05901	223	120	103	120	103	0.0762332	0.0762332	0.876002
STMMW_05911	98	39	59	39	59	-0.204082	-0.204082	0.47496
intergenic__D23580__STMMW_05911__STMMW_05921	35	9	26	9	26	-0.485714	-0.485714	0.135769
STMMW_05921	226	110	116	110	116	-0.0265487	-0.0265487	0.971167
STMMW_05931	108	49	59	49	59	-0.0925926	-0.0925926	0.903444
STMMW_ncRNA_49	2	1	1	1	1	0	0	1
STMMW_05941	160	73	87	87	73	-0.0875	0.0875	0.876002
STMMW_05951	143	77	66	66	77	0.0769231	-0.0769231	0.91257
STMMW_05961	178	84	94	94	84	-0.0561798	0.0561798	0.947155
intergenic__D23580__STMMW_05961__STMMW_05971	17	5	12	5	12	-0.411765	-0.411765	0.641919
STMMW_05971	159	73	86	73	86	-0.081761	-0.081761	0.876002
STMMW_05981	126	61	65	61	65	-0.031746	-0.031746	0.971167
STMMW_05991	138	70	68	70	68	0.0144928	0.0144928	0.991467
STMMW_06001	128	60	68	60	68	-0.0625	-0.0625	0.947155
STMMW_06011	133	63	70	70	63	-0.0526316	0.0526316	0.951628
STMMW_06021	55	28	27	27	28	0.0181818	-0.0181818	1
intergenic__D23580__STMMW_06021__STMMW_06031	10	6	4	6	4	0.2	0.2	0.951628
STMMW_06031	4	1	3	3	1	-0.5	0.5	0.876002
STMMW_06041	2	2	0	0	2	1	-1	0.755235
intergenic__D23580__STMMW_06041__STMMW_06051	34	23	11	23	11	0.352941	0.352941	0.450804
STMMW_06051	191	96	95	96	95	0.0052356	0.0052356	1
STMMW_06061	94	50	44	44	50	0.0638298	-0.0638298	0.951628
STMMW_06071	49	25	24	24	25	0.0204082	-0.0204082	0.998168
STMMW_06081	56	29	27	27	29	0.0357143	-0.0357143	0.978539
intergenic__D23580__STMMW_06081__STMMW_06091	10	7	3	7	3	0.4	0.4	0.830404
STMMW_06091	32	15	17	17	15	-0.0625	0.0625	0.971167
STMMW_06101	4	3	1	1	3	0.5	-0.5	0.876002
intergenic__D23580__STMMW_06101__STMMW_06111	96	52	44	52	44	0.0833333	0.0833333	0.928991
STMMW_06111	114	48	66	48	66	-0.157895	-0.157895	0.6552
STMMW_06121	91	54	37	54	37	0.186813	0.186813	0.60433
STMMW_06131	110	50	60	50	60	-0.0909091	-0.0909091	0.907086
STMMW_06141	340	179	161	179	161	0.0529412	0.0529412	0.89694
STMMW_06151	124	59	65	59	65	-0.0483871	-0.0483871	0.957383
STMMW_06161	60	32	28	32	28	0.0666667	0.0666667	0.962976
STMMW_06171	47	33	14	14	33	0.404255	-0.404255	0.164425
intergenic__D23580__STMMW_06171__STMMW_06181	4	2	2	2	2	0	0	1
STMMW_06181	198	95	103	103	95	-0.040404	0.040404	0.957086
STMMW_06191	50	32	18	18	32	0.28	-0.28	0.49033
intergenic__D23580__STMMW_06191__STMMW_06201	5	2	3	2	3	-0.2	-0.2	0.964201
STMMW_06201	87	29	58	58	29	-0.333333	0.333333	0.082621
intergenic__D23580__STMMW_06201__STMMW_06211	59	38	21	38	21	0.288136	0.288136	0.363155
STMMW_06211	53	24	29	29	24	-0.0943396	0.0943396	0.950597
intergenic__D23580__STMMW_06211__STMMW_06221	17	7	10	7	10	-0.176471	-0.176471	0.947155
STMMW_06221	55	38	17	17	38	0.381818	-0.381818	0.145932
intergenic__D23580__STMMW_06221__STMMW_06231	78	49	29	49	29	0.25641	0.25641	0.336611
STMMW_06231	71	29	42	42	29	-0.183099	0.183099	0.730039
STMMW_06241	125	49	76	76	49	-0.216	0.216	0.275028
STMMW_06251	61	30	31	31	30	-0.0163934	0.0163934	1
intergenic__D23580__STMMW_06251__STMMW_ncRNA_50	3	0	3	0	3	-1	-1	0.619545
STMMW_ncRNA_50	13	9	4	9	4	0.384615	0.384615	0.768422
intergenic__D23580__STMMW_ncRNA_50__STMMW_06261	128	69	59	69	59	0.078125	0.078125	0.923168
STMMW_06261	66	24	42	42	24	-0.272727	0.272727	0.362306
STMMW_06271	21	9	12	9	12	-0.142857	-0.142857	0.951628
STMMW_06281	118	66	52	52	66	0.118644	-0.118644	0.822634
intergenic__D23580__STMMW_06281__STMMW_06291	7	0	7	0	7	-1	-1	0.189654
STMMW_06291	179	92	87	92	87	0.027933	0.027933	0.971167
intergenic__D23580__STMMW_06291__STMMW_06301	10	3	7	3	7	-0.4	-0.4	0.830404
STMMW_06301	29	13	16	13	16	-0.103448	-0.103448	0.957383
STMMW_06311	106	39	67	39	67	-0.264151	-0.264151	0.180168
STMMW_06321	89	39	50	50	39	-0.123596	0.123596	0.876002
intergenic__D23580__STMMW_06321__STMMW_06331	21	9	12	9	12	-0.142857	-0.142857	0.951628
STMMW_06331	160	86	74	86	74	0.075	0.075	0.907086
STMMW_06341	281	144	137	137	144	0.024911	-0.024911	0.971167
intergenic__D23580__STMMW_06341__STMMW_06351	69	29	40	29	40	-0.15942	-0.15942	0.793466
STMMW_06351	238	108	130	108	130	-0.092437	-0.092437	0.755235
intergenic__D23580__STMMW_06351__STMMW_06361	23	11	12	11	12	-0.0434783	-0.0434783	0.988076
STMMW_06361	359	188	171	188	171	0.0473538	0.0473538	0.916137
intergenic__D23580__STMMW_06361__STMMW_06371	37	14	23	14	23	-0.243243	-0.243243	0.755235
STMMW_06371	147	74	73	73	74	0.00680272	-0.00680272	1
STMMW_06381	123	55	68	68	55	-0.105691	0.105691	0.876002
STMMW_06391	78	35	43	43	35	-0.102564	0.102564	0.91257
STMMW_06401	60	32	28	28	32	0.0666667	-0.0666667	0.962976
STMMW_06411	40	19	21	21	19	-0.05	0.05	0.973291
STMMW_06421	38	20	18	18	20	0.0526316	-0.0526316	0.973291
intergenic__D23580__STMMW_06421__STMMW_06431	11	7	4	7	4	0.272727	0.272727	0.91257
STMMW_06431	86	41	45	45	41	-0.0465116	0.0465116	0.971023
STMMW_06441	54	31	23	23	31	0.148148	-0.148148	0.876002
STMMW_06451	60	28	32	32	28	-0.0666667	0.0666667	0.962976
intergenic__D23580__STMMW_06451__STMMW_06461	33	13	20	13	20	-0.212121	-0.212121	0.856787
STMMW_06461	35	18	17	18	17	0.0285714	0.0285714	0.991467
STMMW_06472	18	7	11	11	7	-0.222222	0.222222	0.907086
STMMW_06481	114	54	60	60	54	-0.0526316	0.0526316	0.957383
STMMW_06491	76	38	38	38	38	0	0	1
STMMW_06501	272	141	131	131	141	0.0367647	-0.0367647	0.951628
intergenic__D23580__STMMW_06501__STMMW_06511	3	2	1	2	1	0.333333	0.333333	0.951628
STMMW_06511	100	54	46	54	46	0.08	0.08	0.939971
STMMW_06521	24	11	13	11	13	-0.0833333	-0.0833333	0.971167
STMMW_06531	297	153	144	153	144	0.030303	0.030303	0.962001
intergenic__D23580__STMMW_06531__STMMW_06541	19	5	14	5	14	-0.473684	-0.473684	0.449344
STMMW_06541	167	85	82	85	82	0.0179641	0.0179641	0.985488
STMMW_06551	11	6	5	5	6	0.0909091	-0.0909091	0.973291
STMMW_06561	12	7	5	5	7	0.166667	-0.166667	0.951628
STMMW_06571	13	4	9	9	4	-0.384615	0.384615	0.768422
intergenic__D23580__STMMW_06571__STMMW_06581	4	2	2	2	2	0	0	1
STMMW_06581	149	68	81	68	81	-0.0872483	-0.0872483	0.876002
STMMW_06591	9	4	5	5	4	-0.111111	0.111111	0.971167
intergenic__D23580__STMMW_06591__STMMW_06601	14	8	6	8	6	0.142857	0.142857	0.957383
STMMW_06601	116	58	58	58	58	0	0	1
STMMW_06611	167	86	81	86	81	0.0299401	0.0299401	0.971167
STMMW_06621	110	64	46	64	46	0.163636	0.163636	0.630349
STMMW_06631	81	39	42	39	42	-0.037037	-0.037037	0.971167
STMMW_06641	62	32	30	32	30	0.0322581	0.0322581	0.980282
intergenic__D23580__STMMW_06641__STMMW_06651	9	5	4	5	4	0.111111	0.111111	0.971167
STMMW_06651	274	139	135	139	135	0.0145985	0.0145985	0.98264
STMMW_06661	19	5	14	5	14	-0.473684	-0.473684	0.449344
STMMW_06671	164	78	86	86	78	-0.0487805	0.0487805	0.951628
intergenic__D23580__STMMW_06671__STMMW_06681	19	6	13	6	13	-0.368421	-0.368421	0.691316
STMMW_06681	110	52	58	52	58	-0.0545455	-0.0545455	0.954644
STMMW_06691	82	43	39	39	43	0.0487805	-0.0487805	0.96759
STMMW_06701	167	98	69	69	98	0.173653	-0.173653	0.347809
intergenic__D23580__STMMW_06701__STMMW_06711	8	6	2	6	2	0.5	0.5	0.755235
STMMW_06711	87	20	67	67	20	-0.54023	0.54023	0.000108562
intergenic__D23580__STMMW_06711__STMMW_ncRNA_51	17	4	13	4	13	-0.529412	-0.529412	0.377246
STMMW_ncRNA_51	45	21	24	21	24	-0.0666667	-0.0666667	0.964201
STMMW_06721	64	26	38	38	26	-0.1875	0.1875	0.742432
intergenic__D23580__STMMW_06721__STMMW_ncRNA_52	12	6	6	6	6	0	0	1
STMMW_ncRNA_52	8	3	5	3	5	-0.25	-0.25	0.947155
intergenic__D23580__STMMW_ncRNA_52__STMMW_06731	7	6	1	6	1	0.714286	0.714286	0.533873
STMMW_06731	63	38	25	38	25	0.206349	0.206349	0.67636
intergenic__D23580__STMMW_06731__STMMW_06741	31	19	12	19	12	0.225806	0.225806	0.83472
STMMW_06741	211	123	88	123	88	0.165877	0.165877	0.276446
intergenic__D23580__STMMW_06741__STMMW_06751	60	35	25	35	25	0.166667	0.166667	0.820943
STMMW_06751	71	34	37	34	37	-0.0422535	-0.0422535	0.971167
STMMW_06761	323	158	165	158	165	-0.0216718	-0.0216718	0.971167
STMMW_06771	98	48	50	48	50	-0.0204082	-0.0204082	0.989884
STMMW_06781	137	74	63	74	63	0.080292	0.080292	0.910096
STMMW_06791	100	48	52	52	48	-0.04	0.04	0.971167
intergenic__D23580__STMMW_06791__STMMW_06801	22	11	11	11	11	0	0	1
STMMW_06801	155	84	71	84	71	0.083871	0.083871	0.876002
STMMW_06811	60	32	28	28	32	0.0666667	-0.0666667	0.962976
STMMW_ncRNA_53	15	7	8	8	7	-0.0666667	0.0666667	0.978539
STMMW_06821	106	50	56	56	50	-0.0566038	0.0566038	0.951628
intergenic__D23580__STMMW_06821__STMMW_06831	5	2	3	2	3	-0.2	-0.2	0.964201
STMMW_06831	272	133	139	139	133	-0.0220588	0.0220588	0.971167
STMMW_06841	141	76	65	65	76	0.0780142	-0.0780142	0.91257
STMMW_06851	104	55	49	49	55	0.0576923	-0.0576923	0.951628
STMMW_06861	232	121	111	111	121	0.0431034	-0.0431034	0.951628
STMMW_06871	90	47	43	43	47	0.0444444	-0.0444444	0.971167
STMMW_06881	35	20	15	15	20	0.142857	-0.142857	0.928991
STMMW_06891	196	121	75	75	121	0.234694	-0.234694	0.0547811
intergenic__D23580__STMMW_06891__STMMW_06901	1	0	1	0	1	-1	-1	0.876002
STMMW_06901	253	114	139	114	139	-0.0988142	-0.0988142	0.711362
STMMW_06911	141	68	73	68	73	-0.035461	-0.035461	0.971167
STMMW_ncRNA_54	11	7	4	4	7	0.272727	-0.272727	0.91257
STMMW_06921	216	123	93	93	123	0.138889	-0.138889	0.459641
intergenic__D23580__STMMW_06921__STMMW_06931	73	46	27	46	27	0.260274	0.260274	0.357869
STMMW_06931	135	57	78	57	78	-0.155556	-0.155556	0.593326
intergenic__D23580__STMMW_06931__STMMW_06941	8	5	3	5	3	0.25	0.25	0.947155
STMMW_06941	26	15	11	15	11	0.153846	0.153846	0.940278
STMMW_06951	13	4	9	9	4	-0.384615	0.384615	0.768422
STMMW_06961	50	21	29	21	29	-0.16	-0.16	0.876002
intergenic__D23580__STMMW_06961__STMMW_06971	2	1	1	1	1	0	0	1
STMMW_06971	17	7	10	7	10	-0.176471	-0.176471	0.947155
STMMW_06981	4	2	2	2	2	0	0	1
intergenic__D23580__STMMW_06981__STMMW_06991	11	5	6	5	6	-0.0909091	-0.0909091	0.973291
STMMW_06991	175	95	80	80	95	0.0857143	-0.0857143	0.876002
intergenic__D23580__STMMW_06991__STMMW_07001	33	17	16	17	16	0.030303	0.030303	0.990671
STMMW_07001	15	3	12	12	3	-0.6	0.6	0.312708
intergenic__D23580__STMMW_07001__STMMW_07011	8	5	3	5	3	0.25	0.25	0.947155
STMMW_07011	5	3	2	2	3	0.2	-0.2	0.964201
intergenic__D23580__STMMW_07011__STMMW_07021	4	2	2	2	2	0	0	1
STMMW_07021	112	49	63	63	49	-0.125	0.125	0.793841
intergenic__D23580__STMMW_07021__STMMW_07031	6	1	5	1	5	-0.666667	-0.666667	0.67636
STMMW_07031	157	76	81	81	76	-0.0318471	0.0318471	0.971167
STMMW_07041	4	0	4	4	0	-1	1	0.476722
STMMW_07051	9	3	6	6	3	-0.333333	0.333333	0.876002
STMMW_07061	48	13	35	35	13	-0.458333	0.458333	0.0717866
STMMW_07071	29	8	21	21	8	-0.448276	0.448276	0.275028
intergenic__D23580__STMMW_07071__STMMW_07081	35	16	19	16	19	-0.0857143	-0.0857143	0.96341
STMMW_07081	97	53	44	44	53	0.0927835	-0.0927835	0.91257
STMMW_07091	171	91	80	91	80	0.0643275	0.0643275	0.928991
STMMW_07101	14	8	6	6	8	0.142857	-0.142857	0.957383
STMMW_07111	13	9	4	4	9	0.384615	-0.384615	0.768422
STMMW_07121	4	1	3	3	1	-0.5	0.5	0.876002
STMMW_07131	7	3	4	4	3	-0.142857	0.142857	0.971167
intergenic__D23580__STMMW_07131__STMMW_07141	6	2	4	2	4	-0.333333	-0.333333	0.928991
STMMW_07141	33	17	16	17	16	0.030303	0.030303	0.990671
STMMW_07151	252	142	110	142	110	0.126984	0.126984	0.476722
intergenic__D23580__STMMW_07151__STMMW_07161	39	13	26	13	26	-0.333333	-0.333333	0.439196
STMMW_07161	190	84	106	84	106	-0.115789	-0.115789	0.698101
STMMW_07171	453	235	218	235	218	0.0375276	0.0375276	0.940278
STMMW_07181	60	28	32	28	32	-0.0666667	-0.0666667	0.962976
STMMW_07191	315	185	130	130	185	0.174603	-0.174603	0.0846058
STMMW_07201	137	57	80	57	80	-0.167883	-0.167883	0.498719
STMMW_07211	250	116	134	116	134	-0.072	-0.072	0.876002
STMMW_07221	144	71	73	71	73	-0.0138889	-0.0138889	0.992054
STMMW_07231	241	125	116	125	116	0.0373444	0.0373444	0.951628
STMMW_07241	292	150	142	142	150	0.0273973	-0.0273973	0.964201
STMMW_07251	124	52	72	72	52	-0.16129	0.16129	0.598913
STMMW_07261	108	52	56	56	52	-0.037037	0.037037	0.971167
intergenic__D23580__STMMW_07261__STMMW_07271	17	6	11	6	11	-0.294118	-0.294118	0.856787
STMMW_07271	97	48	49	49	48	-0.0103093	0.0103093	1
STMMW_07281	83	41	42	42	41	-0.0120482	0.0120482	1
STMMW_07291	99	49	50	50	49	-0.010101	0.010101	1
STMMW_ncRNA_55	14	7	7	7	7	0	0	1
STMMW_07301	129	66	63	63	66	0.0232558	-0.0232558	0.978539
intergenic__D23580__STMMW_07301__STMMW_07311	39	17	22	17	22	-0.128205	-0.128205	0.939971
STMMW_07311	9	5	4	4	5	0.111111	-0.111111	0.971167
STMMW_07321	67	19	48	48	19	-0.432836	0.432836	0.0272584
intergenic__D23580__STMMW_07321__STMMW_07331	24	9	15	9	15	-0.25	-0.25	0.856787
STMMW_07331	10	5	5	5	5	0	0	1
STMMW_07341	67	23	44	44	23	-0.313433	0.313433	0.217824
intergenic__D23580__STMMW_07341__STMMW_07351	21	10	11	10	11	-0.047619	-0.047619	0.985488
STMMW_07351	191	81	110	110	81	-0.151832	0.151832	0.426613
intergenic__D23580__STMMW_07351__STMMW_07361	19	14	5	14	5	0.473684	0.473684	0.449344
STMMW_07361	8	5	3	5	3	0.25	0.25	0.947155
STMMW_07371	58	34	24	24	34	0.172414	-0.172414	0.803345
intergenic__D23580__STMMW_07371__STMMW_ncRNA_56	58	22	36	22	36	-0.241379	-0.241379	0.568442
STMMW_ncRNA_56	15	8	7	8	7	0.0666667	0.0666667	0.978539
STMMW_07381	237	112	125	125	112	-0.0548523	0.0548523	0.928991
intergenic__D23580__STMMW_07381__STMMW_07391	26	13	13	13	13	0	0	1
STMMW_07391	104	52	52	52	52	0	0	1
STMMW_07401	154	77	77	77	77	0	0	1
STMMW_07411	85	46	39	39	46	0.0823529	-0.0823529	0.947155
STMMW_07421	84	36	48	48	36	-0.142857	0.142857	0.807326
intergenic__D23580__STMMW_07421__STMMW_07431	24	10	14	10	14	-0.166667	-0.166667	0.928991
STMMW_07431	280	156	124	156	124	0.114286	0.114286	0.533873
intergenic__D23580__STMMW_07431__STMMW_07441	7	2	5	2	5	-0.428571	-0.428571	0.876002
STMMW_07441	10	6	4	6	4	0.2	0.2	0.951628
intergenic__D23580__STMMW_ncRNA_57__STMMW_07451	37	20	17	20	17	0.0810811	0.0810811	0.964201
STMMW_07451	263	127	136	127	136	-0.0342205	-0.0342205	0.957383
STMMW_07461	61	30	31	30	31	-0.0163934	-0.0163934	1
STMMW_07471	221	109	112	112	109	-0.0135747	0.0135747	0.989884
STMMW_07481	197	94	103	103	94	-0.0456853	0.0456853	0.951628
STMMW_07491	218	104	114	114	104	-0.0458716	0.0458716	0.951628
STMMW_07501	136	66	70	70	66	-0.0294118	0.0294118	0.971167
intergenic__D23580__STMMW_07501__STMMW_07511	11	3	8	3	8	-0.454545	-0.454545	0.742432
STMMW_07511	12	4	8	8	4	-0.333333	0.333333	0.876002
intergenic__D23580__STMMW_07511__STMMW_ncRNA_58	5	1	4	1	4	-0.6	-0.6	0.783851
STMMW_ncRNA_58	3	2	1	1	2	0.333333	-0.333333	0.951628
intergenic__D23580__STMMW_ncRNA_58__STMMW_07521	9	5	4	5	4	0.111111	0.111111	0.971167
STMMW_07521	6	2	4	4	2	-0.333333	0.333333	0.928991
intergenic__D23580__STMMW_07521__STMMW_07531	13	6	7	6	7	-0.0769231	-0.0769231	0.975941
STMMW_07531	31	19	12	12	19	0.225806	-0.225806	0.83472
intergenic__D23580__STMMW_07531__STMMW_07541	18	9	9	9	9	0	0	1
STMMW_07541	80	39	41	41	39	-0.025	0.025	0.985488
intergenic__D23580__STMMW_07541__STMMW_07551	19	9	10	9	10	-0.0526316	-0.0526316	0.985488
STMMW_07551	72	37	35	37	35	0.0277778	0.0277778	0.985143
STMMW_07561	53	31	22	31	22	0.169811	0.169811	0.854526
intergenic__D23580__STMMW_07561__STMMW_07571	11	6	5	6	5	0.0909091	0.0909091	0.973291
STMMW_07571	64	30	34	34	30	-0.0625	0.0625	0.96341
STMMW_07581	220	104	116	116	104	-0.0545455	0.0545455	0.935533
STMMW_07591	388	201	187	187	201	0.0360825	-0.0360825	0.947155
intergenic__D23580__STMMW_07591__STMMW_07601	43	8	35	8	35	-0.627907	-0.627907	0.00410003
STMMW_07601	91	41	50	50	41	-0.0989011	0.0989011	0.907086
STMMW_07611	416	191	225	225	191	-0.0817308	0.0817308	0.662968
STMMW_07621	119	64	55	55	64	0.0756303	-0.0756303	0.928991
STMMW_07631	384	183	201	201	183	-0.046875	0.046875	0.91257
STMMW_07641	295	150	145	145	150	0.0169492	-0.0169492	0.975941
STMMW_07642	21	8	13	13	8	-0.238095	0.238095	0.876002
intergenic__D23580__STMMW_07642__STMMW_07651	24	12	12	12	12	0	0	1
STMMW_07651	39	22	17	22	17	0.128205	0.128205	0.939971
intergenic__D23580__STMMW_07651__STMMW_07661	16	10	6	10	6	0.25	0.25	0.876002
STMMW_07661	215	105	110	105	110	-0.0232558	-0.0232558	0.971167
STMMW_07671	241	118	123	123	118	-0.0207469	0.0207469	0.973291
intergenic__D23580__STMMW_07671__STMMW_07681	18	8	10	8	10	-0.111111	-0.111111	0.964201
STMMW_07681	125	64	61	64	61	0.024	0.024	0.978539
STMMW_07691	85	52	33	52	33	0.223529	0.223529	0.450804
STMMW_07701	125	61	64	61	64	-0.024	-0.024	0.978539
STMMW_07711	84	52	32	52	32	0.238095	0.238095	0.377246
intergenic__D23580__STMMW_07711__STMMW_07721	39	18	21	18	21	-0.0769231	-0.0769231	0.964201
STMMW_07721	24	7	17	7	17	-0.416667	-0.416667	0.459641
STMMW_07731	94	38	56	38	56	-0.191489	-0.191489	0.554582
intergenic__D23580__STMMW_07731__STMMW_07741	25	12	13	12	13	-0.04	-0.04	0.989884
STMMW_07741	43	23	20	23	20	0.0697674	0.0697674	0.964201
STMMW_07751	80	48	32	48	32	0.2	0.2	0.599882
intergenic__D23580__STMMW_07751__STMMW_07761	24	16	8	16	8	0.333333	0.333333	0.67636
STMMW_07761	16	8	8	8	8	0	0	1
STMMW_07771	2	0	2	0	2	-1	-1	0.755235
STMMW_07781	11	6	5	6	5	0.0909091	0.0909091	0.973291
intergenic__D23580__STMMW_07781__STMMW_07791	2	0	2	0	2	-1	-1	0.755235
STMMW_07791	35	25	10	25	10	0.428571	0.428571	0.228587
STMMW_07801	5	2	3	2	3	-0.2	-0.2	0.964201
STMMW_07811	8	5	3	5	3	0.25	0.25	0.947155
intergenic__D23580__STMMW_07811__STMMW_07821	1	0	1	0	1	-1	-1	0.876002
STMMW_07821	2	1	1	1	1	0	0	1
STMMW_07831	41	13	28	13	28	-0.365854	-0.365854	0.306268
STMMW_07841	38	14	24	14	24	-0.263158	-0.263158	0.684977
STMMW_07851	79	36	43	36	43	-0.0886076	-0.0886076	0.940278
STMMW_07861	114	57	57	57	57	0	0	1
intergenic__D23580__STMMW_07861__STMMW_07871	18	11	7	11	7	0.222222	0.222222	0.907086
STMMW_07871	157	63	94	94	63	-0.197452	0.197452	0.246835
STMMW_07881	56	29	27	29	27	0.0357143	0.0357143	0.978539
intergenic__D23580__STMMW_07881__STMMW_07891	33	16	17	16	17	-0.030303	-0.030303	0.990671
STMMW_07891	34	15	19	15	19	-0.117647	-0.117647	0.950597
STMMW_07901	57	25	32	25	32	-0.122807	-0.122807	0.91257
STMMW_07911	207	100	107	100	107	-0.0338164	-0.0338164	0.964201
STMMW_07921	56	29	27	29	27	0.0357143	0.0357143	0.978539
intergenic__D23580__STMMW_07921__STMMW_07931	39	22	17	22	17	0.128205	0.128205	0.939971
STMMW_07931	75	45	30	45	30	0.2	0.2	0.619545
STMMW_07941	27	20	7	20	7	0.481481	0.481481	0.236576
intergenic__D23580__STMMW_07941__STMMW_07951	23	18	5	18	5	0.565217	0.565217	0.180168
STMMW_07951	55	28	27	28	27	0.0181818	0.0181818	1
STMMW_07961	50	28	22	28	22	0.12	0.12	0.928991
STMMW_ncRNA_59	8	7	1	7	1	0.75	0.75	0.412973
intergenic__D23580__STMMW_ncRNA_59__STMMW_07971	78	36	42	36	42	-0.0769231	-0.0769231	0.951628
STMMW_07971	8	6	2	6	2	0.5	0.5	0.755235
STMMW_07981	8	4	4	4	4	0	0	1
STMMW_07991	6	3	3	3	3	0	0	1
intergenic__D23580__STMMW_07991__STMMW_08001	21	10	11	10	11	-0.047619	-0.047619	0.985488
STMMW_08001	32	14	18	14	18	-0.125	-0.125	0.947155
intergenic__D23580__STMMW_08001__STMMW_08011	35	21	14	21	14	0.2	0.2	0.876002
STMMW_08011	64	38	26	38	26	0.1875	0.1875	0.742432
STMMW_08021	24	10	14	10	14	-0.166667	-0.166667	0.928991
STMMW_08031	19	9	10	9	10	-0.0526316	-0.0526316	0.985488
STMMW_08041	23	10	13	10	13	-0.130435	-0.130435	0.951628
intergenic__D23580__STMMW_08041__STMMW_08051	20	13	7	13	7	0.3	0.3	0.783851
STMMW_08051	35	17	18	17	18	-0.0285714	-0.0285714	0.991467
STMMW_08061	19	11	8	11	8	0.157895	0.157895	0.950597
STMMW_08071	104	53	51	53	51	0.0192308	0.0192308	0.990639
intergenic__D23580__STMMW_08071__STMMW_08081	182	103	79	103	79	0.131868	0.131868	0.605839
STMMW_08081	145	67	78	67	78	-0.0758621	-0.0758621	0.91257
STMMW_08091	90	48	42	48	42	0.0666667	0.0666667	0.951628
STMMW_08101	125	61	64	64	61	-0.024	0.024	0.978539
intergenic__D23580__STMMW_08101__STMMW_08111	7	3	4	3	4	-0.142857	-0.142857	0.971167
STMMW_08111	83	42	41	41	42	0.0120482	-0.0120482	1
intergenic__D23580__STMMW_08111__STMMW_08121	31	14	17	14	17	-0.0967742	-0.0967742	0.957383
STMMW_08121	118	63	55	63	55	0.0677966	0.0677966	0.947155
STMMW_08131	69	43	26	26	43	0.246377	-0.246377	0.458925
STMMW_08141	71	45	26	26	45	0.267606	-0.267606	0.342753
intergenic__D23580__STMMW_08141__STMMW_08151	1	1	0	1	0	1	1	0.876002
STMMW_08151	16	11	5	11	5	0.375	0.375	0.742432
STMMW_08161	46	24	22	22	24	0.0434783	-0.0434783	0.975941
intergenic__D23580__STMMW_08161__STMMW_08171	4	2	2	2	2	0	0	1
STMMW_08171	9	3	6	3	6	-0.333333	-0.333333	0.876002
STMMW_08181	64	30	34	30	34	-0.0625	-0.0625	0.96341
STMMW_08191	479	246	233	246	233	0.0271399	0.0271399	0.951628
STMMW_08201	389	198	191	198	191	0.0179949	0.0179949	0.971167
intergenic__D23580__STMMW_08201__STMMW_08211	14	5	9	5	9	-0.285714	-0.285714	0.876002
STMMW_08211	92	56	36	56	36	0.217391	0.217391	0.436947
intergenic__D23580__STMMW_08211__STMMW_08221	53	29	24	29	24	0.0943396	0.0943396	0.950597
STMMW_08221	170	82	88	82	88	-0.0352941	-0.0352941	0.964201
STMMW_08231	105	51	54	51	54	-0.0285714	-0.0285714	0.975941
STMMW_08241	83	41	42	42	41	-0.0120482	0.0120482	1
intergenic__D23580__STMMW_08241__STMMW_08251	16	9	7	9	7	0.125	0.125	0.96341
STMMW_08251	156	76	80	80	76	-0.025641	0.025641	0.973291
STMMW_08261	163	73	90	90	73	-0.104294	0.104294	0.787872
STMMW_08271	107	50	57	57	50	-0.0654206	0.0654206	0.951628
STMMW_08281	95	42	53	53	42	-0.115789	0.115789	0.876002
intergenic__D23580__STMMW_08281__STMMW_08291	5	1	4	1	4	-0.6	-0.6	0.783851
STMMW_08291	132	75	57	57	75	0.136364	-0.136364	0.711362
intergenic__D23580__STMMW_08291__STMMW_08301	14	4	10	4	10	-0.428571	-0.428571	0.691316
STMMW_08301	236	112	124	124	112	-0.0508475	0.0508475	0.940278
STMMW_08311	94	41	53	53	41	-0.12766	0.12766	0.854526
STMMW_08321	22	13	9	13	9	0.181818	0.181818	0.928991
intergenic__D23580__STMMW_08321__STMMW_08331	8	5	3	5	3	0.25	0.25	0.947155
STMMW_08331	94	46	48	46	48	-0.0212766	-0.0212766	0.98879
STMMW_08341	101	45	56	45	56	-0.108911	-0.108911	0.876002
STMMW_08351	152	83	69	83	69	0.0921053	0.0921053	0.876002
STMMW_08361	114	57	57	57	57	0	0	1
intergenic__D23580__STMMW_08361__STMMW_08371	18	11	7	11	7	0.222222	0.222222	0.907086
STMMW_08371	107	52	55	52	55	-0.0280374	-0.0280374	0.975941
intergenic__D23580__STMMW_08371__STMMW_08381	17	7	10	7	10	-0.176471	-0.176471	0.947155
STMMW_08381	198	94	104	104	94	-0.0505051	0.0505051	0.947155
intergenic__D23580__STMMW_08381__STMMW_08391	16	11	5	11	5	0.375	0.375	0.742432
STMMW_08391	181	99	82	99	82	0.0939227	0.0939227	0.831335
STMMW_08401	125	63	62	63	62	0.008	0.008	1
STMMW_08411	114	53	61	53	61	-0.0701754	-0.0701754	0.947155
intergenic__D23580__STMMW_08411__STMMW_08421	22	13	9	13	9	0.181818	0.181818	0.928991
STMMW_08421	292	154	138	154	138	0.0547945	0.0547945	0.91257
STMMW_08431	293	139	154	139	154	-0.0511945	-0.0511945	0.928991
STMMW_08441	100	46	54	54	46	-0.08	0.08	0.939971
STMMW_08451	240	132	108	108	132	0.1	-0.1	0.728354
STMMW_08461	188	95	93	95	93	0.0106383	0.0106383	0.997761
STMMW_08471	203	101	102	101	102	-0.00492611	-0.00492611	1
STMMW_08481	117	53	64	53	64	-0.0940171	-0.0940171	0.876002
STMMW_08491	100	50	50	50	50	0	0	1
intergenic__D23580__STMMW_08491__STMMW_ncRNA_60	9	5	4	5	4	0.111111	0.111111	0.971167
STMMW_ncRNA_60	1	0	1	1	0	-1	1	0.876002
intergenic__D23580__STMMW_ncRNA_60__STMMW_08501	14	8	6	8	6	0.142857	0.142857	0.957383
STMMW_08501	212	118	94	118	94	0.113208	0.113208	0.67636
intergenic__D23580__STMMW_08501__STMMW_08511	62	40	22	40	22	0.290323	0.290323	0.328707
STMMW_08511	26	18	8	18	8	0.384615	0.384615	0.500543
STMMW_08521	545	239	306	239	306	-0.122936	-0.122936	0.135999
STMMW_08531	88	43	45	45	43	-0.0227273	0.0227273	0.988076
intergenic__D23580__STMMW_08531__STMMW_08541	40	21	19	21	19	0.05	0.05	0.973291
STMMW_08541	109	54	55	54	55	-0.00917431	-0.00917431	1
STMMW_08551	58	30	28	30	28	0.0344828	0.0344828	0.978539
STMMW_08561	49	25	24	25	24	0.0204082	0.0204082	0.998168
STMMW_08571	23	11	12	11	12	-0.0434783	-0.0434783	0.988076
STMMW_08581	36	15	21	15	21	-0.166667	-0.166667	0.876002
STMMW_08591	187	113	74	113	74	0.208556	0.208556	0.142442
intergenic__D23580__STMMW_08591__STMMW_08601	10	9	1	9	1	0.8	0.8	0.22946
STMMW_08601	48	26	22	26	22	0.0833333	0.0833333	0.951628
STMMW_08611	33	15	18	15	18	-0.0909091	-0.0909091	0.962001
STMMW_08621	122	50	72	50	72	-0.180328	-0.180328	0.48464
STMMW_08631	111	52	59	59	52	-0.0630631	0.0630631	0.951628
STMMW_08641	146	74	72	72	74	0.0136986	-0.0136986	0.992054
STMMW_08651	98	50	48	48	50	0.0204082	-0.0204082	0.989884
intergenic__D23580__STMMW_08651__STMMW_08661	12	8	4	8	4	0.333333	0.333333	0.876002
STMMW_08661	75	38	37	38	37	0.0133333	0.0133333	1
STMMW_08671	167	74	93	93	74	-0.113772	0.113772	0.755235
intergenic__D23580__STMMW_08671__STMMW_08681	20	7	13	7	13	-0.3	-0.3	0.783851
STMMW_08681	205	99	106	106	99	-0.0341463	0.0341463	0.964201
STMMW_08691	318	148	170	170	148	-0.0691824	0.0691824	0.854622
STMMW_08701	184	94	90	90	94	0.0217391	-0.0217391	0.975941
STMMW_08711	109	54	55	55	54	-0.00917431	0.00917431	1
intergenic__D23580__STMMW_08711__STMMW_08721	32	16	16	16	16	0	0	1
STMMW_08721	208	99	109	99	109	-0.0480769	-0.0480769	0.950597
intergenic__D23580__STMMW_08721__STMMW_08731	31	15	16	15	16	-0.0322581	-0.0322581	0.990671
STMMW_08731	293	150	143	150	143	0.0238908	0.0238908	0.971167
STMMW_08741	110	62	48	62	48	0.127273	0.127273	0.786305
STMMW_ncRNA_61	16	8	8	8	8	0	0	1
STMMW_08751	21	12	9	9	12	0.142857	-0.142857	0.951628
intergenic__D23580__STMMW_08751__STMMW_08761	14	8	6	8	6	0.142857	0.142857	0.957383
STMMW_08761	20	9	11	11	9	-0.1	0.1	0.964201
intergenic__D23580__STMMW_08761__STMMW_08771	19	10	9	10	9	0.0526316	0.0526316	0.985488
STMMW_08771	97	47	50	47	50	-0.0309278	-0.0309278	0.973291
STMMW_08781	281	137	144	144	137	-0.024911	0.024911	0.971167
intergenic__D23580__STMMW_08781__STMMW_08791	18	11	7	11	7	0.222222	0.222222	0.907086
STMMW_08791	93	49	44	44	49	0.0537634	-0.0537634	0.962976
STMMW_08801	66	27	39	39	27	-0.181818	0.181818	0.755235
intergenic__D23580__STMMW_08801__STMMW_08811	20	12	8	12	8	0.2	0.2	0.916137
STMMW_08811	92	44	48	48	44	-0.0434783	0.0434783	0.971167
intergenic__D23580__STMMW_08811__STMMW_08821	40	18	22	18	22	-0.1	-0.1	0.951628
STMMW_08821	124	58	66	66	58	-0.0645161	0.0645161	0.947155
intergenic__D23580__STMMW_08821__STMMW_08831	30	11	19	11	19	-0.266667	-0.266667	0.755235
STMMW_08831	125	56	69	69	56	-0.104	0.104	0.876002
intergenic__D23580__STMMW_08831__STMMW_08841	8	3	5	3	5	-0.25	-0.25	0.947155
STMMW_08841	61	37	24	37	24	0.213115	0.213115	0.663206
STMMW_08851	163	77	86	86	77	-0.0552147	0.0552147	0.949014
intergenic__D23580__STMMW_08851__STMMW_ncRNA_62	29	12	17	12	17	-0.172414	-0.172414	0.91257
STMMW_ncRNA_62	14	8	6	6	8	0.142857	-0.142857	0.957383
intergenic__D23580__STMMW_ncRNA_62__STMMW_08861	4	3	1	3	1	0.5	0.5	0.876002
STMMW_08861	47	26	21	26	21	0.106383	0.106383	0.947155
STMMW_08871	142	77	65	77	65	0.084507	0.084507	0.876002
STMMW_08881	117	60	57	57	60	0.025641	-0.025641	0.975941
intergenic__D23580__STMMW_08881__STMMW_08891	39	25	14	25	14	0.282051	0.282051	0.619387
STMMW_08891	154	84	70	84	70	0.0909091	0.0909091	0.876002
intergenic__D23580__STMMW_08891__STMMW_08901	124	63	61	63	61	0.016129	0.016129	0.990671
STMMW_08901	133	55	78	55	78	-0.172932	-0.172932	0.482429
STMMW_08911	124	46	78	78	46	-0.258065	0.258065	0.135769
intergenic__D23580__STMMW_08911__STMMW_08921	86	39	47	39	47	-0.0930233	-0.0930233	0.928991
STMMW_08921	121	58	63	63	58	-0.0413223	0.0413223	0.964201
intergenic__D23580__STMMW_08921__STMMW_08931	15	7	8	7	8	-0.0666667	-0.0666667	0.978539
STMMW_08931	110	60	50	60	50	0.0909091	0.0909091	0.907086
STMMW_08941	470	235	235	235	235	0	0	1
STMMW_08951	152	76	76	76	76	0	0	1
intergenic__D23580__STMMW_08951__STMMW_08961	49	23	26	23	26	-0.0612245	-0.0612245	0.971023
STMMW_08961	127	62	65	65	62	-0.023622	0.023622	0.978539
STMMW_08971	188	81	107	107	81	-0.138298	0.138298	0.533873
intergenic__D23580__STMMW_08971__STMMW_08981	29	13	16	13	16	-0.103448	-0.103448	0.957383
STMMW_08981	144	80	64	80	64	0.111111	0.111111	0.786305
STMMW_08991	300	142	158	142	158	-0.0533333	-0.0533333	0.91257
STMMW_09001	204	100	104	100	104	-0.0196078	-0.0196078	0.975941
STMMW_09011	115	58	57	58	57	0.00869565	0.00869565	1
STMMW_09021	111	58	53	58	53	0.045045	0.045045	0.964201
STMMW_09031	137	64	73	73	64	-0.0656934	0.0656934	0.945694
intergenic__D23580__STMMW_09031__STMMW_09041	7	5	2	5	2	0.428571	0.428571	0.876002
STMMW_09041	35	24	11	24	11	0.371429	0.371429	0.375143
STMMW_ncRNA_63	9	6	3	3	6	0.333333	-0.333333	0.876002
intergenic__D23580__STMMW_ncRNA_63__STMMW_09051	92	56	36	56	36	0.217391	0.217391	0.436947
STMMW_09051	6	3	3	3	3	0	0	1
STMMW_09061	15	8	7	8	7	0.0666667	0.0666667	0.978539
STMMW_09071	94	46	48	46	48	-0.0212766	-0.0212766	0.98879
intergenic__D23580__STMMW_09071__STMMW_09081	33	13	20	13	20	-0.212121	-0.212121	0.856787
STMMW_09081	261	143	118	143	118	0.0957854	0.0957854	0.730039
intergenic__D23580__STMMW_09081__STMMW_09091	17	14	3	14	3	0.647059	0.647059	0.18764
STMMW_09091	197	103	94	103	94	0.0456853	0.0456853	0.951628
STMMW_09101	114	38	76	76	38	-0.333333	0.333333	0.025896
STMMW_ncRNA_64	48	21	27	21	27	-0.125	-0.125	0.928991
intergenic__D23580__STMMW_ncRNA_64__STMMW_09111	53	28	25	28	25	0.0566038	0.0566038	0.971167
STMMW_09111	111	50	61	61	50	-0.0990991	0.0990991	0.876002
intergenic__D23580__STMMW_09111__STMMW_09121	41	15	26	15	26	-0.268293	-0.268293	0.630349
STMMW_09121	66	31	35	31	35	-0.0606061	-0.0606061	0.964201
STMMW_09131	61	32	29	29	32	0.0491803	-0.0491803	0.971167
intergenic__D23580__STMMW_09131__STMMW_09141	19	11	8	11	8	0.157895	0.157895	0.950597
STMMW_09141	125	66	59	66	59	0.056	0.056	0.951628
STMMW_09151	110	57	53	53	57	0.0363636	-0.0363636	0.971167
STMMW_09161	92	44	48	48	44	-0.0434783	0.0434783	0.971167
intergenic__D23580__STMMW_09161__STMMW_09171	25	15	10	15	10	0.2	0.2	0.876002
STMMW_09171	163	86	77	86	77	0.0552147	0.0552147	0.949014
STMMW_09181	130	63	67	67	63	-0.0307692	0.0307692	0.971167
STMMW_09191	164	78	86	86	78	-0.0487805	0.0487805	0.951628
intergenic__D23580__STMMW_09191__STMMW_09201	26	15	11	15	11	0.153846	0.153846	0.940278
STMMW_09201	105	53	52	53	52	0.00952381	0.00952381	1
STMMW_ncRNA_65	7	3	4	4	3	-0.142857	0.142857	0.971167
STMMW_09211	265	127	138	138	127	-0.0415094	0.0415094	0.951628
intergenic__D23580__STMMW_09211__STMMW_09221	58	23	35	23	35	-0.206897	-0.206897	0.711362
STMMW_09221	72	32	40	32	40	-0.111111	-0.111111	0.907086
STMMW_09231	31	16	15	15	16	0.0322581	-0.0322581	0.990671
intergenic__D23580__STMMW_09231__STMMW_09241	24	13	11	13	11	0.0833333	0.0833333	0.971167
STMMW_09241	40	18	22	18	22	-0.1	-0.1	0.951628
STMMW_09251	108	52	56	52	56	-0.037037	-0.037037	0.971167
STMMW_09261	111	54	57	54	57	-0.027027	-0.027027	0.975941
STMMW_09271	54	26	28	26	28	-0.037037	-0.037037	0.978539
intergenic__D23580__STMMW_09271__STMMW_09281	11	5	6	5	6	-0.0909091	-0.0909091	0.973291
STMMW_09281	122	57	65	57	65	-0.0655738	-0.0655738	0.947155
STMMW_09291	167	84	83	84	83	0.00598802	0.00598802	1
STMMW_09301	145	66	79	66	79	-0.0896552	-0.0896552	0.876002
STMMW_09311	129	69	60	69	60	0.0697674	0.0697674	0.940278
STMMW_09321	71	40	31	40	31	0.126761	0.126761	0.876002
STMMW_09331	153	98	55	98	55	0.281046	0.281046	0.0336036
intergenic__D23580__STMMW_09331__STMMW_09341	22	17	5	17	5	0.545455	0.545455	0.219518
STMMW_09341	208	127	81	127	81	0.221154	0.221154	0.0688501
STMMW_09351	52	17	35	17	35	-0.346154	-0.346154	0.236576
STMMW_09361	130	58	72	58	72	-0.107692	-0.107692	0.856787
intergenic__D23580__STMMW_09361__STMMW_09371	28	14	14	14	14	0	0	1
STMMW_09371	69	35	34	34	35	0.0144928	-0.0144928	1
intergenic__D23580__STMMW_09371__STMMW_09381	13	7	6	7	6	0.0769231	0.0769231	0.975941
STMMW_09381	95	45	50	50	45	-0.0526316	0.0526316	0.96341
STMMW_09391	97	51	46	46	51	0.0515464	-0.0515464	0.96341
STMMW_09401	89	41	48	48	41	-0.0786517	0.0786517	0.947155
STMMW_09411	78	33	45	45	33	-0.153846	0.153846	0.783851
intergenic__D23580__STMMW_09411__STMMW_09421	14	8	6	8	6	0.142857	0.142857	0.957383
STMMW_09421	63	32	31	31	32	0.015873	-0.015873	1
intergenic__D23580__STMMW_09421__STMMW_09431	7	5	2	5	2	0.428571	0.428571	0.876002
STMMW_09431	38	18	20	18	20	-0.0526316	-0.0526316	0.973291
STMMW_09441	100	54	46	54	46	0.08	0.08	0.939971
STMMW_09451	118	49	69	69	49	-0.169492	0.169492	0.566227
STMMW_09461	168	83	85	85	83	-0.0119048	0.0119048	0.995736
STMMW_09471	171	83	88	88	83	-0.0292398	0.0292398	0.971167
STMMW_09481	306	151	155	155	151	-0.0130719	0.0130719	0.985488
intergenic__D23580__STMMW_09481__STMMW_09491	32	16	16	16	16	0	0	1
STMMW_09491	149	78	71	71	78	0.0469799	-0.0469799	0.954317
STMMW_09501	265	126	139	139	126	-0.0490566	0.0490566	0.940278
intergenic__D23580__STMMW_09501__STMMW_09511	6	2	4	2	4	-0.333333	-0.333333	0.928991
STMMW_09511	206	105	101	101	105	0.0194175	-0.0194175	0.975941
intergenic__D23580__STMMW_09511__STMMW_09521	80	35	45	35	45	-0.125	-0.125	0.876002
STMMW_09521	226	117	109	117	109	0.0353982	0.0353982	0.959363
STMMW_09531	351	178	173	173	178	0.014245	-0.014245	0.978539
intergenic__D23580__STMMW_09531__STMMW_09541	25	10	15	10	15	-0.2	-0.2	0.876002
STMMW_09541	191	93	98	93	98	-0.026178	-0.026178	0.971167
STMMW_09551	231	110	121	110	121	-0.047619	-0.047619	0.947155
intergenic__D23580__STMMW_09551__STMMW_09561	12	7	5	7	5	0.166667	0.166667	0.951628
STMMW_09561	24	13	11	11	13	0.0833333	-0.0833333	0.971167
intergenic__D23580__STMMW_09561__STMMW_09571	25	13	12	13	12	0.04	0.04	0.989884
STMMW_09571	25	13	12	13	12	0.04	0.04	0.989884
STMMW_09581	278	155	123	155	123	0.115108	0.115108	0.531524
intergenic__D23580__STMMW_09581__STMMW_ncRNA_66	28	16	12	16	12	0.142857	0.142857	0.947155
STMMW_ncRNA_66	48	21	27	21	27	-0.125	-0.125	0.928991
STMMW_09591	361	169	192	169	192	-0.0637119	-0.0637119	0.8576
intergenic__D23580__STMMW_09591__STMMW_09601	119	56	63	56	63	-0.0588235	-0.0588235	0.951628
STMMW_09601	108	55	53	53	55	0.0185185	-0.0185185	0.990639
STMMW_09602	34	13	21	21	13	-0.235294	0.235294	0.779431
STMMW_09611	52	26	26	26	26	0	0	1
intergenic__D23580__STMMW_09611__STMMW_09621	30	11	19	11	19	-0.266667	-0.266667	0.755235
STMMW_09621	102	54	48	48	54	0.0588235	-0.0588235	0.951628
STMMW_09631	117	58	59	59	58	-0.00854701	0.00854701	1
intergenic__D23580__STMMW_09631__STMMW_09641	6	1	5	1	5	-0.666667	-0.666667	0.67636
STMMW_09641	190	72	118	72	118	-0.242105	-0.242105	0.0494765
STMMW_09651	22	21	1	1	21	0.909091	-0.909091	0.00245069
STMMW_09661	28	12	16	16	12	-0.142857	0.142857	0.947155
STMMW_09671	75	35	40	40	35	-0.0666667	0.0666667	0.951628
STMMW_09681	17	9	8	8	9	0.0588235	-0.0588235	0.982157
STMMW_09691	16	8	8	8	8	0	0	1
intergenic__D23580__STMMW_09691__STMMW_09701	11	5	6	5	6	-0.0909091	-0.0909091	0.973291
STMMW_09701	87	40	47	47	40	-0.0804598	0.0804598	0.947155
intergenic__D23580__STMMW_09701__STMMW_09711	75	39	36	39	36	0.04	0.04	0.971167
STMMW_09711	72	40	32	40	32	0.111111	0.111111	0.907086
STMMW_09721	105	59	46	59	46	0.12381	0.12381	0.830404
intergenic__D23580__STMMW_09721__STMMW_09731	11	5	6	5	6	-0.0909091	-0.0909091	0.973291
STMMW_09731	5	3	2	3	2	0.2	0.2	0.964201
STMMW_09741	201	104	97	104	97	0.0348259	0.0348259	0.964201
intergenic__D23580__STMMW_09741__STMMW_09751	13	9	4	9	4	0.384615	0.384615	0.768422
STMMW_09751	1	1	0	1	0	1	1	0.876002
intergenic__D23580__STMMW_09751__STMMW_09761	7	4	3	4	3	0.142857	0.142857	0.971167
STMMW_09761	432	225	207	225	207	0.0416667	0.0416667	0.928991
STMMW_09771	144	70	74	70	74	-0.0277778	-0.0277778	0.971167
STMMW_09781	194	100	94	100	94	0.0309278	0.0309278	0.971023
intergenic__D23580__STMMW_09781__STMMW_09791	18	9	9	9	9	0	0	1
STMMW_09791	213	124	89	124	89	0.164319	0.164319	0.280287
intergenic__D23580__STMMW_09791__STMMW_09801	30	13	17	13	17	-0.133333	-0.133333	0.947155
STMMW_09801	408	194	214	194	214	-0.0490196	-0.0490196	0.886763
intergenic__D23580__STMMW_09801__STMMW_ncRNA_67	64	35	29	35	29	0.09375	0.09375	0.947155
STMMW_ncRNA_67	45	19	26	26	19	-0.155556	0.155556	0.876002
STMMW_09811	159	74	85	85	74	-0.0691824	0.0691824	0.928991
STMMW_09821	89	47	42	42	47	0.0561798	-0.0561798	0.96043
intergenic__D23580__STMMW_09821__STMMW_09831	11	7	4	7	4	0.272727	0.272727	0.91257
STMMW_09831	87	63	24	63	24	0.448276	0.448276	0.0032533
STMMW_09841	337	144	193	193	144	-0.145401	0.145401	0.18764
STMMW_09851	186	83	103	103	83	-0.107527	0.107527	0.755235
intergenic__D23580__STMMW_09851__STMMW_09861	60	30	30	30	30	0	0	1
STMMW_09861	276	120	156	156	120	-0.130435	0.130435	0.386005
intergenic__D23580__STMMW_09861__STMMW_09871	11	6	5	6	5	0.0909091	0.0909091	0.973291
STMMW_09871	122	63	59	63	59	0.0327869	0.0327869	0.971167
intergenic__D23580__STMMW_09871__STMMW_09881	21	11	10	11	10	0.047619	0.047619	0.985488
STMMW_09881	159	83	76	83	76	0.0440252	0.0440252	0.957383
STMMW_09891	190	97	93	97	93	0.0210526	0.0210526	0.975941
intergenic__D23580__STMMW_09891__STMMW_09901	12	5	7	5	7	-0.166667	-0.166667	0.951628
STMMW_09901	116	55	61	55	61	-0.0517241	-0.0517241	0.957383
intergenic__D23580__STMMW_09901__STMMW_09911	6	3	3	3	3	0	0	1
STMMW_09911	10	4	6	4	6	-0.2	-0.2	0.951628
intergenic__D23580__STMMW_09911__STMMW_09921	1	1	0	1	0	1	1	0.876002
STMMW_09921	5	4	1	4	1	0.6	0.6	0.783851
intergenic__D23580__STMMW_09921__STMMW_09931	1	1	0	1	0	1	1	0.876002
STMMW_09931	23	11	12	11	12	-0.0434783	-0.0434783	0.988076
STMMW_ncRNA_68	3	1	2	2	1	-0.333333	0.333333	0.951628
intergenic__D23580__STMMW_ncRNA_68__STMMW_09941	20	10	10	10	10	0	0	1
STMMW_09941	382	202	180	202	180	0.0575916	0.0575916	0.876002
STMMW_09951	2	2	0	2	0	1	1	0.755235
STMMW_09961	6	6	0	6	0	1	1	0.257175
STMMW_09971	185	94	91	94	91	0.0162162	0.0162162	0.985488
STMMW_09981	1	0	1	0	1	-1	-1	0.876002
STMMW_09991	3	2	1	2	1	0.333333	0.333333	0.951628
intergenic__D23580__STMMW_09991__STMMW_10001	32	16	16	16	16	0	0	1
STMMW_10001	154	83	71	83	71	0.0779221	0.0779221	0.903444
STMMW_10011	108	55	53	53	55	0.0185185	-0.0185185	0.990639
intergenic__D23580__STMMW_10011__STMMW_10021	22	14	8	14	8	0.272727	0.272727	0.829635
STMMW_10021	101	47	54	47	54	-0.0693069	-0.0693069	0.950597
STMMW_10031	2	1	1	1	1	0	0	1
STMMW_10041	9	6	3	6	3	0.333333	0.333333	0.876002
STMMW_10051	51	16	35	16	35	-0.372549	-0.372549	0.188893
intergenic__D23580__STMMW_10051__STMMW_10061	28	16	12	16	12	0.142857	0.142857	0.947155
STMMW_10061	252	129	123	129	123	0.0238095	0.0238095	0.971167
intergenic__D23580__STMMW_10061__STMMW_10071	28	15	13	15	13	0.0714286	0.0714286	0.971167
STMMW_10071	53	29	24	29	24	0.0943396	0.0943396	0.950597
STMMW_10081	79	42	37	42	37	0.0632911	0.0632911	0.957383
STMMW_10091	96	45	51	51	45	-0.0625	0.0625	0.951628
intergenic__D23580__STMMW_10091__STMMW_10101	2	1	1	1	1	0	0	1
STMMW_10101	75	30	45	45	30	-0.2	0.2	0.619545
intergenic__D23580__STMMW_10101__STMMW_ncRNA_69	1	0	1	0	1	-1	-1	0.876002
STMMW_ncRNA_69	1	1	0	1	0	1	1	0.876002
STMMW_10111	1	1	0	0	1	1	-1	0.876002
STMMW_10121	52	29	23	23	29	0.115385	-0.115385	0.928991
intergenic__D23580__STMMW_10121__STMMW_10131	28	20	8	20	8	0.428571	0.428571	0.336212
STMMW_10131	177	107	70	107	70	0.20904	0.20904	0.161764
intergenic__D23580__STMMW_10131__STMMW_10141	6	3	3	3	3	0	0	1
STMMW_10141	116	65	51	65	51	0.12069	0.12069	0.815017
STMMW_10151	84	42	42	42	42	0	0	1
intergenic__D23580__STMMW_10151__STMMW_10161	13	9	4	9	4	0.384615	0.384615	0.768422
STMMW_10161	152	82	70	70	82	0.0789474	-0.0789474	0.897861
STMMW_ncRNA_70	17	11	6	11	6	0.294118	0.294118	0.856787
intergenic__D23580__STMMW_ncRNA_70__STMMW_10171	24	12	12	12	12	0	0	1
STMMW_10171	27	14	13	13	14	0.037037	-0.037037	0.990639
STMMW_10181	36	17	19	19	17	-0.0555556	0.0555556	0.971167
STMMW_10182	274	139	135	135	139	0.0145985	-0.0145985	0.98264
STMMW_10191	556	288	268	268	288	0.0359712	-0.0359712	0.928991
STMMW_ncRNA_71	48	22	26	26	22	-0.0833333	0.0833333	0.951628
STMMW_ncRNA_72	47	21	26	21	26	-0.106383	-0.106383	0.947155
STMMW_10201	49	29	20	20	29	0.183673	-0.183673	0.825608
STMMW_10211	33	11	22	22	11	-0.333333	0.333333	0.533873
STMMW_10221	23	9	14	14	9	-0.217391	0.217391	0.876002
STMMW_10231	1	1	0	0	1	1	-1	0.876002
intergenic__D23580__STMMW_10231__STMMW_10241	22	11	11	11	11	0	0	1
STMMW_10241	45	24	21	24	21	0.0666667	0.0666667	0.964201
STMMW_ncRNA_73	9	5	4	4	5	0.111111	-0.111111	0.971167
STMMW_10251	147	72	75	72	75	-0.0204082	-0.0204082	0.982157
STMMW_10261	79	40	39	40	39	0.0126582	0.0126582	1
STMMW_10271	27	13	14	13	14	-0.037037	-0.037037	0.990639
STMMW_10281	50	25	25	25	25	0	0	1
STMMW_10291	52	35	17	35	17	0.346154	0.346154	0.236576
intergenic__D23580__STMMW_10291__STMMW_10301	34	16	18	16	18	-0.0588235	-0.0588235	0.971167
STMMW_10301	49	28	21	28	21	0.142857	0.142857	0.876002
intergenic__D23580__STMMW_10301__STMMW_10311	129	71	58	71	58	0.100775	0.100775	0.876002
STMMW_10311	104	49	55	49	55	-0.0576923	-0.0576923	0.951628
intergenic__D23580__STMMW_10311__STMMW_10321	26	17	9	17	9	0.307692	0.307692	0.711362
STMMW_10321	76	38	38	38	38	0	0	1
STMMW_10331	20	14	6	14	6	0.4	0.4	0.599882
STMMW_10341	179	97	82	97	82	0.0837989	0.0837989	0.876002
STMMW_10351	60	27	33	27	33	-0.1	-0.1	0.940278
intergenic__D23580__STMMW_10351__STMMW_10361	48	24	24	24	24	0	0	1
STMMW_10361	17	11	6	11	6	0.294118	0.294118	0.856787
intergenic__D23580__STMMW_10361__STMMW_10371	19	8	11	8	11	-0.157895	-0.157895	0.950597
STMMW_10371	86	46	40	40	46	0.0697674	-0.0697674	0.951628
intergenic__D23580__STMMW_10371__STMMW_10381	115	46	69	46	69	-0.2	-0.2	0.405314
STMMW_10381	262	141	121	121	141	0.0763359	-0.0763359	0.854526
intergenic__D23580__STMMW_10381__STMMW_10392	48	19	29	19	29	-0.208333	-0.208333	0.755235
STMMW_10392	96	43	53	43	53	-0.104167	-0.104167	0.876002
STMMW_10391	61	31	30	31	30	0.0163934	0.0163934	1
STMMW_10401	68	29	39	29	39	-0.147059	-0.147059	0.856787
intergenic__D23580__STMMW_10401__STMMW_10411	8	4	4	4	4	0	0	1
STMMW_10411	68	37	31	37	31	0.0882353	0.0882353	0.947155
STMMW_10421	331	166	165	166	165	0.00302115	0.00302115	1
STMMW_10422	34	14	20	14	20	-0.176471	-0.176471	0.876002
STMMW_10431	277	136	141	136	141	-0.0180505	-0.0180505	0.974184
STMMW_10441	348	183	165	183	165	0.0517241	0.0517241	0.903444
STMMW_10451	55	26	29	26	29	-0.0545455	-0.0545455	0.971167
STMMW_10461	60	33	27	33	27	0.1	0.1	0.940278
STMMW_10471	95	46	49	46	49	-0.0315789	-0.0315789	0.973291
STMMW_10481	141	69	72	69	72	-0.0212766	-0.0212766	0.981384
STMMW_10491	160	81	79	81	79	0.0125	0.0125	0.994766
STMMW_10501	86	47	39	47	39	0.0930233	0.0930233	0.928991
STMMW_10511	51	24	27	24	27	-0.0588235	-0.0588235	0.971167
STMMW_10521	676	325	351	325	351	-0.0384615	-0.0384615	0.876002
STMMW_10531	50	25	25	25	25	0	0	1
STMMW_10541	114	67	47	67	47	0.175439	0.175439	0.543777
intergenic__D23580__STMMW_10541__STMMW_10551	24	9	15	9	15	-0.25	-0.25	0.856787
STMMW_10551	92	43	49	49	43	-0.0652174	0.0652174	0.951628
STMMW_10561	102	54	48	54	48	0.0588235	0.0588235	0.951628
STMMW_10571	159	75	84	75	84	-0.0566038	-0.0566038	0.947155
STMMW_10581	129	67	62	67	62	0.0387597	0.0387597	0.968972
STMMW_10591	713	361	352	361	352	0.0126227	0.0126227	0.971167
intergenic__D23580__STMMW_10591__STMMW_10601	53	31	22	31	22	0.169811	0.169811	0.854526
STMMW_10601	453	230	223	230	223	0.0154525	0.0154525	0.973291
STMMW_10611	140	69	71	69	71	-0.0142857	-0.0142857	0.991467
STMMW_10621	54	28	26	26	28	0.037037	-0.037037	0.978539
intergenic__D23580__STMMW_10621__STMMW_10631	48	26	22	26	22	0.0833333	0.0833333	0.951628
STMMW_10631	515	271	244	271	244	0.0524272	0.0524272	0.876002
STMMW_10641	296	149	147	147	149	0.00675676	-0.00675676	1
intergenic__D23580__STMMW_10641__STMMW_10651	28	14	14	14	14	0	0	1
STMMW_10651	59	30	29	30	29	0.0169492	0.0169492	1
intergenic__D23580__STMMW_10651__STMMW_10661	21	11	10	11	10	0.047619	0.047619	0.985488
STMMW_10661	131	81	50	50	81	0.236641	-0.236641	0.180168
STMMW_10671	29	19	10	10	19	0.310345	-0.310345	0.662968
STMMW_10681	57	27	30	30	27	-0.0526316	0.0526316	0.971167
intergenic__D23580__STMMW_10681__STMMW_10691	3	2	1	2	1	0.333333	0.333333	0.951628
STMMW_10691	30	9	21	21	9	-0.4	0.4	0.376419
intergenic__D23580__STMMW_10691__STMMW_10701	35	16	19	16	19	-0.0857143	-0.0857143	0.96341
STMMW_10701	376	196	180	196	180	0.0425532	0.0425532	0.928991
intergenic__D23580__STMMW_10701__STMMW_10711	28	14	14	14	14	0	0	1
STMMW_10711	135	87	48	87	48	0.288889	0.288889	0.0465241
intergenic__D23580__STMMW_10711__STMMW_10721	23	8	15	8	15	-0.304348	-0.304348	0.755235
STMMW_10721	78	37	41	37	41	-0.0512821	-0.0512821	0.964201
STMMW_10731	79	41	38	38	41	0.0379747	-0.0379747	0.971167
STMMW_10741	245	126	119	126	119	0.0285714	0.0285714	0.964201
STMMW_10751	174	88	86	88	86	0.0114943	0.0114943	0.996354
STMMW_10761	146	68	78	68	78	-0.0684932	-0.0684932	0.928991
STMMW_10771	170	96	74	96	74	0.129412	0.129412	0.653851
STMMW_10781	74	40	34	40	34	0.0810811	0.0810811	0.950597
STMMW_ncRNA_74	5	1	4	4	1	-0.6	0.6	0.783851
intergenic__D23580__STMMW_ncRNA_74__STMMW_10791	4	3	1	3	1	0.5	0.5	0.876002
STMMW_10791	12	7	5	7	5	0.166667	0.166667	0.951628
STMMW_10801	1	0	1	1	0	-1	1	0.876002
STMMW_10811	184	79	105	105	79	-0.141304	0.141304	0.533306
intergenic__D23580__STMMW_10811__STMMW_10821	38	20	18	20	18	0.0526316	0.0526316	0.973291
STMMW_10821	15	8	7	8	7	0.0666667	0.0666667	0.978539
STMMW_10831	85	34	51	51	34	-0.2	0.2	0.563448
intergenic__D23580__STMMW_10831__STMMW_10841	28	11	17	11	17	-0.214286	-0.214286	0.876002
STMMW_10841	46	20	26	26	20	-0.130435	0.130435	0.923168
intergenic__D23580__STMMW_10841__STMMW_10851	5	2	3	2	3	-0.2	-0.2	0.964201
STMMW_10851	78	36	42	36	42	-0.0769231	-0.0769231	0.951628
STMMW_10861	332	158	174	174	158	-0.0481928	0.0481928	0.927633
STMMW_10871	48	28	20	20	28	0.166667	-0.166667	0.876002
intergenic__D23580__STMMW_10871__STMMW_10881	13	6	7	6	7	-0.0769231	-0.0769231	0.975941
STMMW_10881	245	123	122	123	122	0.00408163	0.00408163	1
STMMW_10891	57	30	27	27	30	0.0526316	-0.0526316	0.971167
STMMW_10901	49	22	27	27	22	-0.102041	0.102041	0.947155
intergenic__D23580__STMMW_10901__STMMW_10911	18	9	9	9	9	0	0	1
STMMW_10911	58	28	30	28	30	-0.0344828	-0.0344828	0.978539
STMMW_10921	51	22	29	29	22	-0.137255	0.137255	0.893858
STMMW_10931	101	47	54	54	47	-0.0693069	0.0693069	0.950597
intergenic__D23580__STMMW_10931__STMMW_10941	33	19	14	19	14	0.151515	0.151515	0.928991
STMMW_10941	59	33	26	33	26	0.118644	0.118644	0.91257
STMMW_10951	95	54	41	54	41	0.136842	0.136842	0.786305
STMMW_10961	22	12	10	12	10	0.0909091	0.0909091	0.971023
STMMW_10971	2	1	1	1	1	0	0	1
STMMW_10981	54	24	30	30	24	-0.111111	0.111111	0.928991
intergenic__D23580__STMMW_10981__STMMW_10991	36	17	19	17	19	-0.0555556	-0.0555556	0.971167
STMMW_10991	156	95	61	61	95	0.217949	-0.217949	0.180168
STMMW_11001	20	9	11	11	9	-0.1	0.1	0.964201
intergenic__D23580__STMMW_11001__STMMW_11011	7	4	3	4	3	0.142857	0.142857	0.971167
STMMW_11011	1	0	1	0	1	-1	-1	0.876002
STMMW_11021	72	26	46	46	26	-0.277778	0.277778	0.301681
STMMW_11031	351	135	216	216	135	-0.230769	0.230769	0.00205499
intergenic__D23580__STMMW_11031__STMMW_11041	30	15	15	15	15	0	0	1
STMMW_11041	358	167	191	191	167	-0.0670391	0.0670391	0.830404
intergenic__D23580__STMMW_11041__STMMW_11051	68	37	31	37	31	0.0882353	0.0882353	0.947155
STMMW_11051	289	132	157	157	132	-0.0865052	0.0865052	0.755235
STMMW_11061	110	54	56	56	54	-0.0181818	0.0181818	0.990664
STMMW_11071	70	36	34	36	34	0.0285714	0.0285714	0.983891
intergenic__D23580__STMMW_11071__STMMW_11081	111	58	53	58	53	0.045045	0.045045	0.964201
STMMW_11081	63	30	33	33	30	-0.047619	0.047619	0.971167
STMMW_11091	189	82	107	107	82	-0.132275	0.132275	0.588463
intergenic__D23580__STMMW_11091__STMMW_11101	19	7	12	7	12	-0.263158	-0.263158	0.876002
STMMW_11101	43	23	20	20	23	0.0697674	-0.0697674	0.964201
intergenic__D23580__STMMW_11101__STMMW_11111	3	2	1	2	1	0.333333	0.333333	0.951628
STMMW_11111	153	80	73	80	73	0.0457516	0.0457516	0.957086
STMMW_11121	196	94	102	94	102	-0.0408163	-0.0408163	0.955153
STMMW_11131	140	63	77	63	77	-0.1	-0.1	0.876002
STMMW_11141	51	32	19	32	19	0.254902	0.254902	0.587191
intergenic__D23580__STMMW_11141__STMMW_11151	30	13	17	13	17	-0.133333	-0.133333	0.947155
STMMW_11151	150	72	78	72	78	-0.04	-0.04	0.964201
STMMW_11161	130	64	66	64	66	-0.0153846	-0.0153846	0.990671
STMMW_11171	223	110	113	110	113	-0.0134529	-0.0134529	0.989884
STMMW_11181	78	35	43	35	43	-0.102564	-0.102564	0.91257
STMMW_11191	112	51	61	51	61	-0.0892857	-0.0892857	0.907086
intergenic__D23580__STMMW_11191__STMMW_ncRNA_75	28	15	13	15	13	0.0714286	0.0714286	0.971167
STMMW_ncRNA_75	16	13	3	13	3	0.625	0.625	0.236576
intergenic__D23580__STMMW_ncRNA_75__STMMW_11201	13	9	4	9	4	0.384615	0.384615	0.768422
STMMW_11201	36	11	25	25	11	-0.388889	0.388889	0.308291
intergenic__D23580__STMMW_11201__STMMW_ncRNA_76	44	10	34	10	34	-0.545455	-0.545455	0.0215037
STMMW_ncRNA_76	13	1	12	1	12	-0.846154	-0.846154	0.0912367
STMMW_11211	46	20	26	26	20	-0.130435	0.130435	0.923168
STMMW_11221	107	50	57	57	50	-0.0654206	0.0654206	0.951628
intergenic__D23580__STMMW_11221__STMMW_11231	8	5	3	5	3	0.25	0.25	0.947155
STMMW_11231	23	11	12	12	11	-0.0434783	0.0434783	0.988076
STMMW_11240	47	23	24	23	24	-0.0212766	-0.0212766	0.997761
STMMW_11241	209	100	109	100	109	-0.0430622	-0.0430622	0.951628
STMMW_11251	55	35	20	35	20	0.272727	0.272727	0.474595
STMMW_11261	60	28	32	28	32	-0.0666667	-0.0666667	0.962976
intergenic__D23580__STMMW_11261__STMMW_11271	6	2	4	2	4	-0.333333	-0.333333	0.928991
STMMW_11271	165	88	77	88	77	0.0666667	0.0666667	0.928991
STMMW_11281	24	11	13	13	11	-0.0833333	0.0833333	0.971167
STMMW_11291	84	39	45	45	39	-0.0714286	0.0714286	0.951628
intergenic__D23580__STMMW_11291__STMMW_11301	43	23	20	23	20	0.0697674	0.0697674	0.964201
STMMW_11301	15	6	9	6	9	-0.2	-0.2	0.940278
intergenic__D23580__STMMW_11301__STMMW_11311	5	3	2	3	2	0.2	0.2	0.964201
STMMW_11311	48	29	19	29	19	0.208333	0.208333	0.755235
STMMW_11321	48	19	29	29	19	-0.208333	0.208333	0.755235
STMMW_11331	469	233	236	236	233	-0.00639659	0.00639659	1
intergenic__D23580__STMMW_11331__STMMW_11341	32	15	17	15	17	-0.0625	-0.0625	0.971167
STMMW_11341	144	68	76	68	76	-0.0555556	-0.0555556	0.951628
intergenic__D23580__STMMW_11341__STMMW_11351	109	54	55	54	55	-0.00917431	-0.00917431	1
STMMW_11351	76	43	33	43	33	0.131579	0.131579	0.876002
intergenic__D23580__STMMW_11351__STMMW_11361	2	2	0	2	0	1	1	0.755235
STMMW_11361	70	37	33	33	37	0.0571429	-0.0571429	0.964201
STMMW_ncRNA_77	11	8	3	3	8	0.454545	-0.454545	0.742432
intergenic__D23580__STMMW_ncRNA_77__STMMW_11371	41	24	17	24	17	0.170732	0.170732	0.876002
STMMW_11371	190	110	80	80	110	0.157895	-0.157895	0.380355
intergenic__D23580__STMMW_11371__STMMW_11381	56	19	37	19	37	-0.321429	-0.321429	0.278228
STMMW_11381	240	116	124	124	116	-0.0333333	0.0333333	0.962976
intergenic__D23580__STMMW_11381__STMMW_11391	30	24	6	24	6	0.6	0.6	0.0547811
STMMW_11391	54	25	29	25	29	-0.0740741	-0.0740741	0.957383
STMMW_11401	3	1	2	1	2	-0.333333	-0.333333	0.951628
intergenic__D23580__STMMW_11401__STMMW_11411	11	4	7	4	7	-0.272727	-0.272727	0.91257
STMMW_11411	209	93	116	93	116	-0.110048	-0.110048	0.704026
STMMW_11421	148	57	91	57	91	-0.22973	-0.22973	0.157092
intergenic__D23580__STMMW_11421__STMMW_11431	95	44	51	44	51	-0.0736842	-0.0736842	0.947155
STMMW_11431	93	48	45	48	45	0.0322581	0.0322581	0.973291
STMMW_11441	89	45	44	45	44	0.011236	0.011236	1
STMMW_11451	54	29	25	29	25	0.0740741	0.0740741	0.957383
intergenic__D23580__STMMW_11451__STMMW_11461	4	1	3	1	3	-0.5	-0.5	0.876002
STMMW_11461	60	40	20	40	20	0.333333	0.333333	0.212899
STMMW_11471	121	68	53	53	68	0.123967	-0.123967	0.783851
intergenic__D23580__STMMW_11471__STMMW_11481	12	9	3	9	3	0.5	0.5	0.619545
STMMW_11481	41	27	14	14	27	0.317073	-0.317073	0.467577
STMMW_11491	56	23	33	33	23	-0.178571	0.178571	0.786305
STMMW_11501	39	28	11	11	28	0.435897	-0.435897	0.180168
intergenic__D23580__STMMW_11501__STMMW_11511	8	4	4	4	4	0	0	1
STMMW_11511	34	10	24	10	24	-0.411765	-0.411765	0.279559
STMMW_11521	174	82	92	82	92	-0.0574713	-0.0574713	0.947155
STMMW_11531	57	21	36	21	36	-0.263158	-0.263158	0.487353
intergenic__D23580__STMMW_11531__STMMW_11541	32	18	14	18	14	0.125	0.125	0.947155
STMMW_11541	34	13	21	13	21	-0.235294	-0.235294	0.779431
STMMW_11551	60	31	29	31	29	0.0333333	0.0333333	0.978539
STMMW_11561	185	98	87	98	87	0.0594595	0.0594595	0.935533
STMMW_11571	299	131	168	168	131	-0.123746	0.123746	0.405314
intergenic__D23580__STMMW_11571__STMMW_11581	36	20	16	20	16	0.111111	0.111111	0.951628
STMMW_11581	179	97	82	97	82	0.0837989	0.0837989	0.876002
STMMW_11591	339	185	154	185	154	0.0914454	0.0914454	0.657508
STMMW_11601	44	25	19	25	19	0.136364	0.136364	0.91257
STMMW_11611	58	24	34	34	24	-0.172414	0.172414	0.803345
STMMW_11621	117	64	53	53	64	0.0940171	-0.0940171	0.876002
STMMW_ncRNA_78	6	1	5	1	5	-0.666667	-0.666667	0.67636
STMMW_11631	1	0	1	1	0	-1	1	0.876002
intergenic__D23580__STMMW_11631__STMMW_11641	16	12	4	12	4	0.5	0.5	0.476722
STMMW_11641	124	63	61	63	61	0.016129	0.016129	0.990671
STMMW_11651	60	29	31	31	29	-0.0333333	0.0333333	0.978539
STMMW_11661	137	78	59	59	78	0.138686	-0.138686	0.684977
intergenic__D23580__STMMW_11661__STMMW_11671	20	13	7	13	7	0.3	0.3	0.783851
STMMW_11671	11	7	4	4	7	0.272727	-0.272727	0.91257
STMMW_11681	232	110	122	122	110	-0.0517241	0.0517241	0.940278
intergenic__D23580__STMMW_11681__STMMW_11691	53	28	25	28	25	0.0566038	0.0566038	0.971167
STMMW_11691	105	48	57	57	48	-0.0857143	0.0857143	0.927633
intergenic__D23580__STMMW_11691__STMMW_11701	32	11	21	11	21	-0.3125	-0.3125	0.61512
STMMW_11701	33	12	21	21	12	-0.272727	0.272727	0.711362
STMMW_11711	97	43	54	54	43	-0.113402	0.113402	0.876002
intergenic__D23580__STMMW_11711__STMMW_11721	2	1	1	1	1	0	0	1
STMMW_11721	71	31	40	40	31	-0.126761	0.126761	0.876002
intergenic__D23580__STMMW_11721__STMMW_11731	14	10	4	10	4	0.428571	0.428571	0.691316
STMMW_11731	59	28	31	31	28	-0.0508475	0.0508475	0.971167
STMMW_11741	151	80	71	71	80	0.0596026	-0.0596026	0.947155
intergenic__D23580__STMMW_11741__STMMW_11751	14	7	7	7	7	0	0	1
STMMW_11751	108	52	56	52	56	-0.037037	-0.037037	0.971167
STMMW_11761	89	54	35	54	35	0.213483	0.213483	0.476722
STMMW_11771	165	94	71	94	71	0.139394	0.139394	0.599882
intergenic__D23580__STMMW_11771__STMMW_11781	57	26	31	26	31	-0.0877193	-0.0877193	0.951628
STMMW_11781	3	2	1	2	1	0.333333	0.333333	0.951628
STMMW_11791	57	25	32	32	25	-0.122807	0.122807	0.91257
STMMW_11801	33	12	21	21	12	-0.272727	0.272727	0.711362
STMMW_11811	85	45	40	40	45	0.0588235	-0.0588235	0.957383
intergenic__D23580__STMMW_11811__STMMW_11821	22	10	12	10	12	-0.0909091	-0.0909091	0.971023
STMMW_11821	50	28	22	28	22	0.12	0.12	0.928991
STMMW_11831	50	25	25	25	25	0	0	1
STMMW_11841	109	58	51	58	51	0.0642202	0.0642202	0.951628
STMMW_11851	161	76	85	76	85	-0.0559006	-0.0559006	0.947155
STMMW_11861	118	62	56	62	56	0.0508475	0.0508475	0.957383
STMMW_11871	112	61	51	61	51	0.0892857	0.0892857	0.907086
STMMW_11881	79	41	38	41	38	0.0379747	0.0379747	0.971167
STMMW_11891	211	107	104	107	104	0.014218	0.014218	0.98879
STMMW_11901	155	90	65	90	65	0.16129	0.16129	0.476722
STMMW_11911	207	114	93	114	93	0.101449	0.101449	0.755235
STMMW_11921	90	46	44	46	44	0.0222222	0.0222222	0.988076
STMMW_ncRNA_79	1	1	0	1	0	1	1	0.876002
intergenic__D23580__STMMW_ncRNA_79__STMMW_11931	15	8	7	8	7	0.0666667	0.0666667	0.978539
STMMW_11931	84	32	52	52	32	-0.238095	0.238095	0.377246
STMMW_11941	2	0	2	0	2	-1	-1	0.755235
intergenic__D23580__STMMW_11941__STMMW_11951	12	6	6	6	6	0	0	1
STMMW_11951	114	62	52	62	52	0.0877193	0.0877193	0.91257
intergenic__D23580__STMMW_11951__STMMW_11961	13	6	7	6	7	-0.0769231	-0.0769231	0.975941
STMMW_11961	143	72	71	72	71	0.00699301	0.00699301	1
intergenic__D23580__STMMW_11961__STMMW_11971	50	22	28	22	28	-0.12	-0.12	0.928991
STMMW_11971	43	21	22	21	22	-0.0232558	-0.0232558	0.995886
STMMW_11981	76	37	39	39	37	-0.0263158	0.0263158	0.985488
STMMW_ncRNA_80	9	5	4	5	4	0.111111	0.111111	0.971167
STMMW_11991	40	26	14	26	14	0.3	0.3	0.533873
STMMW_12001	11	8	3	8	3	0.454545	0.454545	0.742432
intergenic__D23580__STMMW_12001__STMMW_12011	7	4	3	4	3	0.142857	0.142857	0.971167
STMMW_12011	109	56	53	56	53	0.0275229	0.0275229	0.975941
STMMW_12021	3	0	3	0	3	-1	-1	0.619545
STMMW_12031	3	2	1	2	1	0.333333	0.333333	0.951628
STMMW_12041	1	0	1	0	1	-1	-1	0.876002
intergenic__D23580__STMMW_12051__STMMW_12061	8	6	2	6	2	0.5	0.5	0.755235
STMMW_12061	87	40	47	40	47	-0.0804598	-0.0804598	0.947155
intergenic__D23580__STMMW_12061__STMMW_12071	10	7	3	7	3	0.4	0.4	0.830404
STMMW_12071	91	46	45	46	45	0.010989	0.010989	1
STMMW_12081	109	59	50	59	50	0.0825688	0.0825688	0.928991
STMMW_12091	4	2	2	2	2	0	0	1
STMMW_12101	12	8	4	8	4	0.333333	0.333333	0.876002
STMMW_12111	110	52	58	52	58	-0.0545455	-0.0545455	0.954644
intergenic__D23580__STMMW_12111__STMMW_12121	14	8	6	8	6	0.142857	0.142857	0.957383
STMMW_12121	195	115	80	115	80	0.179487	0.179487	0.236576
STMMW_12131	275	133	142	142	133	-0.0327273	0.0327273	0.957383
intergenic__D23580__STMMW_12131__STMMW_12141	30	18	12	18	12	0.2	0.2	0.876002
STMMW_12141	33	17	16	17	16	0.030303	0.030303	0.990671
STMMW_12151	44	19	25	19	25	-0.136364	-0.136364	0.91257
STMMW_12161	100	55	45	55	45	0.1	0.1	0.876002
STMMW_12171	131	61	70	61	70	-0.0687023	-0.0687023	0.940278
STMMW_12181	125	67	58	67	58	0.072	0.072	0.93837
STMMW_12191	55	30	25	30	25	0.0909091	0.0909091	0.951628
intergenic__D23580__STMMW_12191__STMMW_12201	5	2	3	2	3	-0.2	-0.2	0.964201
STMMW_12201	86	47	39	47	39	0.0930233	0.0930233	0.928991
intergenic__D23580__STMMW_12201__STMMW_12211	7	4	3	4	3	0.142857	0.142857	0.971167
STMMW_12211	44	19	25	19	25	-0.136364	-0.136364	0.91257
STMMW_12221	59	30	29	29	30	0.0169492	-0.0169492	1
intergenic__D23580__STMMW_12221__STMMW_12231	10	2	8	2	8	-0.6	-0.6	0.533873
STMMW_12231	19	12	7	12	7	0.263158	0.263158	0.876002
STMMW_12241	106	43	63	63	43	-0.188679	0.188679	0.511526
intergenic__D23580__STMMW_12241__STMMW_ncRNA_83	4	3	1	3	1	0.5	0.5	0.876002
STMMW_ncRNA_83	11	6	5	5	6	0.0909091	-0.0909091	0.973291
STMMW_12251	421	216	205	205	216	0.0261283	-0.0261283	0.957383
intergenic__D23580__STMMW_12251__STMMW_12261	41	19	22	19	22	-0.0731707	-0.0731707	0.964201
STMMW_12261	7	4	3	4	3	0.142857	0.142857	0.971167
STMMW_12271	2	1	1	1	1	0	0	1
STMMW_12281	1	1	0	1	0	1	1	0.876002
STMMW_12291	81	42	39	42	39	0.037037	0.037037	0.971167
STMMW_12301	60	33	27	33	27	0.1	0.1	0.940278
STMMW_12311	53	24	29	29	24	-0.0943396	0.0943396	0.950597
STMMW_12321	54	30	24	24	30	0.111111	-0.111111	0.928991
intergenic__D23580__STMMW_12321__STMMW_12331	16	8	8	8	8	0	0	1
STMMW_12331	37	25	12	12	25	0.351351	-0.351351	0.40551
intergenic__D23580__STMMW_12331__STMMW_12341	16	3	13	3	13	-0.625	-0.625	0.236576
STMMW_12341	120	48	72	72	48	-0.2	0.2	0.376419
STMMW_12351	77	35	42	42	35	-0.0909091	0.0909091	0.940278
intergenic__D23580__STMMW_12351__STMMW_12361	17	12	5	12	5	0.411765	0.411765	0.641919
STMMW_12361	118	64	54	64	54	0.0847458	0.0847458	0.91257
STMMW_12371	673	316	357	316	357	-0.0609212	-0.0609212	0.711362
STMMW_12381	352	162	190	162	190	-0.0795455	-0.0795455	0.749841
intergenic__D23580__STMMW_12381__STMMW_12391	264	128	136	128	136	-0.030303	-0.030303	0.964201
STMMW_12391	94	42	52	52	42	-0.106383	0.106383	0.876002
STMMW_12401	105	56	49	49	56	0.0666667	-0.0666667	0.951628
STMMW_12411	50	25	25	25	25	0	0	1
intergenic__D23580__STMMW_12411__STMMW_12421	6	2	4	2	4	-0.333333	-0.333333	0.928991
STMMW_12421	5	0	5	5	0	-1	1	0.347809
STMMW_12431	30	11	19	19	11	-0.266667	0.266667	0.755235
STMMW_12441	3	1	2	2	1	-0.333333	0.333333	0.951628
STMMW_12451	23	13	10	10	13	0.130435	-0.130435	0.951628
STMMW_12461	15	6	9	9	6	-0.2	0.2	0.940278
STMMW_12471	28	15	13	13	15	0.0714286	-0.0714286	0.971167
intergenic__D23580__STMMW_12471__STMMW_12481	1	1	0	1	0	1	1	0.876002
STMMW_12481	1	0	1	0	1	-1	-1	0.876002
STMMW_ncRNA_84	22	15	7	7	15	0.363636	-0.363636	0.639652
intergenic__D23580__STMMW_ncRNA_84__STMMW_12491	6	4	2	4	2	0.333333	0.333333	0.928991
STMMW_12491	30	27	3	27	3	0.8	0.8	0.00170606
intergenic__D23580__STMMW_12491__STMMW_12501	29	15	14	15	14	0.0344828	0.0344828	0.990664
STMMW_12501	4	1	3	3	1	-0.5	0.5	0.876002
intergenic__D23580__STMMW_12501__STMMW_ncRNA_85	3	1	2	1	2	-0.333333	-0.333333	0.951628
STMMW_ncRNA_85	64	20	44	20	44	-0.375	-0.375	0.103771
STMMW_12511	27	9	18	18	9	-0.333333	0.333333	0.619545
intergenic__D23580__STMMW_12511__STMMW_12521	24	11	13	11	13	-0.0833333	-0.0833333	0.971167
STMMW_12521	95	57	38	38	57	0.2	-0.2	0.509382
intergenic__D23580__STMMW_12521__STMMW_12531	15	8	7	8	7	0.0666667	0.0666667	0.978539
STMMW_12531	43	17	26	26	17	-0.209302	0.209302	0.779431
intergenic__D23580__STMMW_12531__STMMW_12541	11	3	8	3	8	-0.454545	-0.454545	0.742432
STMMW_12541	6	4	2	2	4	0.333333	-0.333333	0.928991
intergenic__D23580__STMMW_12541__STMMW_12551	12	5	7	5	7	-0.166667	-0.166667	0.951628
STMMW_12551	61	21	40	21	40	-0.311475	-0.311475	0.267345
STMMW_ncRNA_86	29	12	17	17	12	-0.172414	0.172414	0.91257
intergenic__D23580__STMMW_ncRNA_86__STMMW_ncRNA_87	105	55	50	55	50	0.047619	0.047619	0.964201
STMMW_ncRNA_87	22	10	12	12	10	-0.0909091	0.0909091	0.971023
intergenic__D23580__STMMW_ncRNA_87__STMMW_12561	15	6	9	6	9	-0.2	-0.2	0.940278
STMMW_12561	74	30	44	44	30	-0.189189	0.189189	0.681497
intergenic__D23580__STMMW_12561__STMMW_12562	38	23	15	23	15	0.210526	0.210526	0.815089
STMMW_12562	12	4	8	4	8	-0.333333	-0.333333	0.876002
intergenic__D23580__STMMW_12562__STMMW_12571	26	9	17	9	17	-0.307692	-0.307692	0.711362
STMMW_12571	19	8	11	8	11	-0.157895	-0.157895	0.950597
intergenic__D23580__STMMW_12571__STMMW_12581	9	3	6	3	6	-0.333333	-0.333333	0.876002
STMMW_12581	55	32	23	32	23	0.163636	0.163636	0.856787
STMMW_ncRNA_88	9	5	4	4	5	0.111111	-0.111111	0.971167
STMMW_ncRNA_89	5	2	3	2	3	-0.2	-0.2	0.964201
intergenic__D23580__STMMW_ncRNA_89__STMMW_12591	11	5	6	5	6	-0.0909091	-0.0909091	0.973291
STMMW_12591	139	76	63	76	63	0.0935252	0.0935252	0.876002
STMMW_12601	75	37	38	38	37	-0.0133333	0.0133333	1
STMMW_ncRNA_90	12	7	5	7	5	0.166667	0.166667	0.951628
STMMW_ncRNA_91	8	4	4	4	4	0	0	1
STMMW_12611	62	29	33	33	29	-0.0645161	0.0645161	0.96341
intergenic__D23580__STMMW_12611__STMMW_12621	72	23	49	23	49	-0.361111	-0.361111	0.0912367
STMMW_12621	125	59	66	59	66	-0.056	-0.056	0.951628
STMMW_12631	78	36	42	36	42	-0.0769231	-0.0769231	0.951628
STMMW_12641	83	44	39	44	39	0.060241	0.060241	0.957383
STMMW_12651	76	40	36	40	36	0.0526316	0.0526316	0.964201
STMMW_12661	66	35	31	35	31	0.0606061	0.0606061	0.964201
STMMW_12671	130	57	73	73	57	-0.123077	0.123077	0.763368
intergenic__D23580__STMMW_12671__STMMW_12681	11	5	6	5	6	-0.0909091	-0.0909091	0.973291
STMMW_12681	31	16	15	16	15	0.0322581	0.0322581	0.990671
STMMW_12691	77	51	26	51	26	0.324675	0.324675	0.14257
STMMW_ncRNA_93	14	6	8	6	8	-0.142857	-0.142857	0.957383
STMMW_12701	91	53	38	53	38	0.164835	0.164835	0.711362
intergenic__D23580__STMMW_12701__STMMW_12711	34	19	15	19	15	0.117647	0.117647	0.950597
STMMW_12711	21	7	14	7	14	-0.333333	-0.333333	0.740929
STMMW_12721	135	83	52	83	52	0.22963	0.22963	0.18764
intergenic__D23580__STMMW_12721__STMMW_12731	94	48	46	48	46	0.0212766	0.0212766	0.98879
STMMW_12731	15	2	13	13	2	-0.733333	0.733333	0.145218
STMMW_12741	3	2	1	1	2	0.333333	-0.333333	0.951628
STMMW_12751	59	30	29	30	29	0.0169492	0.0169492	1
intergenic__D23580__STMMW_12751__STMMW_12761	28	13	15	13	15	-0.0714286	-0.0714286	0.971167
STMMW_12761	40	24	16	24	16	0.2	0.2	0.830404
intergenic__D23580__STMMW_12761__STMMW_12771	7	2	5	2	5	-0.428571	-0.428571	0.876002
STMMW_12771	15	3	12	3	12	-0.6	-0.6	0.312708
STMMW_12781	9	3	6	3	6	-0.333333	-0.333333	0.876002
intergenic__D23580__STMMW_12781__STMMW_12791	3	2	1	2	1	0.333333	0.333333	0.951628
STMMW_12791	44	24	20	24	20	0.0909091	0.0909091	0.951628
STMMW_ncRNA_94	18	7	11	11	7	-0.222222	0.222222	0.907086
STMMW_12801	11	5	6	5	6	-0.0909091	-0.0909091	0.973291
STMMW_12811	8	3	5	3	5	-0.25	-0.25	0.947155
intergenic__D23580__STMMW_12811__STMMW_12821	35	20	15	20	15	0.142857	0.142857	0.928991
STMMW_12821	20	12	8	12	8	0.2	0.2	0.916137
STMMW_12831	12	7	5	7	5	0.166667	0.166667	0.951628
STMMW_12841	9	6	3	3	6	0.333333	-0.333333	0.876002
intergenic__D23580__STMMW_12841__STMMW_12851	6	3	3	3	3	0	0	1
STMMW_12851	69	38	31	31	38	0.101449	-0.101449	0.928991
intergenic__D23580__STMMW_12851__STMMW_12861	1	1	0	1	0	1	1	0.876002
STMMW_12861	53	28	25	28	25	0.0566038	0.0566038	0.971167
STMMW_12862	20	11	9	9	11	0.1	-0.1	0.964201
intergenic__D23580__STMMW_12862__STMMW_12881	14	7	7	7	7	0	0	1
STMMW_12881	53	29	24	24	29	0.0943396	-0.0943396	0.950597
STMMW_12891	217	109	108	108	109	0.00460829	-0.00460829	1
intergenic__D23580__STMMW_12891__STMMW_ncRNA_95	4	4	0	4	0	1	1	0.476722
STMMW_ncRNA_95	47	9	38	9	38	-0.617021	-0.617021	0.0027545
STMMW_12901	106	48	58	58	48	-0.0943396	0.0943396	0.899228
intergenic__D23580__STMMW_12901__STMMW_12911	14	8	6	8	6	0.142857	0.142857	0.957383
STMMW_12911	149	71	78	78	71	-0.0469799	0.0469799	0.954317
intergenic__D23580__STMMW_12911__STMMW_12921	40	20	20	20	20	0	0	1
STMMW_12921	57	33	24	33	24	0.157895	0.157895	0.875651
intergenic__D23580__STMMW_12921__STMMW_12931	29	15	14	15	14	0.0344828	0.0344828	0.990664
STMMW_12931	82	45	37	45	37	0.097561	0.097561	0.923168
STMMW_12941	72	39	33	39	33	0.0833333	0.0833333	0.947155
STMMW_12951	62	32	30	30	32	0.0322581	-0.0322581	0.980282
STMMW_12961	10	5	5	5	5	0	0	1
STMMW_12971	5	5	0	0	5	1	-1	0.347809
intergenic__D23580__STMMW_12971__STMMW_12981	7	4	3	4	3	0.142857	0.142857	0.971167
STMMW_12981	32	21	11	21	11	0.3125	0.3125	0.61512
STMMW_12991	11	6	5	6	5	0.0909091	0.0909091	0.973291
intergenic__D23580__STMMW_12991__STMMW_13001	26	15	11	15	11	0.153846	0.153846	0.940278
STMMW_13001	71	28	43	43	28	-0.211268	0.211268	0.604993
STMMW_13011	70	38	32	32	38	0.0857143	-0.0857143	0.947155
STMMW_13021	152	74	78	78	74	-0.0263158	0.0263158	0.973291
intergenic__D23580__STMMW_13021__STMMW_13031	18	9	9	9	9	0	0	1
STMMW_13031	32	16	16	16	16	0	0	1
intergenic__D23580__STMMW_13031__STMMW_13041	11	6	5	6	5	0.0909091	0.0909091	0.973291
STMMW_13041	79	38	41	38	41	-0.0379747	-0.0379747	0.971167
STMMW_13051	114	62	52	62	52	0.0877193	0.0877193	0.91257
STMMW_13061	85	40	45	45	40	-0.0588235	0.0588235	0.957383
intergenic__D23580__STMMW_13061__STMMW_13071	10	7	3	7	3	0.4	0.4	0.830404
STMMW_13071	17	11	6	11	6	0.294118	0.294118	0.856787
STMMW_13081	30	19	11	11	19	0.266667	-0.266667	0.755235
STMMW_13091	35	18	17	17	18	0.0285714	-0.0285714	0.991467
intergenic__D23580__STMMW_13091__STMMW_13101	7	6	1	6	1	0.714286	0.714286	0.533873
STMMW_13101	91	48	43	48	43	0.0549451	0.0549451	0.962001
STMMW_13111	58	35	23	35	23	0.206897	0.206897	0.711362
STMMW_13121	106	52	54	52	54	-0.0188679	-0.0188679	0.990639
STMMW_13131	78	41	37	41	37	0.0512821	0.0512821	0.964201
STMMW_13141	64	38	26	38	26	0.1875	0.1875	0.742432
intergenic__D23580__STMMW_13141__STMMW_13151	15	7	8	7	8	-0.0666667	-0.0666667	0.978539
STMMW_13151	69	31	38	31	38	-0.101449	-0.101449	0.928991
STMMW_ncRNA_96	10	3	7	3	7	-0.4	-0.4	0.830404
STMMW_13161	56	29	27	27	29	0.0357143	-0.0357143	0.978539
STMMW_13171	2	1	1	1	1	0	0	1
intergenic__D23580__STMMW_13171__STMMW_13181	10	7	3	7	3	0.4	0.4	0.830404
STMMW_13181	26	14	12	14	12	0.0769231	0.0769231	0.971167
intergenic__D23580__STMMW_13181__STMMW_13191	18	10	8	10	8	0.111111	0.111111	0.964201
STMMW_13191	26	19	7	19	7	0.461538	0.461538	0.301681
STMMW_13201	116	47	69	47	69	-0.189655	-0.189655	0.459553
STMMW_13211	35	20	15	20	15	0.142857	0.142857	0.928991
STMMW_13221	51	36	15	36	15	0.411765	0.411765	0.11995
intergenic__D23580__STMMW_13221__STMMW_13231	1	1	0	1	0	1	1	0.876002
STMMW_13231	84	32	52	32	52	-0.238095	-0.238095	0.377246
STMMW_13241	37	18	19	18	19	-0.027027	-0.027027	0.992054
STMMW_ncRNA_97	5	3	2	3	2	0.2	0.2	0.964201
STMMW_13251	138	64	74	74	64	-0.0724638	0.0724638	0.928991
intergenic__D23580__STMMW_13251__STMMW_13261	53	20	33	20	33	-0.245283	-0.245283	0.602642
STMMW_13261	18	5	13	5	13	-0.444444	-0.444444	0.534815
intergenic__D23580__STMMW_13261__STMMW_13271	6	4	2	4	2	0.333333	0.333333	0.928991
STMMW_13271	119	52	67	67	52	-0.12605	0.12605	0.779431
intergenic__D23580__STMMW_13271__STMMW_13281	3	1	2	1	2	-0.333333	-0.333333	0.951628
STMMW_13281	38	19	19	19	19	0	0	1
STMMW_ncRNA_98	9	3	6	6	3	-0.333333	0.333333	0.876002
STMMW_13291	33	17	16	16	17	0.030303	-0.030303	0.990671
intergenic__D23580__STMMW_13291__STMMW_13301	10	5	5	5	5	0	0	1
STMMW_13301	28	16	12	16	12	0.142857	0.142857	0.947155
STMMW_13311	49	25	24	24	25	0.0204082	-0.0204082	0.998168
intergenic__D23580__STMMW_13311__STMMW_13321	5	3	2	3	2	0.2	0.2	0.964201
STMMW_13321	10	5	5	5	5	0	0	1
STMMW_13331	83	44	39	39	44	0.060241	-0.060241	0.957383
intergenic__D23580__STMMW_13331__STMMW_13341	7	3	4	3	4	-0.142857	-0.142857	0.971167
STMMW_13341	94	49	45	49	45	0.0425532	0.0425532	0.971167
STMMW_ncRNA_99	20	13	7	13	7	0.3	0.3	0.783851
STMMW_ncRNA_100	9	6	3	3	6	0.333333	-0.333333	0.876002
STMMW_13351	112	78	34	34	78	0.392857	-0.392857	0.00355138
intergenic__D23580__STMMW_13351__STMMW_13361	12	9	3	9	3	0.5	0.5	0.619545
STMMW_13361	7	1	6	1	6	-0.714286	-0.714286	0.533873
STMMW_13371	123	60	63	60	63	-0.0243902	-0.0243902	0.978539
intergenic__D23580__STMMW_13371__STMMW_13381	26	17	9	17	9	0.307692	0.307692	0.711362
STMMW_13381	17	12	5	12	5	0.411765	0.411765	0.641919
intergenic__D23580__STMMW_13381__STMMW_13391	6	4	2	4	2	0.333333	0.333333	0.928991
STMMW_13391	11	4	7	7	4	-0.272727	0.272727	0.91257
intergenic__D23580__STMMW_13391__STMMW_13401	87	35	52	35	52	-0.195402	-0.195402	0.585733
STMMW_13401	3	3	0	3	0	1	1	0.619545
intergenic__D23580__STMMW_13431__STMMW_13441	2	1	1	1	1	0	0	1
STMMW_13441	1	1	0	1	0	1	1	0.876002
STMMW_13451	4	4	0	4	0	1	1	0.476722
STMMW_13461	13	8	5	8	5	0.230769	0.230769	0.928991
STMMW_ncRNA_101	2	1	1	1	1	0	0	1
STMMW_13471	59	30	29	30	29	0.0169492	0.0169492	1
STMMW_13481	22	8	14	8	14	-0.272727	-0.272727	0.829635
STMMW_13491	33	13	20	13	20	-0.212121	-0.212121	0.856787
STMMW_13501	34	24	10	24	10	0.411765	0.411765	0.279559
intergenic__D23580__STMMW_13501__STMMW_13511	31	20	11	20	11	0.290323	0.290323	0.689458
STMMW_13511	57	27	30	27	30	-0.0526316	-0.0526316	0.971167
STMMW_13521	52	24	28	24	28	-0.0769231	-0.0769231	0.957383
STMMW_13531	6	2	4	4	2	-0.333333	0.333333	0.928991
intergenic__D23580__STMMW_13531__STMMW_13541	4	2	2	2	2	0	0	1
STMMW_13541	54	25	29	29	25	-0.0740741	0.0740741	0.957383
intergenic__D23580__STMMW_13541__STMMW_13551	9	6	3	6	3	0.333333	0.333333	0.876002
STMMW_13551	34	18	16	16	18	0.0588235	-0.0588235	0.971167
intergenic__D23580__STMMW_13551__STMMW_13561	10	5	5	5	5	0	0	1
STMMW_13561	158	87	71	87	71	0.101266	0.101266	0.830404
STMMW_13571	137	68	69	69	68	-0.00729927	0.00729927	1
STMMW_13581	19	8	11	11	8	-0.157895	0.157895	0.950597
STMMW_13591	83	39	44	44	39	-0.060241	0.060241	0.957383
STMMW_13601	62	35	27	27	35	0.129032	-0.129032	0.876002
STMMW_13611	38	19	19	19	19	0	0	1
intergenic__D23580__STMMW_13611__STMMW_13621	11	7	4	7	4	0.272727	0.272727	0.91257
STMMW_13621	14	6	8	6	8	-0.142857	-0.142857	0.957383
STMMW_13631	102	57	45	45	57	0.117647	-0.117647	0.876002
STMMW_13641	89	45	44	44	45	0.011236	-0.011236	1
intergenic__D23580__STMMW_13641__STMMW_13651	2	0	2	0	2	-1	-1	0.755235
STMMW_13651	49	19	30	30	19	-0.22449	0.22449	0.711362
STMMW_13661	75	44	31	31	44	0.173333	-0.173333	0.742432
STMMW_13671	62	29	33	33	29	-0.0645161	0.0645161	0.96341
intergenic__D23580__STMMW_13671__STMMW_13681	1	1	0	1	0	1	1	0.876002
STMMW_13681	120	51	69	69	51	-0.15	0.15	0.67636
intergenic__D23580__STMMW_13681__STMMW_13691	14	9	5	9	5	0.285714	0.285714	0.876002
STMMW_13691	16	6	10	10	6	-0.25	0.25	0.876002
intergenic__D23580__STMMW_13691__STMMW_ncRNA_102	10	3	7	3	7	-0.4	-0.4	0.830404
STMMW_ncRNA_102	2	0	2	2	0	-1	1	0.755235
intergenic__D23580__STMMW_ncRNA_102__STMMW_13701	11	5	6	5	6	-0.0909091	-0.0909091	0.973291
STMMW_13701	67	33	34	34	33	-0.0149254	0.0149254	1
intergenic__D23580__STMMW_13701__STMMW_13711	13	7	6	7	6	0.0769231	0.0769231	0.975941
STMMW_13711	130	71	59	71	59	0.0923077	0.0923077	0.876002
STMMW_13721	24	12	12	12	12	0	0	1
STMMW_13731	6	2	4	2	4	-0.333333	-0.333333	0.928991
[truncated: 4,958 more rows]

## Sheet: b. LB (output)
locus	all	top	rev	sense	anti	(top-rev)/all	(sense-anti)/all	adjP(chi-sq)
intergenic__D23580__Start__STMMW_00001	15	9	6	9	6	0.2	0.2	0.925772
STMMW_00001	41	26	15	26	15	0.268293	0.268293	0.604715
STMMW_00011	326	160	166	160	166	-0.0184049	-0.0184049	0.977307
STMMW_00021	112	56	56	56	56	0	0	1
STMMW_00031	157	80	77	80	77	0.0191083	0.0191083	0.987708
STMMW_00041	86	41	45	45	41	-0.0465116	0.0465116	0.972787
STMMW_00051	140	70	70	70	70	0	0	1
intergenic__D23580__STMMW_00051__STMMW_00061	69	31	38	31	38	-0.101449	-0.101449	0.909915
STMMW_00061	107	54	53	54	53	0.00934579	0.00934579	1
intergenic__D23580__STMMW_00061__STMMW_00071	19	7	12	7	12	-0.263158	-0.263158	0.839802
STMMW_00071	68	35	33	35	33	0.0294118	0.0294118	0.987325
STMMW_00081	70	44	26	26	44	0.257143	-0.257143	0.398848
intergenic__D23580__STMMW_00081__STMMW_00091	20	10	10	10	10	0	0	1
STMMW_00091	102	52	50	50	52	0.0196078	-0.0196078	0.991122
STMMW_00101	51	22	29	29	22	-0.137255	0.137255	0.856568
intergenic__D23580__STMMW_00101__STMMW_00111	70	33	37	33	37	-0.0571429	-0.0571429	0.966285
STMMW_00111	23	15	8	15	8	0.304348	0.304348	0.725427
STMMW_ncRNA_1	6	5	1	5	1	0.666667	0.666667	0.644563
STMMW_00121	37	25	12	25	12	0.351351	0.351351	0.405276
STMMW_ncRNA_2	6	5	1	5	1	0.666667	0.666667	0.644563
intergenic__D23580__STMMW_ncRNA_2__STMMW_00131	14	12	2	12	2	0.714286	0.714286	0.178264
STMMW_00131	128	75	53	75	53	0.171875	0.171875	0.493671
STMMW_00141	11	4	7	4	7	-0.272727	-0.272727	0.891984
STMMW_ncRNA_3	10	3	7	7	3	-0.4	0.4	0.787707
STMMW_00151	112	63	49	49	63	0.125	-0.125	0.764874
STMMW_ncRNA_4	20	16	4	16	4	0.6	0.6	0.174995
STMMW_00161	38	29	9	9	29	0.526316	-0.526316	0.054373
intergenic__D23580__STMMW_00161__STMMW_00171	17	3	14	3	14	-0.647059	-0.647059	0.178264
STMMW_00171	233	101	132	101	132	-0.133047	-0.133047	0.466016
STMMW_00181	388	198	190	198	190	0.0206186	0.0206186	0.973616
intergenic__D23580__STMMW_00181__STMMW_00191	20	12	8	12	8	0.2	0.2	0.891984
STMMW_00191	103	42	61	42	61	-0.184466	-0.184466	0.51674
intergenic__D23580__STMMW_00191__STMMW_00201	10	7	3	7	3	0.4	0.4	0.787707
STMMW_00201	161	73	88	73	88	-0.0931677	-0.0931677	0.839802
intergenic__D23580__STMMW_00201__STMMW_00211	26	15	11	15	11	0.153846	0.153846	0.925772
STMMW_00211	117	49	68	49	68	-0.162393	-0.162393	0.595254
STMMW_00221	335	181	154	181	154	0.080597	0.080597	0.725427
STMMW_00231	162	83	79	83	79	0.0246914	0.0246914	0.982264
STMMW_00241	49	21	28	21	28	-0.142857	-0.142857	0.839802
STMMW_00251	61	31	30	31	30	0.0163934	0.0163934	1
STMMW_00261	79	40	39	40	39	0.0126582	0.0126582	1
STMMW_00271	84	39	45	39	45	-0.0714286	-0.0714286	0.950917
STMMW_00281	64	48	16	48	16	0.5	0.5	0.00653557
STMMW_00291	6	4	2	2	4	0.333333	-0.333333	0.909915
intergenic__D23580__STMMW_00291__STMMW_00301	2	1	1	1	1	0	0	1
STMMW_00301	16	7	9	7	9	-0.125	-0.125	0.966285
STMMW_00311	6	4	2	2	4	0.333333	-0.333333	0.909915
intergenic__D23580__STMMW_00311__STMMW_00331	8	2	6	2	6	-0.5	-0.5	0.725427
STMMW_00331	475	230	245	230	245	-0.0315789	-0.0315789	0.949853
STMMW_00341	260	130	130	130	130	0	0	1
STMMW_00351	73	37	36	36	37	0.0136986	-0.0136986	1
intergenic__D23580__STMMW_00351__STMMW_00361	13	5	8	5	8	-0.230769	-0.230769	0.909915
STMMW_00361	234	99	135	99	135	-0.153846	-0.153846	0.294285
STMMW_ncRNA_5	17	5	12	5	12	-0.411765	-0.411765	0.615401
STMMW_00371	168	83	85	83	85	-0.0119048	-0.0119048	1
STMMW_00381	303	167	136	167	136	0.10231	0.10231	0.583308
intergenic__D23580__STMMW_00381__STMMW_00391	7	1	6	1	6	-0.714286	-0.714286	0.504632
STMMW_00391	372	158	214	158	214	-0.150538	-0.150538	0.114409
intergenic__D23580__STMMW_00391__STMMW_00401	9	7	2	7	2	0.555556	0.555556	0.631449
STMMW_00401	83	43	40	43	40	0.0361446	0.0361446	0.978753
STMMW_00411	74	36	38	36	38	-0.027027	-0.027027	0.987708
STMMW_00421	238	111	127	127	111	-0.0672269	0.0672269	0.839802
STMMW_00431	245	130	115	115	130	0.0612245	-0.0612245	0.871931
intergenic__D23580__STMMW_00431__STMMW_00441	36	12	24	12	24	-0.333333	-0.333333	0.467372
STMMW_00441	1	1	0	0	1	1	-1	0.839802
STMMW_00451	5	2	3	2	3	-0.2	-0.2	0.966285
STMMW_00461	1	0	1	0	1	-1	-1	0.839802
STMMW_00471	8	5	3	5	3	0.25	0.25	0.947352
STMMW_00481	4	3	1	3	1	0.5	0.5	0.839802
intergenic__D23580__STMMW_00481__STMMW_00491	15	8	7	8	7	0.0666667	0.0666667	0.985935
STMMW_00491	46	27	19	27	19	0.173913	0.173913	0.839802
STMMW_00501	14	8	6	8	6	0.142857	0.142857	0.962722
intergenic__D23580__STMMW_00501__STMMW_00511	22	10	12	10	12	-0.0909091	-0.0909091	0.972787
STMMW_00511	172	95	77	95	77	0.104651	0.104651	0.745053
STMMW_00521	146	73	73	73	73	0	0	1
STMMW_00531	171	92	79	79	92	0.0760234	-0.0760234	0.846697
STMMW_00541	537	264	273	273	264	-0.0167598	0.0167598	0.973616
STMMW_ncRNA_6	70	31	39	31	39	-0.114286	-0.114286	0.874391
intergenic__D23580__STMMW_ncRNA_6__STMMW_00551	494	249	245	249	245	0.00809717	0.00809717	0.993401
STMMW_00551	326	150	176	176	150	-0.0797546	0.0797546	0.725427
STMMW_00561	424	209	215	215	209	-0.0141509	0.0141509	0.982823
STMMW_00571	36	18	18	18	18	0	0	1
STMMW_ncRNA_8	15	7	8	8	7	-0.0666667	0.0666667	0.985935
STMMW_ncRNA_7	15	7	8	7	8	-0.0666667	-0.0666667	0.985935
STMMW_00581	211	120	91	91	120	0.137441	-0.137441	0.468552
intergenic__D23580__STMMW_00581__STMMW_00591	11	2	9	2	9	-0.636364	-0.636364	0.407844
STMMW_00591	131	60	71	60	71	-0.0839695	-0.0839695	0.868668
STMMW_00601	30	16	14	16	14	0.0666667	0.0666667	0.97665
STMMW_00611	132	68	64	68	64	0.030303	0.030303	0.97665
STMMW_00621	218	102	116	102	116	-0.0642202	-0.0642202	0.879138
STMMW_00631	100	51	49	51	49	0.02	0.02	0.990322
STMMW_00641	105	57	48	57	48	0.0857143	0.0857143	0.90462
intergenic__D23580__STMMW_00641__STMMW_00651	6	3	3	3	3	0	0	1
STMMW_00651	4	2	2	2	2	0	0	1
STMMW_ncRNA_9	3	1	2	1	2	-0.333333	-0.333333	0.950917
STMMW_ncRNA_10	11	6	5	5	6	0.0909091	-0.0909091	0.982264
STMMW_00661	18	6	12	6	12	-0.333333	-0.333333	0.725427
intergenic__D23580__STMMW_00661__STMMW_00681	1	0	1	0	1	-1	-1	0.839802
STMMW_00681	110	52	58	52	58	-0.0545455	-0.0545455	0.956239
STMMW_00691	389	197	192	197	192	0.0128535	0.0128535	0.987325
intergenic__D23580__STMMW_00691__STMMW_00701	23	13	10	13	10	0.130435	0.130435	0.950917
STMMW_00701	113	52	61	52	61	-0.079646	-0.079646	0.909915
STMMW_00711	91	49	42	42	49	0.0769231	-0.0769231	0.947352
intergenic__D23580__STMMW_00711__STMMW_00721	25	13	12	13	12	0.04	0.04	0.990322
STMMW_00721	135	77	58	58	77	0.140741	-0.140741	0.644563
STMMW_00731	257	106	151	151	106	-0.175097	0.175097	0.135554
STMMW_00741	210	104	106	106	104	-0.00952381	0.00952381	1
intergenic__D23580__STMMW_00741__STMMW_00751	25	12	13	12	13	-0.04	-0.04	0.990322
STMMW_00751	166	89	77	77	89	0.0722892	-0.0722892	0.887377
STMMW_00761	299	152	147	147	152	0.0167224	-0.0167224	0.982823
intergenic__D23580__STMMW_00761__STMMW_00771	18	12	6	12	6	0.333333	0.333333	0.725427
STMMW_00771	119	52	67	52	67	-0.12605	-0.12605	0.744193
STMMW_00781	143	70	73	70	73	-0.020979	-0.020979	0.987325
STMMW_00791	168	93	75	93	75	0.107143	0.107143	0.732336
STMMW_00801	30	14	16	14	16	-0.0666667	-0.0666667	0.97665
STMMW_00811	173	95	78	95	78	0.0982659	0.0982659	0.783327
STMMW_00821	44	24	20	24	20	0.0909091	0.0909091	0.950917
intergenic__D23580__STMMW_00821__STMMW_00841	75	45	30	45	30	0.2	0.2	0.595254
STMMW_00841	92	51	41	51	41	0.108696	0.108696	0.839802
intergenic__D23580__STMMW_00841__STMMW_ncRNA_11	27	13	14	13	14	-0.037037	-0.037037	0.992883
STMMW_ncRNA_11	40	22	18	18	22	0.1	-0.1	0.950917
STMMW_00851	61	33	28	28	33	0.0819672	-0.0819672	0.950917
STMMW_ncRNA_12	26	13	13	13	13	0	0	1
STMMW_00861	43	25	18	18	25	0.162791	-0.162791	0.839802
STMMW_00871	22	16	6	16	6	0.454545	0.454545	0.405276
intergenic__D23580__STMMW_00871__STMMW_00881	15	7	8	7	8	-0.0666667	-0.0666667	0.985935
STMMW_00881	393	189	204	189	204	-0.0381679	-0.0381679	0.933546
intergenic__D23580__STMMW_00881__STMMW_00891	21	5	16	5	16	-0.52381	-0.52381	0.277486
STMMW_00891	4	1	3	3	1	-0.5	0.5	0.839802
intergenic__D23580__STMMW_00891__STMMW_00901	12	4	8	4	8	-0.333333	-0.333333	0.839802
STMMW_00901	67	29	38	29	38	-0.134328	-0.134328	0.839802
STMMW_00911	150	74	76	74	76	-0.0133333	-0.0133333	0.99805
intergenic__D23580__STMMW_00911__STMMW_00921	8	5	3	5	3	0.25	0.25	0.947352
STMMW_00921	49	31	18	31	18	0.265306	0.265306	0.525247
STMMW_ncRNA_13	24	13	11	11	13	0.0833333	-0.0833333	0.973616
STMMW_00931	8	5	3	3	5	0.25	-0.25	0.947352
STMMW_00941	83	36	47	47	36	-0.13253	0.13253	0.828685
STMMW_00951	22	8	14	14	8	-0.272727	0.272727	0.787707
STMMW_00961	141	66	75	75	66	-0.0638298	0.0638298	0.933546
STMMW_00971	114	56	58	58	56	-0.0175439	0.0175439	0.993401
STMMW_00981	8	3	5	5	3	-0.25	0.25	0.947352
intergenic__D23580__STMMW_00981__STMMW_00991	39	16	23	16	23	-0.179487	-0.179487	0.839802
STMMW_00991	123	61	62	61	62	-0.00813008	-0.00813008	1
STMMW_ncRNA_14	10	5	5	5	5	0	0	1
STMMW_01001	114	62	52	52	62	0.0877193	-0.0877193	0.885295
STMMW_01011	612	305	307	307	305	-0.00326797	0.00326797	1
intergenic__D23580__STMMW_01011__STMMW_01021	39	18	21	18	21	-0.0769231	-0.0769231	0.966285
STMMW_01021	329	165	164	164	165	0.00303951	-0.00303951	1
STMMW_01031	204	124	80	80	124	0.215686	-0.215686	0.0776097
STMMW_01041	22	10	12	12	10	-0.0909091	0.0909091	0.972787
STMMW_01051	62	35	27	35	27	0.129032	0.129032	0.839802
intergenic__D23580__STMMW_01051__STMMW_01061	2	1	1	1	1	0	0	1
STMMW_01061	73	22	51	22	51	-0.39726	-0.39726	0.0386853
STMMW_01071	86	44	42	42	44	0.0232558	-0.0232558	0.987708
intergenic__D23580__STMMW_01071__STMMW_01081	15	7	8	7	8	-0.0666667	-0.0666667	0.985935
STMMW_01081	230	112	118	118	112	-0.026087	0.026087	0.973616
STMMW_01091	305	156	149	149	156	0.0229508	-0.0229508	0.973616
intergenic__D23580__STMMW_01091__STMMW_01101	50	26	24	26	24	0.04	0.04	0.982823
STMMW_01101	144	71	73	71	73	-0.0138889	-0.0138889	0.997161
intergenic__D23580__STMMW_01101__STMMW_01111	33	22	11	22	11	0.333333	0.333333	0.504632
STMMW_01111	124	64	60	64	60	0.0322581	0.0322581	0.97665
STMMW_01121	123	61	62	62	61	-0.00813008	0.00813008	1
STMMW_01131	282	129	153	153	129	-0.0851064	0.0851064	0.725427
STMMW_01141	120	56	64	64	56	-0.0666667	0.0666667	0.947352
STMMW_ncRNA_15	13	9	4	4	9	0.384615	-0.384615	0.732336
STMMW_01151	255	132	123	123	132	0.0352941	-0.0352941	0.959398
STMMW_ncRNA_16	39	10	29	10	29	-0.487179	-0.487179	0.0844934
STMMW_01152	15	3	12	3	12	-0.6	-0.6	0.309349
intergenic__D23580__STMMW_01152__STMMW_01161	63	26	37	26	37	-0.174603	-0.174603	0.732336
STMMW_01161	81	33	48	48	33	-0.185185	0.185185	0.631449
STMMW_01171	232	119	113	113	119	0.0258621	-0.0258621	0.973616
STMMW_01181	175	86	89	89	86	-0.0171429	0.0171429	0.987708
STMMW_01191	240	126	114	114	126	0.05	-0.05	0.925772
STMMW_01201	52	25	27	27	25	-0.0384615	0.0384615	0.982823
intergenic__D23580__STMMW_01201__STMMW_01211	71	44	27	44	27	0.239437	0.239437	0.467372
STMMW_01211	244	112	132	112	132	-0.0819672	-0.0819672	0.787707
intergenic__D23580__STMMW_01211__STMMW_01221	73	31	42	31	42	-0.150685	-0.150685	0.785962
STMMW_01221	242	118	124	118	124	-0.0247934	-0.0247934	0.973616
STMMW_01231	48	26	22	26	22	0.0833333	0.0833333	0.950917
STMMW_ncRNA_17	13	7	6	6	7	0.0769231	-0.0769231	0.982823
STMMW_01241	22	11	11	11	11	0	0	1
intergenic__D23580__STMMW_01241__STMMW_01251	56	24	32	24	32	-0.142857	-0.142857	0.839802
STMMW_01251	44	31	13	31	13	0.409091	0.409091	0.164985
STMMW_01261	68	43	25	43	25	0.264706	0.264706	0.374656
STMMW_01271	4	1	3	1	3	-0.5	-0.5	0.839802
STMMW_01281	8	5	3	5	3	0.25	0.25	0.947352
STMMW_01291	4	2	2	2	2	0	0	1
STMMW_01301	6	2	4	2	4	-0.333333	-0.333333	0.909915
STMMW_01311	3	3	0	3	0	1	1	0.595254
STMMW_01321	4	4	0	4	0	1	1	0.467372
STMMW_01331	1	0	1	0	1	-1	-1	0.839802
STMMW_01341	5	2	3	2	3	-0.2	-0.2	0.966285
intergenic__D23580__STMMW_01341__STMMW_01351	7	7	0	7	0	1	1	0.182356
STMMW_01351	5	4	1	4	1	0.6	0.6	0.74975
STMMW_01361	79	58	21	58	21	0.468354	0.468354	0.00434593
STMMW_01371	20	14	6	14	6	0.4	0.4	0.57782
STMMW_01381	3	3	0	3	0	1	1	0.595254
intergenic__D23580__STMMW_01391__STMMW_01401	7	4	3	4	3	0.142857	0.142857	0.973616
STMMW_01401	12	7	5	7	5	0.166667	0.166667	0.950917
intergenic__D23580__STMMW_01401__STMMW_01411	27	14	13	14	13	0.037037	0.037037	0.992883
STMMW_01411	22	11	11	11	11	0	0	1
STMMW_01421	63	44	19	44	19	0.396825	0.396825	0.0682288
intergenic__D23580__STMMW_01421__STMMW_01431	28	10	18	10	18	-0.285714	-0.285714	0.716156
STMMW_01431	80	39	41	39	41	-0.025	-0.025	0.987708
intergenic__D23580__STMMW_01431__STMMW_01441	49	26	23	26	23	0.0612245	0.0612245	0.972787
STMMW_01441	17	8	9	9	8	-0.0588235	0.0588235	0.987325
STMMW_01451	168	78	90	90	78	-0.0714286	0.0714286	0.887377
STMMW_01461	13	6	7	7	6	-0.0769231	0.0769231	0.982823
intergenic__D23580__STMMW_01461__STMMW_01471	36	23	13	23	13	0.277778	0.277778	0.631449
STMMW_01471	246	134	112	134	112	0.0894309	0.0894309	0.732336
STMMW_01481	318	160	158	158	160	0.00628931	-0.00628931	1
STMMW_01491	431	215	216	216	215	-0.00232019	0.00232019	1
STMMW_01501	158	72	86	86	72	-0.0886076	0.0886076	0.839802
intergenic__D23580__STMMW_01501__STMMW_01511	54	27	27	27	27	0	0	1
STMMW_01511	204	97	107	107	97	-0.0490196	0.0490196	0.949414
intergenic__D23580__STMMW_01511__STMMW_01521	58	27	31	27	31	-0.0689655	-0.0689655	0.964789
STMMW_01521	184	98	86	98	86	0.0652174	0.0652174	0.899907
STMMW_01531	277	148	129	148	129	0.0685921	0.0685921	0.839802
STMMW_01541	230	107	123	123	107	-0.0695652	0.0695652	0.839802
STMMW_01551	398	198	200	200	198	-0.00502513	0.00502513	1
intergenic__D23580__STMMW_01551__STMMW_01561	41	18	23	18	23	-0.121951	-0.121951	0.925772
STMMW_01561	338	173	165	165	173	0.0236686	-0.0236686	0.972787
intergenic__D23580__STMMW_01561__STMMW_01571	33	18	15	18	15	0.0909091	0.0909091	0.964789
STMMW_01571	82	55	27	55	27	0.341463	0.341463	0.0763349
STMMW_ncRNA_18	3	2	1	1	2	0.333333	-0.333333	0.950917
STMMW_01581	12	2	10	2	10	-0.666667	-0.666667	0.315779
STMMW_01591	5	2	3	2	3	-0.2	-0.2	0.966285
STMMW_01601	2	2	0	2	0	1	1	0.725427
intergenic__D23580__STMMW_01601__STMMW_01611	8	7	1	7	1	0.75	0.75	0.405391
STMMW_01611	42	27	15	27	15	0.285714	0.285714	0.530504
STMMW_01621	146	72	74	74	72	-0.0136986	0.0136986	0.997229
STMMW_01631	414	189	225	225	189	-0.0869565	0.0869565	0.59363
intergenic__D23580__STMMW_01631__STMMW_01641	34	15	19	15	19	-0.117647	-0.117647	0.949853
STMMW_01641	67	43	24	43	24	0.283582	0.283582	0.310091
STMMW_01651	15	5	10	10	5	-0.333333	0.333333	0.783327
intergenic__D23580__STMMW_01651__STMMW_01661	76	31	45	31	45	-0.184211	-0.184211	0.652954
STMMW_01661	90	42	48	42	48	-0.0666667	-0.0666667	0.950917
intergenic__D23580__STMMW_01661__STMMW_01671	11	5	6	5	6	-0.0909091	-0.0909091	0.982264
STMMW_01671	129	62	67	62	67	-0.0387597	-0.0387597	0.97057
STMMW_01681	253	132	121	132	121	0.0434783	0.0434783	0.949853
STMMW_01691	35	20	15	20	15	0.142857	0.142857	0.909915
STMMW_01701	152	84	68	84	68	0.105263	0.105263	0.783327
STMMW_01711	195	90	105	105	90	-0.0769231	0.0769231	0.839802
STMMW_01721	283	144	139	139	144	0.0176678	-0.0176678	0.982823
intergenic__D23580__STMMW_01721__STMMW_01731	27	11	16	11	16	-0.185185	-0.185185	0.868668
STMMW_01731	67	32	35	35	32	-0.0447761	0.0447761	0.97665
intergenic__D23580__STMMW_01731__STMMW_01741	57	29	28	29	28	0.0175439	0.0175439	1
STMMW_01741	552	277	275	277	275	0.00362319	0.00362319	1
STMMW_01751	695	340	355	355	340	-0.0215827	0.0215827	0.957678
intergenic__D23580__STMMW_01751__STMMW_01761	29	14	15	14	15	-0.0344828	-0.0344828	0.993401
STMMW_01761	111	59	52	59	52	0.0630631	0.0630631	0.950917
STMMW_01771	6	0	6	6	0	-1	1	0.255549
intergenic__D23580__STMMW_01771__STMMW_01781	10	6	4	6	4	0.2	0.2	0.950917
STMMW_01781	171	98	73	98	73	0.146199	0.146199	0.504632
STMMW_01791	174	93	81	93	81	0.0689655	0.0689655	0.891984
intergenic__D23580__STMMW_01791__STMMW_01801	20	9	11	9	11	-0.1	-0.1	0.966285
STMMW_01801	334	175	159	159	175	0.0479042	-0.0479042	0.907712
STMMW_01811	679	341	338	338	341	0.00441826	-0.00441826	1
STMMW_01821	173	101	72	72	101	0.16763	-0.16763	0.36797
STMMW_01831	197	109	88	88	109	0.106599	-0.106599	0.722537
intergenic__D23580__STMMW_01831__STMMW_01841	37	15	22	15	22	-0.189189	-0.189189	0.839802
STMMW_01841	134	57	77	57	77	-0.149254	-0.149254	0.599519
STMMW_01851	254	129	125	129	125	0.015748	0.015748	0.987325
STMMW_ncRNA_19	13	7	6	6	7	0.0769231	-0.0769231	0.982823
intergenic__D23580__STMMW_ncRNA_19__STMMW_01861	227	116	111	116	111	0.0220264	0.0220264	0.977556
STMMW_01861	76	35	41	41	35	-0.0789474	0.0789474	0.949853
STMMW_01871	158	77	81	81	77	-0.0253165	0.0253165	0.982264
intergenic__D23580__STMMW_01871__STMMW_01881	28	11	17	11	17	-0.214286	-0.214286	0.839802
STMMW_01881	152	74	78	78	74	-0.0263158	0.0263158	0.979167
intergenic__D23580__STMMW_01881__STMMW_01891	10	6	4	6	4	0.2	0.2	0.950917
STMMW_01891	16	10	6	6	10	0.25	-0.25	0.839802
STMMW_01901	149	69	80	80	69	-0.0738255	0.0738255	0.891984
intergenic__D23580__STMMW_01901__STMMW_01911	15	7	8	7	8	-0.0666667	-0.0666667	0.985935
STMMW_01911	178	90	88	88	90	0.011236	-0.011236	1
STMMW_01921	67	29	38	38	29	-0.134328	0.134328	0.839802
intergenic__D23580__STMMW_01921__STMMW_01931	31	16	15	16	15	0.0322581	0.0322581	0.993401
STMMW_01931	116	57	59	59	57	-0.0172414	0.0172414	0.993401
STMMW_01941	103	58	45	45	58	0.126214	-0.126214	0.787707
STMMW_01951	484	248	236	248	236	0.0247934	0.0247934	0.962722
intergenic__D23580__STMMW_01951__STMMW_01961	17	10	7	10	7	0.176471	0.176471	0.947352
STMMW_01961	523	277	246	277	246	0.0592734	0.0592734	0.74975
STMMW_ncRNA_20	30	16	14	14	16	0.0666667	-0.0666667	0.97665
STMMW_01971	343	190	153	190	153	0.107872	0.107872	0.468415
STMMW_01981	95	42	53	42	53	-0.115789	-0.115789	0.839802
STMMW_01991	96	52	44	52	44	0.0833333	0.0833333	0.909915
STMMW_02001	206	114	92	114	92	0.106796	0.106796	0.712448
intergenic__D23580__STMMW_02001__STMMW_02011	72	50	22	50	22	0.388889	0.388889	0.0488164
STMMW_02011	169	67	102	67	102	-0.207101	-0.207101	0.171703
STMMW_02021	614	268	346	268	346	-0.127036	-0.127036	0.0682288
STMMW_02031	177	84	93	84	93	-0.0508475	-0.0508475	0.950917
STMMW_02041	147	73	74	73	74	-0.00680272	-0.00680272	1
STMMW_02051	108	52	56	52	56	-0.037037	-0.037037	0.973616
STMMW_02061	157	78	79	78	79	-0.00636943	-0.00636943	1
STMMW_02071	230	119	111	119	111	0.0347826	0.0347826	0.964789
STMMW_ncRNA_21	18	9	9	9	9	0	0	1
STMMW_02081	3	2	1	1	2	0.333333	-0.333333	0.950917
intergenic__D23580__STMMW_02081__STMMW_02091	12	8	4	8	4	0.333333	0.333333	0.839802
STMMW_02091	241	125	116	125	116	0.0373444	0.0373444	0.950917
STMMW_02101	3	2	1	2	1	0.333333	0.333333	0.950917
intergenic__D23580__STMMW_02101__STMMW_02111	15	9	6	9	6	0.2	0.2	0.925772
STMMW_02111	151	72	79	79	72	-0.0463576	0.0463576	0.957137
STMMW_02121	136	68	68	68	68	0	0	1
STMMW_02131	5	1	4	4	1	-0.6	0.6	0.74975
STMMW_02141	577	304	273	304	273	0.0537262	0.0537262	0.78342
intergenic__D23580__STMMW_02141__STMMW_02151	23	8	15	8	15	-0.304348	-0.304348	0.725427
STMMW_02151	287	145	142	145	142	0.010453	0.010453	0.994861
STMMW_ncRNA_22	17	7	10	7	10	-0.176471	-0.176471	0.947352
intergenic__D23580__STMMW_ncRNA_22__STMMW_02161	27	12	15	12	15	-0.111111	-0.111111	0.950917
STMMW_02161	222	109	113	109	113	-0.018018	-0.018018	0.985935
STMMW_02171	77	32	45	45	32	-0.168831	0.168831	0.725427
intergenic__D23580__STMMW_02171__STMMW_02181	47	20	27	20	27	-0.148936	-0.148936	0.839802
STMMW_02181	245	116	129	116	129	-0.0530612	-0.0530612	0.909915
STMMW_ncRNA_23	10	4	6	4	6	-0.2	-0.2	0.950917
STMMW_02191	8	4	4	4	4	0	0	1
STMMW_02201	20	11	9	9	11	0.1	-0.1	0.966285
intergenic__D23580__STMMW_02201__STMMW_02211	24	10	14	10	14	-0.166667	-0.166667	0.909915
STMMW_02211	2	0	2	2	0	-1	1	0.725427
intergenic__D23580__STMMW_02211__STMMW_ncRNA_24	31	16	15	16	15	0.0322581	0.0322581	0.993401
STMMW_ncRNA_24	1	1	0	1	0	1	1	0.839802
STMMW_02221	4	3	1	3	1	0.5	0.5	0.839802
intergenic__D23580__STMMW_02221__STMMW_02231	2	2	0	2	0	1	1	0.725427
STMMW_02231	4	3	1	3	1	0.5	0.5	0.839802
intergenic__D23580__STMMW_02231__STMMW_02241	4	1	3	1	3	-0.5	-0.5	0.839802
STMMW_02241	2	2	0	2	0	1	1	0.725427
intergenic__D23580__STMMW_02241__STMMW_02251	4	2	2	2	2	0	0	1
STMMW_ncRNA_25	2	2	0	2	0	1	1	0.725427
STMMW_02261	2	0	2	0	2	-1	-1	0.725427
STMMW_ncRNA_26	3	2	1	2	1	0.333333	0.333333	0.950917
intergenic__D23580__STMMW_ncRNA_26__STMMW_02271	26	18	8	18	8	0.384615	0.384615	0.482748
STMMW_02281	12	10	2	10	2	0.666667	0.666667	0.315779
STMMW_02291	6	3	3	3	3	0	0	1
STMMW_02301	3	2	1	2	1	0.333333	0.333333	0.950917
intergenic__D23580__STMMW_02301__STMMW_02311	23	15	8	15	8	0.304348	0.304348	0.725427
STMMW_02311	35	29	6	29	6	0.657143	0.657143	0.00958255
STMMW_02321	11	6	5	6	5	0.0909091	0.0909091	0.982264
intergenic__D23580__STMMW_02321__STMMW_02331	13	4	9	4	9	-0.384615	-0.384615	0.732336
STMMW_02331	2	2	0	2	0	1	1	0.725427
STMMW_02341	2	2	0	2	0	1	1	0.725427
STMMW_02351	9	4	5	4	5	-0.111111	-0.111111	0.97665
STMMW_02361	46	31	15	31	15	0.347826	0.347826	0.293226
STMMW_02371	17	9	8	9	8	0.0588235	0.0588235	0.987325
STMMW_02381	4	4	0	4	0	1	1	0.467372
intergenic__D23580__STMMW_02381__STMMW_02391	20	10	10	10	10	0	0	1
STMMW_02391	235	119	116	119	116	0.012766	0.012766	0.992883
STMMW_02401	286	153	133	153	133	0.0699301	0.0699301	0.839802
STMMW_02411	63	34	29	34	29	0.0793651	0.0793651	0.950917
intergenic__D23580__STMMW_02411__STMMW_02421	21	13	8	13	8	0.238095	0.238095	0.839802
STMMW_02421	11	6	5	6	5	0.0909091	0.0909091	0.982264
STMMW_02431	30	14	16	16	14	-0.0666667	0.0666667	0.97665
STMMW_02441	43	23	20	20	23	0.0697674	-0.0697674	0.966285
intergenic__D23580__STMMW_02441__STMMW_02451	18	12	6	12	6	0.333333	0.333333	0.725427
STMMW_02451	82	38	44	38	44	-0.0731707	-0.0731707	0.950917
STMMW_02461	52	27	25	27	25	0.0384615	0.0384615	0.982823
STMMW_02471	110	53	57	53	57	-0.0363636	-0.0363636	0.973616
STMMW_02481	4	1	3	3	1	-0.5	0.5	0.839802
intergenic__D23580__STMMW_02481__STMMW_02491	4	3	1	3	1	0.5	0.5	0.839802
STMMW_02491	85	41	44	44	41	-0.0352941	0.0352941	0.979167
STMMW_02501	90	48	42	42	48	0.0666667	-0.0666667	0.950917
intergenic__D23580__STMMW_02501__STMMW_02511	14	7	7	7	7	0	0	1
STMMW_02511	144	62	82	82	62	-0.138889	0.138889	0.631449
STMMW_02521	155	75	80	80	75	-0.0322581	0.0322581	0.973616
STMMW_02531	181	79	102	102	79	-0.127072	0.127072	0.61102
intergenic__D23580__STMMW_02531__STMMW_02532	34	17	17	17	17	0	0	1
STMMW_02532	7	3	4	3	4	-0.142857	-0.142857	0.973616
intergenic__D23580__STMMW_02532__STMMW_rRNA_1	35	29	6	29	6	0.657143	0.657143	0.00958255
STMMW_rRNA_1	261	212	49	212	49	0.624521	0.624521	3.15633e-21
intergenic__D23580__STMMW_rRNA_1__STMMW_rRNA_2	59	46	13	46	13	0.559322	0.559322	0.00267149
STMMW_rRNA_2	505	407	98	407	98	0.611881	0.611881	5.84206e-40
STMMW_rRNA_3	11	8	3	8	3	0.454545	0.454545	0.716156
intergenic__D23580__STMMW_rRNA_3__STMMW_02541	4	4	0	4	0	1	1	0.467372
STMMW_02541	37	16	21	16	21	-0.135135	-0.135135	0.909915
STMMW_02551	63	36	27	27	36	0.142857	-0.142857	0.839802
intergenic__D23580__STMMW_02551__STMMW_02561	5	3	2	3	2	0.2	0.2	0.966285
STMMW_02561	84	41	43	41	43	-0.0238095	-0.0238095	0.987708
intergenic__D23580__STMMW_02561__STMMW_02571	9	5	4	5	4	0.111111	0.111111	0.97665
STMMW_02571	53	26	27	26	27	-0.0188679	-0.0188679	1
STMMW_02581	59	34	25	34	25	0.152542	0.152542	0.839802
STMMW_02591	98	44	54	54	44	-0.102041	0.102041	0.839802
STMMW_02601	32	16	16	16	16	0	0	1
STMMW_02611	46	26	20	26	20	0.130435	0.130435	0.899907
STMMW_02621	12	6	6	6	6	0	0	1
STMMW_02631	4	2	2	2	2	0	0	1
intergenic__D23580__STMMW_02631__STMMW_02641	26	12	14	12	14	-0.0769231	-0.0769231	0.973616
STMMW_02641	101	47	54	54	47	-0.0693069	0.0693069	0.949853
STMMW_02651	95	54	41	41	54	0.136842	-0.136842	0.754228
STMMW_02661	171	89	82	82	89	0.0409357	-0.0409357	0.962722
STMMW_02671	35	15	20	20	15	-0.142857	0.142857	0.909915
STMMW_02691	62	31	31	31	31	0	0	1
STMMW_02701	96	56	40	40	56	0.166667	-0.166667	0.644563
intergenic__D23580__STMMW_02701__STMMW_02711	7	4	3	4	3	0.142857	0.142857	0.973616
STMMW_02711	215	91	124	91	124	-0.153488	-0.153488	0.345113
STMMW_02731	31	17	14	17	14	0.0967742	0.0967742	0.962722
STMMW_02741	89	47	42	47	42	0.0561798	0.0561798	0.964391
STMMW_02751	21	13	8	13	8	0.238095	0.238095	0.839802
STMMW_02771	66	47	19	47	19	0.424242	0.424242	0.0341019
STMMW_02791	75	29	46	29	46	-0.226667	-0.226667	0.482748
intergenic__D23580__STMMW_02791__STMMW_02811	17	11	6	11	6	0.294118	0.294118	0.82302
STMMW_02811	24	17	7	17	7	0.416667	0.416667	0.455275
STMMW_02831	5	2	3	2	3	-0.2	-0.2	0.966285
intergenic__D23580__STMMW_02831__STMMW_02841	7	2	5	2	5	-0.428571	-0.428571	0.839802
STMMW_02841	41	16	25	16	25	-0.219512	-0.219512	0.732336
STMMW_02851	22	9	13	9	13	-0.181818	-0.181818	0.909915
STMMW_02861	96	56	40	56	40	0.166667	0.166667	0.644563
STMMW_02871	89	43	46	43	46	-0.0337079	-0.0337079	0.982264
STMMW_02881	81	57	24	57	24	0.407407	0.407407	0.0169873
intergenic__D23580__STMMW_02881__STMMW_02891	11	7	4	7	4	0.272727	0.272727	0.891984
STMMW_02891	15	8	7	8	7	0.0666667	0.0666667	0.985935
STMMW_02901	298	141	157	141	157	-0.0536913	-0.0536913	0.887377
STMMW_02911	55	27	28	27	28	-0.0181818	-0.0181818	1
STMMW_02921	74	43	31	43	31	0.162162	0.162162	0.732336
STMMW_02931	90	59	31	59	31	0.311111	0.311111	0.10265
intergenic__D23580__STMMW_02931__STMMW_02941	24	11	13	11	13	-0.0833333	-0.0833333	0.973616
STMMW_02941	175	81	94	81	94	-0.0742857	-0.0742857	0.856568
STMMW_02951	49	19	30	19	30	-0.22449	-0.22449	0.678327
STMMW_02961	366	185	181	185	181	0.010929	0.010929	0.987708
STMMW_02971	12	8	4	8	4	0.333333	0.333333	0.839802
STMMW_02981	128	72	56	72	56	0.125	0.125	0.725427
STMMW_02991	15	11	4	11	4	0.466667	0.466667	0.565036
intergenic__D23580__STMMW_02991__STMMW_03011	15	5	10	5	10	-0.333333	-0.333333	0.783327
STMMW_03021	1	0	1	0	1	-1	-1	0.839802
STMMW_03041	61	27	34	34	27	-0.114754	0.114754	0.891984
STMMW_ncRNA_27	96	49	47	49	47	0.0208333	0.0208333	0.990322
intergenic__D23580__STMMW_ncRNA_27__STMMW_03051	31	26	5	26	5	0.677419	0.677419	0.0125933
STMMW_03051	2	2	0	2	0	1	1	0.725427
STMMW_03061	64	21	43	43	21	-0.34375	0.34375	0.155211
STMMW_03071	42	17	25	17	25	-0.190476	-0.190476	0.808713
STMMW_03081	79	46	33	46	33	0.164557	0.164557	0.725427
intergenic__D23580__STMMW_03081__STMMW_03091	20	12	8	12	8	0.2	0.2	0.891984
STMMW_03091	43	19	24	19	24	-0.116279	-0.116279	0.933546
intergenic__D23580__STMMW_03091__STMMW_03101	5	2	3	2	3	-0.2	-0.2	0.966285
STMMW_03101	85	30	55	30	55	-0.294118	-0.294118	0.164985
STMMW_03111	296	142	154	142	154	-0.0405405	-0.0405405	0.949853
STMMW_03121	54	33	21	33	21	0.222222	0.222222	0.644563
intergenic__D23580__STMMW_03121__STMMW_03131	27	16	11	16	11	0.185185	0.185185	0.868668
STMMW_03131	127	47	80	47	80	-0.259843	-0.259843	0.108087
intergenic__D23580__STMMW_03131__STMMW_03132	10	4	6	4	6	-0.2	-0.2	0.950917
STMMW_03132	43	27	16	27	16	0.255814	0.255814	0.631449
intergenic__D23580__STMMW_03132__STMMW_03133	14	11	3	11	3	0.571429	0.571429	0.405276
STMMW_03133	19	13	6	13	6	0.368421	0.368421	0.652954
intergenic__D23580__STMMW_03133__STMMW_03151	27	20	7	20	7	0.481481	0.481481	0.236492
STMMW_03151	45	35	10	35	10	0.555556	0.555556	0.0144162
intergenic__D23580__STMMW_03151__STMMW_03161	24	4	20	4	20	-0.666667	-0.666667	0.0534801
STMMW_03161	16	9	7	9	7	0.125	0.125	0.966285
STMMW_03171	120	59	61	61	59	-0.0166667	0.0166667	0.993401
intergenic__D23580__STMMW_03171__STMMW_03181	53	22	31	22	31	-0.169811	-0.169811	0.808713
STMMW_03181	51	16	35	35	16	-0.372549	0.372549	0.180455
STMMW_ncRNA_28	84	41	43	41	43	-0.0238095	-0.0238095	0.987708
STMMW_ncRNA_29	28	7	21	21	7	-0.5	0.5	0.182356
STMMW_03191	45	19	26	26	19	-0.155556	0.155556	0.839802
intergenic__D23580__STMMW_03191__STMMW_03201	8	3	5	3	5	-0.25	-0.25	0.947352
STMMW_03201	178	86	92	92	86	-0.0337079	0.0337079	0.966285
intergenic__D23580__STMMW_03201__STMMW_03211	14	6	8	6	8	-0.142857	-0.142857	0.962722
STMMW_03211	1	1	0	1	0	1	1	0.839802
intergenic__D23580__STMMW_03211__STMMW_03221	37	19	18	19	18	0.027027	0.027027	0.997229
STMMW_03221	98	54	44	54	44	0.102041	0.102041	0.839802
STMMW_03231	63	37	26	26	37	0.174603	-0.174603	0.732336
intergenic__D23580__STMMW_03231__STMMW_03241	9	5	4	5	4	0.111111	0.111111	0.97665
STMMW_03241	173	114	59	114	59	0.317919	0.317919	0.00408431
intergenic__D23580__STMMW_03241__STMMW_03251	19	13	6	13	6	0.368421	0.368421	0.652954
STMMW_03251	131	55	76	55	76	-0.160305	-0.160305	0.54436
STMMW_03261	31	15	16	15	16	-0.0322581	-0.0322581	0.993401
intergenic__D23580__STMMW_03261__STMMW_03271	15	6	9	6	9	-0.2	-0.2	0.925772
STMMW_03271	83	40	43	43	40	-0.0361446	0.0361446	0.978753
intergenic__D23580__STMMW_03271__STMMW_03281	10	3	7	3	7	-0.4	-0.4	0.787707
STMMW_03281	48	22	26	22	26	-0.0833333	-0.0833333	0.950917
STMMW_03291	133	65	68	65	68	-0.0225564	-0.0225564	0.985935
STMMW_03301	49	28	21	28	21	0.142857	0.142857	0.839802
STMMW_03311	126	65	61	61	65	0.031746	-0.031746	0.97665
intergenic__D23580__STMMW_03311__STMMW_03321	7	2	5	2	5	-0.428571	-0.428571	0.839802
STMMW_03321	83	58	25	58	25	0.39759	0.39759	0.0199916
STMMW_03331	84	43	41	43	41	0.0238095	0.0238095	0.987708
intergenic__D23580__STMMW_03331__STMMW_03341	16	11	5	11	5	0.375	0.375	0.71935
STMMW_03341	67	36	31	31	36	0.0746269	-0.0746269	0.950917
STMMW_03351	31	17	14	14	17	0.0967742	-0.0967742	0.962722
STMMW_03361	75	32	43	43	32	-0.146667	0.146667	0.787707
STMMW_03371	29	14	15	15	14	-0.0344828	0.0344828	0.993401
STMMW_03381	106	54	52	52	54	0.0188679	-0.0188679	0.992883
STMMW_ncRNA_30	46	21	25	21	25	-0.0869565	-0.0869565	0.950917
STMMW_03391	68	28	40	40	28	-0.176471	0.176471	0.725427
STMMW_03411	41	16	25	25	16	-0.219512	0.219512	0.732336
STMMW_03421	52	29	23	23	29	0.115385	-0.115385	0.909915
STMMW_03422	25	11	14	14	11	-0.12	0.12	0.950917
STMMW_03431	32	19	13	13	19	0.1875	-0.1875	0.839802
STMMW_03441	37	15	22	22	15	-0.189189	0.189189	0.839802
STMMW_03451	180	88	92	92	88	-0.0222222	0.0222222	0.982823
STMMW_03461	5	4	1	1	4	0.6	-0.6	0.74975
STMMW_03471	30	10	20	20	10	-0.333333	0.333333	0.552788
STMMW_03481	22	13	9	9	13	0.181818	-0.181818	0.909915
STMMW_03491	7	3	4	4	3	-0.142857	0.142857	0.973616
STMMW_03501	106	37	69	69	37	-0.301887	0.301887	0.0736684
STMMW_03511	38	20	18	18	20	0.0526316	-0.0526316	0.979167
STMMW_03521	30	14	16	16	14	-0.0666667	0.0666667	0.97665
intergenic__D23580__STMMW_03521__STMMW_03522	18	8	10	8	10	-0.111111	-0.111111	0.966285
STMMW_03522	19	10	9	10	9	0.0526316	0.0526316	0.987708
STMMW_03531	130	47	83	83	47	-0.276923	0.276923	0.0682288
STMMW_03541	3	1	2	2	1	-0.333333	0.333333	0.950917
STMMW_03551	21	10	11	10	11	-0.047619	-0.047619	0.987708
intergenic__D23580__STMMW_03551__STMMW_03561	3	1	2	1	2	-0.333333	-0.333333	0.950917
STMMW_03561	31	18	13	18	13	0.16129	0.16129	0.891984
intergenic__D23580__STMMW_03561__STMMW_03571	16	7	9	7	9	-0.125	-0.125	0.966285
STMMW_03571	84	46	38	46	38	0.0952381	0.0952381	0.909123
STMMW_03581	130	71	59	71	59	0.0923077	0.0923077	0.839802
STMMW_03582	37	20	17	20	17	0.0810811	0.0810811	0.966285
STMMW_03601	57	25	32	25	32	-0.122807	-0.122807	0.887377
STMMW_03602	39	15	24	15	24	-0.230769	-0.230769	0.725427
STMMW_03611	35	21	14	21	14	0.2	0.2	0.839802
STMMW_03621	20	12	8	12	8	0.2	0.2	0.891984
STMMW_03631	49	27	22	27	22	0.102041	0.102041	0.947352
intergenic__D23580__STMMW_03631__STMMW_03641	14	8	6	8	6	0.142857	0.142857	0.962722
STMMW_03641	17	8	9	8	9	-0.0588235	-0.0588235	0.987325
STMMW_03651	19	12	7	12	7	0.263158	0.263158	0.839802
STMMW_03661	59	22	37	22	37	-0.254237	-0.254237	0.490167
STMMW_03671	16	9	7	9	7	0.125	0.125	0.966285
STMMW_03681	28	16	12	16	12	0.142857	0.142857	0.933546
intergenic__D23580__STMMW_03681__STMMW_03691	16	7	9	7	9	-0.125	-0.125	0.966285
STMMW_03691	51	28	23	28	23	0.0980392	0.0980392	0.949414
intergenic__D23580__STMMW_03691__STMMW_ncRNA_31	10	7	3	7	3	0.4	0.4	0.787707
STMMW_ncRNA_31	65	27	38	38	27	-0.169231	0.169231	0.74975
STMMW_03711	26	12	14	12	14	-0.0769231	-0.0769231	0.973616
STMMW_03721	71	40	31	40	31	0.126761	0.126761	0.839802
STMMW_03731	46	25	21	25	21	0.0869565	0.0869565	0.950917
intergenic__D23580__STMMW_03731__STMMW_03741	15	10	5	10	5	0.333333	0.333333	0.783327
STMMW_03741	68	38	30	38	30	0.117647	0.117647	0.863098
intergenic__D23580__STMMW_03741__STMMW_03751	48	26	22	26	22	0.0833333	0.0833333	0.950917
STMMW_03751	70	35	35	35	35	0	0	1
intergenic__D23580__STMMW_03751__STMMW_03761	45	26	19	26	19	0.155556	0.155556	0.839802
STMMW_03761	36	18	18	18	18	0	0	1
STMMW_03762	25	11	14	11	14	-0.12	-0.12	0.950917
STMMW_03771	77	37	40	37	40	-0.038961	-0.038961	0.97665
STMMW_03781	189	100	89	100	89	0.0582011	0.0582011	0.921103
STMMW_03791	349	188	161	188	161	0.0773639	0.0773639	0.725427
STMMW_03801	115	59	56	59	56	0.026087	0.026087	0.982823
STMMW_03811	193	99	94	99	94	0.0259067	0.0259067	0.97665
STMMW_03821	93	42	51	42	51	-0.0967742	-0.0967742	0.887377
STMMW_03831	74	42	32	42	32	0.135135	0.135135	0.839802
STMMW_ncRNA_32	39	25	14	14	25	0.282051	-0.282051	0.595254
STMMW_03841	198	103	95	103	95	0.040404	0.040404	0.957716
STMMW_03851	103	41	62	41	62	-0.203883	-0.203883	0.438385
STMMW_03861	71	38	33	38	33	0.0704225	0.0704225	0.950917
STMMW_03871	121	67	54	67	54	0.107438	0.107438	0.839802
STMMW_03881	151	79	72	79	72	0.0463576	0.0463576	0.957137
STMMW_03891	215	108	107	108	107	0.00465116	0.00465116	1
STMMW_ncRNA_33	162	89	73	73	89	0.0987654	-0.0987654	0.793362
STMMW_03901	465	256	209	256	209	0.101075	0.101075	0.377048
STMMW_ncRNA_34	87	44	43	43	44	0.0114943	-0.0114943	1
intergenic__D23580__STMMW_ncRNA_34__STMMW_ncRNA_35	129	85	44	85	44	0.317829	0.317829	0.0207051
STMMW_ncRNA_35	28	16	12	12	16	0.142857	-0.142857	0.933546
STMMW_03911	208	61	147	147	61	-0.413462	0.413462	7.1322e-07
STMMW_ncRNA_36	20	8	12	8	12	-0.2	-0.2	0.891984
STMMW_ncRNA_37	3	0	3	0	3	-1	-1	0.595254
intergenic__D23580__STMMW_ncRNA_37__STMMW_03921	35	11	24	11	24	-0.371429	-0.371429	0.370156
STMMW_03921	40	14	26	26	14	-0.3	0.3	0.504632
intergenic__D23580__STMMW_03921__STMMW_03931	39	20	19	20	19	0.025641	0.025641	0.998763
STMMW_03931	26	12	14	14	12	-0.0769231	0.0769231	0.973616
intergenic__D23580__STMMW_03931__STMMW_03941	60	24	36	24	36	-0.2	-0.2	0.696697
STMMW_03941	82	40	42	42	40	-0.0243902	0.0243902	0.987708
STMMW_03951	44	23	21	23	21	0.0454545	0.0454545	0.982264
intergenic__D23580__STMMW_03951__STMMW_03971	11	7	4	7	4	0.272727	0.272727	0.891984
STMMW_03971	39	24	15	24	15	0.230769	0.230769	0.725427
intergenic__D23580__STMMW_03971__STMMW_03981	22	16	6	16	6	0.454545	0.454545	0.405276
STMMW_03981	101	51	50	51	50	0.00990099	0.00990099	1
STMMW_03991	100	45	55	45	55	-0.1	-0.1	0.839802
STMMW_04001	27	15	12	15	12	0.111111	0.111111	0.950917
STMMW_04011	49	23	26	23	26	-0.0612245	-0.0612245	0.972787
STMMW_04021	63	32	31	32	31	0.015873	0.015873	1
STMMW_ncRNA_38	7	3	4	3	4	-0.142857	-0.142857	0.973616
STMMW_04031	107	60	47	60	47	0.121495	0.121495	0.793362
STMMW_04041	43	28	15	15	28	0.302326	-0.302326	0.477218
intergenic__D23580__STMMW_04041__STMMW_04051	49	39	10	39	10	0.591837	0.591837	0.00447402
STMMW_04051	7	4	3	4	3	0.142857	0.142857	0.973616
STMMW_04061	66	25	41	41	25	-0.242424	0.242424	0.481547
STMMW_04071	191	90	101	101	90	-0.0575916	0.0575916	0.923619
STMMW_04081	169	91	78	78	91	0.0769231	-0.0769231	0.839802
STMMW_04091	54	37	17	17	37	0.37037	-0.37037	0.164484
STMMW_04101	79	51	28	28	51	0.291139	-0.291139	0.204257
intergenic__D23580__STMMW_04101__STMMW_04111	6	3	3	3	3	0	0	1
STMMW_04111	18	11	7	11	7	0.222222	0.222222	0.879138
STMMW_04121	18	6	12	6	12	-0.333333	-0.333333	0.725427
STMMW_ncRNA_39	5	2	3	2	3	-0.2	-0.2	0.966285
intergenic__D23580__STMMW_ncRNA_39__STMMW_04131	22	6	16	6	16	-0.454545	-0.454545	0.405276
STMMW_04131	264	141	123	141	123	0.0681818	0.0681818	0.839802
STMMW_04141	95	73	22	73	22	0.536842	0.536842	3.85377e-05
STMMW_04151	44	37	7	37	7	0.681818	0.681818	0.00114091
intergenic__D23580__STMMW_04151__STMMW_04161	18	12	6	12	6	0.333333	0.333333	0.725427
STMMW_04161	15	8	7	8	7	0.0666667	0.0666667	0.985935
intergenic__D23580__STMMW_04161__STMMW_04171	2	1	1	1	1	0	0	1
STMMW_04171	22	6	16	6	16	-0.454545	-0.454545	0.405276
STMMW_04181	27	11	16	11	16	-0.185185	-0.185185	0.868668
STMMW_04191	48	15	33	15	33	-0.375	-0.375	0.201267
STMMW_04201	117	61	56	56	61	0.042735	-0.042735	0.966285
STMMW_04211	271	134	137	137	134	-0.0110701	0.0110701	0.993401
STMMW_04221	155	78	77	77	78	0.00645161	-0.00645161	1
intergenic__D23580__STMMW_04221__STMMW_04231	25	15	10	15	10	0.2	0.2	0.839802
STMMW_04231	217	111	106	111	106	0.0230415	0.0230415	0.97665
STMMW_04241	38	20	18	20	18	0.0526316	0.0526316	0.979167
STMMW_04251	15	10	5	10	5	0.333333	0.333333	0.783327
intergenic__D23580__STMMW_04251__STMMW_04261	12	8	4	8	4	0.333333	0.333333	0.839802
STMMW_04261	90	44	46	44	46	-0.0222222	-0.0222222	0.987708
intergenic__D23580__STMMW_04261__STMMW_04271	15	4	11	4	11	-0.466667	-0.466667	0.565036
STMMW_04271	218	115	103	115	103	0.0550459	0.0550459	0.914057
STMMW_04281	399	231	168	231	168	0.157895	0.157895	0.0682288
intergenic__D23580__STMMW_04281__STMMW_04291	30	22	8	22	8	0.466667	0.466667	0.216532
STMMW_04291	20	9	11	9	11	-0.1	-0.1	0.966285
intergenic__D23580__STMMW_04291__STMMW_04301	2	0	2	0	2	-1	-1	0.725427
STMMW_04301	137	66	71	66	71	-0.0364964	-0.0364964	0.972787
STMMW_04311	71	31	40	31	40	-0.126761	-0.126761	0.839802
STMMW_04321	14	9	5	9	5	0.285714	0.285714	0.839802
STMMW_04331	78	39	39	39	39	0	0	1
intergenic__D23580__STMMW_04331__STMMW_04341	9	2	7	2	7	-0.555556	-0.555556	0.631449
STMMW_04341	149	78	71	78	71	0.0469799	0.0469799	0.954888
STMMW_04351	58	30	28	28	30	0.0344828	-0.0344828	0.985935
intergenic__D23580__STMMW_04351__STMMW_04361	25	16	9	16	9	0.28	0.28	0.732336
STMMW_04361	23	15	8	15	8	0.304348	0.304348	0.725427
intergenic__D23580__STMMW_04361__STMMW_04371	15	5	10	5	10	-0.333333	-0.333333	0.783327
STMMW_04371	132	58	74	74	58	-0.121212	0.121212	0.732336
intergenic__D23580__STMMW_04371__STMMW_04381	10	4	6	4	6	-0.2	-0.2	0.950917
STMMW_04381	90	48	42	48	42	0.0666667	0.0666667	0.950917
STMMW_ncRNA_40	28	14	14	14	14	0	0	1
STMMW_04391	120	58	62	58	62	-0.0333333	-0.0333333	0.97665
STMMW_04401	130	66	64	66	64	0.0153846	0.0153846	0.994927
STMMW_04411	134	63	71	63	71	-0.0597015	-0.0597015	0.949853
intergenic__D23580__STMMW_04411__STMMW_04421	14	5	9	5	9	-0.285714	-0.285714	0.839802
STMMW_04421	6	3	3	3	3	0	0	1
intergenic__D23580__STMMW_04421__STMMW_04431	18	7	11	7	11	-0.222222	-0.222222	0.879138
STMMW_04431	492	215	277	215	277	-0.126016	-0.126016	0.138954
STMMW_04441	125	54	71	54	71	-0.136	-0.136	0.715719
STMMW_04451	146	63	83	83	63	-0.136986	0.136986	0.640169
intergenic__D23580__STMMW_04451__STMMW_04461	27	14	13	14	13	0.037037	0.037037	0.992883
STMMW_04461	95	48	47	48	47	0.0105263	0.0105263	1
STMMW_04471	120	57	63	57	63	-0.05	-0.05	0.962722
STMMW_04481	21	7	14	14	7	-0.333333	0.333333	0.715191
intergenic__D23580__STMMW_04481__STMMW_04491	9	4	5	4	5	-0.111111	-0.111111	0.97665
STMMW_04491	28	12	16	12	16	-0.142857	-0.142857	0.933546
STMMW_04501	87	41	46	46	41	-0.0574713	0.0574713	0.962722
STMMW_04511	58	30	28	30	28	0.0344828	0.0344828	0.985935
intergenic__D23580__STMMW_04511__STMMW_04521	6	3	3	3	3	0	0	1
STMMW_04521	112	61	51	61	51	0.0892857	0.0892857	0.879138
intergenic__D23580__STMMW_04521__STMMW_04531	38	19	19	19	19	0	0	1
STMMW_04531	69	36	33	36	33	0.0434783	0.0434783	0.97665
STMMW_04532	33	15	18	18	15	-0.0909091	0.0909091	0.964789
STMMW_ncRNA_41	38	15	23	23	15	-0.210526	0.210526	0.783327
intergenic__D23580__STMMW_ncRNA_41__STMMW_04541	28	15	13	15	13	0.0714286	0.0714286	0.973616
STMMW_04541	26	12	14	12	14	-0.0769231	-0.0769231	0.973616
STMMW_04551	78	43	35	43	35	0.102564	0.102564	0.891984
STMMW_04561	8	5	3	3	5	0.25	-0.25	0.947352
intergenic__D23580__STMMW_04561__STMMW_04571	9	6	3	6	3	0.333333	0.333333	0.839802
STMMW_04571	19	8	11	8	11	-0.157895	-0.157895	0.949853
intergenic__D23580__STMMW_04571__STMMW_04581	5	4	1	4	1	0.6	0.6	0.74975
STMMW_04581	52	31	21	31	21	0.192308	0.192308	0.732336
STMMW_04591	24	14	10	14	10	0.166667	0.166667	0.909915
intergenic__D23580__STMMW_04591__STMMW_04601	23	11	12	11	12	-0.0434783	-0.0434783	0.987708
STMMW_04601	70	43	27	43	27	0.228571	0.228571	0.504632
STMMW_04611	32	17	15	17	15	0.0625	0.0625	0.97665
STMMW_04621	59	28	31	31	28	-0.0508475	0.0508475	0.973616
intergenic__D23580__STMMW_04621__STMMW_04631	7	4	3	4	3	0.142857	0.142857	0.973616
STMMW_04631	70	34	36	34	36	-0.0285714	-0.0285714	0.987708
STMMW_04641	92	42	50	50	42	-0.0869565	0.0869565	0.909915
intergenic__D23580__STMMW_04641__STMMW_04651	25	9	16	9	16	-0.28	-0.28	0.732336
STMMW_04651	224	111	113	113	111	-0.00892857	0.00892857	1
STMMW_04661	112	56	56	56	56	0	0	1
intergenic__D23580__STMMW_04661__STMMW_04671	13	8	5	8	5	0.230769	0.230769	0.909915
STMMW_04671	102	43	59	43	59	-0.156863	-0.156863	0.668493
STMMW_04681	144	67	77	67	77	-0.0694444	-0.0694444	0.909915
intergenic__D23580__STMMW_04681__STMMW_04691	17	10	7	10	7	0.176471	0.176471	0.947352
STMMW_04691	168	90	78	90	78	0.0714286	0.0714286	0.887377
STMMW_04701	142	74	68	74	68	0.0422535	0.0422535	0.966285
intergenic__D23580__STMMW_04701__STMMW_04711	18	11	7	11	7	0.222222	0.222222	0.879138
STMMW_04711	150	70	80	70	80	-0.0666667	-0.0666667	0.909915
STMMW_04721	41	18	23	23	18	-0.121951	0.121951	0.925772
intergenic__D23580__STMMW_04721__STMMW_04731	15	8	7	8	7	0.0666667	0.0666667	0.985935
STMMW_04731	37	17	20	20	17	-0.0810811	0.0810811	0.966285
STMMW_04741	67	35	32	35	32	0.0447761	0.0447761	0.97665
intergenic__D23580__STMMW_04741__STMMW_04751	21	10	11	10	11	-0.047619	-0.047619	0.987708
STMMW_04751	71	31	40	31	40	-0.126761	-0.126761	0.839802
STMMW_04761	5	4	1	4	1	0.6	0.6	0.74975
STMMW_04771	5	3	2	3	2	0.2	0.2	0.966285
STMMW_04781	8	4	4	4	4	0	0	1
intergenic__D23580__STMMW_04781__STMMW_04791	25	9	16	9	16	-0.28	-0.28	0.732336
STMMW_04791	27	17	10	17	10	0.259259	0.259259	0.74975
STMMW_04801	46	24	22	24	22	0.0434783	0.0434783	0.982823
intergenic__D23580__STMMW_04801__STMMW_04811	8	5	3	5	3	0.25	0.25	0.947352
STMMW_04811	28	16	12	16	12	0.142857	0.142857	0.933546
intergenic__D23580__STMMW_04811__STMMW_04821	7	6	1	6	1	0.714286	0.714286	0.504632
STMMW_04821	22	9	13	13	9	-0.181818	0.181818	0.909915
STMMW_ncRNA_42	4	2	2	2	2	0	0	1
intergenic__D23580__STMMW_ncRNA_42__STMMW_04831	18	7	11	7	11	-0.222222	-0.222222	0.879138
STMMW_04831	69	34	35	35	34	-0.0144928	0.0144928	1
intergenic__D23580__STMMW_04831__STMMW_04841	6	3	3	3	3	0	0	1
STMMW_04841	40	17	23	23	17	-0.15	0.15	0.879138
intergenic__D23580__STMMW_04841__STMMW_04851	11	6	5	6	5	0.0909091	0.0909091	0.982264
STMMW_04851	19	10	9	10	9	0.0526316	0.0526316	0.987708
STMMW_04861	6	5	1	5	1	0.666667	0.666667	0.644563
STMMW_04881	4	3	1	3	1	0.5	0.5	0.839802
STMMW_04891	4	3	1	3	1	0.5	0.5	0.839802
STMMW_04901	58	29	29	29	29	0	0	1
intergenic__D23580__STMMW_04901__STMMW_04911	12	6	6	6	6	0	0	1
STMMW_04911	85	44	41	41	44	0.0352941	-0.0352941	0.979167
STMMW_04921	9	3	6	6	3	-0.333333	0.333333	0.839802
STMMW_04941	2	1	1	1	1	0	0	1
intergenic__D23580__STMMW_04941__STMMW_04951	26	14	12	14	12	0.0769231	0.0769231	0.973616
STMMW_04951	106	56	50	56	50	0.0566038	0.0566038	0.950917
STMMW_04961	135	71	64	64	71	0.0518519	-0.0518519	0.950917
STMMW_04971	126	55	71	71	55	-0.126984	0.126984	0.725427
STMMW_04981	157	77	80	80	77	-0.0191083	0.0191083	0.987708
STMMW_04991	105	51	54	54	51	-0.0285714	0.0285714	0.982823
intergenic__D23580__STMMW_04991__STMMW_05001	35	18	17	18	17	0.0285714	0.0285714	0.995686
STMMW_05001	95	47	48	48	47	-0.0105263	0.0105263	1
intergenic__D23580__STMMW_05001__STMMW_05011	1	0	1	0	1	-1	-1	0.839802
STMMW_05011	117	40	77	40	77	-0.316239	-0.316239	0.0365985
STMMW_05021	51	26	25	26	25	0.0196078	0.0196078	1
STMMW_05031	54	27	27	27	27	0	0	1
STMMW_05041	99	51	48	48	51	0.030303	-0.030303	0.982264
intergenic__D23580__STMMW_05041__STMMW_05051	15	6	9	6	9	-0.2	-0.2	0.925772
STMMW_05051	34	13	21	13	21	-0.235294	-0.235294	0.745053
STMMW_05061	58	28	30	30	28	-0.0344828	0.0344828	0.985935
intergenic__D23580__STMMW_05061__STMMW_05071	35	22	13	22	13	0.257143	0.257143	0.715719
STMMW_05071	33	21	12	12	21	0.272727	-0.272727	0.678447
intergenic__D23580__STMMW_05071__STMMW_05081	10	9	1	9	1	0.8	0.8	0.225403
STMMW_05081	212	118	94	118	94	0.113208	0.113208	0.644563
intergenic__D23580__STMMW_05081__STMMW_05091	16	12	4	12	4	0.5	0.5	0.467372
STMMW_05091	132	67	65	67	65	0.0151515	0.0151515	0.994927
STMMW_05101	28	7	21	21	7	-0.5	0.5	0.182356
STMMW_05111	4	1	3	3	1	-0.5	0.5	0.839802
STMMW_05121	18	10	8	8	10	0.111111	-0.111111	0.966285
STMMW_05131	80	27	53	53	27	-0.325	0.325	0.113672
STMMW_05141	66	22	44	44	22	-0.333333	0.333333	0.165929
intergenic__D23580__STMMW_05141__STMMW_05151	38	15	23	15	23	-0.210526	-0.210526	0.783327
STMMW_05151	183	87	96	96	87	-0.0491803	0.0491803	0.950917
STMMW_05161	97	48	49	49	48	-0.0103093	0.0103093	1
intergenic__D23580__STMMW_05161__STMMW_05171	19	11	8	11	8	0.157895	0.157895	0.949853
STMMW_05171	28	14	14	14	14	0	0	1
intergenic__D23580__STMMW_05171__STMMW_05181	36	19	17	19	17	0.0555556	0.0555556	0.97665
STMMW_05181	149	84	65	84	65	0.127517	0.127517	0.690031
intergenic__D23580__STMMW_05181__STMMW_05191	12	6	6	6	6	0	0	1
intergenic__D23580__STMMW_05191__STMMW_05201	19	13	6	13	6	0.368421	0.368421	0.652954
STMMW_05201	7	4	3	4	3	0.142857	0.142857	0.973616
STMMW_ncRNA_43	8	6	2	2	6	0.5	-0.5	0.725427
STMMW_05211	21	16	5	16	5	0.52381	0.52381	0.277486
intergenic__D23580__STMMW_05211__STMMW_05221	39	19	20	19	20	-0.025641	-0.025641	0.998763
STMMW_05221	59	35	24	35	24	0.186441	0.186441	0.725427
intergenic__D23580__STMMW_05221__STMMW_05231	40	25	15	25	15	0.25	0.25	0.670396
STMMW_05231	251	135	116	135	116	0.0756972	0.0756972	0.833539
intergenic__D23580__STMMW_05231__STMMW_05241	5	2	3	2	3	-0.2	-0.2	0.966285
STMMW_05241	50	23	27	23	27	-0.08	-0.08	0.957717
intergenic__D23580__STMMW_05241__STMMW_05251	11	5	6	5	6	-0.0909091	-0.0909091	0.982264
STMMW_05251	60	32	28	32	28	0.0666667	0.0666667	0.966285
intergenic__D23580__STMMW_05251__STMMW_05261	20	12	8	12	8	0.2	0.2	0.891984
STMMW_05261	115	59	56	56	59	0.026087	-0.026087	0.982823
STMMW_05271	301	151	150	150	151	0.00332226	-0.00332226	1
intergenic__D23580__STMMW_05271__STMMW_05281	13	7	6	7	6	0.0769231	0.0769231	0.982823
STMMW_05281	139	73	66	73	66	0.0503597	0.0503597	0.950917
STMMW_ncRNA_44	13	6	7	6	7	-0.0769231	-0.0769231	0.982823
STMMW_05291	177	85	92	92	85	-0.039548	0.039548	0.964789
intergenic__D23580__STMMW_05291__STMMW_05301	8	5	3	5	3	0.25	0.25	0.947352
STMMW_05301	91	47	44	47	44	0.032967	0.032967	0.982264
STMMW_05311	346	183	163	183	163	0.0578035	0.0578035	0.839802
STMMW_05321	338	175	163	175	163	0.035503	0.035503	0.950917
intergenic__D23580__STMMW_05321__STMMW_05331	15	6	9	6	9	-0.2	-0.2	0.925772
STMMW_05331	59	30	29	30	29	0.0169492	0.0169492	1
STMMW_05341	199	101	98	101	98	0.0150754	0.0150754	0.987708
STMMW_05351	70	30	40	40	30	-0.142857	0.142857	0.838377
intergenic__D23580__STMMW_05351__STMMW_05361	22	9	13	9	13	-0.181818	-0.181818	0.909915
STMMW_05361	78	41	37	41	37	0.0512821	0.0512821	0.966285
STMMW_05371	46	18	28	28	18	-0.217391	0.217391	0.725427
STMMW_ncRNA_45	3	2	1	2	1	0.333333	0.333333	0.950917
STMMW_05381	172	82	90	90	82	-0.0465116	0.0465116	0.950917
intergenic__D23580__STMMW_05381__STMMW_05391	7	3	4	3	4	-0.142857	-0.142857	0.973616
STMMW_05391	20	15	5	15	5	0.5	0.5	0.345609
STMMW_05401	6	4	2	4	2	0.333333	0.333333	0.909915
STMMW_05411	39	21	18	18	21	0.0769231	-0.0769231	0.966285
intergenic__D23580__STMMW_05411__STMMW_05421	9	6	3	6	3	0.333333	0.333333	0.839802
STMMW_05421	98	49	49	49	49	0	0	1
intergenic__D23580__STMMW_05421__STMMW_05431	36	13	23	13	23	-0.277778	-0.277778	0.631449
STMMW_05431	1	0	1	1	0	-1	1	0.839802
STMMW_05441	79	33	46	46	33	-0.164557	0.164557	0.725427
intergenic__D23580__STMMW_05441__STMMW_05451	48	17	31	17	31	-0.291667	-0.291667	0.467372
STMMW_05451	270	107	163	163	107	-0.207407	0.207407	0.037381
STMMW_05461	104	47	57	57	47	-0.0961538	0.0961538	0.856568
intergenic__D23580__STMMW_05461__STMMW_05471	7	3	4	3	4	-0.142857	-0.142857	0.973616
STMMW_05471	117	61	56	61	56	0.042735	0.042735	0.966285
intergenic__D23580__STMMW_05471__STMMW_05481	16	7	9	7	9	-0.125	-0.125	0.966285
STMMW_05481	448	217	231	217	231	-0.03125	-0.03125	0.950917
STMMW_05491	107	51	56	56	51	-0.046729	0.046729	0.966285
STMMW_05501	8	3	5	5	3	-0.25	0.25	0.947352
STMMW_05511	49	25	24	24	25	0.0204082	-0.0204082	1
STMMW_05521	36	17	19	17	19	-0.0555556	-0.0555556	0.97665
intergenic__D23580__STMMW_05521__STMMW_05531	5	4	1	4	1	0.6	0.6	0.74975
STMMW_05531	39	29	10	29	10	0.487179	0.487179	0.0844934
intergenic__D23580__STMMW_05531__STMMW_05541	3	1	2	1	2	-0.333333	-0.333333	0.950917
STMMW_05541	2	1	1	1	1	0	0	1
STMMW_05551	31	15	16	15	16	-0.0322581	-0.0322581	0.993401
STMMW_05561	35	18	17	18	17	0.0285714	0.0285714	0.995686
STMMW_05571	321	163	158	163	158	0.0155763	0.0155763	0.982823
STMMW_ncRNA_46	11	7	4	4	7	0.272727	-0.272727	0.891984
intergenic__D23580__STMMW_ncRNA_46__STMMW_05581	2	2	0	2	0	1	1	0.725427
STMMW_05581	1	0	1	0	1	-1	-1	0.839802
intergenic__D23580__STMMW_05581__STMMW_05591	16	9	7	9	7	0.125	0.125	0.966285
STMMW_05591	5	3	2	3	2	0.2	0.2	0.966285
STMMW_05601	166	80	86	86	80	-0.0361446	0.0361446	0.966285
intergenic__D23580__STMMW_05601__STMMW_05611	11	7	4	7	4	0.272727	0.272727	0.891984
STMMW_05611	152	70	82	70	82	-0.0789474	-0.0789474	0.860583
STMMW_05621	150	75	75	75	75	0	0	1
intergenic__D23580__STMMW_05621__STMMW_05631	5	4	1	4	1	0.6	0.6	0.74975
STMMW_05631	117	54	63	63	54	-0.0769231	0.0769231	0.909915
intergenic__D23580__STMMW_05631__STMMW_05641	11	7	4	7	4	0.272727	0.272727	0.891984
STMMW_05641	263	133	130	133	130	0.0114068	0.0114068	0.993401
intergenic__D23580__STMMW_05641__STMMW_05651	16	6	10	6	10	-0.25	-0.25	0.839802
STMMW_05651	30	14	16	16	14	-0.0666667	0.0666667	0.97665
STMMW_ncRNA_47	5	3	2	3	2	0.2	0.2	0.966285
STMMW_05661	83	44	39	39	44	0.060241	-0.060241	0.962722
STMMW_05671	77	55	22	22	55	0.428571	-0.428571	0.0129569
intergenic__D23580__STMMW_05671__STMMW_05681	10	2	8	2	8	-0.6	-0.6	0.504632
STMMW_05681	331	159	172	172	159	-0.0392749	0.0392749	0.947352
intergenic__D23580__STMMW_05681__STMMW_05691	8	2	6	2	6	-0.5	-0.5	0.725427
STMMW_05691	39	21	18	21	18	0.0769231	0.0769231	0.966285
STMMW_05701	62	32	30	30	32	0.0322581	-0.0322581	0.987307
STMMW_05711	105	51	54	54	51	-0.0285714	0.0285714	0.982823
intergenic__D23580__STMMW_05711__STMMW_05721	36	19	17	19	17	0.0555556	0.0555556	0.97665
STMMW_05721	149	70	79	70	79	-0.0604027	-0.0604027	0.947352
STMMW_05731	96	47	49	47	49	-0.0208333	-0.0208333	0.990322
STMMW_05741	100	43	57	57	43	-0.14	0.14	0.732336
STMMW_05751	105	54	51	51	54	0.0285714	-0.0285714	0.982823
intergenic__D23580__STMMW_05751__STMMW_05761	35	22	13	22	13	0.257143	0.257143	0.715719
STMMW_05761	78	38	40	40	38	-0.025641	0.025641	0.987708
STMMW_05771	97	49	48	49	48	0.0103093	0.0103093	1
STMMW_05781	252	122	130	122	130	-0.031746	-0.031746	0.966285
STMMW_ncRNA_48	1	0	1	0	1	-1	-1	0.839802
intergenic__D23580__STMMW_ncRNA_48__STMMW_05791	3	1	2	1	2	-0.333333	-0.333333	0.950917
STMMW_05791	112	60	52	60	52	0.0714286	0.0714286	0.933546
intergenic__D23580__STMMW_05791__STMMW_05801	24	14	10	14	10	0.166667	0.166667	0.909915
STMMW_05801	84	40	44	40	44	-0.047619	-0.047619	0.97178
STMMW_05811	100	50	50	50	50	0	0	1
STMMW_05821	68	34	34	34	34	0	0	1
STMMW_05831	82	43	39	39	43	0.0487805	-0.0487805	0.97028
STMMW_05841	60	32	28	28	32	0.0666667	-0.0666667	0.966285
intergenic__D23580__STMMW_05841__STMMW_05851	4	2	2	2	2	0	0	1
STMMW_05851	23	11	12	11	12	-0.0434783	-0.0434783	0.987708
STMMW_05861	50	25	25	25	25	0	0	1
STMMW_05871	177	94	83	94	83	0.0621469	0.0621469	0.909915
STMMW_05881	97	65	32	65	32	0.340206	0.340206	0.0434726
intergenic__D23580__STMMW_05881__STMMW_05891	9	3	6	3	6	-0.333333	-0.333333	0.839802
STMMW_05891	145	69	76	69	76	-0.0482759	-0.0482759	0.950917
STMMW_05901	187	97	90	97	90	0.0374332	0.0374332	0.966285
STMMW_05911	74	30	44	30	44	-0.189189	-0.189189	0.646628
intergenic__D23580__STMMW_05911__STMMW_05921	33	12	21	12	21	-0.272727	-0.272727	0.678447
STMMW_05921	196	94	102	94	102	-0.0408163	-0.0408163	0.956281
STMMW_05931	92	43	49	43	49	-0.0652174	-0.0652174	0.950917
STMMW_ncRNA_49	3	1	2	2	1	-0.333333	0.333333	0.950917
STMMW_05941	140	68	72	72	68	-0.0285714	0.0285714	0.97665
STMMW_05951	118	69	49	49	69	0.169492	-0.169492	0.539872
STMMW_05961	154	82	72	72	82	0.0649351	-0.0649351	0.919291
intergenic__D23580__STMMW_05961__STMMW_05971	16	6	10	6	10	-0.25	-0.25	0.839802
STMMW_05971	136	61	75	61	75	-0.102941	-0.102941	0.832275
STMMW_05981	114	55	59	55	59	-0.0350877	-0.0350877	0.975856
STMMW_05991	107	58	49	58	49	0.0841121	0.0841121	0.909123
STMMW_06001	107	54	53	54	53	0.00934579	0.00934579	1
STMMW_06011	105	45	60	60	45	-0.142857	0.142857	0.725427
STMMW_06021	48	24	24	24	24	0	0	1
intergenic__D23580__STMMW_06021__STMMW_06031	8	4	4	4	4	0	0	1
STMMW_06031	4	0	4	4	0	-1	1	0.467372
STMMW_06041	1	0	1	1	0	-1	1	0.839802
intergenic__D23580__STMMW_06041__STMMW_06051	22	14	8	14	8	0.272727	0.272727	0.787707
STMMW_06051	151	80	71	80	71	0.0596026	0.0596026	0.947352
STMMW_06061	85	47	38	38	47	0.105882	-0.105882	0.859437
STMMW_06071	43	23	20	20	23	0.0697674	-0.0697674	0.966285
STMMW_06081	49	26	23	23	26	0.0612245	-0.0612245	0.972787
intergenic__D23580__STMMW_06081__STMMW_06091	8	5	3	5	3	0.25	0.25	0.947352
STMMW_06091	26	11	15	15	11	-0.153846	0.153846	0.925772
STMMW_06101	2	1	1	1	1	0	0	1
intergenic__D23580__STMMW_06101__STMMW_06111	88	43	45	43	45	-0.0227273	-0.0227273	0.987708
STMMW_06111	104	47	57	47	57	-0.0961538	-0.0961538	0.856568
STMMW_06121	74	46	28	46	28	0.243243	0.243243	0.423602
STMMW_06131	94	41	53	41	53	-0.12766	-0.12766	0.808713
STMMW_06141	299	149	150	149	150	-0.00334448	-0.00334448	1
STMMW_06151	108	51	57	51	57	-0.0555556	-0.0555556	0.950917
STMMW_06161	47	27	20	27	20	0.148936	0.148936	0.839802
STMMW_06171	36	29	7	7	29	0.611111	-0.611111	0.0169873
intergenic__D23580__STMMW_06171__STMMW_06181	9	4	5	4	5	-0.111111	-0.111111	0.97665
STMMW_06181	183	88	95	95	88	-0.0382514	0.0382514	0.966285
STMMW_06191	39	26	13	13	26	0.333333	-0.333333	0.429169
intergenic__D23580__STMMW_06191__STMMW_06201	4	3	1	3	1	0.5	0.5	0.839802
STMMW_06201	63	20	43	43	20	-0.365079	0.365079	0.114561
intergenic__D23580__STMMW_06201__STMMW_06211	50	29	21	29	21	0.16	0.16	0.839802
STMMW_06211	53	22	31	31	22	-0.169811	0.169811	0.808713
intergenic__D23580__STMMW_06211__STMMW_06221	20	10	10	10	10	0	0	1
STMMW_06221	45	35	10	10	35	0.555556	-0.555556	0.0144162
intergenic__D23580__STMMW_06221__STMMW_06231	70	42	28	42	28	0.2	0.2	0.631449
STMMW_06231	70	25	45	45	25	-0.285714	0.285714	0.279628
STMMW_06241	104	39	65	65	39	-0.25	0.25	0.219972
STMMW_06251	57	31	26	26	31	0.0877193	-0.0877193	0.950917
intergenic__D23580__STMMW_06251__STMMW_ncRNA_50	5	1	4	1	4	-0.6	-0.6	0.74975
STMMW_ncRNA_50	9	5	4	5	4	0.111111	0.111111	0.97665
intergenic__D23580__STMMW_ncRNA_50__STMMW_06261	102	59	43	59	43	0.156863	0.156863	0.668493
STMMW_06261	57	19	38	38	19	-0.333333	0.333333	0.230738
STMMW_06271	17	8	9	8	9	-0.0588235	-0.0588235	0.987325
STMMW_06281	102	56	46	46	56	0.0980392	-0.0980392	0.850201
intergenic__D23580__STMMW_06281__STMMW_06291	9	3	6	3	6	-0.333333	-0.333333	0.839802
STMMW_06291	182	99	83	99	83	0.0879121	0.0879121	0.839802
intergenic__D23580__STMMW_06291__STMMW_06301	10	4	6	4	6	-0.2	-0.2	0.950917
STMMW_06301	28	14	14	14	14	0	0	1
STMMW_06311	91	35	56	35	56	-0.230769	-0.230769	0.369673
STMMW_06321	81	32	49	49	32	-0.209877	0.209877	0.504632
intergenic__D23580__STMMW_06321__STMMW_06331	19	8	11	8	11	-0.157895	-0.157895	0.949853
STMMW_06331	140	79	61	79	61	0.128571	0.128571	0.715719
STMMW_06341	244	127	117	117	127	0.0409836	-0.0409836	0.950917
intergenic__D23580__STMMW_06341__STMMW_06351	70	27	43	27	43	-0.228571	-0.228571	0.504632
STMMW_06351	225	110	115	110	115	-0.0222222	-0.0222222	0.97665
intergenic__D23580__STMMW_06351__STMMW_06361	20	11	9	11	9	0.1	0.1	0.966285
STMMW_06361	332	183	149	183	149	0.10241	0.10241	0.521146
intergenic__D23580__STMMW_06361__STMMW_06371	32	11	21	11	21	-0.3125	-0.3125	0.59398
STMMW_06371	131	69	62	62	69	0.0534351	-0.0534351	0.950917
STMMW_06381	99	41	58	58	41	-0.171717	0.171717	0.61102
STMMW_06391	71	34	37	37	34	-0.0422535	0.0422535	0.97665
STMMW_06401	59	32	27	27	32	0.0847458	-0.0847458	0.950917
STMMW_06411	31	16	15	15	16	0.0322581	-0.0322581	0.993401
STMMW_06421	34	16	18	18	16	-0.0588235	0.0588235	0.97665
intergenic__D23580__STMMW_06421__STMMW_06431	9	7	2	7	2	0.555556	0.555556	0.631449
STMMW_06431	69	29	40	40	29	-0.15942	0.15942	0.764014
STMMW_06441	46	26	20	20	26	0.130435	-0.130435	0.899907
STMMW_06451	66	36	30	30	36	0.0909091	-0.0909091	0.947352
intergenic__D23580__STMMW_06451__STMMW_06461	32	16	16	16	16	0	0	1
STMMW_06461	28	13	15	13	15	-0.0714286	-0.0714286	0.973616
STMMW_06472	13	6	7	7	6	-0.0769231	0.0769231	0.982823
STMMW_06481	105	44	61	61	44	-0.161905	0.161905	0.636324
STMMW_06491	54	26	28	28	26	-0.037037	0.037037	0.985677
STMMW_06501	227	115	112	112	115	0.0132159	-0.0132159	0.990965
intergenic__D23580__STMMW_06501__STMMW_06511	2	2	0	2	0	1	1	0.725427
STMMW_06511	76	47	29	47	29	0.236842	0.236842	0.438385
STMMW_06521	20	9	11	9	11	-0.1	-0.1	0.966285
STMMW_06531	247	123	124	123	124	-0.00404858	-0.00404858	1
intergenic__D23580__STMMW_06531__STMMW_06541	16	2	14	2	14	-0.75	-0.75	0.0923946
STMMW_06541	151	82	69	82	69	0.0860927	0.0860927	0.839802
STMMW_06551	6	3	3	3	3	0	0	1
STMMW_06561	9	4	5	5	4	-0.111111	0.111111	0.97665
STMMW_06571	14	8	6	6	8	0.142857	-0.142857	0.962722
intergenic__D23580__STMMW_06571__STMMW_06581	7	5	2	5	2	0.428571	0.428571	0.839802
STMMW_06581	118	57	61	57	61	-0.0338983	-0.0338983	0.97665
STMMW_06591	12	3	9	9	3	-0.5	0.5	0.595254
intergenic__D23580__STMMW_06591__STMMW_06601	14	10	4	10	4	0.428571	0.428571	0.652954
STMMW_06601	94	52	42	52	42	0.106383	0.106383	0.839802
STMMW_06611	135	71	64	71	64	0.0518519	0.0518519	0.950917
STMMW_06621	79	44	35	44	35	0.113924	0.113924	0.839802
STMMW_06631	62	33	29	33	29	0.0645161	0.0645161	0.966285
STMMW_06641	46	23	23	23	23	0	0	1
intergenic__D23580__STMMW_06641__STMMW_06651	11	6	5	6	5	0.0909091	0.0909091	0.982264
STMMW_06651	252	130	122	130	122	0.031746	0.031746	0.966285
STMMW_06661	17	8	9	8	9	-0.0588235	-0.0588235	0.987325
STMMW_06671	146	68	78	78	68	-0.0684932	0.0684932	0.909915
intergenic__D23580__STMMW_06671__STMMW_06681	15	4	11	4	11	-0.466667	-0.466667	0.565036
STMMW_06681	100	46	54	46	54	-0.08	-0.08	0.921103
STMMW_06691	66	34	32	32	34	0.030303	-0.030303	0.987325
STMMW_06701	143	81	62	62	81	0.132867	-0.132867	0.665131
intergenic__D23580__STMMW_06701__STMMW_06711	6	5	1	5	1	0.666667	0.666667	0.644563
STMMW_06711	67	21	46	46	21	-0.373134	0.373134	0.0825281
intergenic__D23580__STMMW_06711__STMMW_ncRNA_51	12	4	8	4	8	-0.333333	-0.333333	0.839802
STMMW_ncRNA_51	43	18	25	18	25	-0.162791	-0.162791	0.839802
STMMW_06721	62	26	36	36	26	-0.16129	0.16129	0.787707
intergenic__D23580__STMMW_06721__STMMW_ncRNA_52	9	5	4	5	4	0.111111	0.111111	0.97665
STMMW_ncRNA_52	8	3	5	3	5	-0.25	-0.25	0.947352
intergenic__D23580__STMMW_ncRNA_52__STMMW_06731	8	6	2	6	2	0.5	0.5	0.725427
STMMW_06731	56	34	22	34	22	0.214286	0.214286	0.652954
intergenic__D23580__STMMW_06731__STMMW_06741	23	12	11	12	11	0.0434783	0.0434783	0.987708
STMMW_06741	165	97	68	97	68	0.175758	0.175758	0.342336
intergenic__D23580__STMMW_06741__STMMW_06751	55	32	23	32	23	0.163636	0.163636	0.82302
STMMW_06751	56	26	30	26	30	-0.0714286	-0.0714286	0.962722
STMMW_06761	305	147	158	147	158	-0.0360656	-0.0360656	0.950917
STMMW_06771	87	44	43	44	43	0.0114943	0.0114943	1
STMMW_06781	115	63	52	63	52	0.0956522	0.0956522	0.839802
STMMW_06791	103	44	59	59	44	-0.145631	0.145631	0.725427
intergenic__D23580__STMMW_06791__STMMW_06801	20	11	9	11	9	0.1	0.1	0.966285
STMMW_06801	128	67	61	67	61	0.046875	0.046875	0.964391
STMMW_06811	51	25	26	26	25	-0.0196078	0.0196078	1
STMMW_ncRNA_53	11	5	6	6	5	-0.0909091	0.0909091	0.982264
STMMW_06821	88	43	45	45	43	-0.0227273	0.0227273	0.987708
intergenic__D23580__STMMW_06821__STMMW_06831	6	3	3	3	3	0	0	1
STMMW_06831	235	106	129	129	106	-0.0978723	0.0978723	0.71935
STMMW_06841	125	65	60	60	65	0.04	-0.04	0.966285
STMMW_06851	88	48	40	40	48	0.0909091	-0.0909091	0.909915
STMMW_06861	202	106	96	96	106	0.049505	-0.049505	0.949045
STMMW_06871	76	34	42	42	34	-0.105263	0.105263	0.891984
STMMW_06881	32	18	14	14	18	0.125	-0.125	0.947352
STMMW_06891	179	112	67	67	112	0.251397	-0.251397	0.0422313
intergenic__D23580__STMMW_06891__STMMW_06901	1	0	1	0	1	-1	-1	0.839802
STMMW_06901	227	101	126	101	126	-0.110132	-0.110132	0.636324
STMMW_06911	121	62	59	62	59	0.0247934	0.0247934	0.985677
STMMW_ncRNA_54	7	6	1	1	6	0.714286	-0.714286	0.504632
STMMW_06921	187	104	83	83	104	0.112299	-0.112299	0.710807
intergenic__D23580__STMMW_06921__STMMW_06931	63	39	24	39	24	0.238095	0.238095	0.504632
STMMW_06931	102	47	55	47	55	-0.0784314	-0.0784314	0.925772
intergenic__D23580__STMMW_06931__STMMW_06941	7	5	2	5	2	0.428571	0.428571	0.839802
STMMW_06941	22	15	7	15	7	0.363636	0.363636	0.61102
STMMW_06951	12	3	9	9	3	-0.5	0.5	0.595254
STMMW_06961	36	16	20	16	20	-0.111111	-0.111111	0.950917
intergenic__D23580__STMMW_06961__STMMW_06971	1	0	1	0	1	-1	-1	0.839802
STMMW_06971	16	4	12	4	12	-0.5	-0.5	0.467372
STMMW_06981	3	1	2	2	1	-0.333333	0.333333	0.950917
intergenic__D23580__STMMW_06981__STMMW_06991	11	6	5	6	5	0.0909091	0.0909091	0.982264
STMMW_06991	158	79	79	79	79	0	0	1
intergenic__D23580__STMMW_06991__STMMW_07001	31	17	14	17	14	0.0967742	0.0967742	0.962722
STMMW_07001	6	2	4	4	2	-0.333333	0.333333	0.909915
intergenic__D23580__STMMW_07001__STMMW_07011	4	3	1	3	1	0.5	0.5	0.839802
STMMW_07011	4	2	2	2	2	0	0	1
intergenic__D23580__STMMW_07011__STMMW_07021	1	0	1	0	1	-1	-1	0.839802
STMMW_07021	90	40	50	50	40	-0.111111	0.111111	0.839802
intergenic__D23580__STMMW_07021__STMMW_07031	5	1	4	1	4	-0.6	-0.6	0.74975
STMMW_07031	132	60	72	72	60	-0.0909091	0.0909091	0.839802
STMMW_07041	2	1	1	1	1	0	0	1
STMMW_07051	8	3	5	5	3	-0.25	0.25	0.947352
STMMW_07061	51	12	39	39	12	-0.529412	0.529412	0.0124235
STMMW_07071	29	6	23	23	6	-0.586207	0.586207	0.0682288
intergenic__D23580__STMMW_07071__STMMW_07081	32	17	15	17	15	0.0625	0.0625	0.97665
STMMW_07081	82	46	36	36	46	0.121951	-0.121951	0.839802
STMMW_07091	138	69	69	69	69	0	0	1
STMMW_07101	7	4	3	3	4	0.142857	-0.142857	0.973616
STMMW_07111	8	4	4	4	4	0	0	1
STMMW_07121	1	0	1	1	0	-1	1	0.839802
STMMW_07131	9	5	4	4	5	0.111111	-0.111111	0.97665
intergenic__D23580__STMMW_07131__STMMW_07141	4	3	1	3	1	0.5	0.5	0.839802
STMMW_07141	30	17	13	17	13	0.133333	0.133333	0.947352
STMMW_07151	207	125	82	125	82	0.207729	0.207729	0.0944754
intergenic__D23580__STMMW_07151__STMMW_07161	32	13	19	13	19	-0.1875	-0.1875	0.839802
STMMW_07161	166	78	88	78	88	-0.060241	-0.060241	0.925772
STMMW_07171	383	204	179	204	179	0.0652742	0.0652742	0.787707
STMMW_07181	55	25	30	25	30	-0.0909091	-0.0909091	0.950917
STMMW_07191	267	154	113	113	154	0.153558	-0.153558	0.234345
STMMW_07201	119	50	69	50	69	-0.159664	-0.159664	0.595254
STMMW_07211	203	100	103	100	103	-0.0147783	-0.0147783	0.987708
STMMW_07221	128	66	62	66	62	0.03125	0.03125	0.97665
STMMW_07231	224	111	113	111	113	-0.00892857	-0.00892857	1
STMMW_07241	259	144	115	115	144	0.111969	-0.111969	0.567854
STMMW_07251	89	39	50	50	39	-0.123596	0.123596	0.839802
STMMW_07261	95	48	47	47	48	0.0105263	-0.0105263	1
intergenic__D23580__STMMW_07261__STMMW_07271	13	2	11	2	11	-0.692308	-0.692308	0.236492
STMMW_07271	80	43	37	37	43	0.075	-0.075	0.950917
STMMW_07281	78	38	40	40	38	-0.025641	0.025641	0.987708
STMMW_07291	79	40	39	39	40	0.0126582	-0.0126582	1
STMMW_ncRNA_55	13	8	5	5	8	0.230769	-0.230769	0.909915
STMMW_07301	99	52	47	47	52	0.0505051	-0.0505051	0.966285
intergenic__D23580__STMMW_07301__STMMW_07311	29	11	18	11	18	-0.241379	-0.241379	0.783327
STMMW_07311	7	4	3	3	4	0.142857	-0.142857	0.973616
STMMW_07321	55	19	36	36	19	-0.309091	0.309091	0.327545
intergenic__D23580__STMMW_07321__STMMW_07331	20	9	11	9	11	-0.1	-0.1	0.966285
STMMW_07331	6	5	1	1	5	0.666667	-0.666667	0.644563
STMMW_07341	25	8	17	17	8	-0.36	0.36	0.567854
intergenic__D23580__STMMW_07341__STMMW_07351	16	7	9	7	9	-0.125	-0.125	0.966285
STMMW_07351	209	97	112	112	97	-0.0717703	0.0717703	0.839802
intergenic__D23580__STMMW_07351__STMMW_07361	21	12	9	12	9	0.142857	0.142857	0.950917
STMMW_07361	7	4	3	4	3	0.142857	0.142857	0.973616
STMMW_07371	51	27	24	24	27	0.0588235	-0.0588235	0.973616
intergenic__D23580__STMMW_07371__STMMW_ncRNA_56	43	12	31	12	31	-0.44186	-0.44186	0.114561
STMMW_ncRNA_56	13	9	4	9	4	0.384615	0.384615	0.732336
STMMW_07381	209	104	105	105	104	-0.00478469	0.00478469	1
intergenic__D23580__STMMW_07381__STMMW_07391	17	9	8	9	8	0.0588235	0.0588235	0.987325
STMMW_07391	90	46	44	44	46	0.0222222	-0.0222222	0.987708
STMMW_07401	56	30	26	26	30	0.0714286	-0.0714286	0.962722
STMMW_07411	12	6	6	6	6	0	0	1
STMMW_07421	63	26	37	37	26	-0.174603	0.174603	0.732336
intergenic__D23580__STMMW_07421__STMMW_07431	19	9	10	9	10	-0.0526316	-0.0526316	0.987708
STMMW_07431	261	138	123	138	123	0.0574713	0.0574713	0.887377
intergenic__D23580__STMMW_07431__STMMW_07441	7	3	4	3	4	-0.142857	-0.142857	0.973616
STMMW_07441	10	7	3	7	3	0.4	0.4	0.787707
intergenic__D23580__STMMW_ncRNA_57__STMMW_07451	29	16	13	16	13	0.103448	0.103448	0.961476
STMMW_07451	216	104	112	104	112	-0.037037	-0.037037	0.962722
STMMW_07461	55	30	25	30	25	0.0909091	0.0909091	0.950917
STMMW_07471	204	98	106	106	98	-0.0392157	0.0392157	0.961476
STMMW_07481	173	86	87	87	86	-0.00578035	0.00578035	1
STMMW_07491	200	100	100	100	100	0	0	1
STMMW_07501	119	57	62	62	57	-0.0420168	0.0420168	0.966285
intergenic__D23580__STMMW_07501__STMMW_07511	18	6	12	6	12	-0.333333	-0.333333	0.725427
STMMW_07511	4	1	3	3	1	-0.5	0.5	0.839802
intergenic__D23580__STMMW_07511__STMMW_ncRNA_58	4	2	2	2	2	0	0	1
STMMW_ncRNA_58	3	2	1	1	2	0.333333	-0.333333	0.950917
intergenic__D23580__STMMW_ncRNA_58__STMMW_07521	10	5	5	5	5	0	0	1
STMMW_07521	4	2	2	2	2	0	0	1
intergenic__D23580__STMMW_07521__STMMW_07531	18	8	10	8	10	-0.111111	-0.111111	0.966285
STMMW_07531	37	20	17	17	20	0.0810811	-0.0810811	0.966285
intergenic__D23580__STMMW_07531__STMMW_07541	18	8	10	8	10	-0.111111	-0.111111	0.966285
STMMW_07541	60	33	27	27	33	0.1	-0.1	0.925772
intergenic__D23580__STMMW_07541__STMMW_07551	14	5	9	5	9	-0.285714	-0.285714	0.839802
STMMW_07551	18	7	11	7	11	-0.222222	-0.222222	0.879138
STMMW_07561	15	6	9	6	9	-0.2	-0.2	0.925772
intergenic__D23580__STMMW_07561__STMMW_07571	11	6	5	6	5	0.0909091	0.0909091	0.982264
STMMW_07571	56	27	29	29	27	-0.0357143	0.0357143	0.985935
STMMW_07581	188	85	103	103	85	-0.0957447	0.0957447	0.773259
STMMW_07591	337	176	161	161	176	0.0445104	-0.0445104	0.909915
intergenic__D23580__STMMW_07591__STMMW_07601	31	6	25	6	25	-0.612903	-0.612903	0.0370825
STMMW_07601	81	37	44	44	37	-0.0864198	0.0864198	0.925772
STMMW_07611	375	184	191	191	184	-0.0186667	0.0186667	0.97665
STMMW_07621	107	60	47	47	60	0.121495	-0.121495	0.793362
STMMW_07631	353	176	177	177	176	-0.00283286	0.00283286	1
STMMW_07641	299	149	150	150	149	-0.00334448	0.00334448	1
STMMW_07642	20	7	13	13	7	-0.3	0.3	0.74975
intergenic__D23580__STMMW_07642__STMMW_07651	19	11	8	11	8	0.157895	0.157895	0.949853
STMMW_07651	31	16	15	16	15	0.0322581	0.0322581	0.993401
intergenic__D23580__STMMW_07651__STMMW_07661	14	9	5	9	5	0.285714	0.285714	0.839802
STMMW_07661	181	91	90	91	90	0.00552486	0.00552486	1
STMMW_07671	198	93	105	105	93	-0.0606061	0.0606061	0.909915
intergenic__D23580__STMMW_07671__STMMW_07681	14	9	5	9	5	0.285714	0.285714	0.839802
STMMW_07681	93	52	41	52	41	0.11828	0.11828	0.839802
STMMW_07691	68	38	30	38	30	0.117647	0.117647	0.863098
STMMW_07701	104	49	55	49	55	-0.0576923	-0.0576923	0.950917
STMMW_07711	68	40	28	40	28	0.176471	0.176471	0.725427
intergenic__D23580__STMMW_07711__STMMW_07721	40	22	18	22	18	0.1	0.1	0.950917
STMMW_07721	19	6	13	6	13	-0.368421	-0.368421	0.652954
STMMW_07731	79	40	39	40	39	0.0126582	0.0126582	1
intergenic__D23580__STMMW_07731__STMMW_07741	26	16	10	16	10	0.230769	0.230769	0.839802
STMMW_07741	35	20	15	20	15	0.142857	0.142857	0.909915
STMMW_07751	70	42	28	42	28	0.2	0.2	0.631449
intergenic__D23580__STMMW_07751__STMMW_07761	21	15	6	15	6	0.428571	0.428571	0.482748
STMMW_07761	12	7	5	7	5	0.166667	0.166667	0.950917
STMMW_07771	5	1	4	1	4	-0.6	-0.6	0.74975
STMMW_07781	8	5	3	5	3	0.25	0.25	0.947352
intergenic__D23580__STMMW_07781__STMMW_07791	3	2	1	2	1	0.333333	0.333333	0.950917
STMMW_07791	30	23	7	23	7	0.533333	0.533333	0.109571
STMMW_07801	6	2	4	2	4	-0.333333	-0.333333	0.909915
STMMW_07811	8	4	4	4	4	0	0	1
intergenic__D23580__STMMW_07811__STMMW_07821	1	0	1	0	1	-1	-1	0.839802
STMMW_07821	2	1	1	1	1	0	0	1
STMMW_07831	33	13	20	13	20	-0.212121	-0.212121	0.822883
STMMW_07841	32	12	20	12	20	-0.25	-0.25	0.725427
STMMW_07851	76	34	42	34	42	-0.105263	-0.105263	0.891984
STMMW_07861	100	45	55	55	45	-0.1	0.1	0.839802
intergenic__D23580__STMMW_07861__STMMW_07871	19	10	9	10	9	0.0526316	0.0526316	0.987708
STMMW_07871	33	12	21	21	12	-0.272727	0.272727	0.678447
STMMW_07881	44	22	22	22	22	0	0	1
intergenic__D23580__STMMW_07881__STMMW_07891	14	6	8	6	8	-0.142857	-0.142857	0.962722
STMMW_07891	8	5	3	5	3	0.25	0.25	0.947352
STMMW_07901	13	5	8	5	8	-0.230769	-0.230769	0.909915
STMMW_07911	48	27	21	27	21	0.125	0.125	0.909915
STMMW_07921	19	10	9	10	9	0.0526316	0.0526316	0.987708
intergenic__D23580__STMMW_07921__STMMW_07931	16	10	6	10	6	0.25	0.25	0.839802
STMMW_07931	9	5	4	5	4	0.111111	0.111111	0.97665
STMMW_07941	5	4	1	4	1	0.6	0.6	0.74975
intergenic__D23580__STMMW_07941__STMMW_07951	18	14	4	14	4	0.555556	0.555556	0.293723
STMMW_07951	8	4	4	4	4	0	0	1
STMMW_07961	9	4	5	4	5	-0.111111	-0.111111	0.97665
STMMW_ncRNA_59	5	3	2	3	2	0.2	0.2	0.966285
intergenic__D23580__STMMW_ncRNA_59__STMMW_07971	62	27	35	27	35	-0.129032	-0.129032	0.839802
STMMW_07971	5	3	2	3	2	0.2	0.2	0.966285
STMMW_07981	5	0	5	0	5	-1	-1	0.345609
STMMW_07991	2	0	2	0	2	-1	-1	0.725427
intergenic__D23580__STMMW_07991__STMMW_08001	17	9	8	9	8	0.0588235	0.0588235	0.987325
STMMW_08001	30	17	13	17	13	0.133333	0.133333	0.947352
intergenic__D23580__STMMW_08001__STMMW_08011	30	21	9	21	9	0.4	0.4	0.374038
STMMW_08011	53	31	22	31	22	0.169811	0.169811	0.808713
STMMW_08021	4	2	2	2	2	0	0	1
STMMW_08031	6	3	3	3	3	0	0	1
STMMW_08041	8	4	4	4	4	0	0	1
intergenic__D23580__STMMW_08041__STMMW_08051	23	14	9	14	9	0.217391	0.217391	0.839802
STMMW_08051	3	1	2	1	2	-0.333333	-0.333333	0.950917
STMMW_08061	5	2	3	2	3	-0.2	-0.2	0.966285
STMMW_08071	86	44	42	44	42	0.0232558	0.0232558	0.987708
intergenic__D23580__STMMW_08071__STMMW_08081	132	78	54	78	54	0.181818	0.181818	0.425845
STMMW_08081	125	60	65	60	65	-0.04	-0.04	0.966285
STMMW_08091	73	37	36	37	36	0.0136986	0.0136986	1
STMMW_08101	109	56	53	53	56	0.0275229	-0.0275229	0.982823
intergenic__D23580__STMMW_08101__STMMW_08111	7	4	3	4	3	0.142857	0.142857	0.973616
STMMW_08111	74	38	36	36	38	0.027027	-0.027027	0.987708
intergenic__D23580__STMMW_08111__STMMW_08121	31	13	18	13	18	-0.16129	-0.16129	0.891984
STMMW_08121	89	47	42	47	42	0.0561798	0.0561798	0.964391
STMMW_08131	62	38	24	24	38	0.225806	-0.225806	0.584381
STMMW_08141	57	37	20	20	37	0.298246	-0.298246	0.344814
STMMW_08151	15	13	2	13	2	0.733333	0.733333	0.128039
STMMW_08161	38	20	18	18	20	0.0526316	-0.0526316	0.979167
intergenic__D23580__STMMW_08161__STMMW_08171	4	2	2	2	2	0	0	1
STMMW_08171	7	3	4	3	4	-0.142857	-0.142857	0.973616
STMMW_08181	53	25	28	25	28	-0.0566038	-0.0566038	0.973616
STMMW_08191	389	193	196	193	196	-0.00771208	-0.00771208	1
STMMW_08201	325	163	162	163	162	0.00307692	0.00307692	1
intergenic__D23580__STMMW_08201__STMMW_08211	15	6	9	6	9	-0.2	-0.2	0.925772
STMMW_08211	81	49	32	49	32	0.209877	0.209877	0.504632
intergenic__D23580__STMMW_08211__STMMW_08221	49	27	22	27	22	0.102041	0.102041	0.947352
STMMW_08221	143	66	77	66	77	-0.0769231	-0.0769231	0.891984
STMMW_08231	80	40	40	40	40	0	0	1
STMMW_08241	31	16	15	15	16	0.0322581	-0.0322581	0.993401
intergenic__D23580__STMMW_08241__STMMW_08251	18	9	9	9	9	0	0	1
STMMW_08251	124	57	67	67	57	-0.0806452	0.0806452	0.891984
STMMW_08261	162	79	83	83	79	-0.0246914	0.0246914	0.982264
STMMW_08271	89	45	44	44	45	0.011236	-0.011236	1
STMMW_08281	100	41	59	59	41	-0.18	0.18	0.567854
intergenic__D23580__STMMW_08281__STMMW_08291	4	2	2	2	2	0	0	1
STMMW_08291	118	73	45	45	73	0.237288	-0.237288	0.207781
intergenic__D23580__STMMW_08291__STMMW_08301	9	2	7	2	7	-0.555556	-0.555556	0.631449
STMMW_08301	197	93	104	104	93	-0.0558376	0.0558376	0.925772
STMMW_08311	82	37	45	45	37	-0.097561	0.097561	0.899907
STMMW_08321	16	10	6	10	6	0.25	0.25	0.839802
intergenic__D23580__STMMW_08321__STMMW_08331	8	5	3	5	3	0.25	0.25	0.947352
STMMW_08331	74	36	38	36	38	-0.027027	-0.027027	0.987708
STMMW_08341	94	46	48	46	48	-0.0212766	-0.0212766	0.989259
STMMW_08351	145	74	71	74	71	0.0206897	0.0206897	0.987325
STMMW_08361	98	45	53	53	45	-0.0816327	0.0816327	0.917253
intergenic__D23580__STMMW_08361__STMMW_08371	16	9	7	9	7	0.125	0.125	0.966285
STMMW_08371	75	42	33	42	33	0.12	0.12	0.839802
intergenic__D23580__STMMW_08371__STMMW_08381	7	3	4	3	4	-0.142857	-0.142857	0.973616
STMMW_08381	175	82	93	93	82	-0.0628571	0.0628571	0.909915
intergenic__D23580__STMMW_08381__STMMW_08391	11	6	5	6	5	0.0909091	0.0909091	0.982264
STMMW_08391	136	74	62	74	62	0.0882353	0.0882353	0.839802
STMMW_08401	85	44	41	44	41	0.0352941	0.0352941	0.979167
STMMW_08411	98	44	54	44	54	-0.102041	-0.102041	0.839802
intergenic__D23580__STMMW_08411__STMMW_08421	24	14	10	14	10	0.166667	0.166667	0.909915
STMMW_08421	235	127	108	127	108	0.0808511	0.0808511	0.808713
STMMW_08431	263	131	132	131	132	-0.00380228	-0.00380228	1
STMMW_08441	88	43	45	45	43	-0.0227273	0.0227273	0.987708
STMMW_08451	204	100	104	104	100	-0.0196078	0.0196078	0.982823
STMMW_08461	174	85	89	85	89	-0.0229885	-0.0229885	0.982264
STMMW_08471	175	93	82	93	82	0.0628571	0.0628571	0.909915
STMMW_08481	105	48	57	48	57	-0.0857143	-0.0857143	0.90462
STMMW_08491	90	45	45	45	45	0	0	1
intergenic__D23580__STMMW_08491__STMMW_ncRNA_60	8	4	4	4	4	0	0	1
STMMW_ncRNA_60	1	0	1	1	0	-1	1	0.839802
intergenic__D23580__STMMW_ncRNA_60__STMMW_08501	12	7	5	7	5	0.166667	0.166667	0.950917
STMMW_08501	183	100	83	100	83	0.0928962	0.0928962	0.793362
intergenic__D23580__STMMW_08501__STMMW_08511	49	33	16	33	16	0.346939	0.346939	0.267314
STMMW_08511	28	21	7	21	7	0.5	0.5	0.182356
STMMW_08521	493	209	284	209	284	-0.15213	-0.15213	0.0404051
STMMW_08531	86	41	45	45	41	-0.0465116	0.0465116	0.972787
intergenic__D23580__STMMW_08531__STMMW_08541	29	15	14	15	14	0.0344828	0.0344828	0.993401
STMMW_08541	92	50	42	50	42	0.0869565	0.0869565	0.909915
STMMW_08551	53	28	25	28	25	0.0566038	0.0566038	0.973616
STMMW_08561	51	29	22	29	22	0.137255	0.137255	0.856568
STMMW_08571	18	11	7	11	7	0.222222	0.222222	0.879138
STMMW_08581	32	13	19	13	19	-0.1875	-0.1875	0.839802
STMMW_08591	157	98	59	98	59	0.248408	0.248408	0.0732738
intergenic__D23580__STMMW_08591__STMMW_08601	7	5	2	5	2	0.428571	0.428571	0.839802
STMMW_08601	25	20	5	20	5	0.6	0.6	0.0923946
STMMW_08611	35	14	21	14	21	-0.2	-0.2	0.839802
STMMW_08621	109	46	63	46	63	-0.155963	-0.155963	0.646628
STMMW_08631	104	47	57	57	47	-0.0961538	0.0961538	0.856568
STMMW_08641	136	61	75	75	61	-0.102941	0.102941	0.832275
STMMW_08651	85	43	42	42	43	0.0117647	-0.0117647	1
intergenic__D23580__STMMW_08651__STMMW_08661	12	7	5	7	5	0.166667	0.166667	0.950917
STMMW_08661	65	31	34	31	34	-0.0461538	-0.0461538	0.976515
STMMW_08671	160	77	83	83	77	-0.0375	0.0375	0.966285
intergenic__D23580__STMMW_08671__STMMW_08681	15	5	10	5	10	-0.333333	-0.333333	0.783327
STMMW_08681	196	98	98	98	98	0	0	1
STMMW_08691	310	135	175	175	135	-0.129032	0.129032	0.337497
STMMW_08701	179	90	89	89	90	0.00558659	-0.00558659	1
STMMW_08711	99	53	46	46	53	0.0707071	-0.0707071	0.949045
intergenic__D23580__STMMW_08711__STMMW_08721	29	16	13	16	13	0.103448	0.103448	0.961476
STMMW_08721	196	91	105	91	105	-0.0714286	-0.0714286	0.839802
intergenic__D23580__STMMW_08721__STMMW_08731	36	19	17	19	17	0.0555556	0.0555556	0.97665
STMMW_08731	256	133	123	133	123	0.0390625	0.0390625	0.950917
STMMW_08741	103	57	46	57	46	0.106796	0.106796	0.839802
STMMW_ncRNA_61	13	4	9	9	4	-0.384615	0.384615	0.732336
STMMW_08751	18	10	8	8	10	0.111111	-0.111111	0.966285
intergenic__D23580__STMMW_08751__STMMW_08761	11	5	6	5	6	-0.0909091	-0.0909091	0.982264
STMMW_08761	15	6	9	9	6	-0.2	0.2	0.925772
intergenic__D23580__STMMW_08761__STMMW_08771	19	9	10	9	10	-0.0526316	-0.0526316	0.987708
STMMW_08771	75	35	40	35	40	-0.0666667	-0.0666667	0.950917
STMMW_08781	234	125	109	109	125	0.0683761	-0.0683761	0.839802
intergenic__D23580__STMMW_08781__STMMW_08791	19	11	8	11	8	0.157895	0.157895	0.949853
STMMW_08791	72	40	32	32	40	0.111111	-0.111111	0.879138
STMMW_08801	62	26	36	36	26	-0.16129	0.16129	0.787707
intergenic__D23580__STMMW_08801__STMMW_08811	18	9	9	9	9	0	0	1
STMMW_08811	88	43	45	45	43	-0.0227273	0.0227273	0.987708
intergenic__D23580__STMMW_08811__STMMW_08821	32	16	16	16	16	0	0	1
STMMW_08821	94	40	54	54	40	-0.148936	0.148936	0.725427
intergenic__D23580__STMMW_08821__STMMW_08831	21	9	12	9	12	-0.142857	-0.142857	0.950917
STMMW_08831	113	56	57	57	56	-0.00884956	0.00884956	1
intergenic__D23580__STMMW_08831__STMMW_08841	10	4	6	4	6	-0.2	-0.2	0.950917
STMMW_08841	59	35	24	35	24	0.186441	0.186441	0.725427
STMMW_08851	159	73	86	86	73	-0.081761	0.081761	0.839802
intergenic__D23580__STMMW_08851__STMMW_ncRNA_62	24	11	13	11	13	-0.0833333	-0.0833333	0.973616
STMMW_ncRNA_62	13	7	6	6	7	0.0769231	-0.0769231	0.982823
intergenic__D23580__STMMW_ncRNA_62__STMMW_08861	5	2	3	2	3	-0.2	-0.2	0.966285
STMMW_08861	39	21	18	21	18	0.0769231	0.0769231	0.966285
STMMW_08871	117	62	55	62	55	0.0598291	0.0598291	0.950917
STMMW_08881	87	42	45	45	42	-0.0344828	0.0344828	0.980474
intergenic__D23580__STMMW_08881__STMMW_08891	30	18	12	18	12	0.2	0.2	0.839802
STMMW_08891	138	83	55	83	55	0.202899	0.202899	0.281237
intergenic__D23580__STMMW_08891__STMMW_08901	116	59	57	59	57	0.0172414	0.0172414	0.993401
STMMW_08901	118	49	69	49	69	-0.169492	-0.169492	0.539872
STMMW_08911	108	39	69	69	39	-0.277778	0.277778	0.114992
intergenic__D23580__STMMW_08911__STMMW_08921	75	35	40	35	40	-0.0666667	-0.0666667	0.950917
STMMW_08921	123	64	59	59	64	0.0406504	-0.0406504	0.966285
intergenic__D23580__STMMW_08921__STMMW_08931	15	5	10	5	10	-0.333333	-0.333333	0.783327
STMMW_08931	85	43	42	43	42	0.0117647	0.0117647	1
STMMW_08941	412	207	205	205	207	0.00485437	-0.00485437	1
STMMW_08951	146	78	68	68	78	0.0684932	-0.0684932	0.909915
intergenic__D23580__STMMW_08951__STMMW_08961	37	20	17	20	17	0.0810811	0.0810811	0.966285
STMMW_08961	118	55	63	63	55	-0.0677966	0.0677966	0.947352
STMMW_08971	168	76	92	92	76	-0.0952381	0.0952381	0.808713
intergenic__D23580__STMMW_08971__STMMW_08981	27	16	11	16	11	0.185185	0.185185	0.868668
STMMW_08981	132	74	58	74	58	0.121212	0.121212	0.732336
STMMW_08991	242	121	121	121	121	0	0	1
STMMW_09001	226	111	115	111	115	-0.0176991	-0.0176991	0.985935
STMMW_09011	91	40	51	40	51	-0.120879	-0.120879	0.839802
STMMW_09021	99	50	49	50	49	0.010101	0.010101	1
STMMW_09031	110	51	59	59	51	-0.0727273	0.0727273	0.933546
intergenic__D23580__STMMW_09031__STMMW_09041	4	2	2	2	2	0	0	1
STMMW_09041	33	18	15	18	15	0.0909091	0.0909091	0.964789
STMMW_ncRNA_63	8	4	4	4	4	0	0	1
intergenic__D23580__STMMW_ncRNA_63__STMMW_09051	73	48	25	48	25	0.315068	0.315068	0.171703
STMMW_09051	5	2	3	2	3	-0.2	-0.2	0.966285
STMMW_09061	11	5	6	5	6	-0.0909091	-0.0909091	0.982264
STMMW_09071	74	40	34	40	34	0.0810811	0.0810811	0.949853
intergenic__D23580__STMMW_09071__STMMW_09081	28	11	17	11	17	-0.214286	-0.214286	0.839802
STMMW_09081	211	119	92	119	92	0.127962	0.127962	0.523975
intergenic__D23580__STMMW_09081__STMMW_09091	16	13	3	13	3	0.625	0.625	0.236492
STMMW_09091	165	79	86	79	86	-0.0424242	-0.0424242	0.962722
STMMW_09101	104	31	73	73	31	-0.403846	0.403846	0.00470886
STMMW_ncRNA_64	42	20	22	20	22	-0.047619	-0.047619	0.982264
intergenic__D23580__STMMW_ncRNA_64__STMMW_09111	54	25	29	25	29	-0.0740741	-0.0740741	0.962722
STMMW_09111	102	46	56	56	46	-0.0980392	0.0980392	0.850201
intergenic__D23580__STMMW_09111__STMMW_09121	33	11	22	11	22	-0.333333	-0.333333	0.504632
STMMW_09121	57	29	28	29	28	0.0175439	0.0175439	1
STMMW_09131	57	28	29	29	28	-0.0175439	0.0175439	1
intergenic__D23580__STMMW_09131__STMMW_09141	20	10	10	10	10	0	0	1
STMMW_09141	129	65	64	65	64	0.00775194	0.00775194	1
STMMW_09151	105	49	56	56	49	-0.0666667	0.0666667	0.950917
STMMW_09161	95	46	49	49	46	-0.0315789	0.0315789	0.982264
intergenic__D23580__STMMW_09161__STMMW_09171	20	9	11	9	11	-0.1	-0.1	0.966285
STMMW_09171	148	74	74	74	74	0	0	1
STMMW_09181	111	57	54	54	57	0.027027	-0.027027	0.982823
STMMW_09191	145	72	73	73	72	-0.00689655	0.00689655	1
intergenic__D23580__STMMW_09191__STMMW_09201	16	8	8	8	8	0	0	1
STMMW_09201	90	45	45	45	45	0	0	1
STMMW_ncRNA_65	6	2	4	4	2	-0.333333	0.333333	0.909915
STMMW_09211	252	131	121	121	131	0.0396825	-0.0396825	0.950917
intergenic__D23580__STMMW_09211__STMMW_09221	51	17	34	17	34	-0.333333	-0.333333	0.281237
STMMW_09221	52	26	26	26	26	0	0	1
STMMW_09231	25	14	11	11	14	0.12	-0.12	0.950917
intergenic__D23580__STMMW_09231__STMMW_09241	18	10	8	10	8	0.111111	0.111111	0.966285
STMMW_09241	37	18	19	18	19	-0.027027	-0.027027	0.997229
STMMW_09251	80	42	38	42	38	0.05	0.05	0.966285
STMMW_09261	107	55	52	55	52	0.0280374	0.0280374	0.982823
STMMW_09271	34	15	19	15	19	-0.117647	-0.117647	0.949853
intergenic__D23580__STMMW_09271__STMMW_09281	7	3	4	3	4	-0.142857	-0.142857	0.973616
STMMW_09281	120	57	63	57	63	-0.05	-0.05	0.962722
STMMW_09291	163	83	80	83	80	0.0184049	0.0184049	0.987708
STMMW_09301	130	67	63	67	63	0.0307692	0.0307692	0.97665
STMMW_09311	108	51	57	51	57	-0.0555556	-0.0555556	0.950917
STMMW_09321	63	32	31	32	31	0.015873	0.015873	1
STMMW_09331	139	86	53	86	53	0.23741	0.23741	0.138414
intergenic__D23580__STMMW_09331__STMMW_09341	29	18	11	18	11	0.241379	0.241379	0.783327
STMMW_09341	190	106	84	106	84	0.115789	0.115789	0.658972
STMMW_09351	45	12	33	12	33	-0.466667	-0.466667	0.0697334
STMMW_09361	123	55	68	55	68	-0.105691	-0.105691	0.839802
intergenic__D23580__STMMW_09361__STMMW_09371	26	12	14	12	14	-0.0769231	-0.0769231	0.973616
STMMW_09371	59	31	28	28	31	0.0508475	-0.0508475	0.973616
intergenic__D23580__STMMW_09371__STMMW_09381	7	5	2	5	2	0.428571	0.428571	0.839802
STMMW_09381	85	43	42	42	43	0.0117647	-0.0117647	1
STMMW_09391	72	38	34	34	38	0.0555556	-0.0555556	0.966285
STMMW_09401	85	42	43	43	42	-0.0117647	0.0117647	1
STMMW_09411	69	32	37	37	32	-0.0724638	0.0724638	0.950917
intergenic__D23580__STMMW_09411__STMMW_09421	9	5	4	5	4	0.111111	0.111111	0.97665
STMMW_09421	59	28	31	31	28	-0.0508475	0.0508475	0.973616
intergenic__D23580__STMMW_09421__STMMW_09431	10	7	3	7	3	0.4	0.4	0.787707
STMMW_09431	39	20	19	20	19	0.025641	0.025641	0.998763
STMMW_09441	82	47	35	47	35	0.146341	0.146341	0.763979
STMMW_09451	105	47	58	58	47	-0.104762	0.104762	0.839802
STMMW_09461	142	67	75	75	67	-0.056338	0.056338	0.950917
STMMW_09471	133	68	65	65	68	0.0225564	-0.0225564	0.985935
STMMW_09481	269	130	139	139	130	-0.0334572	0.0334572	0.962722
intergenic__D23580__STMMW_09481__STMMW_09491	25	10	15	10	15	-0.2	-0.2	0.839802
STMMW_09491	139	78	61	61	78	0.122302	-0.122302	0.725427
STMMW_09501	237	109	128	128	109	-0.0801688	0.0801688	0.808713
intergenic__D23580__STMMW_09501__STMMW_09511	3	2	1	2	1	0.333333	0.333333	0.950917
STMMW_09511	195	103	92	92	103	0.0564103	-0.0564103	0.925772
intergenic__D23580__STMMW_09511__STMMW_09521	69	33	36	33	36	-0.0434783	-0.0434783	0.97665
STMMW_09521	180	87	93	87	93	-0.0333333	-0.0333333	0.966285
STMMW_09531	337	173	164	164	173	0.0267062	-0.0267062	0.966285
intergenic__D23580__STMMW_09531__STMMW_09541	21	8	13	8	13	-0.238095	-0.238095	0.839802
STMMW_09541	175	87	88	87	88	-0.00571429	-0.00571429	1
STMMW_09551	205	101	104	101	104	-0.0146341	-0.0146341	0.987708
intergenic__D23580__STMMW_09551__STMMW_09561	13	7	6	7	6	0.0769231	0.0769231	0.982823
STMMW_09561	22	11	11	11	11	0	0	1
intergenic__D23580__STMMW_09561__STMMW_09571	17	12	5	12	5	0.411765	0.411765	0.615401
STMMW_09571	23	15	8	15	8	0.304348	0.304348	0.725427
STMMW_09581	196	104	92	104	92	0.0612245	0.0612245	0.909915
intergenic__D23580__STMMW_09581__STMMW_ncRNA_66	26	13	13	13	13	0	0	1
STMMW_ncRNA_66	36	15	21	15	21	-0.166667	-0.166667	0.839802
STMMW_09591	323	153	170	153	170	-0.0526316	-0.0526316	0.879138
intergenic__D23580__STMMW_09591__STMMW_09601	112	56	56	56	56	0	0	1
STMMW_09601	107	53	54	54	53	-0.00934579	0.00934579	1
STMMW_09602	35	16	19	19	16	-0.0857143	0.0857143	0.966285
STMMW_09611	49	21	28	28	21	-0.142857	0.142857	0.839802
intergenic__D23580__STMMW_09611__STMMW_09621	25	6	19	6	19	-0.52	-0.52	0.201267
STMMW_09621	93	43	50	50	43	-0.0752688	0.0752688	0.947352
STMMW_09631	96	48	48	48	48	0	0	1
intergenic__D23580__STMMW_09631__STMMW_09641	7	3	4	3	4	-0.142857	-0.142857	0.973616
STMMW_09641	158	58	100	58	100	-0.265823	-0.265823	0.0439978
STMMW_09651	15	13	2	2	13	0.733333	-0.733333	0.128039
STMMW_09661	23	10	13	13	10	-0.130435	0.130435	0.950917
STMMW_09671	55	29	26	26	29	0.0545455	-0.0545455	0.973616
STMMW_09681	13	8	5	5	8	0.230769	-0.230769	0.909915
STMMW_09691	10	3	7	7	3	-0.4	0.4	0.787707
intergenic__D23580__STMMW_09691__STMMW_09701	8	2	6	2	6	-0.5	-0.5	0.725427
STMMW_09701	41	16	25	25	16	-0.219512	0.219512	0.732336
intergenic__D23580__STMMW_09701__STMMW_09711	61	32	29	32	29	0.0491803	0.0491803	0.973616
STMMW_09711	38	20	18	20	18	0.0526316	0.0526316	0.979167
STMMW_09721	12	8	4	8	4	0.333333	0.333333	0.839802
intergenic__D23580__STMMW_09721__STMMW_09731	10	6	4	6	4	0.2	0.2	0.950917
STMMW_09731	4	3	1	3	1	0.5	0.5	0.839802
STMMW_09741	180	102	78	102	78	0.133333	0.133333	0.57782
intergenic__D23580__STMMW_09741__STMMW_09751	6	2	4	2	4	-0.333333	-0.333333	0.909915
STMMW_09751	2	1	1	1	1	0	0	1
intergenic__D23580__STMMW_09751__STMMW_09761	5	2	3	2	3	-0.2	-0.2	0.966285
STMMW_09761	389	201	188	201	188	0.033419	0.033419	0.950917
STMMW_09771	119	62	57	62	57	0.0420168	0.0420168	0.966285
STMMW_09781	180	84	96	84	96	-0.0666667	-0.0666667	0.891984
intergenic__D23580__STMMW_09781__STMMW_09791	15	9	6	9	6	0.2	0.2	0.925772
STMMW_09791	162	98	64	98	64	0.209877	0.209877	0.178264
intergenic__D23580__STMMW_09791__STMMW_09801	24	9	15	9	15	-0.25	-0.25	0.816644
STMMW_09801	372	178	194	178	194	-0.0430108	-0.0430108	0.909915
intergenic__D23580__STMMW_09801__STMMW_ncRNA_67	58	28	30	28	30	-0.0344828	-0.0344828	0.985935
STMMW_ncRNA_67	33	16	17	17	16	-0.030303	0.030303	0.994927
STMMW_09811	140	64	76	76	64	-0.0857143	0.0857143	0.839802
STMMW_09821	84	51	33	33	51	0.214286	-0.214286	0.482748
intergenic__D23580__STMMW_09821__STMMW_09831	10	7	3	7	3	0.4	0.4	0.787707
STMMW_09831	76	56	20	56	20	0.473684	0.473684	0.00456987
STMMW_09841	278	120	158	158	120	-0.136691	0.136691	0.335466
STMMW_09851	141	61	80	80	61	-0.134752	0.134752	0.655987
intergenic__D23580__STMMW_09851__STMMW_09861	48	26	22	26	22	0.0833333	0.0833333	0.950917
STMMW_09861	261	124	137	137	124	-0.0498084	0.0498084	0.920131
intergenic__D23580__STMMW_09861__STMMW_09871	14	8	6	8	6	0.142857	0.142857	0.962722
STMMW_09871	105	54	51	54	51	0.0285714	0.0285714	0.982823
intergenic__D23580__STMMW_09871__STMMW_09881	16	9	7	9	7	0.125	0.125	0.966285
STMMW_09881	115	63	52	63	52	0.0956522	0.0956522	0.839802
STMMW_09891	192	105	87	105	87	0.09375	0.09375	0.783327
intergenic__D23580__STMMW_09891__STMMW_09901	10	3	7	3	7	-0.4	-0.4	0.787707
STMMW_09901	94	49	45	49	45	0.0425532	0.0425532	0.973616
intergenic__D23580__STMMW_09901__STMMW_09911	4	2	2	2	2	0	0	1
STMMW_09911	2	2	0	2	0	1	1	0.725427
STMMW_09921	6	2	4	2	4	-0.333333	-0.333333	0.909915
intergenic__D23580__STMMW_09921__STMMW_09931	3	3	0	3	0	1	1	0.595254
STMMW_09931	18	11	7	11	7	0.222222	0.222222	0.879138
STMMW_ncRNA_68	4	2	2	2	2	0	0	1
intergenic__D23580__STMMW_ncRNA_68__STMMW_09941	14	7	7	7	7	0	0	1
STMMW_09941	342	176	166	176	166	0.0292398	0.0292398	0.962722
STMMW_09951	4	1	3	1	3	-0.5	-0.5	0.839802
STMMW_09961	9	5	4	5	4	0.111111	0.111111	0.97665
STMMW_09971	162	76	86	76	86	-0.0617284	-0.0617284	0.925772
STMMW_09991	5	4	1	4	1	0.6	0.6	0.74975
intergenic__D23580__STMMW_09991__STMMW_10001	30	17	13	17	13	0.133333	0.133333	0.947352
STMMW_10001	138	76	62	76	62	0.101449	0.101449	0.839802
STMMW_10011	86	39	47	47	39	-0.0930233	0.0930233	0.909915
intergenic__D23580__STMMW_10011__STMMW_10021	16	8	8	8	8	0	0	1
STMMW_10021	66	37	29	37	29	0.121212	0.121212	0.854938
STMMW_10031	2	2	0	2	0	1	1	0.725427
STMMW_10041	5	3	2	3	2	0.2	0.2	0.966285
STMMW_10051	47	13	34	13	34	-0.446809	-0.446809	0.0809634
intergenic__D23580__STMMW_10051__STMMW_10061	25	15	10	15	10	0.2	0.2	0.839802
STMMW_10061	215	112	103	112	103	0.0418605	0.0418605	0.950917
intergenic__D23580__STMMW_10061__STMMW_10071	23	12	11	12	11	0.0434783	0.0434783	0.987708
STMMW_10071	50	27	23	27	23	0.08	0.08	0.957717
STMMW_10081	74	41	33	41	33	0.108108	0.108108	0.887377
STMMW_10091	47	19	28	28	19	-0.191489	0.191489	0.773259
STMMW_10101	59	26	33	33	26	-0.118644	0.118644	0.891984
STMMW_10111	2	0	2	2	0	-1	1	0.725427
STMMW_10121	51	31	20	20	31	0.215686	-0.215686	0.704943
intergenic__D23580__STMMW_10121__STMMW_10131	21	17	4	17	4	0.619048	0.619048	0.128039
STMMW_10131	172	95	77	95	77	0.104651	0.104651	0.745053
intergenic__D23580__STMMW_10131__STMMW_10141	1	1	0	1	0	1	1	0.839802
STMMW_10141	107	55	52	55	52	0.0280374	0.0280374	0.982823
STMMW_10151	74	38	36	36	38	0.027027	-0.027027	0.987708
intergenic__D23580__STMMW_10151__STMMW_10161	14	8	6	8	6	0.142857	0.142857	0.962722
STMMW_10161	120	66	54	54	66	0.1	-0.1	0.839802
STMMW_ncRNA_70	14	9	5	9	5	0.285714	0.285714	0.839802
intergenic__D23580__STMMW_ncRNA_70__STMMW_10171	19	9	10	9	10	-0.0526316	-0.0526316	0.987708
STMMW_10171	22	13	9	9	13	0.181818	-0.181818	0.909915
STMMW_10181	34	15	19	19	15	-0.117647	0.117647	0.949853
STMMW_10182	248	123	125	125	123	-0.00806452	0.00806452	1
STMMW_10191	508	253	255	255	253	-0.00393701	0.00393701	1
STMMW_ncRNA_71	52	26	26	26	26	0	0	1
STMMW_ncRNA_72	51	25	26	25	26	-0.0196078	-0.0196078	1
STMMW_10201	42	28	14	14	28	0.333333	-0.333333	0.391533
STMMW_10211	31	13	18	18	13	-0.16129	0.16129	0.891984
STMMW_10221	23	12	11	11	12	0.0434783	-0.0434783	0.987708
STMMW_10231	3	3	0	0	3	1	-1	0.595254
intergenic__D23580__STMMW_10231__STMMW_10241	16	8	8	8	8	0	0	1
STMMW_10241	30	17	13	17	13	0.133333	0.133333	0.947352
STMMW_ncRNA_73	6	4	2	2	4	0.333333	-0.333333	0.909915
STMMW_10251	123	64	59	64	59	0.0406504	0.0406504	0.966285
STMMW_10261	74	34	40	34	40	-0.0810811	-0.0810811	0.949853
STMMW_10271	23	13	10	13	10	0.130435	0.130435	0.950917
STMMW_10281	49	24	25	24	25	-0.0204082	-0.0204082	1
STMMW_10291	46	34	12	34	12	0.478261	0.478261	0.054373
intergenic__D23580__STMMW_10291__STMMW_10301	29	14	15	14	15	-0.0344828	-0.0344828	0.993401
STMMW_10301	50	28	22	28	22	0.12	0.12	0.909915
intergenic__D23580__STMMW_10301__STMMW_10311	125	71	54	71	54	0.136	0.136	0.715719
STMMW_10311	85	41	44	41	44	-0.0352941	-0.0352941	0.979167
intergenic__D23580__STMMW_10311__STMMW_10321	27	15	12	15	12	0.111111	0.111111	0.950917
STMMW_10321	73	39	34	39	34	0.0684932	0.0684932	0.950917
STMMW_10331	17	13	4	13	4	0.529412	0.529412	0.374656
STMMW_10341	158	85	73	85	73	0.0759494	0.0759494	0.875724
STMMW_10351	57	28	29	28	29	-0.0175439	-0.0175439	1
intergenic__D23580__STMMW_10351__STMMW_10361	38	18	20	18	20	-0.0526316	-0.0526316	0.979167
STMMW_10361	12	5	7	5	7	-0.166667	-0.166667	0.950917
intergenic__D23580__STMMW_10361__STMMW_10371	13	4	9	4	9	-0.384615	-0.384615	0.732336
STMMW_10371	81	44	37	37	44	0.0864198	-0.0864198	0.925772
intergenic__D23580__STMMW_10371__STMMW_10381	103	40	63	40	63	-0.223301	-0.223301	0.338279
STMMW_10381	222	117	105	105	117	0.0540541	-0.0540541	0.919547
intergenic__D23580__STMMW_10381__STMMW_10392	43	18	25	18	25	-0.162791	-0.162791	0.839802
STMMW_10392	70	28	42	28	42	-0.2	-0.2	0.631449
STMMW_10391	57	27	30	27	30	-0.0526316	-0.0526316	0.973616
STMMW_10401	55	25	30	25	30	-0.0909091	-0.0909091	0.950917
intergenic__D23580__STMMW_10401__STMMW_10411	10	4	6	4	6	-0.2	-0.2	0.950917
STMMW_10411	59	31	28	31	28	0.0508475	0.0508475	0.973616
STMMW_10421	294	148	146	148	146	0.00680272	0.00680272	1
STMMW_10422	25	9	16	9	16	-0.28	-0.28	0.732336
STMMW_10431	238	112	126	112	126	-0.0588235	-0.0588235	0.891984
STMMW_10441	325	169	156	169	156	0.04	0.04	0.947352
STMMW_10451	47	23	24	23	24	-0.0212766	-0.0212766	1
STMMW_10461	55	31	24	31	24	0.127273	0.127273	0.879138
STMMW_10471	79	42	37	42	37	0.0632911	0.0632911	0.959442
STMMW_10481	127	63	64	63	64	-0.00787402	-0.00787402	1
STMMW_10491	135	68	67	68	67	0.00740741	0.00740741	1
STMMW_10501	69	36	33	36	33	0.0434783	0.0434783	0.97665
STMMW_10511	38	20	18	20	18	0.0526316	0.0526316	0.979167
STMMW_10521	592	301	291	301	291	0.0168919	0.0168919	0.973616
STMMW_10531	48	26	22	26	22	0.0833333	0.0833333	0.950917
STMMW_10541	103	61	42	61	42	0.184466	0.184466	0.51674
intergenic__D23580__STMMW_10541__STMMW_10551	25	9	16	9	16	-0.28	-0.28	0.732336
STMMW_10551	88	38	50	50	38	-0.136364	0.136364	0.787707
STMMW_10561	87	44	43	44	43	0.0114943	0.0114943	1
STMMW_10571	157	68	89	68	89	-0.133758	-0.133758	0.631449
STMMW_10581	118	62	56	62	56	0.0508475	0.0508475	0.962722
STMMW_10591	634	316	318	316	318	-0.00315457	-0.00315457	1
intergenic__D23580__STMMW_10591__STMMW_10601	47	26	21	26	21	0.106383	0.106383	0.947352
STMMW_10601	402	210	192	210	192	0.0447761	0.0447761	0.891984
STMMW_10611	124	66	58	66	58	0.0645161	0.0645161	0.947352
STMMW_10621	39	22	17	17	22	0.128205	-0.128205	0.921103
intergenic__D23580__STMMW_10621__STMMW_10631	47	24	23	24	23	0.0212766	0.0212766	1
STMMW_10631	445	225	220	225	220	0.011236	0.011236	0.987708
STMMW_10641	259	127	132	132	127	-0.019305	0.019305	0.982264
intergenic__D23580__STMMW_10641__STMMW_10651	30	13	17	13	17	-0.133333	-0.133333	0.947352
STMMW_10651	60	31	29	31	29	0.0333333	0.0333333	0.985935
intergenic__D23580__STMMW_10651__STMMW_10661	21	12	9	12	9	0.142857	0.142857	0.950917
STMMW_10661	123	72	51	51	72	0.170732	-0.170732	0.504632
STMMW_10671	23	14	9	9	14	0.217391	-0.217391	0.839802
STMMW_10681	40	18	22	22	18	-0.1	0.1	0.950917
intergenic__D23580__STMMW_10681__STMMW_10691	3	1	2	1	2	-0.333333	-0.333333	0.950917
STMMW_10691	32	13	19	19	13	-0.1875	0.1875	0.839802
intergenic__D23580__STMMW_10691__STMMW_10701	32	15	17	15	17	-0.0625	-0.0625	0.97665
STMMW_10701	347	192	155	192	155	0.106628	0.106628	0.475762
intergenic__D23580__STMMW_10701__STMMW_10711	26	12	14	12	14	-0.0769231	-0.0769231	0.973616
STMMW_10711	83	60	23	60	23	0.445783	0.445783	0.00545949
intergenic__D23580__STMMW_10711__STMMW_10721	21	10	11	10	11	-0.047619	-0.047619	0.987708
STMMW_10721	73	36	37	36	37	-0.0136986	-0.0136986	1
STMMW_10731	67	33	34	34	33	-0.0149254	0.0149254	1
STMMW_10741	216	114	102	114	102	0.0555556	0.0555556	0.909915
STMMW_10751	130	65	65	65	65	0	0	1
STMMW_10761	127	61	66	61	66	-0.0393701	-0.0393701	0.969014
STMMW_10771	147	79	68	79	68	0.0748299	0.0748299	0.891984
STMMW_10781	68	39	29	39	29	0.147059	0.147059	0.82302
STMMW_ncRNA_74	3	1	2	2	1	-0.333333	0.333333	0.950917
intergenic__D23580__STMMW_ncRNA_74__STMMW_10791	5	3	2	3	2	0.2	0.2	0.966285
STMMW_10791	13	6	7	6	7	-0.0769231	-0.0769231	0.982823
STMMW_10801	3	2	1	1	2	0.333333	-0.333333	0.950917
STMMW_10811	196	88	108	108	88	-0.102041	0.102041	0.725427
intergenic__D23580__STMMW_10811__STMMW_10821	35	19	16	19	16	0.0857143	0.0857143	0.966285
STMMW_10821	15	7	8	7	8	-0.0666667	-0.0666667	0.985935
STMMW_10831	52	21	31	31	21	-0.192308	0.192308	0.732336
intergenic__D23580__STMMW_10831__STMMW_10841	19	8	11	8	11	-0.157895	-0.157895	0.949853
STMMW_10841	45	19	26	26	19	-0.155556	0.155556	0.839802
intergenic__D23580__STMMW_10841__STMMW_10851	5	2	3	2	3	-0.2	-0.2	0.966285
STMMW_10851	69	37	32	37	32	0.0724638	0.0724638	0.950917
STMMW_10861	287	135	152	152	135	-0.0592334	0.0592334	0.839802
STMMW_10871	38	22	16	16	22	0.157895	-0.157895	0.860583
intergenic__D23580__STMMW_10871__STMMW_10881	11	5	6	5	6	-0.0909091	-0.0909091	0.982264
STMMW_10881	212	113	99	113	99	0.0660377	0.0660377	0.868668
STMMW_10891	51	25	26	26	25	-0.0196078	0.0196078	1
STMMW_10901	43	20	23	23	20	-0.0697674	0.0697674	0.966285
intergenic__D23580__STMMW_10901__STMMW_10911	14	7	7	7	7	0	0	1
STMMW_10911	52	26	26	26	26	0	0	1
STMMW_10921	56	32	24	24	32	0.142857	-0.142857	0.839802
STMMW_10931	97	42	55	55	42	-0.134021	0.134021	0.767495
intergenic__D23580__STMMW_10931__STMMW_10941	23	12	11	12	11	0.0434783	0.0434783	0.987708
STMMW_10941	55	28	27	28	27	0.0181818	0.0181818	1
STMMW_10951	89	46	43	46	43	0.0337079	0.0337079	0.982264
STMMW_10961	17	11	6	11	6	0.294118	0.294118	0.82302
STMMW_10971	1	0	1	1	0	-1	1	0.839802
STMMW_10981	53	24	29	29	24	-0.0943396	0.0943396	0.949853
intergenic__D23580__STMMW_10981__STMMW_10991	30	12	18	12	18	-0.2	-0.2	0.839802
STMMW_10991	139	88	51	51	88	0.266187	-0.266187	0.0691015
STMMW_11001	9	6	3	3	6	0.333333	-0.333333	0.839802
intergenic__D23580__STMMW_11001__STMMW_11011	7	4	3	4	3	0.142857	0.142857	0.973616
STMMW_11011	1	0	1	0	1	-1	-1	0.839802
STMMW_11021	64	20	44	44	20	-0.375	0.375	0.0923946
STMMW_11031	300	117	183	183	117	-0.22	0.22	0.0115505
intergenic__D23580__STMMW_11031__STMMW_11041	28	12	16	12	16	-0.142857	-0.142857	0.933546
STMMW_11041	317	159	158	158	159	0.00315457	-0.00315457	1
intergenic__D23580__STMMW_11041__STMMW_11051	56	35	21	35	21	0.25	0.25	0.51674
STMMW_11051	257	125	132	132	125	-0.0272374	0.0272374	0.97178
STMMW_11061	111	58	53	53	58	0.045045	-0.045045	0.966285
STMMW_11071	57	27	30	27	30	-0.0526316	-0.0526316	0.973616
intergenic__D23580__STMMW_11071__STMMW_11081	104	54	50	54	50	0.0384615	0.0384615	0.973616
STMMW_11081	49	22	27	27	22	-0.102041	0.102041	0.947352
STMMW_11091	154	72	82	82	72	-0.0649351	0.0649351	0.919291
intergenic__D23580__STMMW_11091__STMMW_11101	19	8	11	8	11	-0.157895	-0.157895	0.949853
STMMW_11101	41	20	21	21	20	-0.0243902	0.0243902	0.999851
STMMW_11111	143	68	75	68	75	-0.048951	-0.048951	0.950917
STMMW_11121	179	93	86	93	86	0.0391061	0.0391061	0.964789
STMMW_11131	123	62	61	62	61	0.00813008	0.00813008	1
STMMW_11141	54	29	25	29	25	0.0740741	0.0740741	0.962722
intergenic__D23580__STMMW_11141__STMMW_11151	22	10	12	10	12	-0.0909091	-0.0909091	0.972787
STMMW_11151	129	61	68	61	68	-0.0542636	-0.0542636	0.950917
STMMW_11161	122	61	61	61	61	0	0	1
STMMW_11171	203	106	97	106	97	0.044335	0.044335	0.950917
STMMW_11181	83	39	44	39	44	-0.060241	-0.060241	0.962722
STMMW_11191	104	49	55	49	55	-0.0576923	-0.0576923	0.950917
intergenic__D23580__STMMW_11191__STMMW_ncRNA_75	24	16	8	16	8	0.333333	0.333333	0.644563
STMMW_ncRNA_75	14	11	3	11	3	0.571429	0.571429	0.405276
intergenic__D23580__STMMW_ncRNA_75__STMMW_11201	4	3	1	3	1	0.5	0.5	0.839802
STMMW_11201	38	9	29	29	9	-0.526316	0.526316	0.054373
intergenic__D23580__STMMW_11201__STMMW_ncRNA_76	36	8	28	8	28	-0.555556	-0.555556	0.0446029
STMMW_ncRNA_76	12	2	10	2	10	-0.666667	-0.666667	0.315779
STMMW_11211	49	24	25	25	24	-0.0204082	0.0204082	1
STMMW_11221	98	47	51	51	47	-0.0408163	0.0408163	0.973616
intergenic__D23580__STMMW_11221__STMMW_11231	8	4	4	4	4	0	0	1
STMMW_11231	19	7	12	12	7	-0.263158	0.263158	0.839802
STMMW_11240	41	20	21	20	21	-0.0243902	-0.0243902	0.999851
STMMW_11241	183	90	93	90	93	-0.0163934	-0.0163934	0.987708
STMMW_11251	45	26	19	26	19	0.155556	0.155556	0.839802
STMMW_11261	61	30	31	30	31	-0.0163934	-0.0163934	1
intergenic__D23580__STMMW_11261__STMMW_11271	9	4	5	4	5	-0.111111	-0.111111	0.97665
STMMW_11271	150	75	75	75	75	0	0	1
STMMW_11281	19	9	10	10	9	-0.0526316	0.0526316	0.987708
STMMW_11291	76	35	41	41	35	-0.0789474	0.0789474	0.949853
intergenic__D23580__STMMW_11291__STMMW_11301	38	20	18	20	18	0.0526316	0.0526316	0.979167
STMMW_11301	11	4	7	4	7	-0.272727	-0.272727	0.891984
intergenic__D23580__STMMW_11301__STMMW_11311	5	3	2	3	2	0.2	0.2	0.966285
STMMW_11311	42	25	17	25	17	0.190476	0.190476	0.808713
STMMW_11321	41	18	23	23	18	-0.121951	0.121951	0.925772
STMMW_11331	359	188	171	171	188	0.0473538	-0.0473538	0.891984
intergenic__D23580__STMMW_11331__STMMW_11341	25	11	14	11	14	-0.12	-0.12	0.950917
STMMW_11341	124	59	65	59	65	-0.0483871	-0.0483871	0.962722
intergenic__D23580__STMMW_11341__STMMW_11351	92	44	48	44	48	-0.0434783	-0.0434783	0.973616
STMMW_11351	72	42	30	42	30	0.166667	0.166667	0.725427
intergenic__D23580__STMMW_11351__STMMW_11361	4	3	1	3	1	0.5	0.5	0.839802
STMMW_11361	55	25	30	30	25	-0.0909091	0.0909091	0.950917
STMMW_ncRNA_77	14	10	4	4	10	0.428571	-0.428571	0.652954
intergenic__D23580__STMMW_ncRNA_77__STMMW_11371	36	20	16	20	16	0.111111	0.111111	0.950917
STMMW_11371	161	100	61	61	100	0.242236	-0.242236	0.0785963
intergenic__D23580__STMMW_11371__STMMW_11381	46	14	32	14	32	-0.391304	-0.391304	0.182356
STMMW_11381	209	102	107	107	102	-0.0239234	0.0239234	0.97665
intergenic__D23580__STMMW_11381__STMMW_11391	35	26	9	26	9	0.485714	0.485714	0.118402
STMMW_11391	45	22	23	22	23	-0.0222222	-0.0222222	1
STMMW_11401	3	1	2	1	2	-0.333333	-0.333333	0.950917
intergenic__D23580__STMMW_11401__STMMW_11411	9	4	5	4	5	-0.111111	-0.111111	0.97665
STMMW_11411	206	95	111	95	111	-0.0776699	-0.0776699	0.839802
STMMW_11421	138	56	82	56	82	-0.188406	-0.188406	0.361561
intergenic__D23580__STMMW_11421__STMMW_11431	85	38	47	38	47	-0.105882	-0.105882	0.859437
STMMW_11431	86	43	43	43	43	0	0	1
STMMW_11441	74	39	35	39	35	0.0540541	0.0540541	0.966285
STMMW_11451	54	29	25	29	25	0.0740741	0.0740741	0.962722
intergenic__D23580__STMMW_11451__STMMW_11461	1	0	1	0	1	-1	-1	0.839802
STMMW_11461	52	34	18	34	18	0.307692	0.307692	0.358502
STMMW_11471	113	67	46	46	67	0.185841	-0.185841	0.477472
intergenic__D23580__STMMW_11471__STMMW_11481	11	8	3	8	3	0.454545	0.454545	0.716156
STMMW_11481	36	24	12	12	24	0.333333	-0.333333	0.467372
STMMW_11491	50	22	28	28	22	-0.12	0.12	0.909915
STMMW_11501	19	18	1	1	18	0.894737	-0.894737	0.00949708
intergenic__D23580__STMMW_11501__STMMW_11511	9	3	6	3	6	-0.333333	-0.333333	0.839802
STMMW_11511	36	13	23	13	23	-0.277778	-0.277778	0.631449
STMMW_11521	157	78	79	78	79	-0.00636943	-0.00636943	1
STMMW_11531	52	19	33	19	33	-0.269231	-0.269231	0.493671
intergenic__D23580__STMMW_11531__STMMW_11541	25	12	13	12	13	-0.04	-0.04	0.990322
STMMW_11541	31	10	21	10	21	-0.354839	-0.354839	0.477472
STMMW_11551	55	29	26	29	26	0.0545455	0.0545455	0.973616
STMMW_11561	163	88	75	88	75	0.0797546	0.0797546	0.839802
STMMW_11571	284	125	159	159	125	-0.119718	0.119718	0.467372
intergenic__D23580__STMMW_11571__STMMW_11581	42	22	20	22	20	0.047619	0.047619	0.982264
STMMW_11581	259	130	129	130	129	0.003861	0.003861	1
STMMW_11591	472	257	215	257	215	0.0889831	0.0889831	0.497091
STMMW_11601	36	24	12	24	12	0.333333	0.333333	0.467372
STMMW_11611	54	24	30	30	24	-0.111111	0.111111	0.909915
STMMW_11621	99	51	48	48	51	0.030303	-0.030303	0.982264
STMMW_ncRNA_78	6	3	3	3	3	0	0	1
STMMW_11631	1	1	0	0	1	1	-1	0.839802
intergenic__D23580__STMMW_11631__STMMW_11641	13	10	3	10	3	0.538462	0.538462	0.493671
STMMW_11641	121	65	56	65	56	0.0743802	0.0743802	0.909915
STMMW_11651	52	26	26	26	26	0	0	1
STMMW_11661	123	72	51	51	72	0.170732	-0.170732	0.504632
intergenic__D23580__STMMW_11661__STMMW_11671	20	15	5	15	5	0.5	0.5	0.345609
STMMW_11671	7	4	3	3	4	0.142857	-0.142857	0.973616
STMMW_11681	221	100	121	121	100	-0.0950226	0.0950226	0.727109
intergenic__D23580__STMMW_11681__STMMW_11691	41	16	25	16	25	-0.219512	-0.219512	0.732336
STMMW_11691	98	42	56	56	42	-0.142857	0.142857	0.725427
intergenic__D23580__STMMW_11691__STMMW_11701	27	10	17	10	17	-0.259259	-0.259259	0.74975
STMMW_11701	24	7	17	17	7	-0.416667	0.416667	0.455275
STMMW_11711	55	23	32	32	23	-0.163636	0.163636	0.82302
intergenic__D23580__STMMW_11711__STMMW_11721	2	0	2	0	2	-1	-1	0.725427
STMMW_11721	58	23	35	35	23	-0.206897	0.206897	0.67431
intergenic__D23580__STMMW_11721__STMMW_11731	13	7	6	7	6	0.0769231	0.0769231	0.982823
STMMW_11731	44	21	23	23	21	-0.0454545	0.0454545	0.982264
STMMW_11741	132	68	64	64	68	0.030303	-0.030303	0.97665
intergenic__D23580__STMMW_11741__STMMW_11751	12	8	4	8	4	0.333333	0.333333	0.839802
STMMW_11751	88	44	44	44	44	0	0	1
STMMW_11761	84	50	34	50	34	0.190476	0.190476	0.595254
STMMW_11771	134	72	62	72	62	0.0746269	0.0746269	0.909915
intergenic__D23580__STMMW_11771__STMMW_11781	50	24	26	24	26	-0.04	-0.04	0.982823
STMMW_11781	3	2	1	2	1	0.333333	0.333333	0.950917
STMMW_11791	54	24	30	30	24	-0.111111	0.111111	0.909915
STMMW_11801	16	7	9	9	7	-0.125	0.125	0.966285
STMMW_11811	119	57	62	62	57	-0.0420168	0.0420168	0.966285
intergenic__D23580__STMMW_11811__STMMW_11821	21	8	13	8	13	-0.238095	-0.238095	0.839802
STMMW_11821	84	41	43	41	43	-0.0238095	-0.0238095	0.987708
STMMW_11831	82	39	43	39	43	-0.0487805	-0.0487805	0.97028
STMMW_11841	127	63	64	63	64	-0.00787402	-0.00787402	1
STMMW_11851	226	109	117	109	117	-0.0353982	-0.0353982	0.964391
STMMW_11861	167	80	87	80	87	-0.0419162	-0.0419162	0.962722
STMMW_11871	165	82	83	82	83	-0.00606061	-0.00606061	1
STMMW_11881	116	54	62	54	62	-0.0689655	-0.0689655	0.946293
STMMW_11891	315	153	162	153	162	-0.0285714	-0.0285714	0.966285
STMMW_11901	204	105	99	105	99	0.0294118	0.0294118	0.973616
STMMW_11911	244	137	107	137	107	0.122951	0.122951	0.504632
STMMW_11921	99	53	46	53	46	0.0707071	0.0707071	0.949045
intergenic__D23580__STMMW_ncRNA_79__STMMW_11931	13	7	6	7	6	0.0769231	0.0769231	0.982823
STMMW_11931	28	9	19	19	9	-0.357143	0.357143	0.504632
STMMW_11941	1	0	1	0	1	-1	-1	0.839802
intergenic__D23580__STMMW_11941__STMMW_11951	7	5	2	5	2	0.428571	0.428571	0.839802
STMMW_11951	68	33	35	33	35	-0.0294118	-0.0294118	0.987325
intergenic__D23580__STMMW_11951__STMMW_11961	18	10	8	10	8	0.111111	0.111111	0.966285
STMMW_11961	126	55	71	55	71	-0.126984	-0.126984	0.725427
intergenic__D23580__STMMW_11961__STMMW_11971	48	23	25	23	25	-0.0416667	-0.0416667	0.982823
STMMW_11971	42	21	21	21	21	0	0	1
STMMW_11981	70	33	37	37	33	-0.0571429	0.0571429	0.966285
STMMW_ncRNA_80	8	4	4	4	4	0	0	1
STMMW_11991	22	17	5	17	5	0.545455	0.545455	0.21634
STMMW_12001	6	5	1	5	1	0.666667	0.666667	0.644563
intergenic__D23580__STMMW_12001__STMMW_12011	10	3	7	3	7	-0.4	-0.4	0.787707
STMMW_12011	103	51	52	51	52	-0.00970874	-0.00970874	1
STMMW_12021	4	2	2	2	2	0	0	1
STMMW_12031	4	1	3	1	3	-0.5	-0.5	0.839802
STMMW_12041	1	0	1	0	1	-1	-1	0.839802
intergenic__D23580__STMMW_12051__STMMW_12061	6	5	1	5	1	0.666667	0.666667	0.644563
STMMW_12061	53	24	29	24	29	-0.0943396	-0.0943396	0.949853
intergenic__D23580__STMMW_12061__STMMW_12071	11	6	5	6	5	0.0909091	0.0909091	0.982264
STMMW_12071	73	36	37	36	37	-0.0136986	-0.0136986	1
STMMW_12081	100	54	46	54	46	0.08	0.08	0.921103
STMMW_12091	3	2	1	2	1	0.333333	0.333333	0.950917
STMMW_12101	11	8	3	8	3	0.454545	0.454545	0.716156
STMMW_12111	98	47	51	47	51	-0.0408163	-0.0408163	0.973616
intergenic__D23580__STMMW_12111__STMMW_12121	13	9	4	9	4	0.384615	0.384615	0.732336
STMMW_12121	147	83	64	83	64	0.129252	0.129252	0.678447
STMMW_12131	252	119	133	133	119	-0.0555556	0.0555556	0.900955
intergenic__D23580__STMMW_12131__STMMW_12141	27	15	12	15	12	0.111111	0.111111	0.950917
STMMW_12141	36	18	18	18	18	0	0	1
STMMW_12151	43	18	25	18	25	-0.162791	-0.162791	0.839802
STMMW_12161	82	42	40	42	40	0.0243902	0.0243902	0.987708
STMMW_12171	112	52	60	52	60	-0.0714286	-0.0714286	0.933546
STMMW_12181	118	60	58	60	58	0.0169492	0.0169492	0.993401
STMMW_12191	43	26	17	26	17	0.209302	0.209302	0.745053
intergenic__D23580__STMMW_12191__STMMW_12201	5	2	3	2	3	-0.2	-0.2	0.966285
STMMW_12201	52	29	23	29	23	0.115385	0.115385	0.909915
intergenic__D23580__STMMW_12201__STMMW_12211	5	3	2	3	2	0.2	0.2	0.966285
STMMW_12211	41	22	19	22	19	0.0731707	0.0731707	0.966285
STMMW_12221	62	32	30	30	32	0.0322581	-0.0322581	0.987307
intergenic__D23580__STMMW_12221__STMMW_12231	8	2	6	2	6	-0.5	-0.5	0.725427
STMMW_12231	16	11	5	11	5	0.375	0.375	0.71935
STMMW_12241	101	44	57	57	44	-0.128713	0.128713	0.783327
intergenic__D23580__STMMW_12241__STMMW_ncRNA_83	4	2	2	2	2	0	0	1
STMMW_ncRNA_83	8	7	1	1	7	0.75	-0.75	0.405391
STMMW_12251	390	204	186	186	204	0.0461538	-0.0461538	0.891984
intergenic__D23580__STMMW_12251__STMMW_12261	43	17	26	17	26	-0.209302	-0.209302	0.745053
STMMW_12261	6	1	5	1	5	-0.666667	-0.666667	0.644563
STMMW_12271	3	2	1	2	1	0.333333	0.333333	0.950917
STMMW_12281	1	1	0	1	0	1	1	0.839802
STMMW_12291	72	43	29	43	29	0.194444	0.194444	0.644563
STMMW_12301	41	21	20	21	20	0.0243902	0.0243902	0.999851
STMMW_12311	40	19	21	21	19	-0.05	0.05	0.982264
STMMW_12321	56	27	29	29	27	-0.0357143	0.0357143	0.985935
intergenic__D23580__STMMW_12321__STMMW_12331	16	9	7	9	7	0.125	0.125	0.966285
STMMW_12331	37	23	14	14	23	0.243243	-0.243243	0.725427
intergenic__D23580__STMMW_12331__STMMW_12341	15	4	11	4	11	-0.466667	-0.466667	0.565036
STMMW_12341	110	40	70	70	40	-0.272727	0.272727	0.122386
STMMW_12351	64	26	38	38	26	-0.1875	0.1875	0.71935
intergenic__D23580__STMMW_12351__STMMW_12361	15	10	5	10	5	0.333333	0.333333	0.783327
STMMW_12361	118	70	48	70	48	0.186441	0.186441	0.467372
STMMW_12371	615	301	314	301	314	-0.0211382	-0.0211382	0.964789
STMMW_12381	336	153	183	153	183	-0.0892857	-0.0892857	0.644563
intergenic__D23580__STMMW_12381__STMMW_12391	237	124	113	124	113	0.0464135	0.0464135	0.947352
STMMW_12391	77	33	44	44	33	-0.142857	0.142857	0.796341
STMMW_12401	116	58	58	58	58	0	0	1
STMMW_12411	52	28	24	24	28	0.0769231	-0.0769231	0.961643
intergenic__D23580__STMMW_12411__STMMW_12421	6	3	3	3	3	0	0	1
STMMW_12431	9	3	6	6	3	-0.333333	0.333333	0.839802
STMMW_12441	3	0	3	3	0	-1	1	0.595254
STMMW_12451	22	13	9	9	13	0.181818	-0.181818	0.909915
STMMW_12461	14	7	7	7	7	0	0	1
STMMW_12471	30	15	15	15	15	0	0	1
intergenic__D23580__STMMW_12471__STMMW_12481	2	1	1	1	1	0	0	1
STMMW_12481	1	1	0	1	0	1	1	0.839802
STMMW_ncRNA_84	17	14	3	3	14	0.647059	-0.647059	0.178264
intergenic__D23580__STMMW_ncRNA_84__STMMW_12491	4	3	1	3	1	0.5	0.5	0.839802
STMMW_12491	17	13	4	13	4	0.529412	0.529412	0.374656
intergenic__D23580__STMMW_12491__STMMW_12501	18	10	8	10	8	0.111111	0.111111	0.966285
STMMW_12501	5	2	3	3	2	-0.2	0.2	0.966285
STMMW_ncRNA_85	64	26	38	26	38	-0.1875	-0.1875	0.71935
STMMW_12511	26	11	15	15	11	-0.153846	0.153846	0.925772
intergenic__D23580__STMMW_12511__STMMW_12521	22	8	14	8	14	-0.272727	-0.272727	0.787707
STMMW_12521	82	46	36	36	46	0.121951	-0.121951	0.839802
intergenic__D23580__STMMW_12521__STMMW_12531	17	9	8	9	8	0.0588235	0.0588235	0.987325
STMMW_12531	34	11	23	23	11	-0.352941	0.352941	0.442879
intergenic__D23580__STMMW_12531__STMMW_12541	10	5	5	5	5	0	0	1
STMMW_12541	3	2	1	1	2	0.333333	-0.333333	0.950917
intergenic__D23580__STMMW_12541__STMMW_12551	14	5	9	5	9	-0.285714	-0.285714	0.839802
STMMW_12551	36	7	29	7	29	-0.611111	-0.611111	0.0169873
STMMW_ncRNA_86	28	13	15	15	13	-0.0714286	0.0714286	0.973616
intergenic__D23580__STMMW_ncRNA_86__STMMW_ncRNA_87	100	47	53	47	53	-0.06	-0.06	0.950917
STMMW_ncRNA_87	16	7	9	9	7	-0.125	0.125	0.966285
intergenic__D23580__STMMW_ncRNA_87__STMMW_12561	11	3	8	3	8	-0.454545	-0.454545	0.716156
STMMW_12561	73	28	45	45	28	-0.232877	0.232877	0.473988
intergenic__D23580__STMMW_12561__STMMW_12562	29	17	12	17	12	0.172414	0.172414	0.887377
STMMW_12562	13	6	7	6	7	-0.0769231	-0.0769231	0.982823
intergenic__D23580__STMMW_12562__STMMW_12571	30	11	19	11	19	-0.266667	-0.266667	0.725427
STMMW_12571	15	6	9	6	9	-0.2	-0.2	0.925772
intergenic__D23580__STMMW_12571__STMMW_12581	8	3	5	3	5	-0.25	-0.25	0.947352
STMMW_12581	44	29	15	29	15	0.318182	0.318182	0.407844
STMMW_ncRNA_88	10	4	6	6	4	-0.2	0.2	0.950917
STMMW_ncRNA_89	7	3	4	3	4	-0.142857	-0.142857	0.973616
intergenic__D23580__STMMW_ncRNA_89__STMMW_12591	9	5	4	5	4	0.111111	0.111111	0.97665
STMMW_12591	128	73	55	73	55	0.140625	0.140625	0.664218
STMMW_12601	66	32	34	34	32	-0.030303	0.030303	0.987325
STMMW_ncRNA_90	12	8	4	8	4	0.333333	0.333333	0.839802
STMMW_ncRNA_91	10	6	4	4	6	0.2	-0.2	0.950917
STMMW_12611	55	23	32	32	23	-0.163636	0.163636	0.82302
intergenic__D23580__STMMW_12611__STMMW_12621	55	17	38	17	38	-0.381818	-0.381818	0.128571
STMMW_12621	112	52	60	52	60	-0.0714286	-0.0714286	0.933546
STMMW_12631	64	32	32	32	32	0	0	1
STMMW_12641	77	34	43	34	43	-0.116883	-0.116883	0.839802
STMMW_12651	58	31	27	31	27	0.0689655	0.0689655	0.964789
STMMW_12661	61	32	29	32	29	0.0491803	0.0491803	0.973616
STMMW_12671	118	59	59	59	59	0	0	1
intergenic__D23580__STMMW_12671__STMMW_12681	12	4	8	4	8	-0.333333	-0.333333	0.839802
STMMW_12681	28	14	14	14	14	0	0	1
STMMW_12691	74	44	30	44	30	0.189189	0.189189	0.646628
STMMW_ncRNA_93	15	6	9	6	9	-0.2	-0.2	0.925772
STMMW_12701	95	56	39	56	39	0.178947	0.178947	0.595254
intergenic__D23580__STMMW_12701__STMMW_12711	26	18	8	18	8	0.384615	0.384615	0.482748
STMMW_12711	26	11	15	11	15	-0.153846	-0.153846	0.925772
STMMW_12721	120	69	51	69	51	0.15	0.15	0.644563
intergenic__D23580__STMMW_12721__STMMW_12731	80	36	44	36	44	-0.1	-0.1	0.891984
STMMW_12731	18	6	12	12	6	-0.333333	0.333333	0.725427
STMMW_12741	1	1	0	0	1	1	-1	0.839802
STMMW_12751	54	24	30	24	30	-0.111111	-0.111111	0.909915
intergenic__D23580__STMMW_12751__STMMW_12761	31	13	18	13	18	-0.16129	-0.16129	0.891984
STMMW_12761	35	19	16	19	16	0.0857143	0.0857143	0.966285
intergenic__D23580__STMMW_12761__STMMW_12771	6	2	4	2	4	-0.333333	-0.333333	0.909915
STMMW_12771	16	6	10	6	10	-0.25	-0.25	0.839802
STMMW_12781	7	1	6	1	6	-0.714286	-0.714286	0.504632
intergenic__D23580__STMMW_12781__STMMW_12791	2	2	0	2	0	1	1	0.725427
STMMW_12791	40	20	20	20	20	0	0	1
STMMW_ncRNA_94	9	2	7	7	2	-0.555556	0.555556	0.631449
STMMW_12801	6	1	5	1	5	-0.666667	-0.666667	0.644563
STMMW_12811	7	3	4	3	4	-0.142857	-0.142857	0.973616
intergenic__D23580__STMMW_12811__STMMW_12821	30	17	13	17	13	0.133333	0.133333	0.947352
STMMW_12821	14	7	7	7	7	0	0	1
STMMW_12831	12	6	6	6	6	0	0	1
STMMW_12841	6	3	3	3	3	0	0	1
intergenic__D23580__STMMW_12841__STMMW_12851	9	5	4	5	4	0.111111	0.111111	0.97665
STMMW_12851	61	28	33	33	28	-0.0819672	0.0819672	0.950917
STMMW_12861	47	22	25	22	25	-0.0638298	-0.0638298	0.97178
STMMW_12862	14	7	7	7	7	0	0	1
intergenic__D23580__STMMW_12862__STMMW_12881	14	7	7	7	7	0	0	1
STMMW_12881	46	23	23	23	23	0	0	1
STMMW_12891	207	95	112	112	95	-0.0821256	0.0821256	0.839802
intergenic__D23580__STMMW_12891__STMMW_ncRNA_95	4	4	0	4	0	1	1	0.467372
STMMW_ncRNA_95	44	11	33	11	33	-0.5	-0.5	0.0466561
STMMW_12901	116	44	72	72	44	-0.241379	0.241379	0.201267
intergenic__D23580__STMMW_12901__STMMW_12911	17	8	9	8	9	-0.0588235	-0.0588235	0.987325
STMMW_12911	153	79	74	74	79	0.0326797	-0.0326797	0.973616
intergenic__D23580__STMMW_12911__STMMW_12921	39	22	17	22	17	0.128205	0.128205	0.921103
STMMW_12921	56	30	26	30	26	0.0714286	0.0714286	0.962722
intergenic__D23580__STMMW_12921__STMMW_12931	32	16	16	16	16	0	0	1
STMMW_12931	75	38	37	38	37	0.0133333	0.0133333	1
STMMW_12941	62	32	30	32	30	0.0322581	0.0322581	0.987307
STMMW_12951	46	22	24	24	22	-0.0434783	0.0434783	0.982823
STMMW_12961	8	4	4	4	4	0	0	1
STMMW_12971	4	4	0	0	4	1	-1	0.467372
intergenic__D23580__STMMW_12971__STMMW_12981	4	2	2	2	2	0	0	1
STMMW_12981	30	19	11	19	11	0.266667	0.266667	0.725427
STMMW_12991	7	5	2	5	2	0.428571	0.428571	0.839802
intergenic__D23580__STMMW_12991__STMMW_13001	26	16	10	16	10	0.230769	0.230769	0.839802
STMMW_13001	66	29	37	37	29	-0.121212	0.121212	0.854938
STMMW_13011	48	29	19	19	29	0.208333	-0.208333	0.725427
STMMW_13021	137	59	78	78	59	-0.138686	0.138686	0.649946
intergenic__D23580__STMMW_13021__STMMW_13031	17	8	9	8	9	-0.0588235	-0.0588235	0.987325
STMMW_13031	21	11	10	11	10	0.047619	0.047619	0.987708
intergenic__D23580__STMMW_13031__STMMW_13041	10	5	5	5	5	0	0	1
STMMW_13041	60	30	30	30	30	0	0	1
STMMW_13051	108	58	50	58	50	0.0740741	0.0740741	0.93063
STMMW_13061	69	27	42	42	27	-0.217391	0.217391	0.565082
intergenic__D23580__STMMW_13061__STMMW_13071	8	5	3	5	3	0.25	0.25	0.947352
STMMW_13071	14	7	7	7	7	0	0	1
STMMW_13081	31	16	15	15	16	0.0322581	-0.0322581	0.993401
STMMW_13091	30	15	15	15	15	0	0	1
intergenic__D23580__STMMW_13091__STMMW_13101	8	5	3	5	3	0.25	0.25	0.947352
STMMW_13101	69	37	32	37	32	0.0724638	0.0724638	0.950917
STMMW_13111	49	28	21	28	21	0.142857	0.142857	0.839802
STMMW_13121	83	43	40	43	40	0.0361446	0.0361446	0.978753
STMMW_13131	46	27	19	27	19	0.173913	0.173913	0.839802
STMMW_13141	35	23	12	23	12	0.314286	0.314286	0.523916
intergenic__D23580__STMMW_13141__STMMW_13151	11	9	2	9	2	0.636364	0.636364	0.407844
STMMW_13151	57	23	34	23	34	-0.192982	-0.192982	0.725427
STMMW_ncRNA_96	12	5	7	5	7	-0.166667	-0.166667	0.950917
STMMW_13161	58	26	32	32	26	-0.103448	0.103448	0.925772
STMMW_13171	3	2	1	1	2	0.333333	-0.333333	0.950917
intergenic__D23580__STMMW_13171__STMMW_13181	11	7	4	7	4	0.272727	0.272727	0.891984
STMMW_13181	21	12	9	12	9	0.142857	0.142857	0.950917
intergenic__D23580__STMMW_13181__STMMW_13191	12	6	6	6	6	0	0	1
STMMW_13191	29	18	11	18	11	0.241379	0.241379	0.783327
STMMW_13201	104	42	62	42	62	-0.192308	-0.192308	0.482748
STMMW_13211	37	19	18	19	18	0.027027	0.027027	0.997229
STMMW_13221	42	33	9	33	9	0.571429	0.571429	0.015326
intergenic__D23580__STMMW_13221__STMMW_13231	1	0	1	0	1	-1	-1	0.839802
STMMW_13231	55	17	38	17	38	-0.381818	-0.381818	0.128571
STMMW_13241	28	15	13	15	13	0.0714286	0.0714286	0.973616
STMMW_ncRNA_97	3	1	2	1	2	-0.333333	-0.333333	0.950917
STMMW_13251	125	65	60	60	65	0.04	-0.04	0.966285
intergenic__D23580__STMMW_13251__STMMW_13261	44	21	23	21	23	-0.0454545	-0.0454545	0.982264
STMMW_13261	16	6	10	6	10	-0.25	-0.25	0.839802
intergenic__D23580__STMMW_13261__STMMW_13271	4	3	1	3	1	0.5	0.5	0.839802
STMMW_13271	117	52	65	65	52	-0.111111	0.111111	0.832275
intergenic__D23580__STMMW_13271__STMMW_13281	3	0	3	0	3	-1	-1	0.595254
STMMW_13281	31	14	17	17	14	-0.0967742	0.0967742	0.962722
STMMW_ncRNA_98	9	4	5	5	4	-0.111111	0.111111	0.97665
STMMW_13291	24	12	12	12	12	0	0	1
intergenic__D23580__STMMW_13291__STMMW_13301	8	4	4	4	4	0	0	1
STMMW_13301	26	13	13	13	13	0	0	1
STMMW_13311	52	27	25	25	27	0.0384615	-0.0384615	0.982823
intergenic__D23580__STMMW_13311__STMMW_13321	3	0	3	0	3	-1	-1	0.595254
STMMW_13321	13	5	8	8	5	-0.230769	0.230769	0.909915
STMMW_13331	70	38	32	32	38	0.0857143	-0.0857143	0.947352
intergenic__D23580__STMMW_13331__STMMW_13341	8	3	5	3	5	-0.25	-0.25	0.947352
STMMW_13341	80	40	40	40	40	0	0	1
STMMW_ncRNA_99	17	13	4	13	4	0.529412	0.529412	0.374656
STMMW_ncRNA_100	7	7	0	0	7	1	-1	0.182356
STMMW_13351	91	65	26	26	65	0.428571	-0.428571	0.00509137
intergenic__D23580__STMMW_13351__STMMW_13361	6	6	0	6	0	1	1	0.255549
STMMW_13361	7	2	5	2	5	-0.428571	-0.428571	0.839802
STMMW_13371	108	51	57	51	57	-0.0555556	-0.0555556	0.950917
intergenic__D23580__STMMW_13371__STMMW_13381	22	13	9	13	9	0.181818	0.181818	0.909915
STMMW_13381	11	9	2	9	2	0.636364	0.636364	0.407844
intergenic__D23580__STMMW_13381__STMMW_13391	4	4	0	4	0	1	1	0.467372
STMMW_13391	13	2	11	11	2	-0.692308	0.692308	0.236492
intergenic__D23580__STMMW_13391__STMMW_13401	86	37	49	37	49	-0.139535	-0.139535	0.783327
STMMW_13401	10	9	1	9	1	0.8	0.8	0.225403
intergenic__D23580__STMMW_13431__STMMW_13441	7	4	3	4	3	0.142857	0.142857	0.973616
STMMW_13441	2	2	0	2	0	1	1	0.725427
STMMW_13451	8	8	0	8	0	1	1	0.128832
STMMW_13461	10	6	4	6	4	0.2	0.2	0.950917
STMMW_ncRNA_101	1	0	1	0	1	-1	-1	0.839802
STMMW_13471	35	15	20	15	20	-0.142857	-0.142857	0.909915
STMMW_13481	15	7	8	7	8	-0.0666667	-0.0666667	0.985935
STMMW_13491	20	9	11	9	11	-0.1	-0.1	0.966285
STMMW_13501	23	15	8	15	8	0.304348	0.304348	0.725427
intergenic__D23580__STMMW_13501__STMMW_13511	21	14	7	14	7	0.333333	0.333333	0.715191
STMMW_13511	19	9	10	9	10	-0.0526316	-0.0526316	0.987708
STMMW_13521	48	28	20	28	20	0.166667	0.166667	0.839802
STMMW_13531	6	3	3	3	3	0	0	1
intergenic__D23580__STMMW_13531__STMMW_13541	1	1	0	1	0	1	1	0.839802
STMMW_13541	32	10	22	22	10	-0.375	0.375	0.405391
intergenic__D23580__STMMW_13541__STMMW_13551	8	5	3	5	3	0.25	0.25	0.947352
STMMW_13551	23	11	12	12	11	-0.0434783	0.0434783	0.987708
intergenic__D23580__STMMW_13551__STMMW_13561	6	2	4	2	4	-0.333333	-0.333333	0.909915
STMMW_13561	141	76	65	76	65	0.0780142	0.0780142	0.887377
STMMW_13571	128	72	56	56	72	0.125	-0.125	0.725427
STMMW_13581	18	10	8	8	10	0.111111	-0.111111	0.966285
STMMW_13591	67	32	35	35	32	-0.0447761	0.0447761	0.97665
STMMW_13601	56	29	27	27	29	0.0357143	-0.0357143	0.985935
STMMW_13611	39	23	16	16	23	0.179487	-0.179487	0.839802
intergenic__D23580__STMMW_13611__STMMW_13621	9	6	3	6	3	0.333333	0.333333	0.839802
STMMW_13621	11	6	5	6	5	0.0909091	0.0909091	0.982264
STMMW_13631	79	41	38	38	41	0.0379747	-0.0379747	0.97665
STMMW_13641	82	41	41	41	41	0	0	1
intergenic__D23580__STMMW_13641__STMMW_13651	2	0	2	0	2	-1	-1	0.725427
STMMW_13651	23	8	15	15	8	-0.304348	0.304348	0.725427
STMMW_13661	61	37	24	24	37	0.213115	-0.213115	0.631449
STMMW_13671	50	25	25	25	25	0	0	1
intergenic__D23580__STMMW_13671__STMMW_13681	2	2	0	2	0	1	1	0.725427
STMMW_13681	107	36	71	71	36	-0.327103	0.327103	0.039888
intergenic__D23580__STMMW_13681__STMMW_13691	12	5	7	5	7	-0.166667	-0.166667	0.950917
STMMW_13691	13	5	8	8	5	-0.230769	0.230769	0.909915
intergenic__D23580__STMMW_13691__STMMW_ncRNA_102	5	0	5	0	5	-1	-1	0.345609
STMMW_ncRNA_102	4	2	2	2	2	0	0	1
intergenic__D23580__STMMW_ncRNA_102__STMMW_13701	8	2	6	2	6	-0.5	-0.5	0.725427
STMMW_13701	64	33	31	31	33	0.03125	-0.03125	0.987325
intergenic__D23580__STMMW_13701__STMMW_13711	9	6	3	6	3	0.333333	0.333333	0.839802
STMMW_13711	121	63	58	63	58	0.0413223	0.0413223	0.966285
STMMW_13721	23	14	9	14	9	0.217391	0.217391	0.839802
STMMW_13731	5	2	3	2	3	-0.2	-0.2	0.966285
intergenic__D23580__STMMW_13731__STMMW_ncRNA_103	3	1	2	1	2	-0.333333	-0.333333	0.950917
STMMW_ncRNA_103	4	2	2	2	2	0	0	1
STMMW_13741	82	46	36	36	46	0.121951	-0.121951	0.839802
intergenic__D23580__STMMW_13741__STMMW_13751	10	7	3	7	3	0.4	0.4	0.787707
STMMW_13751	12	6	6	6	6	0	0	1
STMMW_13761	62	30	32	30	32	-0.0322581	-0.0322581	0.987307
STMMW_13771	44	21	23	21	23	-0.0454545	-0.0454545	0.982264
STMMW_13781	69	34	35	34	35	-0.0144928	-0.0144928	1
STMMW_13791	56	35	21	35	21	0.25	0.25	0.51674
STMMW_13801	9	5	4	5	4	0.111111	0.111111	0.97665
intergenic__D23580__STMMW_13801__STMMW_13811	5	1	4	1	4	-0.6	-0.6	0.74975
STMMW_13811	26	13	13	13	13	0	0	1
STMMW_13821	9	6	3	3	6	0.333333	-0.333333	0.839802
STMMW_13822	1	1	0	0	1	1	-1	0.839802
STMMW_13831	14	4	10	10	4	-0.428571	0.428571	0.652954
[truncated: 4,914 more rows]

## Sheet: c. InSPI2 (output)
locus	all	top	rev	sense	anti	(top-rev)/all	(sense-anti)/all	adjP(chi-sq)
intergenic__D23580__Start__STMMW_00001	10	7	3	7	3	0.4	0.4	0.770148
STMMW_00001	8	6	2	6	2	0.5	0.5	0.69558
STMMW_00011	6	3	3	3	3	0	0	1
STMMW_00021	8	6	2	6	2	0.5	0.5	0.69558
STMMW_00031	9	6	3	6	3	0.333333	0.333333	0.821608
STMMW_00041	81	39	42	42	39	-0.037037	0.037037	0.970578
STMMW_00051	184	97	87	87	97	0.0543478	-0.0543478	0.922197
intergenic__D23580__STMMW_00051__STMMW_00061	70	33	37	33	37	-0.0571429	-0.0571429	0.959128
STMMW_00061	128	71	57	71	57	0.109375	0.109375	0.791783
intergenic__D23580__STMMW_00061__STMMW_00071	22	10	12	10	12	-0.0909091	-0.0909091	0.963694
STMMW_00071	75	37	38	37	38	-0.0133333	-0.0133333	1
STMMW_00081	64	38	26	26	38	0.1875	-0.1875	0.689073
intergenic__D23580__STMMW_00081__STMMW_00091	17	9	8	9	8	0.0588235	0.0588235	0.980478
STMMW_00091	108	53	55	55	53	-0.0185185	0.0185185	0.987789
STMMW_00101	55	26	29	29	26	-0.0545455	0.0545455	0.970165
intergenic__D23580__STMMW_00101__STMMW_00111	45	19	26	19	26	-0.155556	-0.155556	0.821608
STMMW_00111	7	5	2	5	2	0.428571	0.428571	0.821608
STMMW_ncRNA_1	3	3	0	3	0	1	1	0.566235
STMMW_00121	29	20	9	20	9	0.37931	0.37931	0.407905
STMMW_ncRNA_2	6	5	1	5	1	0.666667	0.666667	0.59754
intergenic__D23580__STMMW_ncRNA_2__STMMW_00131	16	13	3	13	3	0.625	0.625	0.226026
STMMW_00131	117	74	43	74	43	0.264957	0.264957	0.125017
STMMW_00141	9	4	5	4	5	-0.111111	-0.111111	0.970578
STMMW_ncRNA_3	15	6	9	9	6	-0.2	0.2	0.905168
STMMW_00151	114	58	56	56	58	0.0175439	-0.0175439	0.989618
STMMW_ncRNA_4	20	16	4	16	4	0.6	0.6	0.170917
STMMW_00161	37	26	11	11	26	0.405405	-0.405405	0.238637
intergenic__D23580__STMMW_00161__STMMW_00171	19	2	17	2	17	-0.789474	-0.789474	0.0315337
STMMW_00171	250	103	147	103	147	-0.176	-0.176	0.142801
STMMW_00181	408	206	202	206	202	0.00980392	0.00980392	0.987354
intergenic__D23580__STMMW_00181__STMMW_00191	17	10	7	10	7	0.176471	0.176471	0.922197
STMMW_00191	114	44	70	44	70	-0.22807	-0.22807	0.245551
intergenic__D23580__STMMW_00191__STMMW_00201	11	9	2	9	2	0.636364	0.636364	0.373808
STMMW_00201	180	88	92	88	92	-0.0222222	-0.0222222	0.976724
intergenic__D23580__STMMW_00201__STMMW_00211	29	13	16	13	16	-0.103448	-0.103448	0.942819
STMMW_00211	113	49	64	49	64	-0.132743	-0.132743	0.698754
STMMW_00221	374	200	174	200	174	0.0695187	0.0695187	0.726827
STMMW_00231	160	77	83	77	83	-0.0375	-0.0375	0.959128
STMMW_00241	69	33	36	33	36	-0.0434783	-0.0434783	0.970578
STMMW_00251	64	28	36	28	36	-0.125	-0.125	0.821608
STMMW_00261	92	48	44	48	44	0.0434783	0.0434783	0.969702
STMMW_00271	91	49	42	49	42	0.0769231	0.0769231	0.922197
STMMW_00281	71	45	26	45	26	0.267606	0.267606	0.323219
STMMW_00291	4	2	2	2	2	0	0	1
intergenic__D23580__STMMW_00291__STMMW_00301	5	2	3	2	3	-0.2	-0.2	0.959128
STMMW_00301	22	10	12	10	12	-0.0909091	-0.0909091	0.963694
STMMW_00311	6	4	2	2	4	0.333333	-0.333333	0.885821
intergenic__D23580__STMMW_00311__STMMW_00331	8	1	7	1	7	-0.75	-0.75	0.373808
STMMW_00331	518	253	265	253	265	-0.023166	-0.023166	0.949256
STMMW_00341	270	127	143	143	127	-0.0592593	0.0592593	0.841302
STMMW_00351	79	40	39	39	40	0.0126582	-0.0126582	1
intergenic__D23580__STMMW_00351__STMMW_00361	20	8	12	8	12	-0.2	-0.2	0.867047
STMMW_00361	257	104	153	104	153	-0.190661	-0.190661	0.0823703
STMMW_ncRNA_5	13	6	7	6	7	-0.0769231	-0.0769231	0.977029
STMMW_00371	179	91	88	91	88	0.0167598	0.0167598	0.983723
STMMW_00381	307	161	146	161	146	0.0488599	0.0488599	0.885821
intergenic__D23580__STMMW_00381__STMMW_00391	7	3	4	3	4	-0.142857	-0.142857	0.970165
STMMW_00391	386	171	215	171	215	-0.11399	-0.11399	0.327052
intergenic__D23580__STMMW_00391__STMMW_00401	11	5	6	5	6	-0.0909091	-0.0909091	0.975064
STMMW_00401	109	64	45	64	45	0.174312	0.174312	0.526113
STMMW_00411	108	51	57	51	57	-0.0555556	-0.0555556	0.930219
STMMW_00421	249	119	130	130	119	-0.0441767	0.0441767	0.927404
STMMW_00431	257	140	117	117	140	0.0894942	-0.0894942	0.69558
intergenic__D23580__STMMW_00431__STMMW_00441	33	11	22	11	22	-0.333333	-0.333333	0.4781
STMMW_00441	1	1	0	0	1	1	-1	0.821608
intergenic__D23580__STMMW_00441__STMMW_00451	1	0	1	0	1	-1	-1	0.821608
STMMW_00451	8	2	6	2	6	-0.5	-0.5	0.69558
STMMW_00461	2	2	0	2	0	1	1	0.69558
STMMW_00471	12	7	5	7	5	0.166667	0.166667	0.930219
STMMW_00481	4	4	0	4	0	1	1	0.420693
intergenic__D23580__STMMW_00481__STMMW_00491	22	10	12	10	12	-0.0909091	-0.0909091	0.963694
STMMW_00491	54	33	21	33	21	0.222222	0.222222	0.59754
STMMW_00501	11	6	5	6	5	0.0909091	0.0909091	0.975064
intergenic__D23580__STMMW_00501__STMMW_00511	20	12	8	12	8	0.2	0.2	0.867047
STMMW_00511	172	90	82	90	82	0.0465116	0.0465116	0.930219
STMMW_00521	156	78	78	78	78	0	0	1
STMMW_00531	173	90	83	83	90	0.0404624	-0.0404624	0.945982
STMMW_00541	576	285	291	291	285	-0.0104167	0.0104167	0.980478
STMMW_ncRNA_6	73	34	39	34	39	-0.0684932	-0.0684932	0.930219
intergenic__D23580__STMMW_ncRNA_6__STMMW_00551	536	271	265	271	265	0.011194	0.011194	0.978824
STMMW_00551	355	162	193	193	162	-0.0873239	0.0873239	0.59754
STMMW_00561	440	219	221	221	219	-0.00454545	0.00454545	1
STMMW_00571	39	19	20	20	19	-0.025641	0.025641	0.993604
STMMW_ncRNA_8	18	7	11	11	7	-0.222222	0.222222	0.854993
STMMW_ncRNA_7	17	7	10	7	10	-0.176471	-0.176471	0.922197
STMMW_00581	235	134	101	101	134	0.140426	-0.140426	0.367415
intergenic__D23580__STMMW_00581__STMMW_00591	7	3	4	3	4	-0.142857	-0.142857	0.970165
STMMW_00591	122	50	72	50	72	-0.180328	-0.180328	0.427824
STMMW_00601	32	18	14	18	14	0.125	0.125	0.922197
STMMW_00611	144	72	72	72	72	0	0	1
STMMW_00621	223	107	116	107	116	-0.0403587	-0.0403587	0.930219
STMMW_00631	117	58	59	58	59	-0.00854701	-0.00854701	1
STMMW_00641	119	56	63	56	63	-0.0588235	-0.0588235	0.930219
intergenic__D23580__STMMW_00641__STMMW_00651	2	1	1	1	1	0	0	1
STMMW_00651	1	0	1	0	1	-1	-1	0.821608
STMMW_ncRNA_9	5	2	3	2	3	-0.2	-0.2	0.959128
STMMW_ncRNA_10	12	4	8	8	4	-0.333333	0.333333	0.821608
STMMW_00661	18	6	12	6	12	-0.333333	-0.333333	0.69558
intergenic__D23580__STMMW_00661__STMMW_00681	1	0	1	0	1	-1	-1	0.821608
STMMW_00681	4	4	0	4	0	1	1	0.420693
STMMW_00691	19	11	8	11	8	0.157895	0.157895	0.927609
intergenic__D23580__STMMW_00691__STMMW_00701	27	14	13	14	13	0.037037	0.037037	0.987789
STMMW_00701	118	62	56	62	56	0.0508475	0.0508475	0.943855
STMMW_00711	108	59	49	49	59	0.0925926	-0.0925926	0.847279
intergenic__D23580__STMMW_00711__STMMW_00721	23	13	10	13	10	0.130435	0.130435	0.930219
STMMW_00721	131	77	54	54	77	0.175573	-0.175573	0.420693
STMMW_00731	283	123	160	160	123	-0.130742	0.130742	0.345155
STMMW_00741	218	110	108	108	110	0.00917431	-0.00917431	1
intergenic__D23580__STMMW_00741__STMMW_00751	28	16	12	16	12	0.142857	0.142857	0.91553
STMMW_00751	182	88	94	94	88	-0.032967	0.032967	0.961328
STMMW_00761	302	160	142	142	160	0.0596026	-0.0596026	0.821608
intergenic__D23580__STMMW_00761__STMMW_00771	15	10	5	10	5	0.333333	0.333333	0.763867
STMMW_00771	122	52	70	52	70	-0.147541	-0.147541	0.600667
STMMW_00781	143	67	76	67	76	-0.0629371	-0.0629371	0.917751
STMMW_00791	180	93	87	93	87	0.0333333	0.0333333	0.959128
STMMW_00801	29	14	15	14	15	-0.0344828	-0.0344828	0.989618
STMMW_00811	179	97	82	97	82	0.0837989	0.0837989	0.821608
STMMW_00821	39	22	17	22	17	0.128205	0.128205	0.898104
intergenic__D23580__STMMW_00821__STMMW_00841	67	37	30	37	30	0.104478	0.104478	0.885821
STMMW_00841	105	60	45	60	45	0.142857	0.142857	0.69558
intergenic__D23580__STMMW_00841__STMMW_ncRNA_11	24	11	13	11	13	-0.0833333	-0.0833333	0.970165
STMMW_ncRNA_11	38	20	18	18	20	0.0526316	-0.0526316	0.975064
STMMW_00851	55	26	29	29	26	-0.0545455	0.0545455	0.970165
STMMW_ncRNA_12	22	11	11	11	11	0	0	1
STMMW_00861	44	25	19	19	25	0.136364	-0.136364	0.867047
STMMW_00871	22	16	6	16	6	0.454545	0.454545	0.373808
intergenic__D23580__STMMW_00871__STMMW_00881	11	6	5	6	5	0.0909091	0.0909091	0.975064
STMMW_00881	419	213	206	213	206	0.0167064	0.0167064	0.970578
intergenic__D23580__STMMW_00881__STMMW_00891	24	10	14	10	14	-0.166667	-0.166667	0.885821
STMMW_00891	11	5	6	6	5	-0.0909091	0.0909091	0.975064
intergenic__D23580__STMMW_00891__STMMW_00901	13	4	9	4	9	-0.384615	-0.384615	0.713676
STMMW_00901	81	36	45	36	45	-0.111111	-0.111111	0.821608
STMMW_00911	163	85	78	85	78	0.0429448	0.0429448	0.943855
intergenic__D23580__STMMW_00911__STMMW_00921	6	4	2	4	2	0.333333	0.333333	0.885821
STMMW_00921	52	34	18	34	18	0.307692	0.307692	0.336283
STMMW_ncRNA_13	25	12	13	13	12	-0.04	0.04	0.987055
STMMW_00931	8	1	7	7	1	-0.75	0.75	0.373808
STMMW_00941	36	14	22	22	14	-0.222222	0.222222	0.73478
STMMW_00951	31	14	17	17	14	-0.0967742	0.0967742	0.943855
STMMW_00961	29	11	18	18	11	-0.241379	0.241379	0.761191
STMMW_00971	23	9	14	14	9	-0.217391	0.217391	0.821608
STMMW_00981	7	3	4	4	3	-0.142857	0.142857	0.970165
intergenic__D23580__STMMW_00981__STMMW_00991	38	18	20	18	20	-0.0526316	-0.0526316	0.975064
STMMW_00991	132	68	64	68	64	0.030303	0.030303	0.970578
STMMW_ncRNA_14	12	6	6	6	6	0	0	1
STMMW_01001	121	65	56	56	65	0.0743802	-0.0743802	0.885821
STMMW_01011	525	268	257	257	268	0.0209524	-0.0209524	0.959128
intergenic__D23580__STMMW_01011__STMMW_01021	39	19	20	19	20	-0.025641	-0.025641	0.993604
STMMW_01021	331	169	162	162	169	0.021148	-0.021148	0.970165
STMMW_01031	203	127	76	76	127	0.251232	-0.251232	0.022322
STMMW_01041	21	8	13	13	8	-0.238095	0.238095	0.821608
STMMW_01051	68	45	23	45	23	0.323529	0.323529	0.174222
intergenic__D23580__STMMW_01051__STMMW_01061	1	1	0	1	0	1	1	0.821608
STMMW_01061	76	24	52	24	52	-0.368421	-0.368421	0.0575285
STMMW_01071	102	50	52	52	50	-0.0196078	0.0196078	0.987354
intergenic__D23580__STMMW_01071__STMMW_01081	16	7	9	7	9	-0.125	-0.125	0.957088
STMMW_01081	246	119	127	127	119	-0.0325203	0.0325203	0.956442
STMMW_01091	315	167	148	148	167	0.0603175	-0.0603175	0.821608
intergenic__D23580__STMMW_01091__STMMW_01101	47	26	21	26	21	0.106383	0.106383	0.922197
STMMW_01101	144	72	72	72	72	0	0	1
intergenic__D23580__STMMW_01101__STMMW_01111	41	22	19	22	19	0.0731707	0.0731707	0.959128
STMMW_01111	136	68	68	68	68	0	0	1
STMMW_01121	121	61	60	60	61	0.00826446	-0.00826446	1
STMMW_01131	292	143	149	149	143	-0.0205479	0.0205479	0.970578
STMMW_01141	137	61	76	76	61	-0.109489	0.109489	0.769458
STMMW_ncRNA_15	14	8	6	6	8	0.142857	-0.142857	0.943855
STMMW_01151	259	132	127	127	132	0.019305	-0.019305	0.975064
STMMW_ncRNA_16	35	13	22	13	22	-0.257143	-0.257143	0.687268
STMMW_01152	12	5	7	5	7	-0.166667	-0.166667	0.930219
intergenic__D23580__STMMW_01152__STMMW_01161	54	18	36	18	36	-0.333333	-0.333333	0.238986
STMMW_01161	5	0	5	5	0	-1	1	0.327052
STMMW_01171	6	1	5	5	1	-0.666667	0.666667	0.59754
STMMW_01181	9	1	8	8	1	-0.777778	0.777778	0.282262
STMMW_01191	13	4	9	9	4	-0.384615	0.384615	0.713676
STMMW_01201	7	2	5	5	2	-0.428571	0.428571	0.821608
intergenic__D23580__STMMW_01201__STMMW_01211	64	38	26	38	26	0.1875	0.1875	0.689073
STMMW_01211	253	117	136	117	136	-0.0750988	-0.0750988	0.81708
intergenic__D23580__STMMW_01211__STMMW_01221	74	31	43	31	43	-0.162162	-0.162162	0.712221
STMMW_01221	232	106	126	106	126	-0.0862069	-0.0862069	0.752254
STMMW_01231	46	28	18	28	18	0.217391	0.217391	0.69558
STMMW_ncRNA_17	17	10	7	7	10	0.176471	-0.176471	0.922197
STMMW_01241	65	42	23	42	23	0.292308	0.292308	0.278452
intergenic__D23580__STMMW_01241__STMMW_01251	64	30	34	30	34	-0.0625	-0.0625	0.957088
STMMW_01251	57	40	17	40	17	0.403509	0.403509	0.083417
STMMW_01261	36	25	11	25	11	0.388889	0.388889	0.282262
STMMW_01271	8	6	2	6	2	0.5	0.5	0.69558
STMMW_01281	7	4	3	4	3	0.142857	0.142857	0.970165
STMMW_01291	3	1	2	1	2	-0.333333	-0.333333	0.930219
STMMW_01301	7	3	4	3	4	-0.142857	-0.142857	0.970165
STMMW_01311	4	3	1	3	1	0.5	0.5	0.821608
STMMW_01321	4	3	1	3	1	0.5	0.5	0.821608
STMMW_01341	5	4	1	4	1	0.6	0.6	0.726827
intergenic__D23580__STMMW_01341__STMMW_01351	9	7	2	7	2	0.555556	0.555556	0.591256
STMMW_01351	7	5	2	5	2	0.428571	0.428571	0.821608
STMMW_01361	84	62	22	62	22	0.47619	0.47619	0.00200407
STMMW_01371	16	14	2	14	2	0.75	0.75	0.0920199
STMMW_01381	3	2	1	2	1	0.333333	0.333333	0.930219
STMMW_01391	4	3	1	3	1	0.5	0.5	0.821608
intergenic__D23580__STMMW_01391__STMMW_01401	8	5	3	5	3	0.25	0.25	0.922197
STMMW_01401	9	3	6	3	6	-0.333333	-0.333333	0.821608
intergenic__D23580__STMMW_01401__STMMW_01411	23	15	8	15	8	0.304348	0.304348	0.69558
STMMW_01411	19	7	12	7	12	-0.263158	-0.263158	0.821608
STMMW_01421	44	30	14	30	14	0.363636	0.363636	0.256296
intergenic__D23580__STMMW_01421__STMMW_01431	23	9	14	9	14	-0.217391	-0.217391	0.821608
STMMW_01431	68	35	33	35	33	0.0294118	0.0294118	0.980478
intergenic__D23580__STMMW_01431__STMMW_01441	45	24	21	24	21	0.0666667	0.0666667	0.959128
STMMW_01441	14	6	8	8	6	-0.142857	0.142857	0.943855
STMMW_01451	181	86	95	95	86	-0.0497238	0.0497238	0.930219
STMMW_01461	18	12	6	6	12	0.333333	-0.333333	0.69558
intergenic__D23580__STMMW_01461__STMMW_01471	43	25	18	25	18	0.162791	0.162791	0.821608
STMMW_01471	256	138	118	138	118	0.078125	0.078125	0.779988
STMMW_01481	340	174	166	166	174	0.0235294	-0.0235294	0.963694
STMMW_01491	476	238	238	238	238	0	0	1
STMMW_01501	166	85	81	81	85	0.0240964	-0.0240964	0.975064
intergenic__D23580__STMMW_01501__STMMW_01511	50	23	27	23	27	-0.08	-0.08	0.938124
STMMW_01511	3	0	3	3	0	-1	1	0.566235
intergenic__D23580__STMMW_01511__STMMW_01521	19	8	11	8	11	-0.157895	-0.157895	0.927609
STMMW_01521	188	98	90	98	90	0.0425532	0.0425532	0.930219
STMMW_01531	290	149	141	149	141	0.0275862	0.0275862	0.959128
STMMW_01541	226	100	126	126	100	-0.115044	0.115044	0.568331
STMMW_01551	434	208	226	226	208	-0.0414747	0.0414747	0.883671
intergenic__D23580__STMMW_01551__STMMW_01561	33	15	18	15	18	-0.0909091	-0.0909091	0.949998
STMMW_01561	333	174	159	159	174	0.045045	-0.045045	0.885821
intergenic__D23580__STMMW_01561__STMMW_01571	40	20	20	20	20	0	0	1
STMMW_01571	76	50	26	50	26	0.315789	0.315789	0.151553
STMMW_ncRNA_18	1	1	0	0	1	1	-1	0.821608
STMMW_01581	12	2	10	2	10	-0.666667	-0.666667	0.289379
STMMW_01591	4	1	3	1	3	-0.5	-0.5	0.821608
intergenic__D23580__STMMW_01591__STMMW_01601	1	0	1	0	1	-1	-1	0.821608
STMMW_01601	2	1	1	1	1	0	0	1
intergenic__D23580__STMMW_01601__STMMW_01611	10	7	3	7	3	0.4	0.4	0.770148
STMMW_01611	44	23	21	23	21	0.0454545	0.0454545	0.975064
STMMW_01621	148	69	79	79	69	-0.0675676	0.0675676	0.885821
STMMW_01631	423	197	226	226	197	-0.0685579	0.0685579	0.699677
intergenic__D23580__STMMW_01631__STMMW_01641	50	25	25	25	25	0	0	1
STMMW_01641	27	17	10	17	10	0.259259	0.259259	0.726827
STMMW_01651	15	10	5	5	10	0.333333	-0.333333	0.763867
intergenic__D23580__STMMW_01651__STMMW_01661	78	28	50	28	50	-0.282051	-0.282051	0.227052
STMMW_01661	95	47	48	47	48	-0.0105263	-0.0105263	1
intergenic__D23580__STMMW_01661__STMMW_01671	13	6	7	6	7	-0.0769231	-0.0769231	0.977029
STMMW_01671	132	72	60	72	60	0.0909091	0.0909091	0.821608
STMMW_01681	255	130	125	130	125	0.0196078	0.0196078	0.975064
STMMW_01691	173	84	89	84	89	-0.0289017	-0.0289017	0.970165
STMMW_01701	200	104	96	104	96	0.04	0.04	0.938124
STMMW_01711	86	43	43	43	43	0	0	1
STMMW_01721	61	32	29	29	32	0.0491803	-0.0491803	0.970165
intergenic__D23580__STMMW_01721__STMMW_01731	25	11	14	11	14	-0.12	-0.12	0.930219
STMMW_01731	55	27	28	28	27	-0.0181818	0.0181818	1
intergenic__D23580__STMMW_01731__STMMW_01741	57	29	28	29	28	0.0175439	0.0175439	1
STMMW_01741	543	269	274	269	274	-0.0092081	-0.0092081	0.984766
STMMW_01751	710	328	382	382	328	-0.0760563	0.0760563	0.420125
intergenic__D23580__STMMW_01751__STMMW_01761	22	11	11	11	11	0	0	1
STMMW_01761	119	69	50	69	50	0.159664	0.159664	0.566235
STMMW_01771	6	1	5	5	1	-0.666667	0.666667	0.59754
intergenic__D23580__STMMW_01771__STMMW_01781	5	3	2	3	2	0.2	0.2	0.959128
STMMW_01781	179	102	77	102	77	0.139665	0.139665	0.490164
STMMW_01791	177	101	76	101	76	0.141243	0.141243	0.485394
intergenic__D23580__STMMW_01791__STMMW_01801	29	18	11	18	11	0.241379	0.241379	0.761191
STMMW_01801	328	166	162	162	166	0.0121951	-0.0121951	0.983723
STMMW_01811	705	347	358	358	347	-0.0156028	0.0156028	0.970165
STMMW_01821	185	105	80	80	105	0.135135	-0.135135	0.513315
STMMW_01831	209	117	92	92	117	0.119617	-0.119617	0.568331
intergenic__D23580__STMMW_01831__STMMW_01841	42	14	28	14	28	-0.333333	-0.333333	0.364203
STMMW_01841	137	57	80	57	80	-0.167883	-0.167883	0.446673
STMMW_01851	290	139	151	139	151	-0.0413793	-0.0413793	0.924173
STMMW_ncRNA_19	17	6	11	11	6	-0.294118	0.294118	0.803682
intergenic__D23580__STMMW_ncRNA_19__STMMW_01861	254	123	131	123	131	-0.0314961	-0.0314961	0.957088
STMMW_01861	3	2	1	1	2	0.333333	-0.333333	0.930219
STMMW_01871	6	2	4	4	2	-0.333333	0.333333	0.885821
intergenic__D23580__STMMW_01871__STMMW_01881	7	5	2	5	2	0.428571	0.428571	0.821608
STMMW_01881	9	4	5	5	4	-0.111111	0.111111	0.970578
intergenic__D23580__STMMW_01881__STMMW_01891	6	4	2	4	2	0.333333	0.333333	0.885821
STMMW_01891	13	6	7	7	6	-0.0769231	0.0769231	0.977029
STMMW_01901	144	73	71	71	73	0.0138889	-0.0138889	0.993541
intergenic__D23580__STMMW_01901__STMMW_01911	22	9	13	9	13	-0.181818	-0.181818	0.885821
STMMW_01911	189	99	90	90	99	0.047619	-0.047619	0.930219
STMMW_01921	1	0	1	1	0	-1	1	0.821608
intergenic__D23580__STMMW_01921__STMMW_01931	14	6	8	6	8	-0.142857	-0.142857	0.943855
STMMW_01931	119	52	67	67	52	-0.12605	0.12605	0.72471
STMMW_01941	106	53	53	53	53	0	0	1
STMMW_01951	475	241	234	241	234	0.0147368	0.0147368	0.975064
intergenic__D23580__STMMW_01951__STMMW_01961	15	5	10	5	10	-0.333333	-0.333333	0.763867
STMMW_01961	476	236	240	236	240	-0.00840336	-0.00840336	0.990843
STMMW_ncRNA_20	31	14	17	17	14	-0.0967742	0.0967742	0.943855
STMMW_01971	367	203	164	203	164	0.106267	0.106267	0.412707
STMMW_01981	96	43	53	43	53	-0.104167	-0.104167	0.821608
STMMW_01991	107	55	52	55	52	0.0280374	0.0280374	0.977029
STMMW_02001	219	119	100	119	100	0.086758	0.086758	0.76871
intergenic__D23580__STMMW_02001__STMMW_02011	76	51	25	51	25	0.342105	0.342105	0.0939462
STMMW_02011	179	80	99	80	99	-0.106145	-0.106145	0.69558
STMMW_02021	659	286	373	286	373	-0.132018	-0.132018	0.0373134
STMMW_02031	180	88	92	88	92	-0.0222222	-0.0222222	0.976724
STMMW_02041	136	66	70	66	70	-0.0294118	-0.0294118	0.970578
STMMW_02051	116	56	60	56	60	-0.0344828	-0.0344828	0.970578
STMMW_02061	170	80	90	80	90	-0.0588235	-0.0588235	0.910963
STMMW_02071	238	125	113	125	113	0.0504202	0.0504202	0.905168
STMMW_ncRNA_21	19	10	9	10	9	0.0526316	0.0526316	0.982999
STMMW_02081	3	3	0	0	3	1	-1	0.566235
intergenic__D23580__STMMW_02081__STMMW_02091	13	6	7	6	7	-0.0769231	-0.0769231	0.977029
STMMW_02091	141	75	66	75	66	0.0638298	0.0638298	0.91553
STMMW_02101	1	1	0	1	0	1	1	0.821608
intergenic__D23580__STMMW_02101__STMMW_02111	18	10	8	10	8	0.111111	0.111111	0.959128
STMMW_02111	165	72	93	93	72	-0.127273	0.127273	0.59754
STMMW_02121	125	59	66	66	59	-0.056	0.056	0.930219
STMMW_02131	3	1	2	2	1	-0.333333	0.333333	0.930219
STMMW_02141	563	307	256	307	256	0.0905861	0.0905861	0.369825
intergenic__D23580__STMMW_02141__STMMW_02151	14	2	12	2	12	-0.714286	-0.714286	0.174222
STMMW_02151	283	135	148	135	148	-0.0459364	-0.0459364	0.907127
STMMW_ncRNA_22	19	7	12	7	12	-0.263158	-0.263158	0.821608
intergenic__D23580__STMMW_ncRNA_22__STMMW_02161	27	14	13	14	13	0.037037	0.037037	0.987789
STMMW_02161	225	115	110	115	110	0.0222222	0.0222222	0.970578
STMMW_02171	76	39	37	37	39	0.0263158	-0.0263158	0.982999
intergenic__D23580__STMMW_02171__STMMW_02181	49	22	27	22	27	-0.102041	-0.102041	0.922197
STMMW_02181	258	126	132	126	132	-0.0232558	-0.0232558	0.970578
STMMW_ncRNA_23	11	3	8	3	8	-0.454545	-0.454545	0.687268
STMMW_02191	4	2	2	2	2	0	0	1
STMMW_02201	22	10	12	12	10	-0.0909091	0.0909091	0.963694
intergenic__D23580__STMMW_02201__STMMW_02211	27	11	16	11	16	-0.185185	-0.185185	0.847279
STMMW_02211	1	0	1	1	0	-1	1	0.821608
intergenic__D23580__STMMW_02211__STMMW_ncRNA_24	37	20	17	20	17	0.0810811	0.0810811	0.958782
STMMW_02221	6	4	2	4	2	0.333333	0.333333	0.885821
intergenic__D23580__STMMW_02221__STMMW_02231	6	6	0	6	0	1	1	0.238986
STMMW_02231	4	3	1	3	1	0.5	0.5	0.821608
intergenic__D23580__STMMW_02231__STMMW_02241	3	3	0	3	0	1	1	0.566235
STMMW_02241	5	3	2	3	2	0.2	0.2	0.959128
intergenic__D23580__STMMW_02241__STMMW_02251	11	9	2	9	2	0.636364	0.636364	0.373808
STMMW_ncRNA_25	3	2	1	2	1	0.333333	0.333333	0.930219
STMMW_02261	6	2	4	2	4	-0.333333	-0.333333	0.885821
STMMW_ncRNA_26	2	1	1	1	1	0	0	1
intergenic__D23580__STMMW_ncRNA_26__STMMW_02271	25	17	8	17	8	0.36	0.36	0.537869
STMMW_02271	1	1	0	1	0	1	1	0.821608
STMMW_02281	11	9	2	9	2	0.636364	0.636364	0.373808
STMMW_02291	3	1	2	1	2	-0.333333	-0.333333	0.930219
STMMW_02301	1	1	0	1	0	1	1	0.821608
intergenic__D23580__STMMW_02301__STMMW_02311	29	18	11	18	11	0.241379	0.241379	0.761191
STMMW_02311	15	10	5	10	5	0.333333	0.333333	0.763867
STMMW_02321	6	5	1	5	1	0.666667	0.666667	0.59754
intergenic__D23580__STMMW_02321__STMMW_02331	17	6	11	6	11	-0.294118	-0.294118	0.803682
STMMW_02331	2	2	0	2	0	1	1	0.69558
STMMW_02341	2	1	1	1	1	0	0	1
STMMW_02351	8	2	6	2	6	-0.5	-0.5	0.69558
STMMW_02361	43	30	13	30	13	0.395349	0.395349	0.191573
STMMW_02371	13	8	5	8	5	0.230769	0.230769	0.885821
STMMW_02381	7	4	3	4	3	0.142857	0.142857	0.970165
intergenic__D23580__STMMW_02381__STMMW_02391	15	9	6	9	6	0.2	0.2	0.905168
STMMW_02391	256	129	127	129	127	0.0078125	0.0078125	1
STMMW_02401	284	147	137	147	137	0.0352113	0.0352113	0.930219
STMMW_02411	56	31	25	31	25	0.107143	0.107143	0.898104
intergenic__D23580__STMMW_02411__STMMW_02421	17	12	5	12	5	0.411765	0.411765	0.579149
STMMW_02421	13	8	5	8	5	0.230769	0.230769	0.885821
STMMW_02431	30	15	15	15	15	0	0	1
STMMW_02441	41	16	25	25	16	-0.219512	0.219512	0.704603
intergenic__D23580__STMMW_02441__STMMW_02451	18	14	4	14	4	0.555556	0.555556	0.278452
STMMW_02451	80	42	38	42	38	0.05	0.05	0.959128
STMMW_02461	58	29	29	29	29	0	0	1
STMMW_02471	112	54	58	54	58	-0.0357143	-0.0357143	0.970165
STMMW_02481	10	4	6	6	4	-0.2	0.2	0.930219
intergenic__D23580__STMMW_02481__STMMW_02491	5	4	1	4	1	0.6	0.6	0.726827
STMMW_02491	98	44	54	54	44	-0.102041	0.102041	0.821608
STMMW_02501	99	48	51	51	48	-0.030303	0.030303	0.975064
intergenic__D23580__STMMW_02501__STMMW_02511	11	4	7	4	7	-0.272727	-0.272727	0.867047
STMMW_02511	72	44	28	28	44	0.222222	-0.222222	0.480613
STMMW_02521	85	37	48	48	37	-0.129412	0.129412	0.817132
STMMW_02531	101	46	55	55	46	-0.0891089	0.0891089	0.867047
intergenic__D23580__STMMW_02531__STMMW_02532	31	20	11	20	11	0.290323	0.290323	0.611654
STMMW_02532	8	1	7	1	7	-0.75	-0.75	0.373808
intergenic__D23580__STMMW_02532__STMMW_rRNA_1	54	38	16	38	16	0.407407	0.407407	0.0920496
STMMW_rRNA_1	342	284	58	284	58	0.660819	0.660819	1.28244e-31
intergenic__D23580__STMMW_rRNA_1__STMMW_rRNA_2	59	43	16	43	16	0.457627	0.457627	0.0259847
STMMW_rRNA_2	532	440	92	440	92	0.654135	0.654135	4.49747e-48
STMMW_rRNA_3	12	9	3	9	3	0.5	0.5	0.566235
intergenic__D23580__STMMW_rRNA_3__STMMW_02541	6	6	0	6	0	1	1	0.238986
STMMW_02541	48	21	27	21	27	-0.125	-0.125	0.881562
STMMW_02551	59	29	30	30	29	-0.0169492	0.0169492	1
intergenic__D23580__STMMW_02551__STMMW_02561	4	3	1	3	1	0.5	0.5	0.821608
STMMW_02561	75	40	35	40	35	0.0666667	0.0666667	0.930219
intergenic__D23580__STMMW_02561__STMMW_02571	7	4	3	4	3	0.142857	0.142857	0.970165
STMMW_02571	65	32	33	32	33	-0.0153846	-0.0153846	1
STMMW_02581	54	29	25	29	25	0.0740741	0.0740741	0.943855
STMMW_02591	108	42	66	66	42	-0.222222	0.222222	0.289379
STMMW_02601	31	16	15	15	16	0.0322581	-0.0322581	0.990843
STMMW_02611	87	42	45	42	45	-0.0344828	-0.0344828	0.975064
STMMW_02621	11	5	6	6	5	-0.0909091	0.0909091	0.975064
STMMW_02631	2	1	1	1	1	0	0	1
intergenic__D23580__STMMW_02631__STMMW_02641	28	14	14	14	14	0	0	1
STMMW_02641	101	49	52	52	49	-0.029703	0.029703	0.976724
STMMW_02651	102	47	55	55	47	-0.0784314	0.0784314	0.904168
STMMW_02661	174	87	87	87	87	0	0	1
STMMW_02671	41	22	19	19	22	0.0731707	-0.0731707	0.959128
STMMW_02691	64	34	30	30	34	0.0625	-0.0625	0.957088
STMMW_02701	97	57	40	40	57	0.175258	-0.175258	0.569822
intergenic__D23580__STMMW_02701__STMMW_02711	7	3	4	3	4	-0.142857	-0.142857	0.970165
STMMW_02711	252	104	148	104	148	-0.174603	-0.174603	0.145512
STMMW_02731	29	16	13	16	13	0.103448	0.103448	0.942819
STMMW_02741	100	56	44	56	44	0.12	0.12	0.811651
STMMW_02751	22	16	6	16	6	0.454545	0.454545	0.373808
STMMW_02771	63	46	17	46	17	0.460317	0.460317	0.018821
STMMW_02791	85	35	50	35	50	-0.176471	-0.176471	0.60342
intergenic__D23580__STMMW_02791__STMMW_02811	22	13	9	13	9	0.181818	0.181818	0.885821
STMMW_02811	25	17	8	17	8	0.36	0.36	0.537869
STMMW_02831	7	4	3	4	3	0.142857	0.142857	0.970165
intergenic__D23580__STMMW_02831__STMMW_02841	8	2	6	2	6	-0.5	-0.5	0.69558
STMMW_02841	46	16	30	16	30	-0.304348	-0.304348	0.399
STMMW_02851	27	11	16	11	16	-0.185185	-0.185185	0.847279
STMMW_02861	98	58	40	58	40	0.183673	0.183673	0.526883
STMMW_02871	93	42	51	42	51	-0.0967742	-0.0967742	0.863076
STMMW_02881	91	58	33	58	33	0.274725	0.274725	0.185581
intergenic__D23580__STMMW_02881__STMMW_02891	14	7	7	7	7	0	0	1
STMMW_02891	18	11	7	11	7	0.222222	0.222222	0.854993
STMMW_02901	315	151	164	151	164	-0.0412698	-0.0412698	0.922197
STMMW_02911	64	39	25	39	25	0.21875	0.21875	0.566235
STMMW_02921	75	44	31	44	31	0.173333	0.173333	0.689073
STMMW_02931	103	69	34	69	34	0.339806	0.339806	0.0314091
intergenic__D23580__STMMW_02931__STMMW_02941	23	11	12	11	12	-0.0434783	-0.0434783	0.984766
STMMW_02941	165	76	89	76	89	-0.0787879	-0.0787879	0.821608
STMMW_02951	54	24	30	24	30	-0.111111	-0.111111	0.885821
STMMW_02961	367	194	173	194	173	0.0572207	0.0572207	0.821608
STMMW_02971	14	10	4	10	4	0.428571	0.428571	0.617841
STMMW_02981	154	81	73	81	73	0.0519481	0.0519481	0.930219
STMMW_02991	16	10	6	10	6	0.25	0.25	0.821608
intergenic__D23580__STMMW_02991__STMMW_03011	14	7	7	7	7	0	0	1
STMMW_03011	3	3	0	3	0	1	1	0.566235
STMMW_03041	55	23	32	32	23	-0.163636	0.163636	0.803682
STMMW_ncRNA_27	94	49	45	49	45	0.0425532	0.0425532	0.970165
intergenic__D23580__STMMW_ncRNA_27__STMMW_03051	34	24	10	24	10	0.411765	0.411765	0.258592
STMMW_03051	2	2	0	2	0	1	1	0.69558
STMMW_03061	60	15	45	45	15	-0.5	0.5	0.00991386
STMMW_03071	41	18	23	18	23	-0.121951	-0.121951	0.905168
STMMW_03081	72	45	27	45	27	0.25	0.25	0.373808
intergenic__D23580__STMMW_03081__STMMW_03091	19	15	4	15	4	0.578947	0.578947	0.217144
STMMW_03091	54	26	28	26	28	-0.037037	-0.037037	0.978824
intergenic__D23580__STMMW_03091__STMMW_03101	3	0	3	0	3	-1	-1	0.566235
STMMW_03101	102	38	64	38	64	-0.254902	-0.254902	0.200724
STMMW_03111	327	163	164	163	164	-0.0030581	-0.0030581	1
STMMW_03121	61	33	28	33	28	0.0819672	0.0819672	0.930219
intergenic__D23580__STMMW_03121__STMMW_03131	28	18	10	18	10	0.285714	0.285714	0.687268
STMMW_03131	141	59	82	59	82	-0.163121	-0.163121	0.462986
intergenic__D23580__STMMW_03131__STMMW_03132	14	7	7	7	7	0	0	1
STMMW_03132	34	25	9	25	9	0.470588	0.470588	0.151553
intergenic__D23580__STMMW_03132__STMMW_03133	12	10	2	10	2	0.666667	0.666667	0.289379
STMMW_03133	22	13	9	13	9	0.181818	0.181818	0.885821
intergenic__D23580__STMMW_03133__STMMW_03151	29	22	7	22	7	0.517241	0.517241	0.142196
STMMW_03151	28	21	7	21	7	0.5	0.5	0.175069
intergenic__D23580__STMMW_03151__STMMW_03161	25	5	20	5	20	-0.6	-0.6	0.0920199
STMMW_03161	26	14	12	14	12	0.0769231	0.0769231	0.970165
STMMW_03171	124	56	68	68	56	-0.0967742	0.0967742	0.821608
intergenic__D23580__STMMW_03171__STMMW_03181	54	25	29	25	29	-0.0740741	-0.0740741	0.943855
STMMW_03181	56	21	35	35	21	-0.25	0.25	0.48841
STMMW_ncRNA_28	81	39	42	39	42	-0.037037	-0.037037	0.970578
STMMW_ncRNA_29	28	9	19	19	9	-0.357143	0.357143	0.479406
STMMW_03191	40	20	20	20	20	0	0	1
intergenic__D23580__STMMW_03191__STMMW_03201	6	2	4	2	4	-0.333333	-0.333333	0.885821
STMMW_03201	204	89	115	115	89	-0.127451	0.127451	0.526113
intergenic__D23580__STMMW_03201__STMMW_03211	16	6	10	6	10	-0.25	-0.25	0.821608
intergenic__D23580__STMMW_03211__STMMW_03221	27	12	15	12	15	-0.111111	-0.111111	0.930219
STMMW_03221	76	42	34	42	34	0.105263	0.105263	0.867047
STMMW_03231	48	26	22	22	26	0.0833333	-0.0833333	0.930219
intergenic__D23580__STMMW_03231__STMMW_03241	13	7	6	7	6	0.0769231	0.0769231	0.977029
STMMW_03241	182	118	64	118	64	0.296703	0.296703	0.00644225
intergenic__D23580__STMMW_03241__STMMW_03251	26	18	8	18	8	0.384615	0.384615	0.446673
STMMW_03251	138	59	79	59	79	-0.144928	-0.144928	0.579149
STMMW_03261	34	21	13	21	13	0.235294	0.235294	0.72471
intergenic__D23580__STMMW_03261__STMMW_03271	14	6	8	6	8	-0.142857	-0.142857	0.943855
STMMW_03271	107	51	56	56	51	-0.046729	0.046729	0.959128
intergenic__D23580__STMMW_03271__STMMW_03281	18	9	9	9	9	0	0	1
STMMW_03281	48	21	27	21	27	-0.125	-0.125	0.881562
STMMW_03291	60	31	29	31	29	0.0333333	0.0333333	0.978824
STMMW_03301	59	30	29	30	29	0.0169492	0.0169492	1
STMMW_03311	132	72	60	60	72	0.0909091	-0.0909091	0.821608
intergenic__D23580__STMMW_03311__STMMW_03321	8	4	4	4	4	0	0	1
STMMW_03321	23	19	4	19	4	0.652174	0.652174	0.0692268
STMMW_03331	5	2	3	2	3	-0.2	-0.2	0.959128
intergenic__D23580__STMMW_03331__STMMW_03341	15	9	6	9	6	0.2	0.2	0.905168
STMMW_03341	81	42	39	39	42	0.037037	-0.037037	0.970578
STMMW_03351	38	22	16	16	22	0.157895	-0.157895	0.841302
STMMW_03361	80	35	45	45	35	-0.125	0.125	0.821608
STMMW_03371	34	15	19	19	15	-0.117647	0.117647	0.927757
STMMW_03381	112	52	60	60	52	-0.0714286	0.0714286	0.91553
STMMW_ncRNA_30	51	26	25	26	25	0.0196078	0.0196078	0.998998
STMMW_03391	72	30	42	42	30	-0.166667	0.166667	0.69558
STMMW_03411	45	16	29	29	16	-0.288889	0.288889	0.462986
STMMW_03421	65	40	25	25	40	0.230769	-0.230769	0.494958
STMMW_03422	31	17	14	14	17	0.0967742	-0.0967742	0.943855
STMMW_03431	39	22	17	17	22	0.128205	-0.128205	0.898104
STMMW_03441	46	20	26	26	20	-0.130435	0.130435	0.874334
STMMW_03451	201	95	106	106	95	-0.0547264	0.0547264	0.905168
STMMW_03461	7	5	2	2	5	0.428571	-0.428571	0.821608
STMMW_03471	35	15	20	20	15	-0.142857	0.142857	0.885821
STMMW_03481	28	14	14	14	14	0	0	1
STMMW_03491	8	3	5	5	3	-0.25	0.25	0.922197
STMMW_03501	110	43	67	67	43	-0.218182	0.218182	0.304125
STMMW_03511	45	24	21	21	24	0.0666667	-0.0666667	0.959128
STMMW_03521	37	16	21	21	16	-0.135135	0.135135	0.885821
intergenic__D23580__STMMW_03521__STMMW_03522	18	8	10	8	10	-0.111111	-0.111111	0.959128
STMMW_03522	16	10	6	10	6	0.25	0.25	0.821608
STMMW_03531	150	55	95	95	55	-0.266667	0.266667	0.0506307
STMMW_03541	4	1	3	3	1	-0.5	0.5	0.821608
STMMW_03551	22	12	10	12	10	0.0909091	0.0909091	0.963694
intergenic__D23580__STMMW_03551__STMMW_03561	6	5	1	5	1	0.666667	0.666667	0.59754
STMMW_03561	26	14	12	14	12	0.0769231	0.0769231	0.970165
intergenic__D23580__STMMW_03561__STMMW_03571	17	7	10	7	10	-0.176471	-0.176471	0.922197
STMMW_03571	81	40	41	40	41	-0.0123457	-0.0123457	1
STMMW_03581	125	70	55	70	55	0.12	0.12	0.726827
STMMW_03582	42	22	20	22	20	0.047619	0.047619	0.975064
STMMW_03601	62	31	31	31	31	0	0	1
STMMW_03602	46	22	24	22	24	-0.0434783	-0.0434783	0.977029
STMMW_03611	35	17	18	17	18	-0.0285714	-0.0285714	0.992321
STMMW_03621	18	8	10	8	10	-0.111111	-0.111111	0.959128
STMMW_03631	68	34	34	34	34	0	0	1
intergenic__D23580__STMMW_03631__STMMW_03641	21	10	11	10	11	-0.047619	-0.047619	0.983723
STMMW_03641	13	5	8	5	8	-0.230769	-0.230769	0.885821
STMMW_03651	20	11	9	11	9	0.1	0.1	0.959128
STMMW_03661	53	18	35	18	35	-0.320755	-0.320755	0.282262
STMMW_03671	14	7	7	7	7	0	0	1
STMMW_03681	27	14	13	14	13	0.037037	0.037037	0.987789
intergenic__D23580__STMMW_03681__STMMW_03691	15	7	8	7	8	-0.0666667	-0.0666667	0.978824
STMMW_03691	65	36	29	36	29	0.107692	0.107692	0.881562
intergenic__D23580__STMMW_03691__STMMW_ncRNA_31	14	8	6	8	6	0.142857	0.142857	0.943855
STMMW_ncRNA_31	59	27	32	32	27	-0.0847458	0.0847458	0.930219
STMMW_03711	27	14	13	14	13	0.037037	0.037037	0.987789
STMMW_03721	74	41	33	41	33	0.108108	0.108108	0.863076
STMMW_03731	58	30	28	30	28	0.0344828	0.0344828	0.978824
intergenic__D23580__STMMW_03731__STMMW_03741	15	7	8	7	8	-0.0666667	-0.0666667	0.978824
STMMW_03741	68	35	33	35	33	0.0294118	0.0294118	0.980478
intergenic__D23580__STMMW_03741__STMMW_03751	49	27	22	27	22	0.102041	0.102041	0.922197
STMMW_03751	85	44	41	41	44	0.0352941	-0.0352941	0.975064
intergenic__D23580__STMMW_03751__STMMW_03761	49	26	23	26	23	0.0612245	0.0612245	0.963694
STMMW_03761	47	23	24	23	24	-0.0212766	-0.0212766	0.998522
STMMW_03762	27	15	12	15	12	0.111111	0.111111	0.930219
STMMW_03771	95	48	47	48	47	0.0105263	0.0105263	1
STMMW_03781	220	111	109	111	109	0.00909091	0.00909091	1
STMMW_03791	439	219	220	219	220	-0.0022779	-0.0022779	1
STMMW_03801	131	63	68	63	68	-0.0381679	-0.0381679	0.963615
STMMW_03811	241	125	116	125	116	0.0373444	0.0373444	0.930219
STMMW_03821	104	49	55	49	55	-0.0576923	-0.0576923	0.930219
STMMW_03831	89	46	43	46	43	0.0337079	0.0337079	0.975064
STMMW_ncRNA_32	47	25	22	22	25	0.0638298	-0.0638298	0.963615
STMMW_03841	244	119	125	119	125	-0.0245902	-0.0245902	0.970165
STMMW_03851	127	50	77	50	77	-0.212598	-0.212598	0.261217
STMMW_03861	78	41	37	41	37	0.0512821	0.0512821	0.959128
STMMW_03871	123	64	59	64	59	0.0406504	0.0406504	0.959128
STMMW_03881	170	88	82	88	82	0.0352941	0.0352941	0.959128
STMMW_03891	215	106	109	106	109	-0.0139535	-0.0139535	0.987055
STMMW_ncRNA_33	179	92	87	87	92	0.027933	-0.027933	0.970578
STMMW_03901	494	264	230	264	230	0.0688259	0.0688259	0.682066
STMMW_ncRNA_34	93	44	49	49	44	-0.0537634	0.0537634	0.952337
intergenic__D23580__STMMW_ncRNA_34__STMMW_ncRNA_35	136	85	51	85	51	0.25	0.25	0.110144
STMMW_ncRNA_35	28	18	10	10	18	0.285714	-0.285714	0.687268
STMMW_03911	209	63	146	146	63	-0.397129	0.397129	2.82627e-06
STMMW_ncRNA_36	19	5	14	5	14	-0.473684	-0.473684	0.399
STMMW_ncRNA_37	1	0	1	0	1	-1	-1	0.821608
intergenic__D23580__STMMW_ncRNA_37__STMMW_03921	33	7	26	7	26	-0.575758	-0.575758	0.0452138
STMMW_03921	38	9	29	29	9	-0.526316	0.526316	0.0539036
intergenic__D23580__STMMW_03921__STMMW_03931	38	19	19	19	19	0	0	1
STMMW_03931	27	14	13	13	14	0.037037	-0.037037	0.987789
intergenic__D23580__STMMW_03931__STMMW_03941	62	27	35	27	35	-0.129032	-0.129032	0.821608
STMMW_03941	96	48	48	48	48	0	0	1
STMMW_03951	43	21	22	21	22	-0.0232558	-0.0232558	0.996673
intergenic__D23580__STMMW_03951__STMMW_03971	13	9	4	9	4	0.384615	0.384615	0.713676
STMMW_03971	43	26	17	26	17	0.209302	0.209302	0.72471
intergenic__D23580__STMMW_03971__STMMW_03981	18	14	4	14	4	0.555556	0.555556	0.278452
STMMW_03981	103	46	57	46	57	-0.106796	-0.106796	0.821608
STMMW_03991	101	47	54	47	54	-0.0693069	-0.0693069	0.927404
STMMW_04001	30	13	17	13	17	-0.133333	-0.133333	0.922197
STMMW_04011	48	24	24	24	24	0	0	1
STMMW_04021	66	39	27	39	27	0.181818	0.181818	0.69558
STMMW_ncRNA_38	6	2	4	2	4	-0.333333	-0.333333	0.885821
STMMW_04031	114	59	55	59	55	0.0350877	0.0350877	0.970578
STMMW_04041	46	29	17	17	29	0.26087	-0.26087	0.564856
intergenic__D23580__STMMW_04041__STMMW_04051	51	40	11	40	11	0.568627	0.568627	0.00528447
STMMW_04051	6	3	3	3	3	0	0	1
STMMW_04061	80	30	50	50	30	-0.25	0.25	0.327052
STMMW_04071	219	102	117	117	102	-0.0684932	0.0684932	0.821608
STMMW_04081	175	82	93	93	82	-0.0628571	0.0628571	0.885821
STMMW_04091	55	37	18	18	37	0.345455	-0.345455	0.205662
STMMW_04101	61	39	22	22	39	0.278689	-0.278689	0.354301
intergenic__D23580__STMMW_04101__STMMW_04111	8	3	5	3	5	-0.25	-0.25	0.922197
STMMW_04111	16	9	7	9	7	0.125	0.125	0.957088
STMMW_04121	23	14	9	14	9	0.217391	0.217391	0.821608
STMMW_ncRNA_39	4	1	3	1	3	-0.5	-0.5	0.821608
intergenic__D23580__STMMW_ncRNA_39__STMMW_04131	25	8	17	8	17	-0.36	-0.36	0.537869
STMMW_04131	278	137	141	137	141	-0.0143885	-0.0143885	0.982031
STMMW_04141	101	74	27	74	27	0.465347	0.465347	0.000560119
STMMW_04151	51	38	13	38	13	0.490196	0.490196	0.0270398
intergenic__D23580__STMMW_04151__STMMW_04161	23	18	5	18	5	0.565217	0.565217	0.161422
STMMW_04161	9	4	5	4	5	-0.111111	-0.111111	0.970578
intergenic__D23580__STMMW_04161__STMMW_04171	3	2	1	2	1	0.333333	0.333333	0.930219
STMMW_04171	18	9	9	9	9	0	0	1
STMMW_04181	29	9	20	9	20	-0.37931	-0.37931	0.407905
STMMW_04191	44	18	26	18	26	-0.181818	-0.181818	0.807103
STMMW_04201	116	63	53	53	63	0.0862069	-0.0862069	0.863076
STMMW_04211	278	145	133	133	145	0.0431655	-0.0431655	0.922197
STMMW_04221	155	73	82	82	73	-0.0580645	0.0580645	0.922197
intergenic__D23580__STMMW_04221__STMMW_04231	32	17	15	17	15	0.0625	0.0625	0.970578
STMMW_04231	227	104	123	104	123	-0.0837004	-0.0837004	0.774338
STMMW_04241	48	22	26	22	26	-0.0833333	-0.0833333	0.930219
STMMW_04251	20	10	10	10	10	0	0	1
intergenic__D23580__STMMW_04251__STMMW_04261	15	9	6	9	6	0.2	0.2	0.905168
STMMW_04261	93	42	51	42	51	-0.0967742	-0.0967742	0.863076
intergenic__D23580__STMMW_04261__STMMW_04271	13	6	7	6	7	-0.0769231	-0.0769231	0.977029
STMMW_04271	261	146	115	146	115	0.118774	0.118774	0.476745
STMMW_04281	428	250	178	250	178	0.168224	0.168224	0.0288708
intergenic__D23580__STMMW_04281__STMMW_04291	34	26	8	26	8	0.529412	0.529412	0.076726
STMMW_04291	22	11	11	11	11	0	0	1
intergenic__D23580__STMMW_04291__STMMW_04301	1	1	0	1	0	1	1	0.821608
STMMW_04301	135	67	68	67	68	-0.00740741	-0.00740741	1
STMMW_04311	67	36	31	36	31	0.0746269	0.0746269	0.930219
STMMW_04321	10	6	4	6	4	0.2	0.2	0.930219
STMMW_04331	82	42	40	42	40	0.0243902	0.0243902	0.983723
intergenic__D23580__STMMW_04331__STMMW_04341	14	6	8	6	8	-0.142857	-0.142857	0.943855
STMMW_04341	155	81	74	81	74	0.0451613	0.0451613	0.940953
STMMW_04351	59	32	27	27	32	0.0847458	-0.0847458	0.930219
intergenic__D23580__STMMW_04351__STMMW_04361	28	17	11	17	11	0.214286	0.214286	0.821608
STMMW_04361	25	17	8	17	8	0.36	0.36	0.537869
intergenic__D23580__STMMW_04361__STMMW_04371	12	4	8	4	8	-0.333333	-0.333333	0.821608
STMMW_04371	146	57	89	89	57	-0.219178	0.219178	0.175069
intergenic__D23580__STMMW_04371__STMMW_04381	9	5	4	5	4	0.111111	0.111111	0.970578
STMMW_04381	97	50	47	50	47	0.0309278	0.0309278	0.975064
STMMW_ncRNA_40	27	15	12	12	15	0.111111	-0.111111	0.930219
STMMW_04391	130	65	65	65	65	0	0	1
STMMW_04401	130	66	64	66	64	0.0153846	0.0153846	0.992321
STMMW_04411	134	65	69	65	69	-0.0298507	-0.0298507	0.970578
intergenic__D23580__STMMW_04411__STMMW_04421	10	4	6	4	6	-0.2	-0.2	0.930219
STMMW_04421	3	2	1	1	2	0.333333	-0.333333	0.930219
intergenic__D23580__STMMW_04421__STMMW_04431	18	11	7	11	7	0.222222	0.222222	0.854993
STMMW_04431	538	229	309	229	309	-0.148699	-0.148699	0.0314091
STMMW_04441	131	64	67	64	67	-0.0229008	-0.0229008	0.978824
STMMW_04451	160	71	89	89	71	-0.1125	0.1125	0.69558
intergenic__D23580__STMMW_04451__STMMW_04461	30	14	16	14	16	-0.0666667	-0.0666667	0.970578
STMMW_04461	100	56	44	56	44	0.12	0.12	0.811651
STMMW_04471	101	54	47	54	47	0.0693069	0.0693069	0.927404
STMMW_04481	28	13	15	15	13	-0.0714286	0.0714286	0.970165
intergenic__D23580__STMMW_04481__STMMW_04491	9	4	5	4	5	-0.111111	-0.111111	0.970578
STMMW_04491	26	12	14	12	14	-0.0769231	-0.0769231	0.970165
STMMW_04501	92	44	48	48	44	-0.0434783	0.0434783	0.969702
STMMW_04511	63	35	28	35	28	0.111111	0.111111	0.874792
intergenic__D23580__STMMW_04511__STMMW_04521	5	3	2	3	2	0.2	0.2	0.959128
STMMW_04521	129	64	65	64	65	-0.00775194	-0.00775194	1
intergenic__D23580__STMMW_04521__STMMW_04531	52	28	24	28	24	0.0769231	0.0769231	0.943032
STMMW_04531	83	47	36	47	36	0.13253	0.13253	0.807103
STMMW_04532	32	17	15	15	17	0.0625	-0.0625	0.970578
STMMW_ncRNA_41	35	18	17	17	18	0.0285714	-0.0285714	0.992321
intergenic__D23580__STMMW_ncRNA_41__STMMW_04541	29	18	11	18	11	0.241379	0.241379	0.761191
STMMW_04541	24	9	15	9	15	-0.25	-0.25	0.80029
STMMW_04551	78	41	37	41	37	0.0512821	0.0512821	0.959128
STMMW_04561	1	0	1	1	0	-1	1	0.821608
intergenic__D23580__STMMW_04561__STMMW_04571	9	7	2	7	2	0.555556	0.555556	0.591256
STMMW_04571	23	8	15	8	15	-0.304348	-0.304348	0.69558
intergenic__D23580__STMMW_04571__STMMW_04581	3	1	2	1	2	-0.333333	-0.333333	0.930219
STMMW_04581	45	25	20	25	20	0.111111	0.111111	0.919834
STMMW_04591	25	13	12	13	12	0.04	0.04	0.987055
intergenic__D23580__STMMW_04591__STMMW_04601	17	8	9	8	9	-0.0588235	-0.0588235	0.980478
STMMW_04601	44	26	18	26	18	0.181818	0.181818	0.807103
STMMW_04611	23	14	9	14	9	0.217391	0.217391	0.821608
STMMW_04621	74	36	38	38	36	-0.027027	0.027027	0.982999
intergenic__D23580__STMMW_04621__STMMW_04631	9	5	4	5	4	0.111111	0.111111	0.970578
STMMW_04631	70	35	35	35	35	0	0	1
STMMW_04641	99	48	51	51	48	-0.030303	0.030303	0.975064
intergenic__D23580__STMMW_04641__STMMW_04651	33	14	19	14	19	-0.151515	-0.151515	0.881562
STMMW_04651	217	116	101	101	116	0.0691244	-0.0691244	0.821608
STMMW_04661	113	62	51	51	62	0.0973451	-0.0973451	0.821608
intergenic__D23580__STMMW_04661__STMMW_04671	12	5	7	5	7	-0.166667	-0.166667	0.930219
STMMW_04671	111	52	59	52	59	-0.0630631	-0.0630631	0.930219
STMMW_04681	151	78	73	78	73	0.0331126	0.0331126	0.970165
intergenic__D23580__STMMW_04681__STMMW_04691	24	12	12	12	12	0	0	1
STMMW_04691	158	74	84	74	84	-0.0632911	-0.0632911	0.901553
STMMW_04701	137	72	65	72	65	0.0510949	0.0510949	0.930219
intergenic__D23580__STMMW_04701__STMMW_04711	21	14	7	14	7	0.333333	0.333333	0.682066
STMMW_04711	168	76	92	76	92	-0.0952381	-0.0952381	0.792528
STMMW_04721	39	16	23	23	16	-0.179487	0.179487	0.821608
intergenic__D23580__STMMW_04721__STMMW_04731	11	4	7	4	7	-0.272727	-0.272727	0.867047
STMMW_04731	40	17	23	23	17	-0.15	0.15	0.854993
STMMW_04741	64	32	32	32	32	0	0	1
intergenic__D23580__STMMW_04741__STMMW_04751	26	12	14	12	14	-0.0769231	-0.0769231	0.970165
STMMW_04751	59	33	26	33	26	0.118644	0.118644	0.867047
STMMW_04761	2	1	1	1	1	0	0	1
STMMW_04771	4	3	1	3	1	0.5	0.5	0.821608
STMMW_04781	9	5	4	5	4	0.111111	0.111111	0.970578
intergenic__D23580__STMMW_04781__STMMW_04791	22	8	14	8	14	-0.272727	-0.272727	0.769458
STMMW_04791	33	20	13	20	13	0.212121	0.212121	0.803682
STMMW_04801	40	19	21	19	21	-0.05	-0.05	0.975064
intergenic__D23580__STMMW_04801__STMMW_04811	11	6	5	6	5	0.0909091	0.0909091	0.975064
STMMW_04811	22	10	12	10	12	-0.0909091	-0.0909091	0.963694
intergenic__D23580__STMMW_04811__STMMW_04821	9	7	2	7	2	0.555556	0.555556	0.591256
STMMW_04821	21	9	12	12	9	-0.142857	0.142857	0.930219
STMMW_ncRNA_42	5	2	3	3	2	-0.2	0.2	0.959128
intergenic__D23580__STMMW_ncRNA_42__STMMW_04831	15	7	8	7	8	-0.0666667	-0.0666667	0.978824
STMMW_04831	69	35	34	34	35	0.0144928	-0.0144928	1
intergenic__D23580__STMMW_04831__STMMW_04841	6	4	2	4	2	0.333333	0.333333	0.885821
STMMW_04841	45	21	24	24	21	-0.0666667	0.0666667	0.959128
intergenic__D23580__STMMW_04841__STMMW_04851	12	6	6	6	6	0	0	1
STMMW_04851	14	6	8	6	8	-0.142857	-0.142857	0.943855
STMMW_04861	6	4	2	4	2	0.333333	0.333333	0.885821
STMMW_04881	3	2	1	2	1	0.333333	0.333333	0.930219
STMMW_04891	5	2	3	2	3	-0.2	-0.2	0.959128
STMMW_04901	53	28	25	28	25	0.0566038	0.0566038	0.970165
intergenic__D23580__STMMW_04901__STMMW_04911	8	4	4	4	4	0	0	1
STMMW_04911	87	40	47	47	40	-0.0804598	0.0804598	0.917751
STMMW_04921	11	3	8	8	3	-0.454545	0.454545	0.687268
STMMW_04931	2	2	0	0	2	1	-1	0.69558
STMMW_04941	3	1	2	2	1	-0.333333	0.333333	0.930219
intergenic__D23580__STMMW_04941__STMMW_04951	26	15	11	15	11	0.153846	0.153846	0.905168
STMMW_04951	11	8	3	8	3	0.454545	0.454545	0.687268
STMMW_04961	126	59	67	67	59	-0.0634921	0.0634921	0.922197
STMMW_04971	120	51	69	69	51	-0.15	0.15	0.59754
STMMW_04981	175	86	89	89	86	-0.0171429	0.0171429	0.983723
STMMW_04991	100	50	50	50	50	0	0	1
intergenic__D23580__STMMW_04991__STMMW_05001	34	18	16	18	16	0.0588235	0.0588235	0.970578
STMMW_05001	91	40	51	51	40	-0.120879	0.120879	0.821608
STMMW_05011	138	46	92	46	92	-0.333333	-0.333333	0.00877767
STMMW_05021	48	22	26	22	26	-0.0833333	-0.0833333	0.930219
STMMW_05031	42	20	22	22	20	-0.047619	0.047619	0.975064
STMMW_05041	40	14	26	26	14	-0.3	0.3	0.479406
intergenic__D23580__STMMW_05041__STMMW_05051	14	7	7	7	7	0	0	1
STMMW_05051	29	13	16	13	16	-0.103448	-0.103448	0.942819
STMMW_05061	91	45	46	46	45	-0.010989	0.010989	1
intergenic__D23580__STMMW_05061__STMMW_05071	37	26	11	26	11	0.405405	0.405405	0.238637
STMMW_05071	31	16	15	15	16	0.0322581	-0.0322581	0.990843
intergenic__D23580__STMMW_05071__STMMW_05081	15	11	4	11	4	0.466667	0.466667	0.534976
STMMW_05081	226	127	99	127	99	0.123894	0.123894	0.494958
intergenic__D23580__STMMW_05081__STMMW_05091	20	15	5	15	5	0.5	0.5	0.327052
STMMW_05091	132	71	61	71	61	0.0757576	0.0757576	0.881562
STMMW_05101	47	18	29	29	18	-0.234043	0.234043	0.617841
STMMW_05111	12	8	4	4	8	0.333333	-0.333333	0.821608
STMMW_05121	35	14	21	21	14	-0.2	0.2	0.821608
STMMW_05131	109	58	51	51	58	0.0642202	-0.0642202	0.930219
STMMW_05141	78	29	49	49	29	-0.25641	0.25641	0.317626
intergenic__D23580__STMMW_05141__STMMW_05151	33	15	18	15	18	-0.0909091	-0.0909091	0.949998
STMMW_05151	179	86	93	93	86	-0.0391061	0.0391061	0.949998
STMMW_05161	86	40	46	46	40	-0.0697674	0.0697674	0.930219
intergenic__D23580__STMMW_05161__STMMW_05171	25	13	12	13	12	0.04	0.04	0.987055
STMMW_05171	27	13	14	13	14	-0.037037	-0.037037	0.987789
intergenic__D23580__STMMW_05171__STMMW_05181	39	24	15	24	15	0.230769	0.230769	0.69558
STMMW_05181	151	81	70	81	70	0.0728477	0.0728477	0.867047
intergenic__D23580__STMMW_05181__STMMW_05191	12	4	8	4	8	-0.333333	-0.333333	0.821608
intergenic__D23580__STMMW_05191__STMMW_05201	22	13	9	13	9	0.181818	0.181818	0.885821
STMMW_05201	6	3	3	3	3	0	0	1
STMMW_ncRNA_43	7	6	1	1	6	0.714286	-0.714286	0.479406
STMMW_05211	26	19	7	19	7	0.461538	0.461538	0.278481
intergenic__D23580__STMMW_05211__STMMW_05221	34	16	18	16	18	-0.0588235	-0.0588235	0.970578
STMMW_05221	51	29	22	29	22	0.137255	0.137255	0.838091
intergenic__D23580__STMMW_05221__STMMW_05231	38	22	16	22	16	0.157895	0.157895	0.841302
STMMW_05231	277	152	125	152	125	0.0974729	0.0974729	0.607309
intergenic__D23580__STMMW_05231__STMMW_05241	8	3	5	3	5	-0.25	-0.25	0.922197
STMMW_05241	61	28	33	28	33	-0.0819672	-0.0819672	0.930219
intergenic__D23580__STMMW_05241__STMMW_05251	14	8	6	8	6	0.142857	0.142857	0.943855
STMMW_05251	58	31	27	31	27	0.0689655	0.0689655	0.949532
intergenic__D23580__STMMW_05251__STMMW_05261	19	11	8	11	8	0.157895	0.157895	0.927609
STMMW_05261	114	58	56	56	58	0.0175439	-0.0175439	0.989618
STMMW_05271	331	161	170	170	161	-0.0271903	0.0271903	0.958782
intergenic__D23580__STMMW_05271__STMMW_05281	10	7	3	7	3	0.4	0.4	0.770148
STMMW_05281	159	82	77	82	77	0.0314465	0.0314465	0.970165
STMMW_ncRNA_44	14	5	9	5	9	-0.285714	-0.285714	0.821608
STMMW_05291	169	76	93	93	76	-0.100592	0.100592	0.757784
intergenic__D23580__STMMW_05291__STMMW_05301	5	4	1	4	1	0.6	0.6	0.726827
STMMW_05301	90	51	39	51	39	0.133333	0.133333	0.770148
STMMW_05311	299	153	146	153	146	0.0234114	0.0234114	0.970165
STMMW_05321	276	142	134	142	134	0.0289855	0.0289855	0.959128
intergenic__D23580__STMMW_05321__STMMW_05331	19	9	10	9	10	-0.0526316	-0.0526316	0.982999
STMMW_05331	58	28	30	28	30	-0.0344828	-0.0344828	0.978824
STMMW_05341	188	96	92	96	92	0.0212766	0.0212766	0.977029
STMMW_05351	75	35	40	40	35	-0.0666667	0.0666667	0.930219
intergenic__D23580__STMMW_05351__STMMW_05361	21	10	11	10	11	-0.047619	-0.047619	0.983723
STMMW_05361	89	48	41	48	41	0.0786517	0.0786517	0.92151
STMMW_05371	45	20	25	25	20	-0.111111	0.111111	0.919834
STMMW_ncRNA_45	4	2	2	2	2	0	0	1
STMMW_05381	186	90	96	96	90	-0.0322581	0.0322581	0.963615
intergenic__D23580__STMMW_05381__STMMW_05391	9	4	5	4	5	-0.111111	-0.111111	0.970578
STMMW_05391	21	11	10	11	10	0.047619	0.047619	0.983723
STMMW_05401	7	6	1	6	1	0.714286	0.714286	0.479406
STMMW_05411	43	23	20	20	23	0.0697674	-0.0697674	0.959128
intergenic__D23580__STMMW_05411__STMMW_05421	7	3	4	3	4	-0.142857	-0.142857	0.970165
STMMW_05421	103	48	55	55	48	-0.0679612	0.0679612	0.927609
intergenic__D23580__STMMW_05421__STMMW_05431	44	20	24	20	24	-0.0909091	-0.0909091	0.930219
STMMW_05431	9	3	6	6	3	-0.333333	0.333333	0.821608
STMMW_05441	75	21	54	54	21	-0.44	0.44	0.0119889
intergenic__D23580__STMMW_05441__STMMW_05451	52	16	36	16	36	-0.384615	-0.384615	0.145281
STMMW_05451	432	186	246	246	186	-0.138889	0.138889	0.118069
STMMW_05461	153	66	87	87	66	-0.137255	0.137255	0.579149
intergenic__D23580__STMMW_05461__STMMW_05471	9	4	5	4	5	-0.111111	-0.111111	0.970578
STMMW_05471	115	62	53	62	53	0.0782609	0.0782609	0.885821
intergenic__D23580__STMMW_05471__STMMW_05481	16	4	12	4	12	-0.5	-0.5	0.420693
STMMW_05481	451	232	219	232	219	0.0288248	0.0288248	0.930219
STMMW_05491	116	58	58	58	58	0	0	1
STMMW_05501	10	5	5	5	5	0	0	1
STMMW_05511	55	26	29	29	26	-0.0545455	0.0545455	0.970165
STMMW_05521	39	18	21	18	21	-0.0769231	-0.0769231	0.959128
intergenic__D23580__STMMW_05521__STMMW_05531	9	7	2	7	2	0.555556	0.555556	0.591256
STMMW_05531	32	21	11	21	11	0.3125	0.3125	0.564856
intergenic__D23580__STMMW_05531__STMMW_05541	2	2	0	2	0	1	1	0.69558
STMMW_05541	3	2	1	2	1	0.333333	0.333333	0.930219
STMMW_05551	31	16	15	16	15	0.0322581	0.0322581	0.990843
STMMW_05561	52	24	28	24	28	-0.0769231	-0.0769231	0.943032
STMMW_05571	289	152	137	152	137	0.0519031	0.0519031	0.874792
STMMW_ncRNA_46	12	5	7	7	5	-0.166667	0.166667	0.930219
intergenic__D23580__STMMW_ncRNA_46__STMMW_05581	4	2	2	2	2	0	0	1
STMMW_05581	1	0	1	0	1	-1	-1	0.821608
intergenic__D23580__STMMW_05581__STMMW_05591	23	12	11	12	11	0.0434783	0.0434783	0.984766
STMMW_05591	1	1	0	1	0	1	1	0.821608
STMMW_05601	170	81	89	89	81	-0.0470588	0.0470588	0.930219
intergenic__D23580__STMMW_05601__STMMW_05611	16	10	6	10	6	0.25	0.25	0.821608
STMMW_05611	150	78	72	78	72	0.04	0.04	0.959128
STMMW_05621	151	72	79	79	72	-0.0463576	0.0463576	0.936136
intergenic__D23580__STMMW_05621__STMMW_05631	5	4	1	4	1	0.6	0.6	0.726827
STMMW_05631	124	59	65	65	59	-0.0483871	0.0483871	0.943855
intergenic__D23580__STMMW_05631__STMMW_05641	12	8	4	8	4	0.333333	0.333333	0.821608
STMMW_05641	284	149	135	149	135	0.0492958	0.0492958	0.885821
intergenic__D23580__STMMW_05641__STMMW_05651	13	7	6	7	6	0.0769231	0.0769231	0.977029
STMMW_05651	24	13	11	11	13	0.0833333	-0.0833333	0.970165
STMMW_ncRNA_47	4	3	1	3	1	0.5	0.5	0.821608
STMMW_05661	101	50	51	51	50	-0.00990099	0.00990099	1
STMMW_05671	74	50	24	24	50	0.351351	-0.351351	0.0884789
intergenic__D23580__STMMW_05671__STMMW_05681	16	4	12	4	12	-0.5	-0.5	0.420693
STMMW_05681	351	168	183	183	168	-0.042735	0.042735	0.898104
intergenic__D23580__STMMW_05681__STMMW_05691	9	3	6	3	6	-0.333333	-0.333333	0.821608
STMMW_05691	44	24	20	24	20	0.0909091	0.0909091	0.930219
STMMW_05701	66	35	31	31	35	0.0606061	-0.0606061	0.958782
STMMW_05711	103	55	48	48	55	0.0679612	-0.0679612	0.927609
intergenic__D23580__STMMW_05711__STMMW_05721	33	20	13	20	13	0.212121	0.212121	0.803682
STMMW_05721	139	67	72	67	72	-0.0359712	-0.0359712	0.965307
STMMW_05731	102	52	50	52	50	0.0196078	0.0196078	0.987354
STMMW_05741	136	55	81	81	55	-0.191176	0.191176	0.331428
STMMW_05751	118	54	64	64	54	-0.0847458	0.0847458	0.86696
intergenic__D23580__STMMW_05751__STMMW_05761	38	23	15	23	15	0.210526	0.210526	0.761191
STMMW_05761	87	39	48	48	39	-0.103448	0.103448	0.847279
STMMW_05771	105	59	46	59	46	0.12381	0.12381	0.770148
STMMW_05781	272	138	134	138	134	0.0147059	0.0147059	0.980478
STMMW_ncRNA_48	3	0	3	0	3	-1	-1	0.566235
intergenic__D23580__STMMW_ncRNA_48__STMMW_05791	3	0	3	0	3	-1	-1	0.566235
STMMW_05791	116	57	59	57	59	-0.0172414	-0.0172414	0.989618
intergenic__D23580__STMMW_05791__STMMW_05801	26	14	12	14	12	0.0769231	0.0769231	0.970165
STMMW_05801	84	45	39	45	39	0.0714286	0.0714286	0.930219
STMMW_05811	117	55	62	55	62	-0.0598291	-0.0598291	0.930219
STMMW_05821	69	33	36	33	36	-0.0434783	-0.0434783	0.970578
STMMW_05831	92	48	44	44	48	0.0434783	-0.0434783	0.969702
STMMW_05841	67	30	37	37	30	-0.104478	0.104478	0.885821
intergenic__D23580__STMMW_05841__STMMW_05851	2	2	0	2	0	1	1	0.69558
STMMW_05851	26	14	12	14	12	0.0769231	0.0769231	0.970165
STMMW_05861	48	25	23	25	23	0.0416667	0.0416667	0.977029
STMMW_05871	197	113	84	113	84	0.147208	0.147208	0.399
STMMW_05881	99	63	36	63	36	0.272727	0.272727	0.161422
intergenic__D23580__STMMW_05881__STMMW_05891	11	3	8	3	8	-0.454545	-0.454545	0.687268
STMMW_05891	150	73	77	73	77	-0.0266667	-0.0266667	0.975064
STMMW_05901	186	102	84	102	84	0.0967742	0.0967742	0.74756
STMMW_05911	73	24	49	24	49	-0.342466	-0.342466	0.107927
intergenic__D23580__STMMW_05911__STMMW_05921	33	10	23	10	23	-0.393939	-0.393939	0.317626
STMMW_05921	190	101	89	101	89	0.0631579	0.0631579	0.881562
STMMW_05931	99	44	55	44	55	-0.111111	-0.111111	0.821608
STMMW_ncRNA_49	4	3	1	1	3	0.5	-0.5	0.821608
STMMW_05941	135	72	63	63	72	0.0666667	-0.0666667	0.905168
STMMW_05951	119	67	52	52	67	0.12605	-0.12605	0.72471
STMMW_05961	150	79	71	71	79	0.0533333	-0.0533333	0.930219
intergenic__D23580__STMMW_05961__STMMW_05971	14	8	6	8	6	0.142857	0.142857	0.943855
STMMW_05971	141	65	76	65	76	-0.0780142	-0.0780142	0.863076
STMMW_05981	120	54	66	54	66	-0.1	-0.1	0.821608
STMMW_05991	96	48	48	48	48	0	0	1
STMMW_06001	112	59	53	59	53	0.0535714	0.0535714	0.938124
STMMW_06011	2	2	0	0	2	1	-1	0.69558
STMMW_06021	2	1	1	1	1	0	0	1
intergenic__D23580__STMMW_06021__STMMW_06031	2	1	1	1	1	0	0	1
STMMW_06031	6	3	3	3	3	0	0	1
STMMW_06041	2	1	1	1	1	0	0	1
intergenic__D23580__STMMW_06041__STMMW_06051	31	21	10	21	10	0.354839	0.354839	0.437989
STMMW_06051	173	81	92	81	92	-0.0635838	-0.0635838	0.885821
STMMW_06061	87	47	40	40	47	0.0804598	-0.0804598	0.917751
STMMW_06071	48	24	24	24	24	0	0	1
STMMW_06081	50	27	23	23	27	0.08	-0.08	0.938124
intergenic__D23580__STMMW_06081__STMMW_06091	9	6	3	6	3	0.333333	0.333333	0.821608
STMMW_06091	32	15	17	17	15	-0.0625	0.0625	0.970578
STMMW_06101	1	0	1	1	0	-1	1	0.821608
intergenic__D23580__STMMW_06101__STMMW_06111	82	45	37	45	37	0.097561	0.097561	0.874334
STMMW_06111	112	48	64	48	64	-0.142857	-0.142857	0.687268
STMMW_06121	70	41	29	41	29	0.171429	0.171429	0.69558
STMMW_06131	90	36	54	36	54	-0.2	-0.2	0.479406
STMMW_06141	299	162	137	162	137	0.083612	0.083612	0.69558
STMMW_06151	125	59	66	59	66	-0.056	-0.056	0.930219
STMMW_06161	54	31	23	31	23	0.148148	0.148148	0.821608
STMMW_06171	45	33	12	12	33	0.466667	-0.466667	0.0692268
intergenic__D23580__STMMW_06171__STMMW_06181	6	2	4	2	4	-0.333333	-0.333333	0.885821
STMMW_06181	180	84	96	96	84	-0.0666667	0.0666667	0.867047
STMMW_06191	33	27	6	6	27	0.636364	-0.636364	0.018821
intergenic__D23580__STMMW_06191__STMMW_06201	2	2	0	2	0	1	1	0.69558
STMMW_06201	69	27	42	42	27	-0.217391	0.217391	0.535119
intergenic__D23580__STMMW_06201__STMMW_06211	58	38	20	38	20	0.310345	0.310345	0.278452
STMMW_06211	50	22	28	28	22	-0.12	0.12	0.885821
intergenic__D23580__STMMW_06211__STMMW_06221	14	6	8	6	8	-0.142857	-0.142857	0.943855
STMMW_06221	48	32	16	16	32	0.333333	-0.333333	0.289379
intergenic__D23580__STMMW_06221__STMMW_06231	61	43	18	43	18	0.409836	0.409836	0.0575285
STMMW_06231	66	27	39	39	27	-0.181818	0.181818	0.69558
STMMW_06241	117	45	72	72	45	-0.230769	0.230769	0.226121
STMMW_06251	58	28	30	30	28	-0.0344828	0.0344828	0.978824
intergenic__D23580__STMMW_06251__STMMW_ncRNA_50	5	1	4	1	4	-0.6	-0.6	0.726827
STMMW_ncRNA_50	14	9	5	9	5	0.285714	0.285714	0.821608
intergenic__D23580__STMMW_ncRNA_50__STMMW_06261	104	64	40	64	40	0.230769	0.230769	0.278481
STMMW_06261	60	22	38	38	22	-0.266667	0.266667	0.399
STMMW_06271	18	12	6	12	6	0.333333	0.333333	0.69558
STMMW_06281	100	53	47	47	53	0.06	-0.06	0.930219
intergenic__D23580__STMMW_06281__STMMW_06291	6	3	3	3	3	0	0	1
STMMW_06291	185	103	82	103	82	0.113514	0.113514	0.670808
intergenic__D23580__STMMW_06291__STMMW_06301	9	2	7	2	7	-0.555556	-0.555556	0.591256
STMMW_06301	22	11	11	11	11	0	0	1
STMMW_06311	95	30	65	30	65	-0.368421	-0.368421	0.0221252
STMMW_06321	81	30	51	51	30	-0.259259	0.259259	0.282262
intergenic__D23580__STMMW_06321__STMMW_06331	20	9	11	9	11	-0.1	-0.1	0.959128
STMMW_06331	155	86	69	86	69	0.109677	0.109677	0.726827
STMMW_06341	242	125	117	117	125	0.0330579	-0.0330579	0.955072
intergenic__D23580__STMMW_06341__STMMW_06351	62	22	40	22	40	-0.290323	-0.290323	0.305374
STMMW_06351	225	113	112	113	112	0.00444444	0.00444444	1
intergenic__D23580__STMMW_06351__STMMW_06361	16	8	8	8	8	0	0	1
STMMW_06361	331	188	143	188	143	0.135952	0.135952	0.236114
intergenic__D23580__STMMW_06361__STMMW_06371	38	15	23	15	23	-0.210526	-0.210526	0.761191
STMMW_06371	140	77	63	63	77	0.1	-0.1	0.821608
STMMW_06381	99	41	58	58	41	-0.171717	0.171717	0.579064
STMMW_06391	75	32	43	43	32	-0.146667	0.146667	0.770148
STMMW_06401	62	33	29	29	33	0.0645161	-0.0645161	0.956442
STMMW_06411	33	13	20	20	13	-0.212121	0.212121	0.803682
STMMW_06421	38	19	19	19	19	0	0	1
intergenic__D23580__STMMW_06421__STMMW_06431	8	6	2	6	2	0.5	0.5	0.69558
STMMW_06431	77	31	46	46	31	-0.194805	0.194805	0.578818
STMMW_06441	43	24	19	19	24	0.116279	-0.116279	0.913789
STMMW_06451	65	32	33	33	32	-0.0153846	0.0153846	1
intergenic__D23580__STMMW_06451__STMMW_06461	32	13	19	13	19	-0.1875	-0.1875	0.821608
STMMW_06461	28	14	14	14	14	0	0	1
STMMW_06472	16	6	10	10	6	-0.25	0.25	0.821608
STMMW_06481	115	56	59	59	56	-0.026087	0.026087	0.977029
STMMW_06491	65	31	34	34	31	-0.0461538	0.0461538	0.970578
STMMW_06501	252	124	128	128	124	-0.015873	0.015873	0.980478
intergenic__D23580__STMMW_06501__STMMW_06511	5	2	3	2	3	-0.2	-0.2	0.959128
STMMW_06511	88	53	35	53	35	0.204545	0.204545	0.476745
STMMW_06521	14	6	8	6	8	-0.142857	-0.142857	0.943855
STMMW_06531	279	149	130	149	130	0.0681004	0.0681004	0.821608
intergenic__D23580__STMMW_06531__STMMW_06541	11	1	10	1	10	-0.818182	-0.818182	0.161422
STMMW_06541	154	78	76	78	76	0.012987	0.012987	0.993604
STMMW_06551	6	2	4	4	2	-0.333333	0.333333	0.885821
STMMW_06561	11	7	4	4	7	0.272727	-0.272727	0.867047
STMMW_06571	9	6	3	3	6	0.333333	-0.333333	0.821608
intergenic__D23580__STMMW_06571__STMMW_06581	4	2	2	2	2	0	0	1
STMMW_06581	122	61	61	61	61	0	0	1
STMMW_06591	7	3	4	4	3	-0.142857	0.142857	0.970165
intergenic__D23580__STMMW_06591__STMMW_06601	15	9	6	9	6	0.2	0.2	0.905168
STMMW_06601	105	52	53	52	53	-0.00952381	-0.00952381	1
STMMW_06611	137	73	64	73	64	0.0656934	0.0656934	0.909931
STMMW_06621	95	52	43	52	43	0.0947368	0.0947368	0.864342
STMMW_06631	66	34	32	34	32	0.030303	0.030303	0.980478
STMMW_06641	48	25	23	25	23	0.0416667	0.0416667	0.977029
intergenic__D23580__STMMW_06641__STMMW_06651	10	6	4	6	4	0.2	0.2	0.930219
STMMW_06651	235	120	115	120	115	0.0212766	0.0212766	0.975064
STMMW_06661	11	4	7	4	7	-0.272727	-0.272727	0.867047
STMMW_06671	147	65	82	82	65	-0.115646	0.115646	0.707746
intergenic__D23580__STMMW_06671__STMMW_06681	18	6	12	6	12	-0.333333	-0.333333	0.69558
STMMW_06681	92	46	46	46	46	0	0	1
STMMW_06691	72	35	37	37	35	-0.0277778	0.0277778	0.98293
STMMW_06701	156	90	66	66	90	0.153846	-0.153846	0.476621
intergenic__D23580__STMMW_06701__STMMW_06711	5	4	1	4	1	0.6	0.6	0.726827
STMMW_06711	69	12	57	57	12	-0.652174	0.652174	1.74295e-05
intergenic__D23580__STMMW_06711__STMMW_ncRNA_51	12	5	7	5	7	-0.166667	-0.166667	0.930219
STMMW_ncRNA_51	39	14	25	14	25	-0.282051	-0.282051	0.566235
STMMW_06721	52	22	30	30	22	-0.153846	0.153846	0.821608
intergenic__D23580__STMMW_06721__STMMW_ncRNA_52	15	10	5	10	5	0.333333	0.333333	0.763867
STMMW_ncRNA_52	9	2	7	2	7	-0.555556	-0.555556	0.591256
intergenic__D23580__STMMW_ncRNA_52__STMMW_06731	9	7	2	7	2	0.555556	0.555556	0.591256
STMMW_06731	63	36	27	36	27	0.142857	0.142857	0.821608
intergenic__D23580__STMMW_06731__STMMW_06741	26	17	9	17	9	0.307692	0.307692	0.647815
STMMW_06741	190	115	75	115	75	0.210526	0.210526	0.114515
intergenic__D23580__STMMW_06741__STMMW_06751	60	36	24	36	24	0.2	0.2	0.665494
STMMW_06751	67	29	38	29	38	-0.134328	-0.134328	0.821608
STMMW_06761	301	149	152	149	152	-0.00996678	-0.00996678	0.992321
STMMW_06771	88	48	40	48	40	0.0909091	0.0909091	0.885821
STMMW_06781	123	60	63	60	63	-0.0243902	-0.0243902	0.978824
STMMW_06791	84	37	47	47	37	-0.119048	0.119048	0.821608
intergenic__D23580__STMMW_06791__STMMW_06801	20	10	10	10	10	0	0	1
STMMW_06801	138	70	68	70	68	0.0144928	0.0144928	0.992321
STMMW_06811	49	24	25	25	24	-0.0204082	0.0204082	0.998752
STMMW_ncRNA_53	14	8	6	6	8	0.142857	-0.142857	0.943855
STMMW_06821	86	42	44	44	42	-0.0232558	0.0232558	0.984227
intergenic__D23580__STMMW_06821__STMMW_06831	7	3	4	3	4	-0.142857	-0.142857	0.970165
STMMW_06831	254	117	137	137	117	-0.0787402	0.0787402	0.777345
STMMW_06841	132	67	65	65	67	0.0151515	-0.0151515	0.992321
STMMW_06851	91	54	37	37	54	0.186813	-0.186813	0.553221
STMMW_06861	225	112	113	113	112	-0.00444444	0.00444444	1
STMMW_06871	80	41	39	39	41	0.025	-0.025	0.983723
STMMW_06881	40	22	18	18	22	0.1	-0.1	0.930219
STMMW_06891	165	110	55	55	110	0.333333	-0.333333	0.00267174
intergenic__D23580__STMMW_06891__STMMW_06901	1	0	1	0	1	-1	-1	0.821608
STMMW_06901	232	105	127	105	127	-0.0948276	-0.0948276	0.69558
STMMW_06911	126	64	62	64	62	0.015873	0.015873	0.991817
STMMW_ncRNA_54	8	6	2	2	6	0.5	-0.5	0.69558
STMMW_06921	188	111	77	77	111	0.180851	-0.180851	0.233637
intergenic__D23580__STMMW_06921__STMMW_06931	71	41	30	41	30	0.15493	0.15493	0.759058
STMMW_06931	109	45	64	45	64	-0.174312	-0.174312	0.526113
intergenic__D23580__STMMW_06931__STMMW_06941	8	4	4	4	4	0	0	1
STMMW_06941	39	22	17	22	17	0.128205	0.128205	0.898104
STMMW_06951	12	2	10	10	2	-0.666667	0.666667	0.289379
STMMW_06961	50	19	31	19	31	-0.24	-0.24	0.579149
intergenic__D23580__STMMW_06961__STMMW_06971	1	0	1	0	1	-1	-1	0.821608
STMMW_06971	19	8	11	8	11	-0.157895	-0.157895	0.927609
STMMW_06981	2	0	2	2	0	-1	1	0.69558
intergenic__D23580__STMMW_06981__STMMW_06991	8	5	3	5	3	0.25	0.25	0.922197
STMMW_06991	112	56	56	56	56	0	0	1
intergenic__D23580__STMMW_06991__STMMW_07001	31	15	16	15	16	-0.0322581	-0.0322581	0.990843
STMMW_07001	2	0	2	2	0	-1	1	0.69558
intergenic__D23580__STMMW_07001__STMMW_07011	6	4	2	4	2	0.333333	0.333333	0.885821
STMMW_07011	4	2	2	2	2	0	0	1
intergenic__D23580__STMMW_07011__STMMW_07021	2	0	2	0	2	-1	-1	0.69558
STMMW_07021	88	43	45	45	43	-0.0227273	0.0227273	0.984766
intergenic__D23580__STMMW_07021__STMMW_07031	5	1	4	1	4	-0.6	-0.6	0.726827
STMMW_07031	138	70	68	68	70	0.0144928	-0.0144928	0.992321
STMMW_07041	2	1	1	1	1	0	0	1
STMMW_07051	11	4	7	7	4	-0.272727	0.272727	0.867047
STMMW_07061	51	17	34	34	17	-0.333333	0.333333	0.268714
STMMW_07071	31	8	23	23	8	-0.483871	0.483871	0.167175
intergenic__D23580__STMMW_07071__STMMW_07081	33	18	15	18	15	0.0909091	0.0909091	0.949998
STMMW_07081	79	47	32	32	47	0.189873	-0.189873	0.590195
STMMW_07091	135	69	66	69	66	0.0222222	0.0222222	0.978824
STMMW_07101	10	5	5	5	5	0	0	1
STMMW_07111	7	4	3	3	4	0.142857	-0.142857	0.970165
STMMW_07121	2	0	2	2	0	-1	1	0.69558
STMMW_07131	11	5	6	6	5	-0.0909091	0.0909091	0.975064
intergenic__D23580__STMMW_07131__STMMW_07141	2	1	1	1	1	0	0	1
STMMW_07141	25	15	10	15	10	0.2	0.2	0.821608
STMMW_07151	218	131	87	131	87	0.201835	0.201835	0.0940185
intergenic__D23580__STMMW_07151__STMMW_07161	30	11	19	11	19	-0.266667	-0.266667	0.69558
STMMW_07161	166	80	86	80	86	-0.0361446	-0.0361446	0.959128
STMMW_07171	405	217	188	217	188	0.0716049	0.0716049	0.69558
STMMW_07181	62	29	33	29	33	-0.0645161	-0.0645161	0.956442
STMMW_07191	296	167	129	129	167	0.128378	-0.128378	0.342028
STMMW_07201	136	61	75	61	75	-0.102941	-0.102941	0.811651
STMMW_07211	233	124	109	124	109	0.0643777	0.0643777	0.836908
STMMW_07221	141	62	79	62	79	-0.120567	-0.120567	0.69558
STMMW_07231	222	116	106	116	106	0.045045	0.045045	0.930219
STMMW_07241	271	147	124	124	147	0.0848708	-0.0848708	0.711179
STMMW_07251	109	38	71	71	38	-0.302752	0.302752	0.0636272
STMMW_07261	92	39	53	53	39	-0.152174	0.152174	0.69558
intergenic__D23580__STMMW_07261__STMMW_07271	18	7	11	7	11	-0.222222	-0.222222	0.854993
STMMW_07271	91	49	42	42	49	0.0769231	-0.0769231	0.922197
STMMW_07281	71	37	34	34	37	0.0422535	-0.0422535	0.970578
STMMW_07291	75	38	37	37	38	0.0133333	-0.0133333	1
STMMW_ncRNA_55	14	8	6	6	8	0.142857	-0.142857	0.943855
STMMW_07301	111	56	55	55	56	0.00900901	-0.00900901	1
intergenic__D23580__STMMW_07301__STMMW_07311	32	16	16	16	16	0	0	1
STMMW_07311	12	6	6	6	6	0	0	1
STMMW_07321	36	10	26	26	10	-0.444444	0.444444	0.174283
intergenic__D23580__STMMW_07321__STMMW_07331	20	8	12	8	12	-0.2	-0.2	0.867047
STMMW_07331	10	6	4	4	6	0.2	-0.2	0.930219
STMMW_07341	58	23	35	35	23	-0.206897	0.206897	0.647707
intergenic__D23580__STMMW_07341__STMMW_07351	19	9	10	9	10	-0.0526316	-0.0526316	0.982999
STMMW_07351	199	94	105	105	94	-0.0552764	0.0552764	0.905168
intergenic__D23580__STMMW_07351__STMMW_07361	20	13	7	13	7	0.3	0.3	0.726827
STMMW_07361	9	5	4	5	4	0.111111	0.111111	0.970578
STMMW_07371	54	33	21	21	33	0.222222	-0.222222	0.59754
intergenic__D23580__STMMW_07371__STMMW_ncRNA_56	33	8	25	8	25	-0.515152	-0.515152	0.0996421
STMMW_ncRNA_56	16	8	8	8	8	0	0	1
STMMW_07381	222	104	118	118	104	-0.0630631	0.0630631	0.857796
intergenic__D23580__STMMW_07381__STMMW_07391	20	10	10	10	10	0	0	1
STMMW_07391	95	44	51	51	44	-0.0736842	0.0736842	0.922197
STMMW_07401	132	57	75	75	57	-0.136364	0.136364	0.647815
STMMW_07411	89	41	48	48	41	-0.0786517	0.0786517	0.92151
STMMW_07421	84	41	43	43	41	-0.0238095	0.0238095	0.983723
intergenic__D23580__STMMW_07421__STMMW_07431	22	9	13	9	13	-0.181818	-0.181818	0.885821
STMMW_07431	250	132	118	132	118	0.056	0.056	0.874334
intergenic__D23580__STMMW_07431__STMMW_07441	7	3	4	3	4	-0.142857	-0.142857	0.970165
STMMW_07441	10	6	4	6	4	0.2	0.2	0.930219
intergenic__D23580__STMMW_ncRNA_57__STMMW_07451	33	19	14	19	14	0.151515	0.151515	0.881562
STMMW_07451	232	118	114	118	114	0.0172414	0.0172414	0.978824
STMMW_07461	57	28	29	28	29	-0.0175439	-0.0175439	1
STMMW_07471	205	100	105	105	100	-0.0243902	0.0243902	0.970578
STMMW_07481	187	93	94	94	93	-0.00534759	0.00534759	1
STMMW_07491	212	106	106	106	106	0	0	1
STMMW_07501	120	65	55	55	65	0.0833333	-0.0833333	0.867047
intergenic__D23580__STMMW_07501__STMMW_07511	10	4	6	4	6	-0.2	-0.2	0.930219
STMMW_07511	2	0	2	2	0	-1	1	0.69558
intergenic__D23580__STMMW_07511__STMMW_ncRNA_58	6	3	3	3	3	0	0	1
STMMW_ncRNA_58	3	2	1	1	2	0.333333	-0.333333	0.930219
intergenic__D23580__STMMW_ncRNA_58__STMMW_07521	5	2	3	2	3	-0.2	-0.2	0.959128
STMMW_07521	4	1	3	3	1	-0.5	0.5	0.821608
intergenic__D23580__STMMW_07521__STMMW_07531	15	6	9	6	9	-0.2	-0.2	0.905168
STMMW_07531	32	17	15	15	17	0.0625	-0.0625	0.970578
intergenic__D23580__STMMW_07531__STMMW_07541	14	6	8	6	8	-0.142857	-0.142857	0.943855
STMMW_07541	32	16	16	16	16	0	0	1
intergenic__D23580__STMMW_07541__STMMW_07551	14	6	8	6	8	-0.142857	-0.142857	0.943855
STMMW_07551	16	10	6	10	6	0.25	0.25	0.821608
STMMW_07561	2	1	1	1	1	0	0	1
intergenic__D23580__STMMW_07561__STMMW_07571	7	4	3	4	3	0.142857	0.142857	0.970165
STMMW_07571	53	28	25	25	28	0.0566038	-0.0566038	0.970165
STMMW_07581	196	84	112	112	84	-0.142857	0.142857	0.420693
STMMW_07591	334	169	165	165	169	0.011976	-0.011976	0.983723
intergenic__D23580__STMMW_07591__STMMW_07601	39	10	29	10	29	-0.487179	-0.487179	0.0836586
STMMW_07601	64	26	38	38	26	-0.1875	0.1875	0.689073
STMMW_07611	179	95	84	84	95	0.0614525	-0.0614525	0.885821
STMMW_07621	90	48	42	42	48	0.0666667	-0.0666667	0.930219
STMMW_07631	410	211	199	199	211	0.0292683	-0.0292683	0.930219
STMMW_07641	207	106	101	101	106	0.0241546	-0.0241546	0.970578
STMMW_07642	14	7	7	7	7	0	0	1
intergenic__D23580__STMMW_07642__STMMW_07651	19	11	8	11	8	0.157895	0.157895	0.927609
STMMW_07651	32	18	14	18	14	0.125	0.125	0.922197
intergenic__D23580__STMMW_07651__STMMW_07661	10	6	4	6	4	0.2	0.2	0.930219
STMMW_07661	187	97	90	97	90	0.0374332	0.0374332	0.956161
STMMW_07671	198	91	107	107	91	-0.0808081	0.0808081	0.821608
intergenic__D23580__STMMW_07671__STMMW_07681	16	9	7	9	7	0.125	0.125	0.957088
STMMW_07681	89	47	42	47	42	0.0561798	0.0561798	0.946876
STMMW_07691	73	39	34	39	34	0.0684932	0.0684932	0.930219
STMMW_07701	118	57	61	57	61	-0.0338983	-0.0338983	0.970578
STMMW_07711	60	36	24	36	24	0.2	0.2	0.665494
intergenic__D23580__STMMW_07711__STMMW_07721	34	15	19	15	19	-0.117647	-0.117647	0.927757
STMMW_07721	26	12	14	12	14	-0.0769231	-0.0769231	0.970165
STMMW_07731	80	29	51	29	51	-0.275	-0.275	0.238986
intergenic__D23580__STMMW_07731__STMMW_07741	28	14	14	14	14	0	0	1
STMMW_07741	40	24	16	24	16	0.2	0.2	0.770148
STMMW_07751	74	46	28	46	28	0.243243	0.243243	0.384906
intergenic__D23580__STMMW_07751__STMMW_07761	24	17	7	17	7	0.416667	0.416667	0.407905
STMMW_07761	10	4	6	4	6	-0.2	-0.2	0.930219
STMMW_07771	6	1	5	1	5	-0.666667	-0.666667	0.59754
STMMW_07781	8	4	4	4	4	0	0	1
intergenic__D23580__STMMW_07781__STMMW_07791	3	1	2	1	2	-0.333333	-0.333333	0.930219
STMMW_07791	36	24	12	24	12	0.333333	0.333333	0.420693
STMMW_07801	8	5	3	5	3	0.25	0.25	0.922197
STMMW_07811	8	4	4	4	4	0	0	1
intergenic__D23580__STMMW_07811__STMMW_07821	1	0	1	0	1	-1	-1	0.821608
STMMW_07821	1	0	1	0	1	-1	-1	0.821608
STMMW_07831	33	12	21	12	21	-0.272727	-0.272727	0.647815
STMMW_07841	34	12	22	12	22	-0.294118	-0.294118	0.574214
STMMW_07851	86	42	44	42	44	-0.0232558	-0.0232558	0.984227
STMMW_07861	105	53	52	52	53	0.00952381	-0.00952381	1
intergenic__D23580__STMMW_07861__STMMW_07871	16	8	8	8	8	0	0	1
STMMW_07871	6	3	3	3	3	0	0	1
STMMW_07881	32	13	19	13	19	-0.1875	-0.1875	0.821608
intergenic__D23580__STMMW_07881__STMMW_07891	23	13	10	13	10	0.130435	0.130435	0.930219
STMMW_07891	25	13	12	13	12	0.04	0.04	0.987055
STMMW_07901	30	16	14	16	14	0.0666667	0.0666667	0.970578
STMMW_07911	130	65	65	65	65	0	0	1
STMMW_07921	24	15	9	15	9	0.25	0.25	0.80029
intergenic__D23580__STMMW_07921__STMMW_07931	18	14	4	14	4	0.555556	0.555556	0.278452
STMMW_07931	5	3	2	3	2	0.2	0.2	0.959128
STMMW_07941	1	1	0	1	0	1	1	0.821608
intergenic__D23580__STMMW_07941__STMMW_07951	24	17	7	17	7	0.416667	0.416667	0.407905
STMMW_07951	68	35	33	35	33	0.0294118	0.0294118	0.980478
STMMW_07961	75	41	34	41	34	0.0933333	0.0933333	0.894151
STMMW_ncRNA_59	11	7	4	7	4	0.272727	0.272727	0.867047
intergenic__D23580__STMMW_ncRNA_59__STMMW_07971	61	22	39	22	39	-0.278689	-0.278689	0.354301
STMMW_07971	8	6	2	6	2	0.5	0.5	0.69558
STMMW_07981	6	3	3	3	3	0	0	1
STMMW_07991	3	0	3	0	3	-1	-1	0.566235
intergenic__D23580__STMMW_07991__STMMW_08001	19	9	10	9	10	-0.0526316	-0.0526316	0.982999
STMMW_08001	33	16	17	16	17	-0.030303	-0.030303	0.992321
intergenic__D23580__STMMW_08001__STMMW_08011	28	18	10	18	10	0.285714	0.285714	0.687268
STMMW_08011	54	30	24	30	24	0.111111	0.111111	0.885821
STMMW_08021	7	3	4	3	4	-0.142857	-0.142857	0.970165
STMMW_08031	6	3	3	3	3	0	0	1
STMMW_08041	8	3	5	3	5	-0.25	-0.25	0.922197
intergenic__D23580__STMMW_08041__STMMW_08051	20	13	7	13	7	0.3	0.3	0.726827
STMMW_08051	5	3	2	3	2	0.2	0.2	0.959128
STMMW_08061	3	2	1	2	1	0.333333	0.333333	0.930219
STMMW_08071	83	44	39	44	39	0.060241	0.060241	0.943855
intergenic__D23580__STMMW_08071__STMMW_08081	181	89	92	89	92	-0.0165746	-0.0165746	0.983723
STMMW_08081	4	1	3	1	3	-0.5	-0.5	0.821608
STMMW_08091	67	39	28	39	28	0.164179	0.164179	0.726827
STMMW_08101	124	62	62	62	62	0	0	1
intergenic__D23580__STMMW_08101__STMMW_08111	7	3	4	3	4	-0.142857	-0.142857	0.970165
STMMW_08111	87	43	44	44	43	-0.0114943	0.0114943	1
intergenic__D23580__STMMW_08111__STMMW_08121	29	14	15	14	15	-0.0344828	-0.0344828	0.989618
STMMW_08121	105	59	46	59	46	0.12381	0.12381	0.770148
STMMW_08131	63	38	25	25	38	0.206349	-0.206349	0.59754
STMMW_08141	55	35	20	20	35	0.272727	-0.272727	0.420693
STMMW_08151	13	9	4	9	4	0.384615	0.384615	0.713676
STMMW_08161	42	21	21	21	21	0	0	1
intergenic__D23580__STMMW_08161__STMMW_08171	2	1	1	1	1	0	0	1
STMMW_08171	7	2	5	2	5	-0.428571	-0.428571	0.821608
STMMW_08181	56	28	28	28	28	0	0	1
STMMW_08191	411	209	202	209	202	0.0170316	0.0170316	0.970578
STMMW_08201	350	177	173	177	173	0.0114286	0.0114286	0.984766
intergenic__D23580__STMMW_08201__STMMW_08211	11	4	7	4	7	-0.272727	-0.272727	0.867047
STMMW_08211	84	48	36	48	36	0.142857	0.142857	0.756036
intergenic__D23580__STMMW_08211__STMMW_08221	49	25	24	25	24	0.0204082	0.0204082	0.998752
STMMW_08221	155	72	83	72	83	-0.0709677	-0.0709677	0.874334
STMMW_08231	97	47	50	47	50	-0.0309278	-0.0309278	0.975064
STMMW_08241	6	1	5	5	1	-0.666667	0.666667	0.59754
intergenic__D23580__STMMW_08241__STMMW_08251	12	6	6	6	6	0	0	1
STMMW_08251	132	59	73	73	59	-0.106061	0.106061	0.803682
STMMW_08261	141	66	75	75	66	-0.0638298	0.0638298	0.91553
STMMW_08271	84	41	43	43	41	-0.0238095	0.0238095	0.983723
STMMW_08281	5	3	2	2	3	0.2	-0.2	0.959128
intergenic__D23580__STMMW_08281__STMMW_08291	5	2	3	2	3	-0.2	-0.2	0.959128
STMMW_08291	122	68	54	54	68	0.114754	-0.114754	0.770148
intergenic__D23580__STMMW_08291__STMMW_08301	10	0	10	0	10	-1	-1	0.0636272
STMMW_08301	207	88	119	119	88	-0.149758	0.149758	0.366313
STMMW_08311	93	36	57	57	36	-0.225806	0.225806	0.354301
STMMW_08321	23	14	9	14	9	0.217391	0.217391	0.821608
intergenic__D23580__STMMW_08321__STMMW_08331	11	5	6	5	6	-0.0909091	-0.0909091	0.975064
STMMW_08331	81	41	40	41	40	0.0123457	0.0123457	1
STMMW_08341	89	45	44	45	44	0.011236	0.011236	1
STMMW_08351	138	67	71	67	71	-0.0289855	-0.0289855	0.970578
STMMW_08361	90	46	44	44	46	0.0222222	-0.0222222	0.984766
intergenic__D23580__STMMW_08361__STMMW_08371	17	12	5	12	5	0.411765	0.411765	0.579149
STMMW_08371	27	12	15	12	15	-0.111111	-0.111111	0.930219
intergenic__D23580__STMMW_08371__STMMW_08381	14	6	8	6	8	-0.142857	-0.142857	0.943855
STMMW_08381	156	70	86	86	70	-0.102564	0.102564	0.769458
intergenic__D23580__STMMW_08381__STMMW_08391	13	6	7	6	7	-0.0769231	-0.0769231	0.977029
STMMW_08391	174	93	81	93	81	0.0689655	0.0689655	0.867047
STMMW_08401	114	52	62	52	62	-0.0877193	-0.0877193	0.861341
STMMW_08411	110	52	58	52	58	-0.0545455	-0.0545455	0.93455
intergenic__D23580__STMMW_08411__STMMW_08421	26	13	13	13	13	0	0	1
STMMW_08421	265	137	128	137	128	0.0339623	0.0339623	0.943855
STMMW_08431	259	130	129	130	129	0.003861	0.003861	1
STMMW_08441	88	37	51	51	37	-0.159091	0.159091	0.69558
STMMW_08451	17	10	7	7	10	0.176471	-0.176471	0.922197
STMMW_08461	3	2	1	2	1	0.333333	0.333333	0.930219
STMMW_08471	9	7	2	7	2	0.555556	0.555556	0.591256
STMMW_08481	10	6	4	6	4	0.2	0.2	0.930219
STMMW_08491	7	1	6	1	6	-0.714286	-0.714286	0.479406
intergenic__D23580__STMMW_08491__STMMW_ncRNA_60	10	6	4	6	4	0.2	0.2	0.930219
STMMW_ncRNA_60	1	0	1	1	0	-1	1	0.821608
intergenic__D23580__STMMW_ncRNA_60__STMMW_08501	11	7	4	7	4	0.272727	0.272727	0.867047
STMMW_08501	137	84	53	84	53	0.226277	0.226277	0.175069
intergenic__D23580__STMMW_08501__STMMW_08511	57	39	18	39	18	0.368421	0.368421	0.142821
STMMW_08511	24	16	8	16	8	0.333333	0.333333	0.59754
STMMW_08521	499	222	277	222	277	-0.11022	-0.11022	0.238986
STMMW_08531	77	34	43	43	34	-0.116883	0.116883	0.821608
intergenic__D23580__STMMW_08531__STMMW_08541	37	19	18	19	18	0.027027	0.027027	0.993541
STMMW_08541	98	55	43	55	43	0.122449	0.122449	0.803682
STMMW_08551	62	33	29	33	29	0.0645161	0.0645161	0.956442
STMMW_08561	48	27	21	27	21	0.125	0.125	0.881562
STMMW_08571	25	15	10	15	10	0.2	0.2	0.821608
STMMW_08581	35	16	19	16	19	-0.0857143	-0.0857143	0.956442
STMMW_08591	153	94	59	94	59	0.228758	0.228758	0.129924
intergenic__D23580__STMMW_08591__STMMW_08601	8	5	3	5	3	0.25	0.25	0.922197
STMMW_08601	34	22	12	22	12	0.294118	0.294118	0.574214
STMMW_08611	32	12	20	12	20	-0.25	-0.25	0.69558
STMMW_08621	116	54	62	54	62	-0.0689655	-0.0689655	0.92151
STMMW_08631	106	47	59	59	47	-0.113208	0.113208	0.821608
STMMW_08641	148	70	78	78	70	-0.0540541	0.0540541	0.930219
STMMW_08651	97	49	48	48	49	0.0103093	-0.0103093	1
intergenic__D23580__STMMW_08651__STMMW_08661	9	5	4	5	4	0.111111	0.111111	0.970578
STMMW_08661	70	36	34	36	34	0.0285714	0.0285714	0.982031
STMMW_08671	228	107	121	121	107	-0.0614035	0.0614035	0.863076
intergenic__D23580__STMMW_08671__STMMW_08681	13	3	10	3	10	-0.538462	-0.538462	0.461692
STMMW_08681	262	129	133	133	129	-0.0152672	0.0152672	0.980478
STMMW_08691	426	201	225	225	201	-0.056338	0.056338	0.821608
STMMW_08701	235	114	121	121	114	-0.0297872	0.0297872	0.959128
STMMW_08711	131	68	63	63	68	0.0381679	-0.0381679	0.963615
intergenic__D23580__STMMW_08711__STMMW_08721	29	16	13	16	13	0.103448	0.103448	0.942819
STMMW_08721	189	90	99	90	99	-0.047619	-0.047619	0.930219
intergenic__D23580__STMMW_08721__STMMW_08731	35	19	16	19	16	0.0857143	0.0857143	0.956442
STMMW_08731	248	125	123	125	123	0.00806452	0.00806452	1
STMMW_08741	30	14	16	14	16	-0.0666667	-0.0666667	0.970578
STMMW_ncRNA_61	14	6	8	8	6	-0.142857	0.142857	0.943855
STMMW_08751	15	7	8	8	7	-0.0666667	0.0666667	0.978824
intergenic__D23580__STMMW_08751__STMMW_08761	13	5	8	5	8	-0.230769	-0.230769	0.885821
STMMW_08761	20	9	11	11	9	-0.1	0.1	0.959128
intergenic__D23580__STMMW_08761__STMMW_08771	22	11	11	11	11	0	0	1
STMMW_08771	82	38	44	38	44	-0.0731707	-0.0731707	0.930219
STMMW_08781	240	121	119	119	121	0.00833333	-0.00833333	1
intergenic__D23580__STMMW_08781__STMMW_08791	19	9	10	9	10	-0.0526316	-0.0526316	0.982999
STMMW_08791	79	46	33	33	46	0.164557	-0.164557	0.69558
STMMW_08801	52	25	27	27	25	-0.0384615	0.0384615	0.977029
intergenic__D23580__STMMW_08801__STMMW_08811	15	7	8	7	8	-0.0666667	-0.0666667	0.978824
STMMW_08811	88	42	46	46	42	-0.0454545	0.0454545	0.963694
intergenic__D23580__STMMW_08811__STMMW_08821	33	18	15	18	15	0.0909091	0.0909091	0.949998
STMMW_08821	100	47	53	53	47	-0.06	0.06	0.930219
intergenic__D23580__STMMW_08821__STMMW_08831	19	4	15	4	15	-0.578947	-0.578947	0.217144
STMMW_08831	121	57	64	64	57	-0.0578512	0.0578512	0.930219
intergenic__D23580__STMMW_08831__STMMW_08841	12	3	9	3	9	-0.5	-0.5	0.566235
STMMW_08841	59	38	21	38	21	0.288136	0.288136	0.339275
STMMW_08851	150	72	78	78	72	-0.04	0.04	0.959128
intergenic__D23580__STMMW_08851__STMMW_ncRNA_62	22	10	12	10	12	-0.0909091	-0.0909091	0.963694
STMMW_ncRNA_62	12	6	6	6	6	0	0	1
intergenic__D23580__STMMW_ncRNA_62__STMMW_08861	5	2	3	2	3	-0.2	-0.2	0.959128
STMMW_08861	53	25	28	25	28	-0.0566038	-0.0566038	0.970165
STMMW_08871	119	58	61	58	61	-0.0252101	-0.0252101	0.978218
STMMW_08881	55	28	27	27	28	0.0181818	-0.0181818	1
intergenic__D23580__STMMW_08881__STMMW_08891	35	22	13	22	13	0.257143	0.257143	0.687268
STMMW_08891	132	80	52	80	52	0.212121	0.212121	0.244972
intergenic__D23580__STMMW_08891__STMMW_08901	105	55	50	55	50	0.047619	0.047619	0.959128
STMMW_08901	120	45	75	45	75	-0.25	-0.25	0.153493
STMMW_08911	119	42	77	77	42	-0.294118	0.294118	0.0575285
intergenic__D23580__STMMW_08911__STMMW_08921	73	33	40	33	40	-0.0958904	-0.0958904	0.885821
STMMW_08921	129	65	64	64	65	0.00775194	-0.00775194	1
intergenic__D23580__STMMW_08921__STMMW_08931	15	8	7	8	7	0.0666667	0.0666667	0.978824
STMMW_08931	89	53	36	53	36	0.191011	0.191011	0.537869
STMMW_08941	439	225	214	214	225	0.0250569	-0.0250569	0.949552
STMMW_08951	133	65	68	68	65	-0.0225564	0.0225564	0.978824
intergenic__D23580__STMMW_08951__STMMW_08961	39	21	18	21	18	0.0769231	0.0769231	0.959128
STMMW_08961	118	55	63	63	55	-0.0677966	0.0677966	0.922197
STMMW_08971	180	84	96	96	84	-0.0666667	0.0666667	0.867047
intergenic__D23580__STMMW_08971__STMMW_08981	24	10	14	10	14	-0.166667	-0.166667	0.885821
STMMW_08981	122	65	57	65	57	0.0655738	0.0655738	0.922197
STMMW_08991	240	113	127	113	127	-0.0583333	-0.0583333	0.867047
STMMW_09001	171	88	83	88	83	0.0292398	0.0292398	0.970165
STMMW_09011	91	46	45	46	45	0.010989	0.010989	1
STMMW_09021	79	42	37	42	37	0.0632911	0.0632911	0.940953
STMMW_09031	140	65	75	75	65	-0.0714286	0.0714286	0.885821
intergenic__D23580__STMMW_09031__STMMW_09041	6	5	1	5	1	0.666667	0.666667	0.59754
STMMW_09041	30	20	10	20	10	0.333333	0.333333	0.521689
STMMW_ncRNA_63	8	6	2	2	6	0.5	-0.5	0.69558
intergenic__D23580__STMMW_ncRNA_63__STMMW_09051	86	56	30	56	30	0.302326	0.302326	0.13812
STMMW_09051	3	2	1	2	1	0.333333	0.333333	0.930219
STMMW_09061	11	6	5	6	5	0.0909091	0.0909091	0.975064
STMMW_09071	82	50	32	50	32	0.219512	0.219512	0.430179
intergenic__D23580__STMMW_09071__STMMW_09081	26	12	14	12	14	-0.0769231	-0.0769231	0.970165
STMMW_09081	222	126	96	126	96	0.135135	0.135135	0.420693
intergenic__D23580__STMMW_09081__STMMW_09091	18	14	4	14	4	0.555556	0.555556	0.278452
STMMW_09091	152	75	77	75	77	-0.0131579	-0.0131579	0.993604
STMMW_09101	97	31	66	66	31	-0.360825	0.360825	0.0237424
STMMW_ncRNA_64	44	18	26	18	26	-0.181818	-0.181818	0.807103
intergenic__D23580__STMMW_ncRNA_64__STMMW_09111	57	28	29	28	29	-0.0175439	-0.0175439	1
STMMW_09111	113	56	57	57	56	-0.00884956	0.00884956	1
intergenic__D23580__STMMW_09111__STMMW_09121	36	14	22	14	22	-0.222222	-0.222222	0.73478
STMMW_09121	59	25	34	25	34	-0.152542	-0.152542	0.821608
STMMW_09131	57	29	28	28	29	0.0175439	-0.0175439	1
intergenic__D23580__STMMW_09131__STMMW_09141	19	12	7	12	7	0.263158	0.263158	0.821608
STMMW_09141	133	69	64	69	64	0.037594	0.037594	0.963694
STMMW_09151	74	36	38	38	36	-0.027027	0.027027	0.982999
STMMW_09161	64	31	33	33	31	-0.03125	0.03125	0.980478
intergenic__D23580__STMMW_09161__STMMW_09171	22	11	11	11	11	0	0	1
STMMW_09171	160	82	78	82	78	0.025	0.025	0.975064
STMMW_09181	111	58	53	53	58	0.045045	-0.045045	0.959128
STMMW_09191	159	78	81	81	78	-0.0188679	0.0188679	0.982408
intergenic__D23580__STMMW_09191__STMMW_09201	18	10	8	10	8	0.111111	0.111111	0.959128
STMMW_09201	80	43	37	43	37	0.075	0.075	0.930219
STMMW_ncRNA_65	3	0	3	3	0	-1	1	0.566235
STMMW_09211	240	121	119	119	121	0.00833333	-0.00833333	1
intergenic__D23580__STMMW_09211__STMMW_09221	39	12	27	12	27	-0.384615	-0.384615	0.258592
STMMW_09221	62	28	34	28	34	-0.0967742	-0.0967742	0.913789
STMMW_09231	31	14	17	17	14	-0.0967742	0.0967742	0.943855
intergenic__D23580__STMMW_09231__STMMW_09241	22	12	10	12	10	0.0909091	0.0909091	0.963694
STMMW_09241	41	21	20	21	20	0.0243902	0.0243902	0.995354
STMMW_09251	92	44	48	44	48	-0.0434783	-0.0434783	0.969702
STMMW_09261	117	65	52	65	52	0.111111	0.111111	0.811595
STMMW_09271	52	29	23	29	23	0.115385	0.115385	0.885821
intergenic__D23580__STMMW_09271__STMMW_09281	9	5	4	5	4	0.111111	0.111111	0.970578
STMMW_09281	133	69	64	69	64	0.037594	0.037594	0.963694
STMMW_09291	170	79	91	79	91	-0.0705882	-0.0705882	0.86696
STMMW_09301	146	75	71	75	71	0.0273973	0.0273973	0.972481
STMMW_09311	124	61	63	61	63	-0.016129	-0.016129	0.990843
STMMW_09321	68	35	33	35	33	0.0294118	0.0294118	0.980478
STMMW_09331	153	94	59	94	59	0.228758	0.228758	0.129924
intergenic__D23580__STMMW_09331__STMMW_09341	21	16	5	16	5	0.52381	0.52381	0.258592
STMMW_09341	184	110	74	110	74	0.195652	0.195652	0.175069
STMMW_09351	52	17	35	17	35	-0.346154	-0.346154	0.226121
STMMW_09361	127	56	71	56	71	-0.11811	-0.11811	0.736982
intergenic__D23580__STMMW_09361__STMMW_09371	28	14	14	14	14	0	0	1
STMMW_09371	51	29	22	22	29	0.137255	-0.137255	0.838091
intergenic__D23580__STMMW_09371__STMMW_09381	7	5	2	5	2	0.428571	0.428571	0.821608
STMMW_09381	77	42	35	35	42	0.0909091	-0.0909091	0.899482
STMMW_09391	86	44	42	42	44	0.0232558	-0.0232558	0.984227
STMMW_09401	82	40	42	42	40	-0.0243902	0.0243902	0.983723
STMMW_09411	72	35	37	37	35	-0.0277778	0.0277778	0.98293
intergenic__D23580__STMMW_09411__STMMW_09421	6	3	3	3	3	0	0	1
STMMW_09421	61	29	32	32	29	-0.0491803	0.0491803	0.970165
intergenic__D23580__STMMW_09421__STMMW_09431	8	6	2	6	2	0.5	0.5	0.69558
STMMW_09431	40	22	18	22	18	0.1	0.1	0.930219
STMMW_09441	84	50	34	50	34	0.190476	0.190476	0.566235
STMMW_09451	116	49	67	67	49	-0.155172	0.155172	0.591256
STMMW_09461	153	71	82	82	71	-0.0718954	0.0718954	0.871924
STMMW_09471	145	69	76	76	69	-0.0482759	0.0482759	0.930219
STMMW_09481	244	118	126	126	118	-0.0327869	0.0327869	0.956161
intergenic__D23580__STMMW_09481__STMMW_09491	30	18	12	18	12	0.2	0.2	0.821608
STMMW_09491	140	71	69	69	71	0.0142857	-0.0142857	0.992321
STMMW_09501	253	129	124	124	129	0.0197628	-0.0197628	0.975064
intergenic__D23580__STMMW_09501__STMMW_09511	4	2	2	2	2	0	0	1
STMMW_09511	184	91	93	93	91	-0.0108696	0.0108696	0.998522
intergenic__D23580__STMMW_09511__STMMW_09521	79	39	40	39	40	-0.0126582	-0.0126582	1
STMMW_09521	186	98	88	98	88	0.0537634	0.0537634	0.922197
STMMW_09531	347	175	172	172	175	0.00864553	-0.00864553	0.993604
intergenic__D23580__STMMW_09531__STMMW_09541	27	12	15	12	15	-0.111111	-0.111111	0.930219
STMMW_09541	187	94	93	94	93	0.00534759	0.00534759	1
STMMW_09551	224	106	118	106	118	-0.0535714	-0.0535714	0.898104
intergenic__D23580__STMMW_09551__STMMW_09561	14	8	6	8	6	0.142857	0.142857	0.943855
STMMW_09561	24	11	13	13	11	-0.0833333	0.0833333	0.970165
intergenic__D23580__STMMW_09561__STMMW_09571	24	12	12	12	12	0	0	1
STMMW_09571	19	10	9	10	9	0.0526316	0.0526316	0.982999
STMMW_09581	216	114	102	114	102	0.0555556	0.0555556	0.885821
intergenic__D23580__STMMW_09581__STMMW_ncRNA_66	24	14	10	14	10	0.166667	0.166667	0.885821
STMMW_ncRNA_66	37	16	21	16	21	-0.135135	-0.135135	0.885821
STMMW_09591	335	160	175	160	175	-0.0447761	-0.0447761	0.885821
intergenic__D23580__STMMW_09591__STMMW_09601	112	52	60	52	60	-0.0714286	-0.0714286	0.91553
STMMW_09601	96	50	46	46	50	0.0416667	-0.0416667	0.970165
STMMW_09602	31	11	20	20	11	-0.290323	0.290323	0.611654
STMMW_09611	46	20	26	26	20	-0.130435	0.130435	0.874334
intergenic__D23580__STMMW_09611__STMMW_09621	36	8	28	8	28	-0.555556	-0.555556	0.0426961
STMMW_09621	93	44	49	49	44	-0.0537634	0.0537634	0.952337
STMMW_09631	102	50	52	52	50	-0.0196078	0.0196078	0.987354
intergenic__D23580__STMMW_09631__STMMW_09641	7	3	4	3	4	-0.142857	-0.142857	0.970165
STMMW_09641	158	51	107	51	107	-0.35443	-0.35443	0.00138066
STMMW_09651	15	13	2	2	13	0.733333	-0.733333	0.128852
STMMW_09661	27	12	15	15	12	-0.111111	0.111111	0.930219
STMMW_09671	66	36	30	30	36	0.0909091	-0.0909091	0.922197
STMMW_09681	20	8	12	12	8	-0.2	0.2	0.867047
STMMW_09691	14	6	8	8	6	-0.142857	0.142857	0.943855
intergenic__D23580__STMMW_09691__STMMW_09701	8	3	5	3	5	-0.25	-0.25	0.922197
STMMW_09701	12	6	6	6	6	0	0	1
intergenic__D23580__STMMW_09701__STMMW_09711	34	22	12	22	12	0.294118	0.294118	0.574214
STMMW_09711	1	1	0	1	0	1	1	0.821608
STMMW_09721	14	7	7	7	7	0	0	1
intergenic__D23580__STMMW_09721__STMMW_09731	13	6	7	6	7	-0.0769231	-0.0769231	0.977029
STMMW_09731	6	4	2	4	2	0.333333	0.333333	0.885821
STMMW_09741	187	100	87	100	87	0.0695187	0.0695187	0.854993
intergenic__D23580__STMMW_09741__STMMW_09751	11	8	3	8	3	0.454545	0.454545	0.687268
STMMW_09751	3	2	1	2	1	0.333333	0.333333	0.930219
intergenic__D23580__STMMW_09751__STMMW_09761	4	2	2	2	2	0	0	1
STMMW_09761	377	201	176	201	176	0.066313	0.066313	0.766062
STMMW_09771	125	68	57	68	57	0.088	0.088	0.835728
STMMW_09781	180	90	90	90	90	0	0	1
intergenic__D23580__STMMW_09781__STMMW_09791	14	8	6	8	6	0.142857	0.142857	0.943855
STMMW_09791	187	104	83	104	83	0.112299	0.112299	0.679174
intergenic__D23580__STMMW_09791__STMMW_09801	31	14	17	14	17	-0.0967742	-0.0967742	0.943855
STMMW_09801	385	189	196	189	196	-0.0181818	-0.0181818	0.970578
intergenic__D23580__STMMW_09801__STMMW_ncRNA_67	56	29	27	29	27	0.0357143	0.0357143	0.978824
STMMW_ncRNA_67	33	14	19	19	14	-0.151515	0.151515	0.881562
STMMW_09811	153	65	88	88	65	-0.150327	0.150327	0.494958
STMMW_09821	90	50	40	40	50	0.111111	-0.111111	0.821608
intergenic__D23580__STMMW_09821__STMMW_09831	11	8	3	8	3	0.454545	0.454545	0.687268
STMMW_09831	81	56	25	56	25	0.382716	0.382716	0.0314091
STMMW_09841	287	122	165	165	122	-0.149826	0.149826	0.21405
STMMW_09851	152	63	89	89	63	-0.171053	0.171053	0.374224
intergenic__D23580__STMMW_09851__STMMW_09861	54	25	29	25	29	-0.0740741	-0.0740741	0.943855
STMMW_09861	254	110	144	144	110	-0.133858	0.133858	0.373808
intergenic__D23580__STMMW_09861__STMMW_09871	12	7	5	7	5	0.166667	0.166667	0.930219
STMMW_09871	114	55	59	55	59	-0.0350877	-0.0350877	0.970578
intergenic__D23580__STMMW_09871__STMMW_09881	3	2	1	2	1	0.333333	0.333333	0.930219
STMMW_09881	4	1	3	1	3	-0.5	-0.5	0.821608
STMMW_09891	15	7	8	7	8	-0.0666667	-0.0666667	0.978824
intergenic__D23580__STMMW_09891__STMMW_09901	12	4	8	4	8	-0.333333	-0.333333	0.821608
STMMW_09901	100	45	55	45	55	-0.1	-0.1	0.821608
intergenic__D23580__STMMW_09901__STMMW_09911	8	4	4	4	4	0	0	1
STMMW_09911	3	0	3	0	3	-1	-1	0.566235
intergenic__D23580__STMMW_09911__STMMW_09921	1	1	0	1	0	1	1	0.821608
STMMW_09921	1	0	1	0	1	-1	-1	0.821608
intergenic__D23580__STMMW_09921__STMMW_09931	3	3	0	3	0	1	1	0.566235
STMMW_09931	3	2	1	2	1	0.333333	0.333333	0.930219
STMMW_ncRNA_68	3	1	2	2	1	-0.333333	0.333333	0.930219
intergenic__D23580__STMMW_ncRNA_68__STMMW_09941	16	10	6	10	6	0.25	0.25	0.821608
STMMW_09941	350	179	171	179	171	0.0228571	0.0228571	0.963694
STMMW_09961	7	6	1	6	1	0.714286	0.714286	0.479406
STMMW_09971	188	98	90	98	90	0.0425532	0.0425532	0.930219
STMMW_09981	1	0	1	0	1	-1	-1	0.821608
STMMW_09991	2	2	0	2	0	1	1	0.69558
intergenic__D23580__STMMW_09991__STMMW_10001	33	15	18	15	18	-0.0909091	-0.0909091	0.949998
STMMW_10001	141	79	62	79	62	0.120567	0.120567	0.69558
STMMW_10011	101	48	53	53	48	-0.049505	0.049505	0.958575
intergenic__D23580__STMMW_10011__STMMW_10021	18	10	8	10	8	0.111111	0.111111	0.959128
STMMW_10021	81	40	41	40	41	-0.0123457	-0.0123457	1
STMMW_10031	2	1	1	1	1	0	0	1
STMMW_10041	10	7	3	7	3	0.4	0.4	0.770148
STMMW_10051	53	11	42	11	42	-0.584906	-0.584906	0.00290895
intergenic__D23580__STMMW_10051__STMMW_10061	25	12	13	12	13	-0.04	-0.04	0.987055
STMMW_10061	223	118	105	118	105	0.058296	0.058296	0.881562
intergenic__D23580__STMMW_10061__STMMW_10071	28	16	12	16	12	0.142857	0.142857	0.91553
STMMW_10071	63	31	32	31	32	-0.015873	-0.015873	1
STMMW_10081	74	41	33	41	33	0.108108	0.108108	0.863076
STMMW_10091	5	3	2	2	3	0.2	-0.2	0.959128
intergenic__D23580__STMMW_10091__STMMW_10101	1	1	0	1	0	1	1	0.821608
STMMW_10101	72	32	40	40	32	-0.111111	0.111111	0.854993
STMMW_10111	3	2	1	1	2	0.333333	-0.333333	0.930219
STMMW_10121	46	27	19	19	27	0.173913	-0.173913	0.821608
intergenic__D23580__STMMW_10121__STMMW_10131	26	18	8	18	8	0.384615	0.384615	0.446673
STMMW_10131	167	92	75	92	75	0.101796	0.101796	0.752254
intergenic__D23580__STMMW_10131__STMMW_10141	3	2	1	2	1	0.333333	0.333333	0.930219
STMMW_10141	97	53	44	53	44	0.0927835	0.0927835	0.867047
STMMW_10151	51	26	25	25	26	0.0196078	-0.0196078	0.998998
intergenic__D23580__STMMW_10151__STMMW_10161	12	6	6	6	6	0	0	1
STMMW_10161	134	70	64	64	70	0.0447761	-0.0447761	0.952337
STMMW_ncRNA_70	14	7	7	7	7	0	0	1
intergenic__D23580__STMMW_ncRNA_70__STMMW_10171	22	10	12	10	12	-0.0909091	-0.0909091	0.963694
STMMW_10171	22	11	11	11	11	0	0	1
STMMW_10181	34	15	19	19	15	-0.117647	0.117647	0.927757
STMMW_10182	243	124	119	119	124	0.0205761	-0.0205761	0.975064
STMMW_10191	522	257	265	265	257	-0.0153257	0.0153257	0.970578
STMMW_ncRNA_71	50	24	26	26	24	-0.04	0.04	0.977029
STMMW_ncRNA_72	49	23	26	23	26	-0.0612245	-0.0612245	0.963694
STMMW_10201	45	29	16	16	29	0.288889	-0.288889	0.462986
STMMW_10211	32	11	21	21	11	-0.3125	0.3125	0.564856
STMMW_10221	26	11	15	15	11	-0.153846	0.153846	0.905168
STMMW_10231	2	2	0	0	2	1	-1	0.69558
intergenic__D23580__STMMW_10231__STMMW_10241	16	6	10	6	10	-0.25	-0.25	0.821608
STMMW_10241	33	15	18	15	18	-0.0909091	-0.0909091	0.949998
STMMW_ncRNA_73	6	5	1	1	5	0.666667	-0.666667	0.59754
STMMW_10251	138	70	68	70	68	0.0144928	0.0144928	0.992321
STMMW_10261	70	35	35	35	35	0	0	1
STMMW_10271	24	11	13	11	13	-0.0833333	-0.0833333	0.970165
STMMW_10281	45	25	20	25	20	0.111111	0.111111	0.919834
STMMW_10291	43	31	12	31	12	0.44186	0.44186	0.115118
intergenic__D23580__STMMW_10291__STMMW_10301	31	11	20	11	20	-0.290323	-0.290323	0.611654
STMMW_10301	46	24	22	24	22	0.0434783	0.0434783	0.977029
intergenic__D23580__STMMW_10301__STMMW_10311	129	70	59	70	59	0.0852713	0.0852713	0.845571
STMMW_10311	95	45	50	45	50	-0.0526316	-0.0526316	0.956037
intergenic__D23580__STMMW_10311__STMMW_10321	24	15	9	15	9	0.25	0.25	0.80029
STMMW_10321	69	34	35	34	35	-0.0144928	-0.0144928	1
STMMW_10331	21	16	5	16	5	0.52381	0.52381	0.258592
STMMW_10341	157	88	69	88	69	0.121019	0.121019	0.687268
STMMW_10351	49	26	23	26	23	0.0612245	0.0612245	0.963694
intergenic__D23580__STMMW_10351__STMMW_10361	45	20	25	20	25	-0.111111	-0.111111	0.919834
STMMW_10361	16	11	5	11	5	0.375	0.375	0.689073
intergenic__D23580__STMMW_10361__STMMW_10371	16	5	11	5	11	-0.375	-0.375	0.689073
STMMW_10371	83	47	36	36	47	0.13253	-0.13253	0.807103
intergenic__D23580__STMMW_10371__STMMW_10381	101	41	60	41	60	-0.188119	-0.188119	0.479406
STMMW_10381	246	137	109	109	137	0.113821	-0.113821	0.551401
intergenic__D23580__STMMW_10381__STMMW_10392	45	11	34	11	34	-0.511111	-0.511111	0.0325224
STMMW_10392	78	34	44	34	44	-0.128205	-0.128205	0.821608
STMMW_10391	58	29	29	29	29	0	0	1
STMMW_10401	77	39	38	39	38	0.012987	0.012987	1
intergenic__D23580__STMMW_10401__STMMW_10411	7	4	3	4	3	0.142857	0.142857	0.970165
STMMW_10411	61	32	29	32	29	0.0491803	0.0491803	0.970165
STMMW_10421	289	147	142	147	142	0.017301	0.017301	0.977029
STMMW_10422	32	15	17	15	17	-0.0625	-0.0625	0.970578
STMMW_10431	241	113	128	113	128	-0.0622407	-0.0622407	0.846887
STMMW_10441	332	171	161	171	161	0.0301205	0.0301205	0.943855
STMMW_10451	44	24	20	24	20	0.0909091	0.0909091	0.930219
STMMW_10461	59	33	26	33	26	0.118644	0.118644	0.867047
STMMW_10471	83	41	42	41	42	-0.0120482	-0.0120482	1
STMMW_10481	138	72	66	72	66	0.0434783	0.0434783	0.956442
STMMW_10491	151	75	76	75	76	-0.00662252	-0.00662252	1
STMMW_10501	84	44	40	44	40	0.047619	0.047619	0.963615
STMMW_10511	41	20	21	20	21	-0.0243902	-0.0243902	0.995354
STMMW_10521	610	308	302	308	302	0.00983607	0.00983607	0.980478
STMMW_10531	52	23	29	23	29	-0.115385	-0.115385	0.885821
STMMW_10541	108	53	55	53	55	-0.0185185	-0.0185185	0.987789
intergenic__D23580__STMMW_10541__STMMW_10551	26	10	16	10	16	-0.230769	-0.230769	0.821608
STMMW_10551	85	38	47	47	38	-0.105882	0.105882	0.841093
STMMW_10561	86	44	42	44	42	0.0232558	0.0232558	0.984227
STMMW_10571	154	72	82	72	82	-0.0649351	-0.0649351	0.896436
STMMW_10581	116	59	57	59	57	0.0172414	0.0172414	0.989618
STMMW_10591	631	312	319	312	319	-0.0110935	-0.0110935	0.977029
intergenic__D23580__STMMW_10591__STMMW_10601	52	30	22	30	22	0.153846	0.153846	0.821608
STMMW_10601	434	223	211	223	211	0.0276498	0.0276498	0.931482
STMMW_10611	127	64	63	64	63	0.00787402	0.00787402	1
STMMW_10621	53	31	22	22	31	0.169811	-0.169811	0.792528
intergenic__D23580__STMMW_10621__STMMW_10631	41	19	22	19	22	-0.0731707	-0.0731707	0.959128
STMMW_10631	478	255	223	255	223	0.0669456	0.0669456	0.69558
STMMW_10641	288	148	140	140	148	0.0277778	-0.0277778	0.959128
intergenic__D23580__STMMW_10641__STMMW_10651	31	15	16	15	16	-0.0322581	-0.0322581	0.990843
STMMW_10651	58	29	29	29	29	0	0	1
intergenic__D23580__STMMW_10651__STMMW_10661	22	12	10	12	10	0.0909091	0.0909091	0.963694
STMMW_10661	124	75	49	49	75	0.209677	-0.209677	0.282262
STMMW_10671	29	20	9	9	20	0.37931	-0.37931	0.407905
STMMW_10681	40	11	29	29	11	-0.45	0.45	0.128852
intergenic__D23580__STMMW_10681__STMMW_10691	2	0	2	0	2	-1	-1	0.69558
STMMW_10691	35	15	20	20	15	-0.142857	0.142857	0.885821
intergenic__D23580__STMMW_10691__STMMW_10701	31	13	18	13	18	-0.16129	-0.16129	0.867047
STMMW_10701	319	163	156	163	156	0.0219436	0.0219436	0.970165
intergenic__D23580__STMMW_10701__STMMW_10711	23	12	11	12	11	0.0434783	0.0434783	0.984766
STMMW_10711	2	1	1	1	1	0	0	1
intergenic__D23580__STMMW_10711__STMMW_10721	20	6	14	6	14	-0.4	-0.4	0.547613
STMMW_10721	73	36	37	36	37	-0.0136986	-0.0136986	1
STMMW_10731	79	41	38	38	41	0.0379747	-0.0379747	0.970578
STMMW_10741	254	119	135	119	135	-0.0629921	-0.0629921	0.821608
STMMW_10751	168	89	79	89	79	0.0595238	0.0595238	0.90757
STMMW_10761	139	63	76	63	76	-0.0935252	-0.0935252	0.821608
STMMW_10771	158	88	70	88	70	0.113924	0.113924	0.69558
STMMW_10781	68	37	31	37	31	0.0882353	0.0882353	0.922197
STMMW_ncRNA_74	4	0	4	4	0	-1	1	0.420693
intergenic__D23580__STMMW_ncRNA_74__STMMW_10791	5	3	2	3	2	0.2	0.2	0.959128
STMMW_10791	15	7	8	7	8	-0.0666667	-0.0666667	0.978824
STMMW_10801	1	0	1	1	0	-1	1	0.821608
STMMW_10811	192	89	103	103	89	-0.0729167	0.0729167	0.821608
intergenic__D23580__STMMW_10811__STMMW_10821	35	17	18	17	18	-0.0285714	-0.0285714	0.992321
STMMW_10821	11	5	6	5	6	-0.0909091	-0.0909091	0.975064
STMMW_10831	77	37	40	40	37	-0.038961	0.038961	0.970578
intergenic__D23580__STMMW_10831__STMMW_10841	29	12	17	12	17	-0.172414	-0.172414	0.863076
STMMW_10841	57	27	30	30	27	-0.0526316	0.0526316	0.970165
intergenic__D23580__STMMW_10841__STMMW_10851	5	3	2	3	2	0.2	0.2	0.959128
STMMW_10851	73	35	38	35	38	-0.0410959	-0.0410959	0.970578
STMMW_10861	225	106	119	119	106	-0.0577778	0.0577778	0.881562
STMMW_10871	51	29	22	22	29	0.137255	-0.137255	0.838091
intergenic__D23580__STMMW_10871__STMMW_10881	11	4	7	4	7	-0.272727	-0.272727	0.867047
STMMW_10881	225	119	106	119	106	0.0577778	0.0577778	0.881562
STMMW_10891	59	29	30	30	29	-0.0169492	0.0169492	1
STMMW_10901	49	22	27	27	22	-0.102041	0.102041	0.922197
intergenic__D23580__STMMW_10901__STMMW_10911	17	8	9	8	9	-0.0588235	-0.0588235	0.980478
STMMW_10911	53	26	27	26	27	-0.0188679	-0.0188679	1
STMMW_10921	53	28	25	25	28	0.0566038	-0.0566038	0.970165
STMMW_10931	107	46	61	61	46	-0.140187	0.140187	0.69558
intergenic__D23580__STMMW_10931__STMMW_10941	27	14	13	14	13	0.037037	0.037037	0.987789
STMMW_10941	48	29	19	29	19	0.208333	0.208333	0.69558
STMMW_10951	84	44	40	44	40	0.047619	0.047619	0.963615
STMMW_10961	13	7	6	7	6	0.0769231	0.0769231	0.977029
STMMW_10971	2	0	2	2	0	-1	1	0.69558
STMMW_10981	48	20	28	28	20	-0.166667	0.166667	0.821608
intergenic__D23580__STMMW_10981__STMMW_10991	41	19	22	19	22	-0.0731707	-0.0731707	0.959128
STMMW_10991	162	95	67	67	95	0.17284	-0.17284	0.345155
intergenic__D23580__STMMW_10991__STMMW_11001	1	1	0	1	0	1	1	0.821608
STMMW_11001	14	11	3	3	11	0.571429	-0.571429	0.373808
intergenic__D23580__STMMW_11001__STMMW_11011	2	1	1	1	1	0	0	1
STMMW_11011	1	0	1	0	1	-1	-1	0.821608
STMMW_11021	61	23	38	38	23	-0.245902	0.245902	0.476621
STMMW_11031	314	116	198	198	116	-0.261146	0.261146	0.000673509
intergenic__D23580__STMMW_11031__STMMW_11041	33	18	15	18	15	0.0909091	0.0909091	0.949998
STMMW_11041	327	157	170	170	157	-0.0397554	0.0397554	0.922197
intergenic__D23580__STMMW_11041__STMMW_11051	74	41	33	41	33	0.108108	0.108108	0.863076
STMMW_11051	263	115	148	148	115	-0.125475	0.125475	0.413026
STMMW_11061	110	59	51	51	59	0.0727273	-0.0727273	0.913789
STMMW_11071	66	30	36	30	36	-0.0909091	-0.0909091	0.922197
intergenic__D23580__STMMW_11071__STMMW_11081	108	52	56	52	56	-0.037037	-0.037037	0.970165
STMMW_11081	57	29	28	28	29	0.0175439	-0.0175439	1
STMMW_11091	174	74	100	100	74	-0.149425	0.149425	0.442027
intergenic__D23580__STMMW_11091__STMMW_11101	21	10	11	10	11	-0.047619	-0.047619	0.983723
STMMW_11101	43	25	18	18	25	0.162791	-0.162791	0.821608
intergenic__D23580__STMMW_11101__STMMW_11111	4	3	1	3	1	0.5	0.5	0.821608
STMMW_11111	147	84	63	84	63	0.142857	0.142857	0.566235
STMMW_11121	179	96	83	96	83	0.0726257	0.0726257	0.843105
STMMW_11131	131	67	64	67	64	0.0229008	0.0229008	0.978824
STMMW_11141	51	30	21	30	21	0.176471	0.176471	0.774338
intergenic__D23580__STMMW_11141__STMMW_11151	24	12	12	12	12	0	0	1
STMMW_11151	133	71	62	71	62	0.0676692	0.0676692	0.905168
STMMW_11161	115	56	59	56	59	-0.026087	-0.026087	0.977029
STMMW_11171	205	100	105	100	105	-0.0243902	-0.0243902	0.970578
STMMW_11181	82	39	43	39	43	-0.0487805	-0.0487805	0.963311
STMMW_11191	106	52	54	52	54	-0.0188679	-0.0188679	0.987789
intergenic__D23580__STMMW_11191__STMMW_ncRNA_75	24	15	9	15	9	0.25	0.25	0.80029
STMMW_ncRNA_75	13	13	0	13	0	1	1	0.0217603
intergenic__D23580__STMMW_ncRNA_75__STMMW_11201	7	4	3	4	3	0.142857	0.142857	0.970165
STMMW_11201	34	5	29	29	5	-0.705882	0.705882	0.00437137
intergenic__D23580__STMMW_11201__STMMW_ncRNA_76	34	7	27	7	27	-0.588235	-0.588235	0.0325224
STMMW_ncRNA_76	11	0	11	0	11	-1	-1	0.0440651
STMMW_11211	50	28	22	22	28	0.12	-0.12	0.885821
STMMW_11221	94	42	52	52	42	-0.106383	0.106383	0.821608
intergenic__D23580__STMMW_11221__STMMW_11231	7	2	5	2	5	-0.428571	-0.428571	0.821608
STMMW_11231	24	11	13	13	11	-0.0833333	0.0833333	0.970165
STMMW_11240	42	19	23	19	23	-0.0952381	-0.0952381	0.930219
STMMW_11241	202	106	96	106	96	0.049505	0.049505	0.924173
STMMW_11251	54	33	21	33	21	0.222222	0.222222	0.59754
STMMW_11261	58	27	31	27	31	-0.0689655	-0.0689655	0.949532
intergenic__D23580__STMMW_11261__STMMW_11271	10	3	7	3	7	-0.4	-0.4	0.770148
STMMW_11271	142	79	63	79	63	0.112676	0.112676	0.726827
STMMW_11281	25	15	10	10	15	0.2	-0.2	0.821608
STMMW_11291	73	33	40	40	33	-0.0958904	0.0958904	0.885821
intergenic__D23580__STMMW_11291__STMMW_11301	47	22	25	22	25	-0.0638298	-0.0638298	0.963615
STMMW_11301	14	6	8	6	8	-0.142857	-0.142857	0.943855
intergenic__D23580__STMMW_11301__STMMW_11311	6	2	4	2	4	-0.333333	-0.333333	0.885821
STMMW_11311	38	24	14	24	14	0.263158	0.263158	0.607309
STMMW_11321	45	22	23	23	22	-0.0222222	0.0222222	0.99811
STMMW_11331	436	222	214	214	222	0.0183486	-0.0183486	0.970165
intergenic__D23580__STMMW_11331__STMMW_11341	31	15	16	15	16	-0.0322581	-0.0322581	0.990843
STMMW_11341	134	69	65	69	65	0.0298507	0.0298507	0.970578
intergenic__D23580__STMMW_11341__STMMW_11351	99	53	46	53	46	0.0707071	0.0707071	0.924173
STMMW_11351	72	37	35	37	35	0.0277778	0.0277778	0.98293
intergenic__D23580__STMMW_11351__STMMW_11361	2	1	1	1	1	0	0	1
STMMW_11361	72	32	40	40	32	-0.111111	0.111111	0.854993
STMMW_ncRNA_77	12	8	4	4	8	0.333333	-0.333333	0.821608
intergenic__D23580__STMMW_ncRNA_77__STMMW_11371	36	22	14	22	14	0.222222	0.222222	0.73478
STMMW_11371	167	101	66	66	101	0.209581	-0.209581	0.161422
intergenic__D23580__STMMW_11371__STMMW_11381	44	10	34	10	34	-0.545455	-0.545455	0.0209407
STMMW_11381	217	98	119	119	98	-0.0967742	0.0967742	0.69558
intergenic__D23580__STMMW_11381__STMMW_11391	33	24	9	24	9	0.454545	0.454545	0.187969
STMMW_11391	49	25	24	25	24	0.0204082	0.0204082	0.998752
STMMW_11401	2	1	1	1	1	0	0	1
intergenic__D23580__STMMW_11401__STMMW_11411	8	4	4	4	4	0	0	1
STMMW_11411	179	87	92	87	92	-0.027933	-0.027933	0.970578
STMMW_11421	132	51	81	51	81	-0.227273	-0.227273	0.187969
intergenic__D23580__STMMW_11421__STMMW_11431	104	41	63	41	63	-0.211538	-0.211538	0.365629
STMMW_11431	86	44	42	44	42	0.0232558	0.0232558	0.984227
STMMW_11441	81	41	40	41	40	0.0123457	0.0123457	1
STMMW_11451	60	34	26	34	26	0.133333	0.133333	0.821608
intergenic__D23580__STMMW_11451__STMMW_11461	1	0	1	0	1	-1	-1	0.821608
STMMW_11461	55	35	20	35	20	0.272727	0.272727	0.420693
STMMW_11471	103	60	43	43	60	0.165049	-0.165049	0.591256
intergenic__D23580__STMMW_11471__STMMW_11481	11	6	5	6	5	0.0909091	0.0909091	0.975064
STMMW_11481	39	27	12	12	27	0.384615	-0.384615	0.258592
STMMW_11491	48	21	27	27	21	-0.125	0.125	0.881562
STMMW_11501	30	23	7	7	23	0.533333	-0.533333	0.108631
intergenic__D23580__STMMW_11501__STMMW_11511	10	4	6	4	6	-0.2	-0.2	0.930219
STMMW_11511	34	8	26	8	26	-0.529412	-0.529412	0.076726
STMMW_11521	160	77	83	77	83	-0.0375	-0.0375	0.959128
STMMW_11531	63	24	39	24	39	-0.238095	-0.238095	0.479406
intergenic__D23580__STMMW_11531__STMMW_11541	26	14	12	14	12	0.0769231	0.0769231	0.970165
STMMW_11541	33	13	20	13	20	-0.212121	-0.212121	0.803682
STMMW_11551	60	31	29	31	29	0.0333333	0.0333333	0.978824
STMMW_11561	174	85	89	85	89	-0.0229885	-0.0229885	0.975064
STMMW_11571	279	120	159	159	120	-0.139785	0.139785	0.282262
intergenic__D23580__STMMW_11571__STMMW_11581	39	19	20	19	20	-0.025641	-0.025641	0.993604
STMMW_11581	159	82	77	82	77	0.0314465	0.0314465	0.970165
STMMW_11591	295	174	121	174	121	0.179661	0.179661	0.076726
STMMW_11601	34	18	16	18	16	0.0588235	0.0588235	0.970578
STMMW_11611	53	25	28	28	25	-0.0566038	0.0566038	0.970165
STMMW_11621	109	54	55	55	54	-0.00917431	0.00917431	1
STMMW_ncRNA_78	6	3	3	3	3	0	0	1
STMMW_11631	1	1	0	0	1	1	-1	0.821608
intergenic__D23580__STMMW_11631__STMMW_11641	14	11	3	11	3	0.571429	0.571429	0.373808
STMMW_11641	120	59	61	59	61	-0.0166667	-0.0166667	0.990843
STMMW_11651	52	23	29	29	23	-0.115385	0.115385	0.885821
STMMW_11661	130	75	55	55	75	0.153846	-0.153846	0.566235
intergenic__D23580__STMMW_11661__STMMW_11671	20	12	8	12	8	0.2	0.2	0.867047
STMMW_11671	12	7	5	5	7	0.166667	-0.166667	0.930219
STMMW_11681	196	90	106	106	90	-0.0816327	0.0816327	0.821608
intergenic__D23580__STMMW_11681__STMMW_11691	48	24	24	24	24	0	0	1
STMMW_11691	82	37	45	45	37	-0.097561	0.097561	0.874334
intergenic__D23580__STMMW_11691__STMMW_11701	31	15	16	15	16	-0.0322581	-0.0322581	0.990843
STMMW_11701	28	9	19	19	9	-0.357143	0.357143	0.479406
STMMW_11711	2	2	0	0	2	1	-1	0.69558
intergenic__D23580__STMMW_11711__STMMW_11721	1	1	0	1	0	1	1	0.821608
STMMW_11721	73	31	42	42	31	-0.150685	0.150685	0.766062
intergenic__D23580__STMMW_11721__STMMW_11731	16	10	6	10	6	0.25	0.25	0.821608
STMMW_11731	54	22	32	32	22	-0.185185	0.185185	0.726827
STMMW_11741	150	78	72	72	78	0.04	-0.04	0.959128
intergenic__D23580__STMMW_11741__STMMW_11751	10	7	3	7	3	0.4	0.4	0.770148
STMMW_11751	100	50	50	50	50	0	0	1
STMMW_11761	82	51	31	51	31	0.243902	0.243902	0.342028
STMMW_11771	149	82	67	82	67	0.100671	0.100671	0.798474
intergenic__D23580__STMMW_11771__STMMW_11781	49	23	26	23	26	-0.0612245	-0.0612245	0.963694
STMMW_11781	3	1	2	1	2	-0.333333	-0.333333	0.930219
STMMW_11791	45	18	27	27	18	-0.2	0.2	0.726827
STMMW_11801	18	10	8	8	10	0.111111	-0.111111	0.959128
STMMW_11811	90	44	46	46	44	-0.0222222	0.0222222	0.984766
intergenic__D23580__STMMW_11811__STMMW_11821	23	9	14	9	14	-0.217391	-0.217391	0.821608
STMMW_11821	54	28	26	28	26	0.037037	0.037037	0.978824
STMMW_11831	55	28	27	28	27	0.0181818	0.0181818	1
STMMW_11841	98	49	49	49	49	0	0	1
STMMW_11851	162	81	81	81	81	0	0	1
STMMW_11861	120	58	62	58	62	-0.0333333	-0.0333333	0.970578
STMMW_11871	109	59	50	59	50	0.0825688	0.0825688	0.884784
STMMW_11881	89	43	46	43	46	-0.0337079	-0.0337079	0.975064
STMMW_11891	225	111	114	111	114	-0.0133333	-0.0133333	0.987055
STMMW_11901	148	75	73	75	73	0.0135135	0.0135135	0.993541
STMMW_11911	200	111	89	111	89	0.11	0.11	0.659608
STMMW_11921	84	47	37	47	37	0.119048	0.119048	0.821608
intergenic__D23580__STMMW_ncRNA_79__STMMW_11931	16	9	7	9	7	0.125	0.125	0.957088
STMMW_11931	18	10	8	8	10	0.111111	-0.111111	0.959128
intergenic__D23580__STMMW_11941__STMMW_11951	10	5	5	5	5	0	0	1
STMMW_11951	107	63	44	63	44	0.17757	0.17757	0.514159
intergenic__D23580__STMMW_11951__STMMW_11961	17	8	9	8	9	-0.0588235	-0.0588235	0.980478
STMMW_11961	133	72	61	72	61	0.0827068	0.0827068	0.853492
intergenic__D23580__STMMW_11961__STMMW_11971	59	27	32	27	32	-0.0847458	-0.0847458	0.930219
STMMW_11971	37	17	20	17	20	-0.0810811	-0.0810811	0.958782
STMMW_11981	65	30	35	35	30	-0.0769231	0.0769231	0.930219
STMMW_ncRNA_80	12	6	6	6	6	0	0	1
STMMW_11991	49	30	19	30	19	0.22449	0.22449	0.647815
STMMW_12001	14	8	6	8	6	0.142857	0.142857	0.943855
intergenic__D23580__STMMW_12001__STMMW_12011	12	4	8	4	8	-0.333333	-0.333333	0.821608
STMMW_12011	128	66	62	66	62	0.03125	0.03125	0.970578
STMMW_12021	2	1	1	1	1	0	0	1
STMMW_12031	5	4	1	4	1	0.6	0.6	0.726827
intergenic__D23580__STMMW_12051__STMMW_12061	5	3	2	3	2	0.2	0.2	0.959128
STMMW_12061	77	37	40	37	40	-0.038961	-0.038961	0.970578
intergenic__D23580__STMMW_12061__STMMW_12071	10	6	4	6	4	0.2	0.2	0.930219
STMMW_12071	79	46	33	46	33	0.164557	0.164557	0.69558
STMMW_12081	148	80	68	80	68	0.0810811	0.0810811	0.834402
STMMW_12091	1	0	1	0	1	-1	-1	0.821608
STMMW_12101	10	6	4	6	4	0.2	0.2	0.930219
STMMW_12111	93	47	46	47	46	0.0107527	0.0107527	1
intergenic__D23580__STMMW_12111__STMMW_12121	8	5	3	5	3	0.25	0.25	0.922197
STMMW_12121	111	69	42	69	42	0.243243	0.243243	0.205662
STMMW_12131	260	124	136	136	124	-0.0461538	0.0461538	0.920957
intergenic__D23580__STMMW_12131__STMMW_12141	25	11	14	11	14	-0.12	-0.12	0.930219
STMMW_12141	30	17	13	17	13	0.133333	0.133333	0.922197
STMMW_12151	39	20	19	20	19	0.025641	0.025641	0.993604
STMMW_12161	73	39	34	39	34	0.0684932	0.0684932	0.930219
STMMW_12171	115	55	60	55	60	-0.0434783	-0.0434783	0.959128
STMMW_12181	102	52	50	52	50	0.0196078	0.0196078	0.987354
STMMW_12191	51	31	20	31	20	0.215686	0.215686	0.673546
intergenic__D23580__STMMW_12191__STMMW_12201	6	3	3	3	3	0	0	1
STMMW_12201	66	38	28	38	28	0.151515	0.151515	0.796471
intergenic__D23580__STMMW_12201__STMMW_12211	8	5	3	5	3	0.25	0.25	0.922197
STMMW_12211	43	20	23	20	23	-0.0697674	-0.0697674	0.959128
STMMW_12221	77	34	43	43	34	-0.116883	0.116883	0.821608
intergenic__D23580__STMMW_12221__STMMW_12231	12	4	8	4	8	-0.333333	-0.333333	0.821608
STMMW_12231	14	8	6	8	6	0.142857	0.142857	0.943855
STMMW_12241	112	50	62	62	50	-0.107143	0.107143	0.821608
intergenic__D23580__STMMW_12241__STMMW_ncRNA_83	5	3	2	3	2	0.2	0.2	0.959128
STMMW_ncRNA_83	12	9	3	3	9	0.5	-0.5	0.566235
STMMW_12251	591	302	289	289	302	0.0219966	-0.0219966	0.943855
intergenic__D23580__STMMW_12251__STMMW_12261	50	27	23	27	23	0.08	0.08	0.938124
STMMW_12261	5	2	3	2	3	-0.2	-0.2	0.959128
STMMW_12271	2	1	1	1	1	0	0	1
STMMW_12281	2	1	1	1	1	0	0	1
STMMW_12291	73	37	36	37	36	0.0136986	0.0136986	1
STMMW_12301	43	22	21	22	21	0.0232558	0.0232558	0.996673
STMMW_12311	46	21	25	25	21	-0.0869565	0.0869565	0.930219
STMMW_12321	52	24	28	28	24	-0.0769231	0.0769231	0.943032
intergenic__D23580__STMMW_12321__STMMW_12331	9	4	5	4	5	-0.111111	-0.111111	0.970578
STMMW_12331	37	20	17	17	20	0.0810811	-0.0810811	0.958782
intergenic__D23580__STMMW_12331__STMMW_12341	17	4	13	4	13	-0.529412	-0.529412	0.352692
STMMW_12341	108	35	73	73	35	-0.351852	0.351852	0.018821
STMMW_12351	68	29	39	39	29	-0.147059	0.147059	0.803682
intergenic__D23580__STMMW_12351__STMMW_12361	15	11	4	11	4	0.466667	0.466667	0.534976
STMMW_12361	120	72	48	72	48	0.2	0.2	0.350854
STMMW_12371	619	299	320	299	320	-0.0339257	-0.0339257	0.885821
STMMW_12381	337	159	178	159	178	-0.0563798	-0.0563798	0.821608
intergenic__D23580__STMMW_12381__STMMW_12391	238	119	119	119	119	0	0	1
STMMW_12391	81	34	47	47	34	-0.160494	0.160494	0.69558
STMMW_12401	336	166	170	170	166	-0.0119048	0.0119048	0.983723
STMMW_12411	168	79	89	89	79	-0.0595238	0.0595238	0.90757
intergenic__D23580__STMMW_12411__STMMW_12421	14	5	9	5	9	-0.285714	-0.285714	0.821608
STMMW_12421	2	0	2	2	0	-1	1	0.69558
STMMW_12431	12	2	10	10	2	-0.666667	0.666667	0.289379
STMMW_12441	1	0	1	1	0	-1	1	0.821608
STMMW_12451	20	14	6	6	14	0.4	-0.4	0.547613
STMMW_12461	16	6	10	10	6	-0.25	0.25	0.821608
STMMW_12471	21	11	10	10	11	0.047619	-0.047619	0.983723
STMMW_12481	1	1	0	1	0	1	1	0.821608
STMMW_ncRNA_84	22	16	6	6	16	0.454545	-0.454545	0.373808
intergenic__D23580__STMMW_ncRNA_84__STMMW_12491	5	3	2	3	2	0.2	0.2	0.959128
STMMW_12491	23	19	4	19	4	0.652174	0.652174	0.0692268
intergenic__D23580__STMMW_12491__STMMW_12501	21	9	12	9	12	-0.142857	-0.142857	0.930219
STMMW_12501	5	0	5	5	0	-1	1	0.327052
intergenic__D23580__STMMW_12501__STMMW_ncRNA_85	1	0	1	0	1	-1	-1	0.821608
STMMW_ncRNA_85	60	23	37	23	37	-0.233333	-0.233333	0.534976
STMMW_12511	22	8	14	14	8	-0.272727	0.272727	0.769458
intergenic__D23580__STMMW_12511__STMMW_12521	28	12	16	12	16	-0.142857	-0.142857	0.91553
STMMW_12521	79	48	31	31	48	0.21519	-0.21519	0.479406
intergenic__D23580__STMMW_12521__STMMW_12531	14	6	8	6	8	-0.142857	-0.142857	0.943855
STMMW_12531	37	13	24	24	13	-0.297297	0.297297	0.534976
intergenic__D23580__STMMW_12531__STMMW_12541	8	2	6	2	6	-0.5	-0.5	0.69558
STMMW_12541	6	4	2	2	4	0.333333	-0.333333	0.885821
intergenic__D23580__STMMW_12541__STMMW_12551	14	5	9	5	9	-0.285714	-0.285714	0.821608
STMMW_12551	51	15	36	15	36	-0.411765	-0.411765	0.104406
STMMW_ncRNA_86	29	12	17	17	12	-0.172414	0.172414	0.863076
intergenic__D23580__STMMW_ncRNA_86__STMMW_ncRNA_87	89	45	44	45	44	0.011236	0.011236	1
STMMW_ncRNA_87	21	9	12	12	9	-0.142857	0.142857	0.930219
intergenic__D23580__STMMW_ncRNA_87__STMMW_12561	10	4	6	4	6	-0.2	-0.2	0.930219
STMMW_12561	65	23	42	42	23	-0.292308	0.292308	0.278452
intergenic__D23580__STMMW_12561__STMMW_12562	28	12	16	12	16	-0.142857	-0.142857	0.91553
STMMW_12562	18	7	11	7	11	-0.222222	-0.222222	0.854993
intergenic__D23580__STMMW_12562__STMMW_12571	25	6	19	6	19	-0.52	-0.52	0.190898
STMMW_12571	16	6	10	6	10	-0.25	-0.25	0.821608
intergenic__D23580__STMMW_12571__STMMW_12581	10	5	5	5	5	0	0	1
STMMW_12581	54	32	22	32	22	0.185185	0.185185	0.726827
STMMW_ncRNA_88	9	6	3	3	6	0.333333	-0.333333	0.821608
STMMW_ncRNA_89	7	3	4	3	4	-0.142857	-0.142857	0.970165
intergenic__D23580__STMMW_ncRNA_89__STMMW_12591	16	8	8	8	8	0	0	1
STMMW_12591	138	77	61	77	61	0.115942	0.115942	0.726827
STMMW_12601	77	40	37	37	40	0.038961	-0.038961	0.970578
STMMW_ncRNA_90	10	7	3	7	3	0.4	0.4	0.770148
STMMW_ncRNA_91	9	4	5	5	4	-0.111111	0.111111	0.970578
STMMW_12611	54	22	32	32	22	-0.185185	0.185185	0.726827
intergenic__D23580__STMMW_12611__STMMW_12621	65	23	42	23	42	-0.292308	-0.292308	0.278452
STMMW_12621	115	61	54	61	54	0.0608696	0.0608696	0.930219
STMMW_12631	71	29	42	29	42	-0.183099	-0.183099	0.671278
STMMW_12641	71	36	35	36	35	0.0140845	0.0140845	1
STMMW_12651	64	33	31	33	31	0.03125	0.03125	0.980478
STMMW_12661	54	29	25	29	25	0.0740741	0.0740741	0.943855
STMMW_12671	129	61	68	68	61	-0.0542636	0.0542636	0.930219
intergenic__D23580__STMMW_12671__STMMW_12681	11	7	4	7	4	0.272727	0.272727	0.867047
STMMW_12681	27	15	12	15	12	0.111111	0.111111	0.930219
STMMW_12691	80	51	29	51	29	0.275	0.275	0.238986
STMMW_ncRNA_93	11	5	6	5	6	-0.0909091	-0.0909091	0.975064
STMMW_12701	88	58	30	58	30	0.318182	0.318182	0.0938955
intergenic__D23580__STMMW_12701__STMMW_12711	28	16	12	16	12	0.142857	0.142857	0.91553
STMMW_12711	22	9	13	9	13	-0.181818	-0.181818	0.885821
STMMW_12721	123	69	54	69	54	0.121951	0.121951	0.726827
intergenic__D23580__STMMW_12721__STMMW_12731	83	42	41	42	41	0.0120482	0.0120482	1
STMMW_12731	19	6	13	13	6	-0.368421	0.368421	0.617841
STMMW_12741	1	1	0	0	1	1	-1	0.821608
STMMW_12751	49	22	27	22	27	-0.102041	-0.102041	0.922197
intergenic__D23580__STMMW_12751__STMMW_12761	30	13	17	13	17	-0.133333	-0.133333	0.922197
STMMW_12761	51	30	21	30	21	0.176471	0.176471	0.774338
intergenic__D23580__STMMW_12761__STMMW_12771	6	2	4	2	4	-0.333333	-0.333333	0.885821
STMMW_12771	20	8	12	8	12	-0.2	-0.2	0.867047
STMMW_12781	9	3	6	3	6	-0.333333	-0.333333	0.821608
intergenic__D23580__STMMW_12781__STMMW_12791	3	2	1	2	1	0.333333	0.333333	0.930219
STMMW_12791	42	20	22	20	22	-0.047619	-0.047619	0.975064
STMMW_ncRNA_94	17	8	9	9	8	-0.0588235	0.0588235	0.980478
STMMW_12801	13	5	8	5	8	-0.230769	-0.230769	0.885821
STMMW_12811	7	2	5	2	5	-0.428571	-0.428571	0.821608
intergenic__D23580__STMMW_12811__STMMW_12821	25	11	14	11	14	-0.12	-0.12	0.930219
STMMW_12821	17	9	8	9	8	0.0588235	0.0588235	0.980478
STMMW_12831	13	7	6	7	6	0.0769231	0.0769231	0.977029
STMMW_12841	10	5	5	5	5	0	0	1
intergenic__D23580__STMMW_12841__STMMW_12851	9	5	4	5	4	0.111111	0.111111	0.970578
STMMW_12851	68	33	35	35	33	-0.0294118	0.0294118	0.980478
intergenic__D23580__STMMW_12851__STMMW_12861	1	1	0	1	0	1	1	0.821608
STMMW_12861	51	25	26	25	26	-0.0196078	-0.0196078	0.998998
STMMW_12862	12	5	7	7	5	-0.166667	0.166667	0.930219
intergenic__D23580__STMMW_12862__STMMW_12881	15	9	6	9	6	0.2	0.2	0.905168
STMMW_12881	49	25	24	24	25	0.0204082	-0.0204082	0.998752
STMMW_12891	212	106	106	106	106	0	0	1
intergenic__D23580__STMMW_12891__STMMW_ncRNA_95	5	5	0	5	0	1	1	0.327052
STMMW_ncRNA_95	47	9	38	9	38	-0.617021	-0.617021	0.00304826
STMMW_12901	100	40	60	60	40	-0.2	0.2	0.420693
intergenic__D23580__STMMW_12901__STMMW_12911	13	8	5	8	5	0.230769	0.230769	0.885821
STMMW_12911	124	62	62	62	62	0	0	1
intergenic__D23580__STMMW_12911__STMMW_12921	35	17	18	17	18	-0.0285714	-0.0285714	0.992321
STMMW_12921	52	29	23	29	23	0.115385	0.115385	0.885821
intergenic__D23580__STMMW_12921__STMMW_12931	25	12	13	12	13	-0.04	-0.04	0.987055
STMMW_12931	70	34	36	34	36	-0.0285714	-0.0285714	0.982031
STMMW_12941	68	36	32	36	32	0.0588235	0.0588235	0.959128
STMMW_12951	55	26	29	29	26	-0.0545455	0.0545455	0.970165
STMMW_12961	8	4	4	4	4	0	0	1
STMMW_12971	7	5	2	2	5	0.428571	-0.428571	0.821608
intergenic__D23580__STMMW_12971__STMMW_12981	5	3	2	3	2	0.2	0.2	0.959128
STMMW_12981	33	24	9	24	9	0.454545	0.454545	0.187969
STMMW_12991	9	6	3	6	3	0.333333	0.333333	0.821608
intergenic__D23580__STMMW_12991__STMMW_13001	28	15	13	15	13	0.0714286	0.0714286	0.970165
STMMW_13001	64	28	36	36	28	-0.125	0.125	0.821608
STMMW_13011	63	34	29	29	34	0.0793651	-0.0793651	0.930219
STMMW_13021	64	33	31	31	33	0.03125	-0.03125	0.980478
intergenic__D23580__STMMW_13021__STMMW_13031	11	6	5	6	5	0.0909091	0.0909091	0.975064
STMMW_13031	14	9	5	9	5	0.285714	0.285714	0.821608
intergenic__D23580__STMMW_13031__STMMW_13041	9	4	5	4	5	-0.111111	-0.111111	0.970578
STMMW_13041	79	40	39	40	39	0.0126582	0.0126582	1
STMMW_13051	110	56	54	56	54	0.0181818	0.0181818	0.988564
STMMW_13061	79	36	43	43	36	-0.0886076	0.0886076	0.905168
intergenic__D23580__STMMW_13061__STMMW_13071	8	5	3	5	3	0.25	0.25	0.922197
STMMW_13071	16	7	9	7	9	-0.125	-0.125	0.957088
STMMW_13081	31	17	14	14	17	0.0967742	-0.0967742	0.943855
STMMW_13091	36	16	20	20	16	-0.111111	0.111111	0.930219
intergenic__D23580__STMMW_13091__STMMW_13101	8	5	3	5	3	0.25	0.25	0.922197
STMMW_13101	92	50	42	50	42	0.0869565	0.0869565	0.885821
STMMW_13111	56	34	22	34	22	0.214286	0.214286	0.617841
STMMW_13121	99	50	49	50	49	0.010101	0.010101	1
STMMW_13131	63	35	28	35	28	0.111111	0.111111	0.874792
STMMW_13141	57	33	24	33	24	0.157895	0.157895	0.817132
intergenic__D23580__STMMW_13141__STMMW_13151	11	8	3	8	3	0.454545	0.454545	0.687268
STMMW_13151	70	33	37	33	37	-0.0571429	-0.0571429	0.959128
STMMW_ncRNA_96	12	6	6	6	6	0	0	1
STMMW_13161	49	22	27	27	22	-0.102041	0.102041	0.922197
STMMW_13171	1	0	1	1	0	-1	1	0.821608
intergenic__D23580__STMMW_13171__STMMW_13181	8	5	3	5	3	0.25	0.25	0.922197
STMMW_13181	21	14	7	14	7	0.333333	0.333333	0.682066
intergenic__D23580__STMMW_13181__STMMW_13191	14	8	6	8	6	0.142857	0.142857	0.943855
STMMW_13191	27	18	9	18	9	0.333333	0.333333	0.566235
STMMW_13201	113	44	69	44	69	-0.221239	-0.221239	0.27895
STMMW_13211	32	20	12	20	12	0.25	0.25	0.69558
STMMW_13221	45	32	13	32	13	0.422222	0.422222	0.129924
STMMW_13231	71	20	51	20	51	-0.43662	-0.43662	0.0179649
STMMW_13241	27	12	15	12	15	-0.111111	-0.111111	0.930219
STMMW_ncRNA_97	3	1	2	1	2	-0.333333	-0.333333	0.930219
STMMW_13251	124	58	66	66	58	-0.0645161	0.0645161	0.922197
intergenic__D23580__STMMW_13251__STMMW_13261	40	17	23	17	23	-0.15	-0.15	0.854993
STMMW_13261	13	5	8	5	8	-0.230769	-0.230769	0.885821
intergenic__D23580__STMMW_13261__STMMW_13271	3	3	0	3	0	1	1	0.566235
STMMW_13271	106	49	57	57	49	-0.0754717	0.0754717	0.905168
intergenic__D23580__STMMW_13271__STMMW_13281	4	1	3	1	3	-0.5	-0.5	0.821608
STMMW_13281	32	15	17	17	15	-0.0625	0.0625	0.970578
STMMW_ncRNA_98	10	3	7	7	3	-0.4	0.4	0.770148
STMMW_13291	31	14	17	17	14	-0.0967742	0.0967742	0.943855
intergenic__D23580__STMMW_13291__STMMW_13301	8	1	7	1	7	-0.75	-0.75	0.373808
STMMW_13301	28	16	12	16	12	0.142857	0.142857	0.91553
STMMW_13311	52	31	21	21	31	0.192308	-0.192308	0.713676
intergenic__D23580__STMMW_13311__STMMW_13321	4	1	3	1	3	-0.5	-0.5	0.821608
STMMW_13321	9	5	4	4	5	0.111111	-0.111111	0.970578
STMMW_13331	83	39	44	44	39	-0.060241	0.060241	0.943855
intergenic__D23580__STMMW_13331__STMMW_13341	9	5	4	5	4	0.111111	0.111111	0.970578
STMMW_13341	83	43	40	43	40	0.0361446	0.0361446	0.973845
STMMW_ncRNA_99	15	14	1	14	1	0.866667	0.866667	0.0403747
STMMW_ncRNA_100	11	9	2	2	9	0.636364	-0.636364	0.373808
STMMW_13351	103	75	28	28	75	0.456311	-0.456311	0.000673509
intergenic__D23580__STMMW_13351__STMMW_13361	11	9	2	9	2	0.636364	0.636364	0.373808
STMMW_13361	6	1	5	1	5	-0.666667	-0.666667	0.59754
STMMW_13371	114	55	59	55	59	-0.0350877	-0.0350877	0.970578
intergenic__D23580__STMMW_13371__STMMW_13381	24	18	6	18	6	0.5	0.5	0.238986
STMMW_13381	18	12	6	12	6	0.333333	0.333333	0.69558
intergenic__D23580__STMMW_13381__STMMW_13391	5	5	0	5	0	1	1	0.327052
STMMW_13391	9	3	6	6	3	-0.333333	0.333333	0.821608
intergenic__D23580__STMMW_13391__STMMW_13401	90	38	52	38	52	-0.155556	-0.155556	0.69558
STMMW_13401	9	8	1	8	1	0.777778	0.777778	0.282262
intergenic__D23580__STMMW_13401__STMMW_13411	1	1	0	1	0	1	1	0.821608
STMMW_13421	1	0	1	0	1	-1	-1	0.821608
intergenic__D23580__STMMW_13431__STMMW_13441	4	2	2	2	2	0	0	1
STMMW_13441	3	2	1	2	1	0.333333	0.333333	0.930219
STMMW_13451	10	9	1	9	1	0.8	0.8	0.216828
STMMW_13461	1	0	1	0	1	-1	-1	0.821608
STMMW_ncRNA_101	2	2	0	2	0	1	1	0.69558
STMMW_13471	47	24	23	24	23	0.0212766	0.0212766	0.998522
STMMW_13481	18	9	9	9	9	0	0	1
STMMW_13491	25	13	12	13	12	0.04	0.04	0.987055
STMMW_13501	26	18	8	18	8	0.384615	0.384615	0.446673
intergenic__D23580__STMMW_13501__STMMW_13511	22	15	7	15	7	0.363636	0.363636	0.579064
STMMW_13511	39	21	18	21	18	0.0769231	0.0769231	0.959128
STMMW_13521	42	23	19	23	19	0.0952381	0.0952381	0.930219
STMMW_13531	8	4	4	4	4	0	0	1
intergenic__D23580__STMMW_13531__STMMW_13541	2	2	0	2	0	1	1	0.69558
STMMW_13541	46	23	23	23	23	0	0	1
intergenic__D23580__STMMW_13541__STMMW_13551	10	5	5	5	5	0	0	1
STMMW_13551	30	16	14	14	16	0.0666667	-0.0666667	0.970578
intergenic__D23580__STMMW_13551__STMMW_13561	6	1	5	1	5	-0.666667	-0.666667	0.59754
STMMW_13561	155	84	71	84	71	0.083871	0.083871	0.821608
STMMW_13571	131	65	66	66	65	-0.00763359	0.00763359	1
STMMW_13581	25	15	10	10	15	0.2	-0.2	0.821608
STMMW_13591	72	32	40	40	32	-0.111111	0.111111	0.854993
STMMW_13601	58	29	29	29	29	0	0	1
STMMW_13611	38	20	18	18	20	0.0526316	-0.0526316	0.975064
intergenic__D23580__STMMW_13611__STMMW_13621	7	7	0	7	0	1	1	0.175069
STMMW_13621	13	7	6	7	6	0.0769231	0.0769231	0.977029
STMMW_13631	86	43	43	43	43	0	0	1
STMMW_13641	84	43	41	41	43	0.0238095	-0.0238095	0.983723
intergenic__D23580__STMMW_13641__STMMW_13651	2	0	2	0	2	-1	-1	0.69558
STMMW_13651	3	0	3	3	0	-1	1	0.566235
STMMW_13661	64	37	27	27	37	0.15625	-0.15625	0.779988
STMMW_13671	52	25	27	27	25	-0.0384615	0.0384615	0.977029
STMMW_13681	108	42	66	66	42	-0.222222	0.222222	0.289379
intergenic__D23580__STMMW_13681__STMMW_13691	15	7	8	7	8	-0.0666667	-0.0666667	0.978824
STMMW_13691	15	6	9	9	6	-0.2	0.2	0.905168
intergenic__D23580__STMMW_13691__STMMW_ncRNA_102	6	1	5	1	5	-0.666667	-0.666667	0.59754
STMMW_ncRNA_102	3	1	2	2	1	-0.333333	0.333333	0.930219
intergenic__D23580__STMMW_ncRNA_102__STMMW_13701	7	2	5	2	5	-0.428571	-0.428571	0.821608
STMMW_13701	70	36	34	34	36	0.0285714	-0.0285714	0.982031
intergenic__D23580__STMMW_13701__STMMW_13711	10	6	4	6	4	0.2	0.2	0.930219
STMMW_13711	76	36	40	36	40	-0.0526316	-0.0526316	0.959128
STMMW_13721	23	14	9	14	9	0.217391	0.217391	0.821608
STMMW_13731	7	3	4	3	4	-0.142857	-0.142857	0.970165
intergenic__D23580__STMMW_13731__STMMW_ncRNA_103	4	2	2	2	2	0	0	1
STMMW_ncRNA_103	2	1	1	1	1	0	0	1
STMMW_13741	84	48	36	36	48	0.142857	-0.142857	0.756036
intergenic__D23580__STMMW_13741__STMMW_13751	10	6	4	6	4	0.2	0.2	0.930219
STMMW_13751	17	8	9	8	9	-0.0588235	-0.0588235	0.980478
STMMW_13761	79	45	34	45	34	0.139241	0.139241	0.791783
STMMW_13771	41	21	20	21	20	0.0243902	0.0243902	0.995354
STMMW_13781	71	38	33	38	33	0.0704225	0.0704225	0.930219
STMMW_13791	61	38	23	38	23	0.245902	0.245902	0.476621
STMMW_13801	8	4	4	4	4	0	0	1
[truncated: 4,917 more rows]

## Sheet: d. Input 1 (for Macrophage)
locus	all	top	rev	sense	anti	(top-rev)/all	(sense-anti)/all	adjP(chi-sq)
intergenic__D23580__Start__STMMW_00001	27	16	11	16	11	0.185185	0.185185	1
STMMW_00001	55	32	23	32	23	0.163636	0.163636	1
STMMW_00011	429	213	216	213	216	-0.00699301	-0.00699301	1
STMMW_00021	144	82	62	82	62	0.138889	0.138889	1
STMMW_00031	225	119	106	119	106	0.0577778	0.0577778	1
STMMW_00041	129	67	62	62	67	0.0387597	-0.0387597	1
STMMW_00051	257	131	126	126	131	0.0194553	-0.0194553	1
intergenic__D23580__STMMW_00051__STMMW_00061	105	52	53	52	53	-0.00952381	-0.00952381	1
STMMW_00061	170	88	82	88	82	0.0352941	0.0352941	1
intergenic__D23580__STMMW_00061__STMMW_00071	28	14	14	14	14	0	0	1
STMMW_00071	98	48	50	48	50	-0.0204082	-0.0204082	1
STMMW_00081	100	51	49	49	51	0.02	-0.02	1
intergenic__D23580__STMMW_00081__STMMW_00091	31	15	16	15	16	-0.0322581	-0.0322581	1
STMMW_00091	139	71	68	68	71	0.0215827	-0.0215827	1
STMMW_00101	70	36	34	34	36	0.0285714	-0.0285714	1
intergenic__D23580__STMMW_00101__STMMW_00111	65	32	33	32	33	-0.0153846	-0.0153846	1
STMMW_00111	20	14	6	14	6	0.4	0.4	1
STMMW_ncRNA_1	8	5	3	5	3	0.25	0.25	1
STMMW_00121	54	32	22	32	22	0.185185	0.185185	1
STMMW_ncRNA_2	9	6	3	6	3	0.333333	0.333333	1
intergenic__D23580__STMMW_ncRNA_2__STMMW_00131	23	14	9	14	9	0.217391	0.217391	1
STMMW_00131	203	106	97	106	97	0.044335	0.044335	1
intergenic__D23580__STMMW_00131__STMMW_00141	2	0	2	0	2	-1	-1	1
STMMW_00141	16	8	8	8	8	0	0	1
STMMW_ncRNA_3	21	11	10	10	11	0.047619	-0.047619	1
STMMW_00151	154	77	77	77	77	0	0	1
STMMW_ncRNA_4	32	19	13	19	13	0.1875	0.1875	1
STMMW_00161	56	30	26	26	30	0.0714286	-0.0714286	1
intergenic__D23580__STMMW_00161__STMMW_00171	39	17	22	17	22	-0.128205	-0.128205	1
STMMW_00171	347	161	186	161	186	-0.0720461	-0.0720461	1
STMMW_00181	557	279	278	279	278	0.00179533	0.00179533	1
intergenic__D23580__STMMW_00181__STMMW_00191	43	25	18	25	18	0.162791	0.162791	1
STMMW_00191	175	86	89	86	89	-0.0171429	-0.0171429	1
intergenic__D23580__STMMW_00191__STMMW_00201	23	13	10	13	10	0.130435	0.130435	1
STMMW_00201	213	105	108	105	108	-0.0140845	-0.0140845	1
intergenic__D23580__STMMW_00201__STMMW_00211	36	17	19	17	19	-0.0555556	-0.0555556	1
STMMW_00211	172	81	91	81	91	-0.0581395	-0.0581395	1
STMMW_00221	492	249	243	249	243	0.0121951	0.0121951	1
STMMW_00231	214	108	106	108	106	0.00934579	0.00934579	1
STMMW_00241	83	40	43	40	43	-0.0361446	-0.0361446	1
STMMW_00251	87	43	44	43	44	-0.0114943	-0.0114943	1
STMMW_00261	126	60	66	60	66	-0.047619	-0.047619	1
STMMW_00271	109	55	54	55	54	0.00917431	0.00917431	1
STMMW_00281	97	51	46	51	46	0.0515464	0.0515464	1
STMMW_00291	13	8	5	5	8	0.230769	-0.230769	1
intergenic__D23580__STMMW_00291__STMMW_00301	13	6	7	6	7	-0.0769231	-0.0769231	1
STMMW_00301	55	28	27	28	27	0.0181818	0.0181818	1
STMMW_00311	14	6	8	8	6	-0.142857	0.142857	1
intergenic__D23580__STMMW_00311__STMMW_00331	14	7	7	7	7	0	0	1
STMMW_00331	669	328	341	328	341	-0.019432	-0.019432	1
STMMW_00341	388	191	197	197	191	-0.0154639	0.0154639	1
STMMW_00351	132	71	61	61	71	0.0757576	-0.0757576	1
intergenic__D23580__STMMW_00351__STMMW_00361	27	14	13	14	13	0.037037	0.037037	1
STMMW_00361	339	164	175	164	175	-0.0324484	-0.0324484	1
STMMW_ncRNA_5	20	9	11	9	11	-0.1	-0.1	1
STMMW_00371	234	121	113	121	113	0.034188	0.034188	1
STMMW_00381	433	224	209	224	209	0.034642	0.034642	1
intergenic__D23580__STMMW_00381__STMMW_00391	16	7	9	7	9	-0.125	-0.125	1
STMMW_00391	541	263	278	263	278	-0.0277264	-0.0277264	1
intergenic__D23580__STMMW_00391__STMMW_00401	13	8	5	8	5	0.230769	0.230769	1
STMMW_00401	151	77	74	77	74	0.0198675	0.0198675	1
STMMW_00411	159	79	80	79	80	-0.00628931	-0.00628931	1
STMMW_00421	340	163	177	177	163	-0.0411765	0.0411765	1
STMMW_00431	360	184	176	176	184	0.0222222	-0.0222222	1
intergenic__D23580__STMMW_00431__STMMW_00441	58	30	28	30	28	0.0344828	0.0344828	1
STMMW_00441	5	3	2	2	3	0.2	-0.2	1
intergenic__D23580__STMMW_00441__STMMW_00451	3	1	2	1	2	-0.333333	-0.333333	1
STMMW_00451	16	7	9	7	9	-0.125	-0.125	1
STMMW_00461	2	1	1	1	1	0	0	1
STMMW_00471	10	5	5	5	5	0	0	1
STMMW_00481	6	3	3	3	3	0	0	1
intergenic__D23580__STMMW_00481__STMMW_00491	24	11	13	11	13	-0.0833333	-0.0833333	1
STMMW_00491	75	37	38	37	38	-0.0133333	-0.0133333	1
STMMW_00501	18	10	8	10	8	0.111111	0.111111	1
intergenic__D23580__STMMW_00501__STMMW_00511	35	17	18	17	18	-0.0285714	-0.0285714	1
STMMW_00511	250	131	119	131	119	0.048	0.048	1
STMMW_00521	210	103	107	103	107	-0.0190476	-0.0190476	1
STMMW_00531	237	121	116	116	121	0.021097	-0.021097	1
STMMW_00541	705	346	359	359	346	-0.0184397	0.0184397	1
STMMW_ncRNA_6	92	43	49	43	49	-0.0652174	-0.0652174	1
intergenic__D23580__STMMW_ncRNA_6__STMMW_00551	659	329	330	329	330	-0.00151745	-0.00151745	1
STMMW_00551	388	182	206	206	182	-0.0618557	0.0618557	1
STMMW_00561	519	258	261	261	258	-0.00578035	0.00578035	1
STMMW_00571	52	27	25	25	27	0.0384615	-0.0384615	1
STMMW_ncRNA_8	22	10	12	12	10	-0.0909091	0.0909091	1
STMMW_ncRNA_7	21	10	11	10	11	-0.047619	-0.047619	1
STMMW_00581	320	169	151	151	169	0.05625	-0.05625	1
intergenic__D23580__STMMW_00581__STMMW_00591	17	10	7	10	7	0.176471	0.176471	1
STMMW_00591	174	87	87	87	87	0	0	1
STMMW_00601	42	23	19	23	19	0.0952381	0.0952381	1
STMMW_00611	177	87	90	87	90	-0.0169492	-0.0169492	1
STMMW_00621	286	146	140	146	140	0.020979	0.020979	1
STMMW_00631	136	65	71	65	71	-0.0441176	-0.0441176	1
STMMW_00641	161	79	82	79	82	-0.0186335	-0.0186335	1
intergenic__D23580__STMMW_00641__STMMW_00651	8	4	4	4	4	0	0	1
STMMW_00651	5	2	3	2	3	-0.2	-0.2	1
STMMW_ncRNA_9	13	7	6	7	6	0.0769231	0.0769231	1
STMMW_ncRNA_10	19	9	10	10	9	-0.0526316	0.0526316	1
STMMW_00661	24	12	12	12	12	0	0	1
intergenic__D23580__STMMW_00661__STMMW_00681	3	1	2	1	2	-0.333333	-0.333333	1
STMMW_00681	151	78	73	78	73	0.0331126	0.0331126	1
STMMW_00691	510	256	254	256	254	0.00392157	0.00392157	1
intergenic__D23580__STMMW_00691__STMMW_00701	46	22	24	22	24	-0.0434783	-0.0434783	1
STMMW_00701	142	72	70	72	70	0.0140845	0.0140845	1
STMMW_00711	128	67	61	61	67	0.046875	-0.046875	1
intergenic__D23580__STMMW_00711__STMMW_00721	33	16	17	16	17	-0.030303	-0.030303	1
STMMW_00721	195	97	98	98	97	-0.00512821	0.00512821	1
STMMW_00731	397	196	201	201	196	-0.0125945	0.0125945	1
STMMW_00741	292	150	142	142	150	0.0273973	-0.0273973	1
intergenic__D23580__STMMW_00741__STMMW_00751	34	18	16	18	16	0.0588235	0.0588235	1
STMMW_00751	237	121	116	116	121	0.021097	-0.021097	1
STMMW_00761	394	201	193	193	201	0.0203046	-0.0203046	1
intergenic__D23580__STMMW_00761__STMMW_00771	36	25	11	25	11	0.388889	0.388889	1
STMMW_00771	176	87	89	87	89	-0.0113636	-0.0113636	1
STMMW_00781	183	92	91	92	91	0.00546448	0.00546448	1
STMMW_00791	244	124	120	124	120	0.0163934	0.0163934	1
STMMW_00801	48	24	24	24	24	0	0	1
STMMW_00811	262	129	133	129	133	-0.0152672	-0.0152672	1
STMMW_00821	64	32	32	32	32	0	0	1
intergenic__D23580__STMMW_00821__STMMW_00841	95	54	41	54	41	0.136842	0.136842	1
STMMW_00841	137	68	69	68	69	-0.00729927	-0.00729927	1
intergenic__D23580__STMMW_00841__STMMW_ncRNA_11	39	18	21	18	21	-0.0769231	-0.0769231	1
STMMW_ncRNA_11	50	25	25	25	25	0	0	1
STMMW_00851	83	43	40	40	43	0.0361446	-0.0361446	1
STMMW_ncRNA_12	33	19	14	19	14	0.151515	0.151515	1
STMMW_00861	58	31	27	27	31	0.0689655	-0.0689655	1
STMMW_00871	33	16	17	16	17	-0.030303	-0.030303	1
intergenic__D23580__STMMW_00871__STMMW_00881	19	11	8	11	8	0.157895	0.157895	1
STMMW_00881	570	290	280	290	280	0.0175439	0.0175439	1
intergenic__D23580__STMMW_00881__STMMW_00891	32	13	19	13	19	-0.1875	-0.1875	1
STMMW_00891	14	9	5	5	9	0.285714	-0.285714	1
intergenic__D23580__STMMW_00891__STMMW_00901	16	6	10	6	10	-0.25	-0.25	1
STMMW_00901	90	45	45	45	45	0	0	1
STMMW_00911	220	106	114	106	114	-0.0363636	-0.0363636	1
intergenic__D23580__STMMW_00911__STMMW_00921	9	5	4	5	4	0.111111	0.111111	1
STMMW_00921	69	37	32	37	32	0.0724638	0.0724638	1
STMMW_ncRNA_13	39	17	22	22	17	-0.128205	0.128205	1
STMMW_00931	106	46	60	60	46	-0.132075	0.132075	1
STMMW_00941	96	49	47	47	49	0.0208333	-0.0208333	1
STMMW_00951	116	57	59	59	57	-0.0172414	0.0172414	1
STMMW_00961	196	97	99	99	97	-0.0102041	0.0102041	1
STMMW_00971	223	103	120	120	103	-0.0762332	0.0762332	1
STMMW_00981	13	7	6	6	7	0.0769231	-0.0769231	1
intergenic__D23580__STMMW_00981__STMMW_00991	53	28	25	28	25	0.0566038	0.0566038	1
STMMW_00991	177	84	93	84	93	-0.0508475	-0.0508475	1
STMMW_ncRNA_14	18	8	10	10	8	-0.111111	0.111111	1
STMMW_01001	150	77	73	73	77	0.0266667	-0.0266667	1
STMMW_01011	553	280	273	273	280	0.0126582	-0.0126582	1
intergenic__D23580__STMMW_01011__STMMW_01021	48	21	27	21	27	-0.125	-0.125	1
STMMW_01021	452	227	225	225	227	0.00442478	-0.00442478	1
STMMW_01031	282	151	131	131	151	0.070922	-0.070922	1
STMMW_01041	21	12	9	9	12	0.142857	-0.142857	1
STMMW_01051	80	45	35	45	35	0.125	0.125	1
intergenic__D23580__STMMW_01051__STMMW_01061	2	2	0	2	0	1	1	1
STMMW_01061	123	63	60	63	60	0.0243902	0.0243902	1
STMMW_01071	129	65	64	64	65	0.00775194	-0.00775194	1
intergenic__D23580__STMMW_01071__STMMW_01081	21	11	10	11	10	0.047619	0.047619	1
STMMW_01081	319	163	156	156	163	0.0219436	-0.0219436	1
STMMW_01091	400	200	200	200	200	0	0	1
intergenic__D23580__STMMW_01091__STMMW_01101	78	40	38	40	38	0.025641	0.025641	1
STMMW_01101	197	96	101	96	101	-0.0253807	-0.0253807	1
intergenic__D23580__STMMW_01101__STMMW_01111	46	26	20	26	20	0.130435	0.130435	1
STMMW_01111	176	88	88	88	88	0	0	1
STMMW_01121	153	78	75	75	78	0.0196078	-0.0196078	1
STMMW_01131	382	196	186	186	196	0.026178	-0.026178	1
STMMW_01141	213	103	110	110	103	-0.0328638	0.0328638	1
STMMW_ncRNA_15	21	11	10	10	11	0.047619	-0.047619	1
STMMW_01151	366	184	182	182	184	0.00546448	-0.00546448	1
STMMW_ncRNA_16	51	24	27	24	27	-0.0588235	-0.0588235	1
STMMW_01152	19	10	9	10	9	0.0526316	0.0526316	1
intergenic__D23580__STMMW_01152__STMMW_01161	85	39	46	39	46	-0.0823529	-0.0823529	1
STMMW_01161	107	53	54	54	53	-0.00934579	0.00934579	1
STMMW_01171	310	160	150	150	160	0.0322581	-0.0322581	1
STMMW_01181	258	128	130	130	128	-0.00775194	0.00775194	1
STMMW_01191	331	167	164	164	167	0.00906344	-0.00906344	1
STMMW_01201	67	31	36	36	31	-0.0746269	0.0746269	1
intergenic__D23580__STMMW_01201__STMMW_01211	129	71	58	71	58	0.100775	0.100775	1
STMMW_01211	375	184	191	184	191	-0.0186667	-0.0186667	1
intergenic__D23580__STMMW_01211__STMMW_01221	110	54	56	54	56	-0.0181818	-0.0181818	1
STMMW_01221	327	164	163	164	163	0.0030581	0.0030581	1
STMMW_01231	68	36	32	36	32	0.0588235	0.0588235	1
STMMW_ncRNA_17	22	11	11	11	11	0	0	1
STMMW_01241	135	69	66	69	66	0.0222222	0.0222222	1
intergenic__D23580__STMMW_01241__STMMW_01251	86	45	41	45	41	0.0465116	0.0465116	1
STMMW_01251	49	28	21	28	21	0.142857	0.142857	1
STMMW_01261	68	36	32	36	32	0.0588235	0.0588235	1
STMMW_01271	8	6	2	6	2	0.5	0.5	1
STMMW_01281	13	7	6	7	6	0.0769231	0.0769231	1
STMMW_01291	3	3	0	3	0	1	1	1
STMMW_01301	6	2	4	2	4	-0.333333	-0.333333	1
STMMW_01311	10	6	4	6	4	0.2	0.2	1
STMMW_01321	8	4	4	4	4	0	0	1
STMMW_01331	2	1	1	1	1	0	0	1
STMMW_01341	9	4	5	4	5	-0.111111	-0.111111	1
intergenic__D23580__STMMW_01341__STMMW_01351	16	9	7	9	7	0.125	0.125	1
STMMW_01351	12	5	7	5	7	-0.166667	-0.166667	1
STMMW_01361	110	65	45	65	45	0.181818	0.181818	1
STMMW_01371	24	14	10	14	10	0.166667	0.166667	1
STMMW_01381	5	2	3	2	3	-0.2	-0.2	1
STMMW_01391	4	1	3	1	3	-0.5	-0.5	1
intergenic__D23580__STMMW_01391__STMMW_01401	12	6	6	6	6	0	0	1
STMMW_01401	17	8	9	8	9	-0.0588235	-0.0588235	1
intergenic__D23580__STMMW_01401__STMMW_01411	45	24	21	24	21	0.0666667	0.0666667	1
STMMW_01411	31	17	14	17	14	0.0967742	0.0967742	1
STMMW_01421	73	40	33	40	33	0.0958904	0.0958904	1
intergenic__D23580__STMMW_01421__STMMW_01431	41	21	20	21	20	0.0243902	0.0243902	1
STMMW_01431	96	48	48	48	48	0	0	1
intergenic__D23580__STMMW_01431__STMMW_01441	65	31	34	31	34	-0.0461538	-0.0461538	1
STMMW_01441	26	13	13	13	13	0	0	1
STMMW_01451	220	107	113	113	107	-0.0272727	0.0272727	1
STMMW_01461	16	7	9	9	7	-0.125	0.125	1
intergenic__D23580__STMMW_01461__STMMW_01471	62	31	31	31	31	0	0	1
STMMW_01471	345	179	166	179	166	0.0376812	0.0376812	1
STMMW_01481	449	229	220	220	229	0.0200445	-0.0200445	1
STMMW_01491	565	284	281	281	284	0.00530973	-0.00530973	1
STMMW_01501	180	94	86	86	94	0.0444444	-0.0444444	1
intergenic__D23580__STMMW_01501__STMMW_01511	79	40	39	40	39	0.0126582	0.0126582	1
STMMW_01511	260	128	132	132	128	-0.0153846	0.0153846	1
intergenic__D23580__STMMW_01511__STMMW_01521	78	39	39	39	39	0	0	1
STMMW_01521	232	118	114	118	114	0.0172414	0.0172414	1
STMMW_01531	369	189	180	189	180	0.0243902	0.0243902	1
STMMW_01541	318	159	159	159	159	0	0	1
STMMW_01551	556	276	280	280	276	-0.00719424	0.00719424	1
intergenic__D23580__STMMW_01551__STMMW_01561	56	27	29	27	29	-0.0357143	-0.0357143	1
STMMW_01561	454	230	224	224	230	0.0132159	-0.0132159	1
intergenic__D23580__STMMW_01561__STMMW_01571	65	34	31	34	31	0.0461538	0.0461538	1
STMMW_01571	155	84	71	84	71	0.083871	0.083871	1
STMMW_ncRNA_18	14	9	5	5	9	0.285714	-0.285714	1
STMMW_01581	42	23	19	23	19	0.0952381	0.0952381	1
STMMW_01591	18	12	6	12	6	0.333333	0.333333	1
intergenic__D23580__STMMW_01591__STMMW_01601	3	3	0	3	0	1	1	1
STMMW_01601	8	5	3	5	3	0.25	0.25	1
intergenic__D23580__STMMW_01601__STMMW_01611	16	10	6	10	6	0.25	0.25	1
STMMW_01611	63	31	32	31	32	-0.015873	-0.015873	1
STMMW_01621	200	102	98	98	102	0.02	-0.02	1
STMMW_01631	545	268	277	277	268	-0.0165138	0.0165138	1
intergenic__D23580__STMMW_01631__STMMW_01641	75	37	38	37	38	-0.0133333	-0.0133333	1
STMMW_01641	455	237	218	237	218	0.0417582	0.0417582	1
STMMW_01651	34	17	17	17	17	0	0	1
intergenic__D23580__STMMW_01651__STMMW_01661	123	61	62	61	62	-0.00813008	-0.00813008	1
STMMW_01661	124	64	60	64	60	0.0322581	0.0322581	1
intergenic__D23580__STMMW_01661__STMMW_01671	19	6	13	6	13	-0.368421	-0.368421	1
STMMW_01671	181	92	89	92	89	0.0165746	0.0165746	1
STMMW_01681	337	169	168	169	168	0.00296736	0.00296736	1
STMMW_01691	269	134	135	134	135	-0.00371747	-0.00371747	1
STMMW_01701	249	122	127	122	127	-0.0200803	-0.0200803	1
STMMW_01711	241	120	121	121	120	-0.00414938	0.00414938	1
STMMW_01721	347	171	176	176	171	-0.0144092	0.0144092	1
intergenic__D23580__STMMW_01721__STMMW_01731	33	16	17	16	17	-0.030303	-0.030303	1
STMMW_01731	87	43	44	44	43	-0.0114943	0.0114943	1
intergenic__D23580__STMMW_01731__STMMW_01741	91	46	45	46	45	0.010989	0.010989	1
STMMW_01741	713	363	350	363	350	0.0182328	0.0182328	1
STMMW_01751	914	456	458	458	456	-0.00218818	0.00218818	1
intergenic__D23580__STMMW_01751__STMMW_01761	44	21	23	21	23	-0.0454545	-0.0454545	1
STMMW_01761	156	78	78	78	78	0	0	1
STMMW_01771	7	2	5	5	2	-0.428571	0.428571	1
intergenic__D23580__STMMW_01771__STMMW_01781	16	9	7	9	7	0.125	0.125	1
STMMW_01781	240	121	119	121	119	0.00833333	0.00833333	1
STMMW_01791	240	125	115	125	115	0.0416667	0.0416667	1
intergenic__D23580__STMMW_01791__STMMW_01801	32	16	16	16	16	0	0	1
STMMW_01801	443	225	218	218	225	0.0158014	-0.0158014	1
STMMW_01811	896	447	449	449	447	-0.00223214	0.00223214	1
STMMW_01821	254	132	122	122	132	0.0393701	-0.0393701	1
STMMW_01831	258	132	126	126	132	0.0232558	-0.0232558	1
intergenic__D23580__STMMW_01831__STMMW_01841	65	31	34	31	34	-0.0461538	-0.0461538	1
STMMW_01841	184	92	92	92	92	0	0	1
STMMW_01851	366	183	183	183	183	0	0	1
STMMW_ncRNA_19	20	9	11	11	9	-0.1	0.1	1
intergenic__D23580__STMMW_ncRNA_19__STMMW_01861	327	165	162	165	162	0.00917431	0.00917431	1
STMMW_01861	107	55	52	52	55	0.0280374	-0.0280374	1
STMMW_01871	217	107	110	110	107	-0.0138249	0.0138249	1
intergenic__D23580__STMMW_01871__STMMW_01881	41	20	21	20	21	-0.0243902	-0.0243902	1
STMMW_01881	205	104	101	101	104	0.0146341	-0.0146341	1
intergenic__D23580__STMMW_01881__STMMW_01891	20	12	8	12	8	0.2	0.2	1
STMMW_01891	31	18	13	13	18	0.16129	-0.16129	1
STMMW_01901	305	150	155	155	150	-0.0163934	0.0163934	1
intergenic__D23580__STMMW_01901__STMMW_01911	34	17	17	17	17	0	0	1
STMMW_01911	240	121	119	119	121	0.00833333	-0.00833333	1
STMMW_01921	101	51	50	50	51	0.00990099	-0.00990099	1
intergenic__D23580__STMMW_01921__STMMW_01931	46	22	24	22	24	-0.0434783	-0.0434783	1
STMMW_01931	162	81	81	81	81	0	0	1
STMMW_01941	145	69	76	76	69	-0.0482759	0.0482759	1
STMMW_01951	592	294	298	294	298	-0.00675676	-0.00675676	1
intergenic__D23580__STMMW_01951__STMMW_01961	29	14	15	14	15	-0.0344828	-0.0344828	1
STMMW_01961	651	325	326	325	326	-0.0015361	-0.0015361	1
STMMW_ncRNA_20	44	20	24	24	20	-0.0909091	0.0909091	1
STMMW_01971	484	254	230	254	230	0.0495868	0.0495868	1
STMMW_01981	133	65	68	65	68	-0.0225564	-0.0225564	1
STMMW_01991	139	67	72	67	72	-0.0359712	-0.0359712	1
STMMW_02001	300	155	145	155	145	0.0333333	0.0333333	1
intergenic__D23580__STMMW_02001__STMMW_02011	124	70	54	70	54	0.129032	0.129032	1
STMMW_02011	252	127	125	127	125	0.00793651	0.00793651	1
STMMW_02021	843	400	443	400	443	-0.0510083	-0.0510083	1
STMMW_02031	213	113	100	113	100	0.0610329	0.0610329	1
STMMW_02041	184	89	95	89	95	-0.0326087	-0.0326087	1
STMMW_02051	155	76	79	76	79	-0.0193548	-0.0193548	1
STMMW_02061	196	94	102	94	102	-0.0408163	-0.0408163	1
STMMW_02071	325	159	166	159	166	-0.0215385	-0.0215385	1
STMMW_ncRNA_21	31	15	16	15	16	-0.0322581	-0.0322581	1
STMMW_02081	19	7	12	12	7	-0.263158	0.263158	1
intergenic__D23580__STMMW_02081__STMMW_02091	23	13	10	13	10	0.130435	0.130435	1
STMMW_02091	395	198	197	198	197	0.00253165	0.00253165	1
STMMW_02101	5	3	2	3	2	0.2	0.2	1
intergenic__D23580__STMMW_02101__STMMW_02111	26	15	11	15	11	0.153846	0.153846	1
STMMW_02111	201	100	101	101	100	-0.00497512	0.00497512	1
STMMW_02121	185	87	98	98	87	-0.0594595	0.0594595	1
STMMW_02131	18	5	13	13	5	-0.444444	0.444444	1
STMMW_02141	744	379	365	379	365	0.0188172	0.0188172	1
intergenic__D23580__STMMW_02141__STMMW_02151	39	17	22	17	22	-0.128205	-0.128205	1
STMMW_02151	436	218	218	218	218	0	0	1
STMMW_ncRNA_22	33	16	17	16	17	-0.030303	-0.030303	1
intergenic__D23580__STMMW_ncRNA_22__STMMW_02161	40	20	20	20	20	0	0	1
STMMW_02161	299	152	147	152	147	0.0167224	0.0167224	1
STMMW_02171	98	53	45	45	53	0.0816327	-0.0816327	1
intergenic__D23580__STMMW_02171__STMMW_02181	79	40	39	40	39	0.0126582	0.0126582	1
STMMW_02181	354	170	184	170	184	-0.039548	-0.039548	1
STMMW_ncRNA_23	19	8	11	8	11	-0.157895	-0.157895	1
STMMW_02191	12	6	6	6	6	0	0	1
STMMW_02201	87	41	46	46	41	-0.0574713	0.0574713	1
intergenic__D23580__STMMW_02201__STMMW_02211	52	25	27	25	27	-0.0384615	-0.0384615	1
STMMW_02211	7	3	4	4	3	-0.142857	0.142857	1
intergenic__D23580__STMMW_02211__STMMW_ncRNA_24	46	22	24	22	24	-0.0434783	-0.0434783	1
STMMW_02221	11	6	5	6	5	0.0909091	0.0909091	1
intergenic__D23580__STMMW_02221__STMMW_02231	14	9	5	9	5	0.285714	0.285714	1
STMMW_02231	11	8	3	8	3	0.454545	0.454545	1
intergenic__D23580__STMMW_02231__STMMW_02241	14	7	7	7	7	0	0	1
STMMW_02241	9	6	3	6	3	0.333333	0.333333	1
intergenic__D23580__STMMW_02241__STMMW_02251	21	11	10	11	10	0.047619	0.047619	1
STMMW_02251	1	0	1	0	1	-1	-1	1
STMMW_ncRNA_25	5	4	1	4	1	0.6	0.6	1
STMMW_02261	8	2	6	2	6	-0.5	-0.5	1
STMMW_ncRNA_26	3	1	2	1	2	-0.333333	-0.333333	1
intergenic__D23580__STMMW_ncRNA_26__STMMW_02271	24	13	11	13	11	0.0833333	0.0833333	1
STMMW_02271	1	0	1	0	1	-1	-1	1
STMMW_02281	6	3	3	3	3	0	0	1
STMMW_02291	27	13	14	13	14	-0.037037	-0.037037	1
STMMW_02301	6	3	3	3	3	0	0	1
intergenic__D23580__STMMW_02301__STMMW_02311	37	20	17	20	17	0.0810811	0.0810811	1
STMMW_02311	49	32	17	32	17	0.306122	0.306122	1
STMMW_02321	10	6	4	6	4	0.2	0.2	1
intergenic__D23580__STMMW_02321__STMMW_02331	18	8	10	8	10	-0.111111	-0.111111	1
STMMW_02331	1	1	0	1	0	1	1	1
STMMW_02341	2	2	0	2	0	1	1	1
STMMW_02351	9	2	7	2	7	-0.555556	-0.555556	1
STMMW_02361	60	35	25	35	25	0.166667	0.166667	1
STMMW_02371	11	5	6	5	6	-0.0909091	-0.0909091	1
STMMW_02381	5	4	1	4	1	0.6	0.6	1
intergenic__D23580__STMMW_02381__STMMW_02391	24	11	13	11	13	-0.0833333	-0.0833333	1
STMMW_02391	343	173	170	173	170	0.00874636	0.00874636	1
STMMW_02401	407	202	205	202	205	-0.00737101	-0.00737101	1
STMMW_02411	81	42	39	42	39	0.037037	0.037037	1
intergenic__D23580__STMMW_02411__STMMW_02421	28	13	15	13	15	-0.0714286	-0.0714286	1
STMMW_02421	13	7	6	7	6	0.0769231	0.0769231	1
STMMW_02431	43	20	23	23	20	-0.0697674	0.0697674	1
STMMW_02441	58	28	30	30	28	-0.0344828	0.0344828	1
intergenic__D23580__STMMW_02441__STMMW_02451	33	16	17	16	17	-0.030303	-0.030303	1
STMMW_02451	111	58	53	58	53	0.045045	0.045045	1
STMMW_02461	78	40	38	40	38	0.025641	0.025641	1
STMMW_02471	154	80	74	80	74	0.038961	0.038961	1
STMMW_02481	5	4	1	1	4	0.6	-0.6	1
intergenic__D23580__STMMW_02481__STMMW_02491	6	4	2	4	2	0.333333	0.333333	1
STMMW_02491	125	60	65	65	60	-0.04	0.04	1
STMMW_02501	119	61	58	58	61	0.0252101	-0.0252101	1
intergenic__D23580__STMMW_02501__STMMW_02511	22	11	11	11	11	0	0	1
STMMW_02511	226	109	117	117	109	-0.0353982	0.0353982	1
STMMW_02521	223	108	115	115	108	-0.0313901	0.0313901	1
STMMW_02531	256	126	130	130	126	-0.015625	0.015625	1
intergenic__D23580__STMMW_02531__STMMW_02532	53	27	26	27	26	0.0188679	0.0188679	1
STMMW_02532	43	20	23	20	23	-0.0697674	-0.0697674	1
intergenic__D23580__STMMW_02532__STMMW_rRNA_1	66	40	26	40	26	0.212121	0.212121	1
STMMW_rRNA_1	490	309	181	309	181	0.261224	0.261224	3.66996e-06
intergenic__D23580__STMMW_rRNA_1__STMMW_rRNA_2	62	38	24	38	24	0.225806	0.225806	1
STMMW_rRNA_2	656	438	218	438	218	0.335366	0.335366	6.09302e-14
STMMW_rRNA_3	10	6	4	6	4	0.2	0.2	1
intergenic__D23580__STMMW_rRNA_3__STMMW_02541	9	5	4	5	4	0.111111	0.111111	1
STMMW_02541	60	31	29	31	29	0.0333333	0.0333333	1
STMMW_02551	83	41	42	42	41	-0.0120482	0.0120482	1
intergenic__D23580__STMMW_02551__STMMW_02561	4	2	2	2	2	0	0	1
STMMW_02561	125	62	63	62	63	-0.008	-0.008	1
intergenic__D23580__STMMW_02561__STMMW_02571	12	7	5	7	5	0.166667	0.166667	1
STMMW_02571	87	40	47	40	47	-0.0804598	-0.0804598	1
STMMW_02581	83	44	39	44	39	0.060241	0.060241	1
STMMW_02591	155	74	81	81	74	-0.0451613	0.0451613	1
STMMW_02601	43	22	21	21	22	0.0232558	-0.0232558	1
STMMW_02611	74	40	34	40	34	0.0810811	0.0810811	1
STMMW_02621	50	27	23	23	27	0.08	-0.08	1
STMMW_02631	5	2	3	2	3	-0.2	-0.2	1
intergenic__D23580__STMMW_02631__STMMW_02641	39	22	17	22	17	0.128205	0.128205	1
STMMW_02641	133	64	69	69	64	-0.037594	0.037594	1
STMMW_02651	132	69	63	63	69	0.0454545	-0.0454545	1
STMMW_02661	226	111	115	115	111	-0.0176991	0.0176991	1
STMMW_02671	57	29	28	28	29	0.0175439	-0.0175439	1
STMMW_02691	82	41	41	41	41	0	0	1
STMMW_02701	144	70	74	74	70	-0.0277778	0.0277778	1
intergenic__D23580__STMMW_02701__STMMW_02711	10	4	6	4	6	-0.2	-0.2	1
STMMW_02711	291	139	152	139	152	-0.0446735	-0.0446735	1
STMMW_02731	44	25	19	25	19	0.136364	0.136364	1
STMMW_02741	137	69	68	69	68	0.00729927	0.00729927	1
STMMW_02751	33	19	14	19	14	0.151515	0.151515	1
STMMW_02771	97	57	40	57	40	0.175258	0.175258	1
intergenic__D23580__STMMW_02771__STMMW_02791	4	2	2	2	2	0	0	1
STMMW_02791	110	53	57	53	57	-0.0363636	-0.0363636	1
intergenic__D23580__STMMW_02791__STMMW_02811	23	12	11	12	11	0.0434783	0.0434783	1
STMMW_02811	53	34	19	34	19	0.283019	0.283019	1
STMMW_02831	20	12	8	12	8	0.2	0.2	1
intergenic__D23580__STMMW_02831__STMMW_02841	19	8	11	8	11	-0.157895	-0.157895	1
STMMW_02841	54	23	31	23	31	-0.148148	-0.148148	1
STMMW_02851	35	18	17	18	17	0.0285714	0.0285714	1
STMMW_02861	116	59	57	59	57	0.0172414	0.0172414	1
STMMW_02871	120	61	59	61	59	0.0166667	0.0166667	1
STMMW_02881	121	69	52	69	52	0.140496	0.140496	1
intergenic__D23580__STMMW_02881__STMMW_02891	25	14	11	14	11	0.12	0.12	1
STMMW_02891	41	19	22	19	22	-0.0731707	-0.0731707	1
STMMW_02901	429	213	216	213	216	-0.00699301	-0.00699301	1
STMMW_02911	83	43	40	43	40	0.0361446	0.0361446	1
STMMW_02921	112	59	53	59	53	0.0535714	0.0535714	1
STMMW_02931	153	81	72	81	72	0.0588235	0.0588235	1
intergenic__D23580__STMMW_02931__STMMW_02941	43	21	22	21	22	-0.0232558	-0.0232558	1
STMMW_02941	254	129	125	129	125	0.015748	0.015748	1
STMMW_02951	71	33	38	33	38	-0.0704225	-0.0704225	1
STMMW_02961	494	247	247	247	247	0	0	1
STMMW_02971	24	15	9	15	9	0.25	0.25	1
STMMW_02981	203	104	99	104	99	0.0246305	0.0246305	1
STMMW_02991	29	16	13	16	13	0.103448	0.103448	1
intergenic__D23580__STMMW_02991__STMMW_03011	24	14	10	14	10	0.166667	0.166667	1
STMMW_03011	7	3	4	3	4	-0.142857	-0.142857	1
intergenic__D23580__STMMW_03011__STMMW_03021	2	1	1	1	1	0	0	1
STMMW_03021	5	2	3	2	3	-0.2	-0.2	1
STMMW_03041	79	37	42	42	37	-0.0632911	0.0632911	1
STMMW_ncRNA_27	132	64	68	64	68	-0.030303	-0.030303	1
intergenic__D23580__STMMW_ncRNA_27__STMMW_03051	54	28	26	28	26	0.037037	0.037037	1
STMMW_03051	8	6	2	6	2	0.5	0.5	1
STMMW_03061	88	42	46	46	42	-0.0454545	0.0454545	1
STMMW_03071	56	25	31	25	31	-0.107143	-0.107143	1
STMMW_03081	101	54	47	54	47	0.0693069	0.0693069	1
intergenic__D23580__STMMW_03081__STMMW_03091	40	20	20	20	20	0	0	1
STMMW_03091	87	44	43	44	43	0.0114943	0.0114943	1
intergenic__D23580__STMMW_03091__STMMW_03101	9	3	6	3	6	-0.333333	-0.333333	1
STMMW_03101	134	63	71	63	71	-0.0597015	-0.0597015	1
STMMW_03111	414	212	202	212	202	0.0241546	0.0241546	1
STMMW_03121	76	41	35	41	35	0.0789474	0.0789474	1
intergenic__D23580__STMMW_03121__STMMW_03131	44	24	20	24	20	0.0909091	0.0909091	1
STMMW_03131	188	92	96	92	96	-0.0212766	-0.0212766	1
intergenic__D23580__STMMW_03131__STMMW_03132	20	10	10	10	10	0	0	1
STMMW_03132	61	32	29	32	29	0.0491803	0.0491803	1
intergenic__D23580__STMMW_03132__STMMW_03133	31	17	14	17	14	0.0967742	0.0967742	1
STMMW_03133	32	18	14	18	14	0.125	0.125	1
intergenic__D23580__STMMW_03133__STMMW_03151	45	28	17	28	17	0.244444	0.244444	1
STMMW_03151	66	36	30	36	30	0.0909091	0.0909091	1
intergenic__D23580__STMMW_03151__STMMW_03161	39	14	25	14	25	-0.282051	-0.282051	1
STMMW_03161	36	13	23	13	23	-0.277778	-0.277778	1
STMMW_03171	192	92	100	100	92	-0.0416667	0.0416667	1
intergenic__D23580__STMMW_03171__STMMW_03181	68	34	34	34	34	0	0	1
STMMW_03181	81	41	40	40	41	0.0123457	-0.0123457	1
STMMW_ncRNA_28	65	31	34	31	34	-0.0461538	-0.0461538	1
STMMW_ncRNA_29	19	4	15	15	4	-0.578947	0.578947	1
STMMW_03191	69	35	34	34	35	0.0144928	-0.0144928	1
intergenic__D23580__STMMW_03191__STMMW_03201	14	6	8	6	8	-0.142857	-0.142857	1
STMMW_03201	267	134	133	133	134	0.00374532	-0.00374532	1
intergenic__D23580__STMMW_03201__STMMW_03211	22	9	13	9	13	-0.181818	-0.181818	1
STMMW_03211	5	3	2	3	2	0.2	0.2	1
intergenic__D23580__STMMW_03211__STMMW_03221	53	27	26	27	26	0.0188679	0.0188679	1
STMMW_03221	130	65	65	65	65	0	0	1
STMMW_03231	90	45	45	45	45	0	0	1
intergenic__D23580__STMMW_03231__STMMW_03241	19	11	8	11	8	0.157895	0.157895	1
STMMW_03241	254	135	119	135	119	0.0629921	0.0629921	1
intergenic__D23580__STMMW_03241__STMMW_03251	49	26	23	26	23	0.0612245	0.0612245	1
STMMW_03251	184	86	98	86	98	-0.0652174	-0.0652174	1
STMMW_03261	57	31	26	31	26	0.0877193	0.0877193	1
intergenic__D23580__STMMW_03261__STMMW_03271	18	10	8	10	8	0.111111	0.111111	1
STMMW_03271	155	74	81	81	74	-0.0451613	0.0451613	1
intergenic__D23580__STMMW_03271__STMMW_03281	19	10	9	10	9	0.0526316	0.0526316	1
STMMW_03281	55	26	29	26	29	-0.0545455	-0.0545455	1
STMMW_03291	169	89	80	89	80	0.0532544	0.0532544	1
STMMW_03301	72	37	35	37	35	0.0277778	0.0277778	1
STMMW_03311	184	89	95	95	89	-0.0326087	0.0326087	1
intergenic__D23580__STMMW_03311__STMMW_03321	16	8	8	8	8	0	0	1
STMMW_03321	117	65	52	65	52	0.111111	0.111111	1
STMMW_03331	115	57	58	57	58	-0.00869565	-0.00869565	1
intergenic__D23580__STMMW_03331__STMMW_03341	22	11	11	11	11	0	0	1
STMMW_03341	105	56	49	49	56	0.0666667	-0.0666667	1
STMMW_03351	42	22	20	20	22	0.047619	-0.047619	1
STMMW_03361	106	50	56	56	50	-0.0566038	0.0566038	1
STMMW_03371	44	23	21	21	23	0.0454545	-0.0454545	1
STMMW_03381	148	76	72	72	76	0.027027	-0.027027	1
STMMW_ncRNA_30	67	33	34	33	34	-0.0149254	-0.0149254	1
STMMW_03391	88	41	47	47	41	-0.0681818	0.0681818	1
STMMW_03411	64	30	34	34	30	-0.0625	0.0625	1
STMMW_03421	77	42	35	35	42	0.0909091	-0.0909091	1
STMMW_03422	37	17	20	20	17	-0.0810811	0.0810811	1
STMMW_03431	58	30	28	28	30	0.0344828	-0.0344828	1
STMMW_03441	77	35	42	42	35	-0.0909091	0.0909091	1
STMMW_03451	264	131	133	133	131	-0.00757576	0.00757576	1
STMMW_03461	12	6	6	6	6	0	0	1
STMMW_03471	42	20	22	22	20	-0.047619	0.047619	1
STMMW_03481	36	18	18	18	18	0	0	1
STMMW_03491	17	10	7	7	10	0.176471	-0.176471	1
STMMW_03501	136	61	75	75	61	-0.102941	0.102941	1
STMMW_03511	52	28	24	24	28	0.0769231	-0.0769231	1
STMMW_03521	48	22	26	26	22	-0.0833333	0.0833333	1
intergenic__D23580__STMMW_03521__STMMW_03522	27	13	14	13	14	-0.037037	-0.037037	1
STMMW_03522	21	12	9	12	9	0.142857	0.142857	1
STMMW_03531	203	93	110	110	93	-0.0837438	0.0837438	1
STMMW_03541	15	6	9	9	6	-0.2	0.2	1
STMMW_03551	32	16	16	16	16	0	0	1
intergenic__D23580__STMMW_03551__STMMW_03561	12	6	6	6	6	0	0	1
STMMW_03561	41	24	17	24	17	0.170732	0.170732	1
intergenic__D23580__STMMW_03561__STMMW_03571	21	10	11	10	11	-0.047619	-0.047619	1
STMMW_03571	124	64	60	64	60	0.0322581	0.0322581	1
STMMW_03581	181	91	90	91	90	0.00552486	0.00552486	1
STMMW_03582	55	28	27	28	27	0.0181818	0.0181818	1
STMMW_03601	84	42	42	42	42	0	0	1
STMMW_03602	58	30	28	30	28	0.0344828	0.0344828	1
STMMW_03611	59	32	27	32	27	0.0847458	0.0847458	1
STMMW_03621	32	16	16	16	16	0	0	1
STMMW_03631	77	38	39	38	39	-0.012987	-0.012987	1
intergenic__D23580__STMMW_03631__STMMW_03641	25	13	12	13	12	0.04	0.04	1
STMMW_03641	22	10	12	10	12	-0.0909091	-0.0909091	1
STMMW_03651	23	12	11	12	11	0.0434783	0.0434783	1
STMMW_03661	76	36	40	36	40	-0.0526316	-0.0526316	1
STMMW_03671	23	12	11	12	11	0.0434783	0.0434783	1
STMMW_03681	45	23	22	23	22	0.0222222	0.0222222	1
intergenic__D23580__STMMW_03681__STMMW_03691	20	8	12	8	12	-0.2	-0.2	1
STMMW_03691	70	37	33	37	33	0.0571429	0.0571429	1
intergenic__D23580__STMMW_03691__STMMW_ncRNA_31	15	7	8	7	8	-0.0666667	-0.0666667	1
STMMW_ncRNA_31	72	33	39	39	33	-0.0833333	0.0833333	1
STMMW_03711	29	16	13	16	13	0.103448	0.103448	1
STMMW_03721	108	53	55	53	55	-0.0185185	-0.0185185	1
STMMW_03731	69	33	36	33	36	-0.0434783	-0.0434783	1
intergenic__D23580__STMMW_03731__STMMW_03741	19	10	9	10	9	0.0526316	0.0526316	1
STMMW_03741	106	55	51	55	51	0.0377358	0.0377358	1
intergenic__D23580__STMMW_03741__STMMW_03751	81	45	36	45	36	0.111111	0.111111	1
STMMW_03751	107	52	55	55	52	-0.0280374	0.0280374	1
intergenic__D23580__STMMW_03751__STMMW_03761	72	38	34	38	34	0.0555556	0.0555556	1
STMMW_03761	56	27	29	27	29	-0.0357143	-0.0357143	1
STMMW_03762	41	18	23	18	23	-0.121951	-0.121951	1
STMMW_03771	118	58	60	58	60	-0.0169492	-0.0169492	1
STMMW_03781	288	149	139	149	139	0.0347222	0.0347222	1
STMMW_03791	482	243	239	243	239	0.00829876	0.00829876	1
STMMW_03801	174	89	85	89	85	0.0229885	0.0229885	1
STMMW_03811	278	142	136	142	136	0.0215827	0.0215827	1
STMMW_03821	112	51	61	51	61	-0.0892857	-0.0892857	1
STMMW_03831	109	56	53	56	53	0.0275229	0.0275229	1
STMMW_ncRNA_32	62	34	28	28	34	0.0967742	-0.0967742	1
STMMW_03841	272	136	136	136	136	0	0	1
STMMW_03851	130	64	66	64	66	-0.0153846	-0.0153846	1
STMMW_03861	94	49	45	49	45	0.0425532	0.0425532	1
STMMW_03871	157	80	77	80	77	0.0191083	0.0191083	1
STMMW_03881	210	102	108	102	108	-0.0285714	-0.0285714	1
STMMW_03891	304	150	154	150	154	-0.0131579	-0.0131579	1
STMMW_ncRNA_33	235	115	120	120	115	-0.0212766	0.0212766	1
STMMW_03901	657	325	332	325	332	-0.0106545	-0.0106545	1
STMMW_ncRNA_34	117	59	58	58	59	0.00854701	-0.00854701	1
intergenic__D23580__STMMW_ncRNA_34__STMMW_ncRNA_35	179	95	84	95	84	0.0614525	0.0614525	1
STMMW_ncRNA_35	41	19	22	22	19	-0.0731707	0.0731707	1
STMMW_03911	412	173	239	239	173	-0.160194	0.160194	0.330721
STMMW_ncRNA_36	40	17	23	17	23	-0.15	-0.15	1
STMMW_ncRNA_37	10	4	6	4	6	-0.2	-0.2	1
intergenic__D23580__STMMW_ncRNA_37__STMMW_03921	64	28	36	28	36	-0.125	-0.125	1
STMMW_03921	59	24	35	35	24	-0.186441	0.186441	1
intergenic__D23580__STMMW_03921__STMMW_03931	53	28	25	28	25	0.0566038	0.0566038	1
STMMW_03931	33	17	16	16	17	0.030303	-0.030303	1
intergenic__D23580__STMMW_03931__STMMW_03941	71	33	38	33	38	-0.0704225	-0.0704225	1
STMMW_03941	101	46	55	55	46	-0.0891089	0.0891089	1
STMMW_03951	62	33	29	33	29	0.0645161	0.0645161	1
intergenic__D23580__STMMW_03951__STMMW_03971	19	10	9	10	9	0.0526316	0.0526316	1
STMMW_03971	61	35	26	35	26	0.147541	0.147541	1
intergenic__D23580__STMMW_03971__STMMW_03981	25	13	12	13	12	0.04	0.04	1
STMMW_03981	185	95	90	95	90	0.027027	0.027027	1
intergenic__D23580__STMMW_03981__STMMW_03991	1	1	0	1	0	1	1	1
STMMW_03991	148	70	78	70	78	-0.0540541	-0.0540541	1
STMMW_04001	45	22	23	22	23	-0.0222222	-0.0222222	1
STMMW_04011	77	35	42	35	42	-0.0909091	-0.0909091	1
STMMW_04021	99	48	51	48	51	-0.030303	-0.030303	1
STMMW_ncRNA_38	11	5	6	5	6	-0.0909091	-0.0909091	1
STMMW_04031	153	78	75	78	75	0.0196078	0.0196078	1
STMMW_04041	61	33	28	28	33	0.0819672	-0.0819672	1
intergenic__D23580__STMMW_04041__STMMW_04051	73	38	35	38	35	0.0410959	0.0410959	1
STMMW_04051	19	11	8	11	8	0.157895	0.157895	1
STMMW_04061	119	58	61	61	58	-0.0252101	0.0252101	1
STMMW_04071	276	137	139	139	137	-0.00724638	0.00724638	1
STMMW_04081	255	125	130	130	125	-0.0196078	0.0196078	1
STMMW_04091	99	50	49	49	50	0.010101	-0.010101	1
STMMW_04101	114	65	49	49	65	0.140351	-0.140351	1
intergenic__D23580__STMMW_04101__STMMW_04111	20	9	11	9	11	-0.1	-0.1	1
STMMW_04111	38	21	17	21	17	0.105263	0.105263	1
STMMW_04121	43	21	22	21	22	-0.0232558	-0.0232558	1
STMMW_ncRNA_39	10	5	5	5	5	0	0	1
intergenic__D23580__STMMW_ncRNA_39__STMMW_04131	36	17	19	17	19	-0.0555556	-0.0555556	1
STMMW_04131	371	191	180	191	180	0.0296496	0.0296496	1
STMMW_04141	158	91	67	91	67	0.151899	0.151899	1
STMMW_04151	88	47	41	47	41	0.0681818	0.0681818	1
intergenic__D23580__STMMW_04151__STMMW_04161	42	23	19	23	19	0.0952381	0.0952381	1
STMMW_04161	28	14	14	14	14	0	0	1
intergenic__D23580__STMMW_04161__STMMW_04171	3	2	1	2	1	0.333333	0.333333	1
STMMW_04171	56	28	28	28	28	0	0	1
STMMW_04181	48	22	26	22	26	-0.0833333	-0.0833333	1
STMMW_04191	64	32	32	32	32	0	0	1
[truncated: 6,381 more rows]

## Sheet: e. Input 2 (for Macrophage)
locus	all	top	rev	sense	anti	(top-rev)/all	(sense-anti)/all	adjP(chi-sq)
[truncated: 6,967 more rows]

[truncated: 2 more sheets: f. Macrophage 1 (output), g. Macrophage 2 (output)]
