# Supplementary material for: The fitness landscape of the African Salmonella Typhimurium ST313 strain D23580 reveals unique properties of the pBT1 plasmid
Source: PLoS Pathog. 2019 Sep 27;15(9):e1007948. doi: 10.1371/journal.ppat.1007948 (PMC6785131; doi:10.1371/journal.ppat.1007948)
Supplement: S9 Table — (XLSX) [file ppat.1007948.s017.xlsx]

## Sheet: S9 Table
1) Complete aminoacyl-tRNA synthetase CDS
Gene	Accession number	Aminoacyl-tRNA synthetase	Bacterial strain and plasmid	Length in AAs
cysS	YP_006963796.1	Cysteinyl-tRNA synthetase	Salmonella sp. 14 plasmid p14-95A	463
cysS	YP_006963884.1	Cysteinyl-tRNA synthetase	Salmonella sp. 40 plasmid p40-95A	463
hisS	YP_004301636.1	histidyl-tRNA synthetase	Tetragenococcus muriaticus JCM 10006 plasmid pHDC-Tm	428
hisS	YP_001789032.1	histidyl-tRNA synthetase	Tetragenococcus halophilus H plasmid pHDC	428
hisS	YP_004301621.1	histidyl-tRNA synthetase	Tetragenococcus halophilus HO plasmid pHDC-HO	428
hisS	YP_004301657.1	histidyl-tRNA synthetase	Tetragenococcus halophilus I plasmid pHDC-I	428
hisS	YP_004306076.1	histidyl-tRNA synthetase	Tetragenococcus halophilus A plasmid pHDC-A	428
hisS	YP_004306094.1	histidyl-tRNA synthetase	Tetragenococcus halophilus RI plasmid pHDC-RI	428
ileS	YP_003347951.1	isoleucyl-tRNA synthetase	Staphylococcus aureus HUNSC491 plasmid pPR9	1024
ileS	YP_006938965.1	isoleucyl-tRNA synthetase	Staphylococcus epidermidis CDC9 plasmid SAP045A	1024
ileS	YP_001653102.1	isoleucyl-tRNA synthetase	Staphylococcus aureus plasmid pV030-8	1024
ileS	YP_006938399.1	isoleucyl-tRNA synthetase	Staphylococcus aureus PM79 plasmid SAP069A	1024
ileS	YP_006938539.1	isoleucyl-tRNA synthetase	Staphylococcus aureus CDCTN147 plasmid SAP080A	1024
ileS	YP_006938470.1	isoleucyl-tRNA synthetase	Staphylococcus aureus CDCGA672 plasmid SAP079A	1024
ileS	YP_006938607.1	isoleucyl-tRNA synthetase	Staphylococcus aureus CDCPANICU plasmid SAP082A	1024
leuS	YP_086757.1	leucyl-tRNA synthetase	Agrobacterium tumefaciens K84 plasmid pAgK84	814
lysS	YP_007079025.1	lysyl-tRNA synthetase	Clostridium perfringens NE_10 plasmid pNetB-NE10	700
lysS	YP_006957381.1	Lysyl-tRNA synthetase	Salmonella enterica subsp. Salamae SGSC3045 plasmid pSGSC3045-121	499
lysS	YP_009063380.1	lysyl-tRNA synthetase	Clostridium perfringens EHE-NE18 plasmid pJIR3536	700
metG	YP_002519338.1	methionyl-tRNA synthetase	Escherichia coli LF82 plasmid plLF82	677
metG	YP_009023893.1	Methionyl-tRNA synthetase	Escherichia coli H89 plasmid pECOH89	677
metG	YP_003748945.1	putative methionyl-tRNA synthetase protein (metG)	Ralstonia solanacearum CFBP2957 plasmid RCFBPv3_mp	496
metG	YP_009060749.1	methionyl-tRNA synthetase	Streptomyces lavendulae subsp. Lavendulae CCM3239 plasmid pSA3239	764
metG	YP_001965603.1	probable methionyl-tRNA synthetase	Sinorhizobium meliloti SM11 plasmid pSmeSM11b	769
serS	YP_009060756.1	seryl-tRNA synthetase	Streptomyces lavendulae subsp. Lavendulae CCM3239 plasmid pSA3239	425
thrS	YP_008864511.1	threonyl-tRNA synthetase	Burkholderia sp. M701 plasmid pM7012	404
tyrS	YP_009062218.1	tyrosyl-tRNA synthase	Tetragenococcus halophilus TyrA plasmid pTDC-A	421
tyrS	YP_009062244.1	tyrosyl-tRNA synthase	Tetragenococcus halophilus TyrB plasmid pTDC-B	421
valS	WP_016723213.1	aminoacyl-tRNA synthetase	Ralstonia solanacearum FQY_4 megaplasmid	650
valS	WP_014253305.1	valyl-tRNA synthetase	Burkholderia sp. YI23 plasmid byi_1p	1178
2) CDS encoding aminoacyl-tRNA synthetase fragments and/or related functions
	Accession number	Aminoacyl-tRNA synthetase	Source	Length in AAs
	WP_014151582.1	alanyl-tRNA synthetase	Streptomyces cattleya NRRL 8057 plasmid pSCAT	228
	WP_014151582.1	alanyl-tRNA synthetase	Streptomyces cattleya DSM 46488 plasmid pSCATT	228
	WP_046154807.1	aminoacyl-tRNA synthetase	Rhizobium leguminosarum bv. trifolii CB782 plasmid	281
	WP_028743334.1	aminoacyl-tRNA synthetase	Rhizobium leguminosarum bv. viciae plasmid pRL	300
	YP_001393068.1	cysteinyl-tRNA synthetase	Vibrio vulnificus CECT4999=R99 plasmid pR99	119
	YP_001393156.1	cysteinyl-tRNA synthetase	Vibrio vulnificus CECT4602 plasmid pC4602-1	119
	YP_001393225.1	cysteinyl-tRNA synthetase	Vibrio vulnificus CECT4602 plasmid pC4602-2	119
	NP_437279.1	formyltransferase, methionyl-tRNA(fMet) N-formyltransferase	Sinorhizobium meliloti 1021 plasmid pSymB	312
	YP_005352011.1	isoleucyl-tRNA synthetase	Klebsiella pneumoniae plasmid pR55	90
	YP_008605074.1	isoleucyl-tRNA synthetase	Salmonella enterica subsp. enterica serovar Kentucky 1643/10 plasmid p1643_10	90
	NP_066754.1	lysyl tRNA synthetase-like protein	Rhodococcus hoagii 103 plasmid p103	119
	YP_008997088.1	Lysyl-trna synthetase	Streptomyces sp. F12 plasmid pFRL6	334
	YP_002823412.1	methionyl-tRNA formyltransferase	Sinorhizobium fredii NGR234 plasmid pNGR234b	303
	YP_002824235.1	paral tRNA synthase	Sinorhizobium fredii NGR234 plasmid pNGR234b	426
	WP_111944479.1	prolyl-tRNA synthetase associated domain-containing protein	Clostridiaceae bacterium 14S0207 plasmid unnamed1	162
	WP_108548009.1	prolyl-tRNA synthetase associated domain-containing protein	Azospirillum humicireducens strain SgZ-5 plasmid pYZ2	176
	WP_114525450.1	prolyl-tRNA synthetase associated domain-containing protein	Enterococcus gilvus strain CR1 plasmid pCR1A	168
	WP_013836688.1	prolyl-tRNA synthetase associated domain-containing protein	Novosphingobium sp. PP1Y Mpl megaplasmid	196
	YP_345356.1	putative arginyl-tRNA:protein arginylyltransferase	Rhodobacter sphaeroides 2.4.1 plasmid D	221
	YP_008996248.1	Putative Lysine--tRNA ligase	Streptomyces sp. F2 plasmid pFRL4	292
	YP_007878677.1	putative lysyl tRNA synthetase	Rhodococcus fascians D188 plasmid pFiD188	121
	YP_002149587.1	putative lysyl tRNA synthetase like protein Lsr2	Rhodococcus hoagii PAM1593 plasmid pVAPB1593	119
	YP_002149652.1	putative lysyl tRNA synthetase like protein Lsr2	Rhodococcus hoagii PAM1126 plasmid pVAPA1037	119
	YP_001144382.1	putative methionyl-tRNA formyltransferase	Vibrio anguillarum serovar O2 plasmid pLO2	238
	YP_006377338.1	S-adenosylmethionine--tRNA ribosyltransferase-isomerase	Enterococcus faecium DO plasmid 1	72
	WP_017140459.1	seryl-tRNA synthetase	Rhodobacter sphaeroides strain MBTLJ-8 plasmid	232
	WP_017140459.1	seryl-tRNA synthetase	Rhodobacter sphaeroides strain MBTLJ-13 plasmid d	232
	WP_017140459.1	seryl-tRNA synthetase	Rhodobacter sphaeroides strain MBTLJ-20 plasmid c	232
	WP_017140459.1	seryl-tRNA synthetase	Rhodobacter sphaeroides 2.4.1 plasmid pB	232
	WP_041671003.1	seryl-tRNA synthetase	Rhodobacter sphaeroides KD131 plasmid pRSKD131A	232
	NP_943452.1	theronyl-tRNA synthetase	Klebsiella pneumoniae CG43 plasmid pLVPK	345
	WP_099957672.1	threonyl-trna synthetase	Methylobacterium currus strain PR1016A plasmid unnamed1	185
	YP_006377440.1	tRNA pseudouridine synthase D	Enterococcus faecium DO plasmid 3	64
	YP_006959011.1	tRNA synthase-like protein	Klebsiella pneumoniae plasmid pIncX-SHV	210
	YP_008998856.1	tRNA synthase-like protein	Klebsiella pneumoniae KPS77 plasmid pKPS77	215
	WP_051374196.1	tRNA synthetase class II	Paraburkholderia sprentiae WSM5005 plasmid pl1WSM5005	203
	WP_042548816.1	tRNA synthetase subunit beta	Ralstonia solanacearum strain UW163 plasmid	238
	WP_042548816.1	tRNA synthetase subunit beta	Ralstonia solanacearum Po82 megaplasmid	238
	WP_042548816.1	tRNA synthetase subunit beta	Ralstonia solanacearum strain IBSBF1503 plasmid	238
	WP_052328650.1	tRNA synthetase subunit beta	Ralstonia solanacearum CMR15 plasmid CMR15_mp	238
	WP_048816988.1	tRNA synthetase subunit beta	Ralstonia solanacearum PSI07 megaplasmid mpPSI07	238
	YP_001573826.1	tRNA synthetase-related protein	Bacillus thuringiensis serovar israelensis plasmid pBtoxis	235
	YP_008996105.1	tRNA-dependent lipid II--amino acid ligase	Streptomyces sp. F2 plasmid pFRL4	389
	YP_009069797.1	tyrosine--tRNA ligase	Vibrio parahaemolyticus 13-028/A3 plasmid pVPA3-1	106
	YP_006964140.1	Valyl-tRNA synthetase	Arthrobacter sp. J3.49 plasmid pJ349-116	288
	YP_009060807.1	valyl-tRNA synthetase	Streptomyces lavendulae subsp. Lavendulae CCM3239 plasmid pSA3239	96
	WP_101286670.1	YbaK/prolyl-tRNA synthetase associated domain-containing protein	Thalassospira marina strain CSC3H3 plasmid pCSC3H3	155
	YP_004050030.1	YbaK/prolyl-tRNA synthetase associated protein	Bacillus cereus VPC1401 plasmid pLVP1401	154
	WP_081442768.1	YbaK/prolyl-tRNA synthetase associated region	Allochromatium vinosum DSM 180 plasmid pALVIN01	247
